# Supplementary material for: Coronatine Enhances Chilling Tolerance of Tomato Plants by Inducing Chilling-Related Epigenetic Adaptations and Transcriptional Reprogramming
Source: Int J Mol Sci. 2022 Sep 2;23(17):10049. doi: 10.3390/ijms231710049 (PMC9456409; doi:10.3390/ijms231710049)
Supplement: Supplementary file 1 [file ijms-23-10049-s001.zip › Supplementary Table S1.xlsx]

## Sheet: Expressed genes in all samples
gene	COR-0h-1	COR-0h-2	COR-0h-3	COR-12h-1	COR-12h-2	COR-12h-3	Control-0h-1	Control-0h-2	Control-0h-3	Control-12h-1	Control-12h-2	Control-12h-3
gene:Solyc01g005130.2.ITAG4.0	452.179	458.959	495.022	379.264	366.534	305.514	539.388	503.938	632.802	364.14	437.817	455.231
gene:Solyc01g005253.1.ITAG4.0	31.8965	30.3363	48.6632	28.2243	19.5598	28.9631	29.6006	8.72619	30.9187	22.1385	18.7777	27.4358
gene:Solyc01g005257.1.ITAG4.0	266.429	215.29	235.765	259.311	205.803	183.122	238.997	219.246	189.634	190.085	168.011	228.632
gene:Solyc01g005320.2.ITAG4.0	0	13.7003	5.87314	5.29206	5.10256	7.47435	4.38527	2.18155	6.18373	16.7947	19.766	16.2583
gene:Solyc01g005420.2.ITAG4.0	84.4318	59.694	52.0193	227.559	173.487	225.165	40.5637	41.4494	56.6842	56.4913	84.0054	81.2913
gene:Solyc01g005580.2.ITAG4.0	461.561	488.316	410.281	300.765	238.97	327.003	515.269	414.494	386.483	304.595	295.502	259.116
gene:Solyc01g005590.2.ITAG4.0	2380.04	2342.74	2200.75	412.781	596.149	487.702	3802.03	4210.39	4029.73	1147.38	837.09	1104.55
gene:Solyc01g005710.2.ITAG4.0	130.4	133.088	146.829	40.5725	34.017	58.8605	58.1048	38.1771	72.1435	18.3215	19.766	18.2905
gene:Solyc01g005860.2.ITAG4.0	1.87626	0.97859	0	1.76402	0	0.934294	0	1.09077	2.06124	2.29019	0.988299	0
gene:Solyc01g005985.1.ITAG4.0	2076.08	2155.83	2271.23	1901.61	1869.24	1933.06	2371.33	2472.79	2484.83	1655.8	1845.15	1801.62
gene:Solyc01g006050.2.ITAG4.0	1.87626	0	3.35608	0	5.10256	5.60577	2.19263	4.3631	2.06124	3.05358	1.9766	4.06456
gene:Solyc01g006055.1.ITAG4.0	14.072	9.7859	9.22922	1.76402	8.50426	4.67147	16.4448	16.3616	29.888	16.7947	17.7894	11.1775
gene:Solyc01g006160.3.ITAG4.0	2371.6	2426.9	2424.77	4327.14	4160.28	4029.61	3310.88	3521.02	3411.36	3881.1	4308	4037.13
gene:Solyc01g006230.3.ITAG4.0	567.569	551.925	593.187	644.749	602.102	678.298	516.365	597.744	562.72	700.034	516.881	621.878
gene:Solyc01g006270.2.ITAG4.0	293.635	264.219	275.199	302.529	324.012	355.966	346.436	370.863	358.656	354.216	326.139	342.439
gene:Solyc01g006380.2.ITAG4.0	92.875	85.1373	77.1899	56.4487	51.876	29.8974	84.4164	43.631	78.3273	41.2234	44.4735	34.5488
gene:Solyc01g006390.2.ITAG4.0	18.7626	33.272	16.7804	35.2804	32.3162	26.1602	7.67422	6.54465	6.18373	3.05358	5.9298	10.1614
gene:Solyc01g006555.1.ITAG4.0	1071.35	1031.43	1164.56	1117.51	1079.19	1095.93	676.427	651.192	647.231	385.515	403.226	353.617
gene:Solyc01g006585.1.ITAG4.0	0	0	0	0	0	0	2.19263	0	2.06124	0	0	0
gene:Solyc01g006670.2.ITAG4.0	5.62879	9.7859	5.87314	5.29206	17.8589	3.73718	2.19263	10.9077	0	1.52679	0	4.06456
gene:Solyc01g006820.2.ITAG4.0	1790.89	1755.59	1726.7	2730.7	2604	2671.15	1766.17	1975.39	1888.1	2482.56	2333.37	2729.35
gene:Solyc01g007010.2.ITAG4.0	153.854	141.895	163.609	115.543	144.572	189.662	167.736	185.432	151.501	50.3841	61.2746	45.7263
gene:Solyc01g007200.2.ITAG4.0	39.4015	30.3363	17.6194	37.0444	34.8675	41.109	12.0595	10.9077	8.24498	31.2992	18.7777	26.4197
gene:Solyc01g007263.1.ITAG4.0	0	3.91436	1.67804	0	0	0	0	0	0	0	0	0
gene:Solyc01g007770.2.ITAG4.0	197.008	203.547	173.677	153.47	161.581	120.524	291.62	297.781	209.216	58.7815	43.4852	84.3397
gene:Solyc01g007850.2.ITAG4.0	333.975	346.421	309.598	286.653	321.461	297.106	334.377	321.778	305.064	368.72	335.033	358.698
gene:Solyc01g007920.2.ITAG4.0	144.472	188.868	168.643	118.189	105.453	104.641	163.351	147.255	170.053	85.5003	163.069	110.759
gene:Solyc01g008530.3.ITAG4.0	450.303	492.231	427.9	546.846	524.713	488.636	540.484	534.479	498.821	593.158	493.161	527.377
gene:Solyc01g008550.4.ITAG4.0	1462.55	1520.73	1533.73	1623.78	1698.3	1844.3	1655.44	1763.78	1675.79	1528.32	1463.67	1702.04
gene:Solyc01g008910.2.ITAG4.0	68.4836	77.3086	123.336	50.2746	31.4658	30.8317	69.068	115.622	65.9598	22.1385	14.8245	27.4358
gene:Solyc01g008930.4.ITAG4.0	472.818	449.173	500.895	418.955	485.593	516.665	442.912	520.299	465.841	505.368	483.278	383.085
gene:Solyc01g008940.2.ITAG4.0	7.50505	15.6574	13.4243	7.05608	3.4017	8.40865	26.3116	13.0893	10.3062	12.2143	11.8596	4.06456
gene:Solyc01g009160.2.ITAG4.0	113.514	106.666	130.887	170.228	172.636	179.385	165.544	97.0789	157.685	45.8037	41.5086	50.807
gene:Solyc01g009245.1.ITAG4.0	287.068	321.956	282.75	181.694	169.235	154.159	410.022	335.959	329.799	245.05	201.613	190.018
gene:Solyc01g009443.1.ITAG4.0	1229.89	1101.89	1328.17	874.954	999.25	925.886	1608.3	1475.82	1583.04	1168	1213.63	1153.32
gene:Solyc01g009447.1.ITAG4.0	304.893	378.714	352.389	572.425	625.913	668.02	311.354	310.871	333.921	577.127	529.728	571.071
gene:Solyc01g009565.1.ITAG4.0	268.306	247.583	263.452	428.657	547.674	534.416	143.617	177.796	172.114	149.626	209.519	162.583
gene:Solyc01g010060.2.ITAG4.0	6.56692	11.7431	0	111.133	73.9871	113.05	8.77053	6.54465	2.06124	35.1162	23.7192	31.5004
gene:Solyc01g010185.1.ITAG4.0	96.6275	118.409	106.556	29.9883	28.9145	32.7003	114.017	71.9911	113.368	45.0403	46.4501	45.7263
gene:Solyc01g010215.1.ITAG4.0	123.833	107.645	85.5801	33.5164	45.923	46.7147	135.943	112.35	121.613	53.4377	55.3448	59.9523
gene:Solyc01g010230.2.ITAG4.0	70.3598	52.8438	74.6728	59.0947	56.1281	64.4663	60.2974	89.4435	55.6536	70.9958	65.2278	76.2106
gene:Solyc01g010365.1.ITAG4.0	4.69066	5.87154	10.0682	2.64603	4.25213	6.54006	6.5779	6.54465	7.21435	9.92414	4.9415	8.12913
gene:Solyc01g010470.2.ITAG4.0	111.638	143.853	119.98	52.0386	39.1196	57.9263	71.2606	91.625	102.032	120.616	65.2278	72.146
gene:Solyc01g010590.2.ITAG4.0	123.833	93.9446	97.3264	134.948	147.124	141.078	101.957	70.9003	92.756	96.9512	113.654	89.4204
gene:Solyc01g010990.2.ITAG4.0	142.596	143.853	132.565	118.189	108.855	146.684	137.04	138.528	98.9397	119.09	86.9703	89.4204
gene:Solyc01g011100.2.ITAG4.0	235.471	224.097	161.931	308.704	323.162	262.537	131.558	143.982	110.277	245.813	259.923	267.245
gene:Solyc01g011105.1.ITAG4.0	25.3295	14.6788	21.8145	5.29206	10.2051	1.86859	17.5411	31.6325	17.5206	9.16075	6.9181	1.01614
gene:Solyc01g011465.1.ITAG4.0	0	0	3.35608	0	0	0.934294	2.19263	1.09077	2.06124	4.58037	0.988299	1.01614
gene:Solyc01g013883.1.ITAG4.0	0	0	0	0	0	2.80288	0	0	0	0	0	0
gene:Solyc01g014105.1.ITAG4.0	609.785	659.569	713.167	127.891	96.9486	72.875	852.934	917.341	749.262	83.9735	83.0171	110.759
gene:Solyc01g014250.2.ITAG4.0	40.3396	29.3577	34.3998	3.52804	7.65383	5.60577	27.4079	26.1786	17.5206	3.81698	6.9181	2.03228
gene:Solyc01g014275.1.ITAG4.0	226.09	282.812	265.969	520.386	473.687	477.424	277.368	259.604	273.115	836.682	810.406	777.348
gene:Solyc01g014315.1.ITAG4.0	2.81439	3.91436	2.51706	14.1122	7.65383	9.34294	0	0	0	3.05358	1.9766	0
gene:Solyc01g014373.1.ITAG4.0	530.044	475.595	501.734	103.195	103.752	69.1378	598.589	550.841	584.363	146.572	138.362	176.809
gene:Solyc01g014700.2.ITAG4.0	1.87626	0	0	1.76402	0	1.86859	0	0	0	0	0	0
gene:Solyc01g016355.1.ITAG4.0	17.8245	6.85013	13.4243	3.52804	1.70085	5.60577	2.19263	3.27232	4.12249	0	1.9766	2.03228
gene:Solyc01g016400.1.ITAG4.0	0.938131	0	0	0.88201	0.850426	1.86859	0	0	0	3.81698	0.988299	3.04842
gene:Solyc01g020190.2.ITAG4.0	11.2576	0.97859	3.35608	5.29206	5.10256	0	7.67422	2.18155	9.2756	12.2143	1.9766	6.09685
gene:Solyc01g020353.1.ITAG4.0	0.938131	3.91436	3.35608	1.76402	0	0	0	2.18155	0	0	1.9766	0
gene:Solyc01g020357.1.ITAG4.0	2.81439	9.7859	8.3902	0.88201	4.25213	9.34294	4.38527	14.1801	3.09187	4.58037	11.8596	12.1937
gene:Solyc01g020495.1.ITAG4.0	21.577	71.437	36.0779	3.52804	3.4017	3.73718	20.83	15.2708	26.7962	9.16075	18.7777	2.03228
gene:Solyc01g021730.2.ITAG4.0	3.75253	0	0	0	0	0	2.19263	0	0	0	0	0
gene:Solyc01g021745.1.ITAG4.0	1.87626	0	0	1.76402	0	3.73718	0	0	0	4.58037	0	0
gene:Solyc01g028803.1.ITAG4.0	703.598	593.025	539.49	230.205	267.034	257.865	788.252	866.075	815.222	325.97	266.841	253.019
gene:Solyc01g028807.1.ITAG4.0	78.803	88.0731	85.5801	20.2862	18.7094	24.2917	62.4901	53.4479	74.2048	9.92414	12.8479	12.1937
gene:Solyc01g028865.1.ITAG4.0	0	0	0	0	0	0	0	0	0	0	3.9532	0
gene:Solyc01g044365.1.ITAG4.0	37.5253	50.8867	19.2975	22.0503	13.6068	21.4888	2.19263	16.3616	19.5818	19.8483	6.9181	11.1775
gene:Solyc01g044375.1.ITAG4.0	0	2.93577	0	1.76402	0	0	3.28895	1.09077	0	0	0	5.0807
gene:Solyc01g044556.1.ITAG4.0	19.7008	29.3577	39.434	18.5222	22.9615	6.54006	20.83	18.5432	42.2555	14.5045	21.7426	11.1775
gene:Solyc01g056600.2.ITAG4.0	32.8346	29.3577	38.5949	27.3423	41.6709	45.7804	40.5637	47.9941	57.7148	44.2769	46.4501	68.0814
gene:Solyc01g056653.1.ITAG4.0	42.2159	37.1864	25.1706	7.05608	19.5598	16.8173	30.6969	19.6339	36.0718	19.0849	13.8362	21.339
gene:Solyc01g056657.1.ITAG4.0	49.721	55.7796	50.3412	13.2302	12.7564	33.6346	44.949	65.4465	45.3474	29.009	25.6958	31.5004
gene:Solyc01g057165.1.ITAG4.0	3.75253	1.95718	1.67804	0	0.850426	0	0	0	0	0	1.9766	0
gene:Solyc01g057445.1.ITAG4.0	43.154	24.4647	39.434	40.5725	43.3717	32.7003	48.2379	42.5402	43.2861	38.9332	43.4852	26.4197
gene:Solyc01g057527.1.ITAG4.0	0	0.97859	1.67804	1.76402	6.80341	4.67147	8.77053	7.63542	6.18373	1.52679	0	4.06456
gene:Solyc01g057707.1.ITAG4.0	0	0	0.83902	0.88201	0	0.934294	0	2.18155	0	1.52679	1.9766	2.03228
gene:Solyc01g057785.1.ITAG4.0	0	0	1.67804	3.52804	5.95298	0	2.19263	2.18155	0	2.29019	1.9766	1.01614
gene:Solyc01g058100.2.ITAG4.0	11.2576	7.82872	5.03412	1.76402	0	3.73718	12.0595	8.72619	15.4593	7.63396	4.9415	3.04842
gene:Solyc01g058205.1.ITAG4.0	74.1124	69.4799	67.9606	37.0444	83.3417	70.0721	77.8385	76.3542	59.7761	90.8441	74.1225	75.1944
gene:Solyc01g058673.1.ITAG4.0	20.6389	13.7003	12.5853	3.52804	5.10256	0.934294	7.67422	0	3.09187	9.16075	2.9649	2.03228
gene:Solyc01g059870.4.ITAG4.0	2320.94	2365.25	2399.6	1468.55	1544.37	1476.19	2395.45	2795.65	2817.72	1751.99	1814.52	1893.07
gene:Solyc01g059940.2.ITAG4.0	0	0	3.35608	0.88201	3.4017	7.47435	0	0	0	3.05358	0	0
gene:Solyc01g059965.1.ITAG4.0	2.81439	0.97859	1.67804	0	3.4017	3.73718	0	0	0	0	0	0
gene:Solyc01g060100.2.ITAG4.0	18.7626	18.5932	16.7804	32.6344	22.9615	17.7516	14.2521	16.3616	16.49	22.1385	16.8011	15.2421
gene:Solyc01g060250.2.ITAG4.0	18.7626	22.5076	23.4926	32.6344	14.4572	27.0945	12.0595	8.72619	9.2756	16.0313	40.5203	29.4681
gene:Solyc01g060420.2.ITAG4.0	1.87626	3.91436	0	0	0	0	2.19263	0	0	0	0.988299	0
gene:Solyc01g065570.2.ITAG4.0	2.81439	3.91436	2.51706	3.52804	10.2051	7.47435	2.19263	2.18155	4.12249	7.63396	3.9532	6.09685
gene:Solyc01g065680.2.ITAG4.0	9.38131	18.5932	18.4584	0	0	0	17.5411	4.3631	11.3368	1.52679	0.988299	1.01614
gene:Solyc01g065725.1.ITAG4.0	0	0	5.03412	4.41005	3.4017	0.934294	1.09632	0	0	0.763396	0	0
gene:Solyc01g065750.2.ITAG4.0	30.9583	36.2078	30.2047	73.2068	53.5768	58.8605	39.4674	33.814	28.8574	50.3841	44.4735	26.4197
gene:Solyc01g065845.1.ITAG4.0	1.87626	0	0	0	0	0	2.19263	2.18155	2.06124	0	0	0
gene:Solyc01g066040.2.ITAG4.0	3.75253	0	3.35608	12.3481	3.4017	3.73718	8.77053	4.3631	2.06124	2.29019	5.9298	0
gene:Solyc01g066260.2.ITAG4.0	31.8965	25.4433	23.4926	23.8143	41.6709	33.6346	13.1558	29.4509	22.6737	25.9554	67.2044	44.7102
gene:Solyc01g066290.2.ITAG4.0	74.1124	57.7368	58.7314	23.8143	13.6068	15.883	60.2974	33.814	32.9799	50.3841	24.7075	50.807
gene:Solyc01g066455.1.ITAG4.0	2.81439	0	0	0	0	0	2.19263	3.27232	2.06124	0	0	0
gene:Solyc01g066457.1.ITAG4.0	39.4015	63.6083	83.902	37.0444	53.5768	29.8974	42.7564	105.805	59.7761	35.8796	9.88299	19.3067
gene:Solyc01g066490.2.ITAG4.0	3.75253	3.91436	3.35608	1.76402	0	3.73718	0	4.3631	1.03062	0.763396	1.9766	7.11299
gene:Solyc01g066640.2.ITAG4.0	69.4217	86.1159	47.8242	54.6846	60.3802	68.2035	19.7337	15.2708	24.7349	27.4822	37.5554	44.7102
gene:Solyc01g066760.2.ITAG4.0	23.4533	21.529	15.9414	29.1063	22.9615	36.4375	8.77053	19.6339	6.18373	14.5045	17.7894	17.2744
gene:Solyc01g067030.2.ITAG4.0	26.2677	13.7003	28.5267	7.05608	11.906	16.8173	15.3484	17.4524	12.3675	12.2143	5.9298	16.2583
gene:Solyc01g067177.1.ITAG4.0	1.87626	0.97859	0	0	1.70085	2.80288	0	1.09077	0	0	0	0
gene:Solyc01g067200.1.ITAG4.0	0	0.97859	2.51706	1.76402	0	0.934294	0	2.18155	0	0.763396	0	1.01614
gene:Solyc01g067295.1.ITAG4.0	1106.06	1112.66	1132.68	2144.17	1995.95	2215.21	1636.8	1621.98	1737.63	2406.99	2451.97	2328.99
gene:Solyc01g067840.2.ITAG4.0	1.87626	0	0	0	0	0	0	2.18155	0	0	0	0
gene:Solyc01g067895.1.ITAG4.0	6.56692	10.7645	1.67804	0	8.50426	4.67147	0	7.63542	5.15311	5.34377	1.9766	9.14527
gene:Solyc01g067940.2.ITAG4.0	716.732	724.156	772.738	980.795	961.832	952.046	764.133	772.268	730.711	722.172	629.547	778.364
gene:Solyc01g067965.1.ITAG4.0	0	0	0	0	0	0	2.19263	2.18155	0	0	0	2.03228
gene:Solyc01g068045.1.ITAG4.0	2236.51	2281.09	2441.55	3358.69	3741.02	3681.12	3044.47	2901.46	3010.45	3474.98	3244.59	3861.34
gene:Solyc01g068075.1.ITAG4.0	15.0101	25.4433	18.4584	0	0	0	13.1558	17.4524	18.5512	3.05358	1.9766	4.06456
gene:Solyc01g068110.2.ITAG4.0	0	0	0	1.76402	0	1.86859	0	0	0	0	0	0
gene:Solyc01g068250.2.ITAG4.0	56.2879	29.3577	65.4436	63.5047	47.6238	45.7804	67.9716	59.9926	31.9493	32.0626	39.532	34.5488
gene:Solyc01g073690.2.ITAG4.0	1575.12	1756.57	1631.89	1962.47	2120.11	2122.72	1972.27	1901.22	1962.3	1926.81	1890.62	1948.96
gene:Solyc01g073710.2.ITAG4.0	256.11	291.62	307.92	134.066	109.705	125.195	260.923	284.692	285.482	176.344	167.023	173.76
gene:Solyc01g073720.2.ITAG4.0	20.6389	7.82872	16.7804	8.8201	22.1111	9.34294	23.0227	16.3616	28.8574	6.10716	15.8128	2.03228
gene:Solyc01g073770.2.ITAG4.0	145.41	143.853	166.126	27.3423	45.0726	41.109	133.751	149.436	164.9	29.7724	17.7894	10.1614
gene:Solyc01g073780.2.ITAG4.0	3.75253	7.82872	8.3902	8.8201	4.25213	3.73718	13.1558	8.72619	0	10.6875	17.7894	10.1614
gene:Solyc01g073800.2.ITAG4.0	0	0	0	3.52804	11.906	11.2115	0	0	0	7.63396	7.9064	0
gene:Solyc01g073810.2.ITAG4.0	0	0	0	1.76402	1.70085	1.86859	2.19263	0	0	0	0	0
gene:Solyc01g073880.2.ITAG4.0	0.938131	0	3.35608	1.76402	21.2606	22.4231	0	4.3631	2.06124	6.10716	0	0
gene:Solyc01g073905.1.ITAG4.0	1.87626	0	1.67804	0	0	0.934294	0	0	0	0.763396	0	0
gene:Solyc01g073985.1.ITAG4.0	14.072	11.7431	5.87314	7.05608	5.10256	8.40865	10.9632	3.27232	6.18373	6.87056	4.9415	11.1775
gene:Solyc01g079140.2.ITAG4.0	5.62879	13.7003	8.3902	3.52804	5.10256	14.9487	4.38527	6.54465	16.49	0	1.9766	0
gene:Solyc01g079190.2.ITAG4.0	0	0.97859	1.67804	1.76402	0	0	0	0	0	2.29019	0	4.06456
gene:Solyc01g079430.2.ITAG4.0	46.9066	14.6788	65.4436	29.9883	34.017	38.3061	19.7337	44.7217	37.1024	30.5358	44.4735	46.7425
gene:Solyc01g079460.2.ITAG4.0	22.5152	18.5932	11.7463	3.52804	5.95298	3.73718	10.9632	17.4524	12.3675	7.63396	19.766	14.226
gene:Solyc01g079490.2.ITAG4.0	77.8649	112.538	104.039	142.004	116.508	150.421	66.8753	125.439	76.266	146.572	181.847	121.937
gene:Solyc01g079535.1.ITAG4.0	1769.32	1720.36	1596.66	2338.21	2141.37	2192.79	1886.76	1684.16	1841.72	2047.43	2082.35	2033.3
gene:Solyc01g079550.2.ITAG4.0	1.87626	7.82872	6.71216	16.7582	40.8204	33.6346	4.38527	8.72619	6.18373	11.4509	15.8128	13.2098
gene:Solyc01g079660.2.ITAG4.0	49.721	69.4799	56.2144	1040.77	939.721	912.806	49.3343	32.7232	42.2555	483.993	461.536	444.054
gene:Solyc01g079670.2.ITAG4.0	3.75253	9.7859	1.67804	73.2068	79.0896	64.4663	0	2.18155	4.12249	29.009	25.6958	40.6456
gene:Solyc01g079770.2.ITAG4.0	105.071	84.1587	91.4532	19.4042	44.2221	34.5689	87.7053	97.0789	87.6029	35.1162	18.7777	18.2905
gene:Solyc01g080010.2.ITAG4.0	127.586	118.409	131.726	251.373	233.017	262.537	87.7053	69.8096	95.8478	116.8	123.537	156.486
gene:Solyc01g080020.2.ITAG4.0	1165.16	1240.85	1137.71	1101.63	1286.69	1052.95	231.323	235.607	226.737	697.744	579.143	704.186
gene:Solyc01g080120.2.ITAG4.0	1.87626	3.91436	0	1.76402	0	1.86859	4.38527	0	2.06124	0	0	2.03228
gene:Solyc01g080130.2.ITAG4.0	1181.11	1157.67	1157.01	435.713	487.294	547.496	1203.76	1353.65	1325.38	395.439	402.238	424.747
gene:Solyc01g080490.2.ITAG4.0	105.071	99.8161	102.36	38.8084	28.9145	29.8974	156.773	152.708	101.001	111.456	134.409	154.453
gene:Solyc01g080500.2.ITAG4.0	5635.35	5878.39	5679.33	4568.81	4811.71	4600.47	7006.56	6622.09	6882.49	2742.88	2699.05	2943.76
gene:Solyc01g080780.2.ITAG4.0	500.962	488.316	500.056	413.663	405.653	426.973	579.952	488.667	589.516	464.144	360.729	370.891
gene:Solyc01g080890.2.ITAG4.0	102.256	101.773	114.107	190.514	215.158	181.253	87.7053	79.6265	86.5722	154.969	138.362	152.421
gene:Solyc01g080910.2.ITAG4.0	252.357	278.898	258.418	270.777	257.679	252.259	124.98	104.714	119.552	27.4822	25.6958	41.6618
gene:Solyc01g081033.1.ITAG4.0	1.87626	0	3.35608	0	0	0	0	0	1.03062	0	0	0
gene:Solyc01g081050.4.ITAG4.0	142.596	87.0945	133.404	164.936	147.124	117.721	100.861	101.442	53.5923	97.7146	160.105	163.599
gene:Solyc01g081120.2.ITAG4.0	19.7008	21.529	16.7804	29.9883	9.35468	40.1747	7.67422	21.8155	24.7349	26.7188	33.6022	28.4519
gene:Solyc01g081230.2.ITAG4.0	0	0	0	2.64603	5.10256	0	4.38527	0	1.03062	3.81698	2.9649	6.09685
gene:Solyc01g081270.2.ITAG4.0	24.3914	23.4862	43.6291	15.8762	13.6068	13.0801	9.86685	13.0893	18.5512	7.63396	7.9064	14.226
gene:Solyc01g081560.2.ITAG4.0	5.62879	3.91436	5.03412	7.93809	10.2051	9.34294	10.9632	2.18155	5.15311	0.763396	3.9532	0
gene:Solyc01g081582.1.ITAG4.0	0.938131	1.95718	0	0	0	3.73718	0	0	0	0.763396	0	0
gene:Solyc01g081584.1.ITAG4.0	0.938131	1.95718	0	0	0	3.73718	0	0	0	0.763396	0	0
gene:Solyc01g081586.1.ITAG4.0	2.81439	0	0	0.88201	0	1.86859	1.09632	0	0	0	0	0
gene:Solyc01g086640.2.ITAG4.0	196.069	196.697	181.228	109.369	146.273	146.684	109.632	165.798	125.736	97.7146	105.748	101.614
gene:Solyc01g086660.2.ITAG4.0	13.1338	19.5718	20.1365	177.284	261.931	256.931	18.6374	21.8155	22.6737	15.2679	17.7894	13.2098
gene:Solyc01g086690.2.ITAG4.0	70.3598	102.752	71.3167	115.543	105.453	118.655	99.7648	91.625	85.5416	122.143	99.8182	96.5334
gene:Solyc01g086810.2.ITAG4.0	28.1439	26.4219	52.0193	9.70211	11.906	14.9487	27.4079	28.3601	31.9493	16.0313	29.649	7.11299
gene:Solyc01g086815.1.ITAG4.0	0	0	0	0.88201	0	0	0	0	0	0	0	1.01614
gene:Solyc01g086840.3.ITAG4.0	24.3914	14.6788	12.5853	3.52804	20.4102	9.34294	12.0595	19.6339	10.3062	0	3.9532	6.09685
gene:Solyc01g086940.2.ITAG4.0	412.778	440.365	405.247	205.508	187.944	204.61	458.26	387.225	358.656	252.684	323.174	243.874
gene:Solyc01g087020.2.ITAG4.0	84.4318	75.3514	76.3508	62.6227	73.1366	74.7435	75.6459	66.5372	90.6947	52.6743	33.6022	85.3558
gene:Solyc01g087040.2.ITAG4.0	6215.12	6123.04	6041.78	2855.07	2849.78	2685.16	10161.8	9556.27	10020.7	4813.97	4778.43	4664.09
gene:Solyc01g087160.2.ITAG4.0	1849.99	1869.11	1972.54	1810.77	1674.49	1689.2	2227.72	2181.55	2122.05	1184.79	1124.68	1262.05
gene:Solyc01g087370.2.ITAG4.0	46.9066	62.6297	57.0534	52.0386	67.1836	27.0945	46.0453	39.2679	38.133	41.9868	55.3448	61.9846
gene:Solyc01g087390.2.ITAG4.0	25.3295	53.8224	22.6535	16.7582	28.0641	24.2917	23.0227	29.4509	21.6431	14.5045	27.6724	31.5004
gene:Solyc01g087525.1.ITAG4.0	0	0	0	2.64603	1.70085	3.73718	0	0	0	2.29019	1.9766	0
gene:Solyc01g087570.2.ITAG4.0	97.5657	84.1587	115.785	254.019	293.397	278.42	100.861	138.528	110.277	116.036	99.8182	133.114
gene:Solyc01g087660.2.ITAG4.0	1.87626	0	4.1951	11.4661	0.850426	5.60577	0	4.3631	1.03062	2.29019	3.9532	3.04842
gene:Solyc01g087710.2.ITAG4.0	1073.22	1015.78	955.644	592.711	747.524	683.903	1424.12	1470.36	1601.59	972.566	799.534	1124.87
gene:Solyc01g087760.2.ITAG4.0	68.4836	64.5869	70.4777	10.5841	8.50426	15.883	53.7195	59.9926	49.4699	8.39735	18.7777	14.226
gene:Solyc01g087780.2.ITAG4.0	595.713	631.19	618.358	1191.6	1108.1	1267.84	486.765	490.848	462.749	919.128	889.469	854.574
gene:Solyc01g087790.2.ITAG4.0	90.0606	112.538	118.302	96.1391	103.752	109.312	60.2974	95.9881	111.307	47.3305	46.4501	68.0814
gene:Solyc01g087800.2.ITAG4.0	403.396	360.121	432.934	286.653	245.773	250.391	141.425	130.893	183.451	325.97	359.741	381.053
gene:Solyc01g087810.2.ITAG4.0	111.638	116.452	119.141	321.934	321.461	315.791	82.2238	75.2634	74.2048	145.809	181.847	152.421
gene:Solyc01g087820.2.ITAG4.0	271.12	226.054	228.214	651.806	647.174	748.37	223.649	242.152	188.604	78.6297	86.9703	79.259
gene:Solyc01g087850.2.ITAG4.0	167.926	150.703	129.209	216.975	223.662	241.048	156.773	212.701	231.89	151.916	164.058	99.5818
gene:Solyc01g087860.2.ITAG4.0	13.1338	15.6574	12.5853	8.8201	10.2051	10.2772	13.1558	17.4524	28.8574	1.52679	1.9766	8.12913
gene:Solyc01g088170.4.ITAG4.0	1430.65	1443.42	1297.13	1505.59	1361.53	1315.49	1378.07	1378.74	1410.92	1396.25	1463.67	1503.89
gene:Solyc01g088330.1.ITAG4.0	0	2.93577	0.83902	0	0	0	1.09632	1.09077	0	5.34377	0	0
gene:Solyc01g088440.2.ITAG4.0	20.6389	27.4005	28.5267	7.05608	5.10256	7.47435	8.77053	28.3601	32.9799	10.6875	5.9298	0
gene:Solyc01g088450.2.ITAG4.0	72.2361	37.1864	54.5363	22.9323	20.4102	20.5545	73.4532	66.5372	88.6335	41.9868	15.8128	9.14527
gene:Solyc01g088530.2.ITAG4.0	230.78	286.727	255.901	110.251	114.807	113.05	397.963	390.497	377.208	83.2101	42.4969	98.5657
gene:Solyc01g088790.2.ITAG4.0	5.62879	0.97859	1.67804	10.5841	6.80341	16.8173	0	0	2.06124	6.10716	0	5.0807
gene:Solyc01g088820.2.ITAG4.0	62.8548	92.966	90.6142	97.0211	51.876	74.7435	49.3343	79.6265	77.2966	85.5003	57.3214	76.2106
gene:Solyc01g088830.2.ITAG4.0	0	0	0	1.76402	1.70085	0	0	0	0	3.05358	0	2.03228
gene:Solyc01g089840.2.ITAG4.0	0	1.95718	0.83902	0	0	3.73718	4.38527	4.3631	2.06124	0	0	0
gene:Solyc01g089857.1.ITAG4.0	109.761	102.752	100.682	57.3307	52.7264	52.3205	112.921	154.89	143.256	67.9422	52.3799	50.807
gene:Solyc01g090240.3.ITAG4.0	148.225	237.797	170.321	97.9031	145.423	106.51	228.034	197.43	180.359	86.2637	63.2512	70.1137
gene:Solyc01g090300.2.ITAG4.0	0	3.91436	3.35608	38.8084	35.7179	39.2404	0	2.18155	0	1.52679	9.88299	2.03228
gene:Solyc01g090440.2.ITAG4.0	218.585	250.519	276.038	280.479	272.136	227.034	202.819	214.883	206.124	238.943	234.227	232.696
gene:Solyc01g090510.2.ITAG4.0	0	7.82872	1.67804	10.5841	11.0555	10.2772	0	2.18155	11.3368	16.7947	6.9181	7.11299
gene:Solyc01g090515.1.ITAG4.0	0.938131	0	5.03412	5.29206	0.850426	0	0	0	1.03062	3.05358	9.88299	4.06456
gene:Solyc01g090650.1.ITAG4.0	41.2778	21.529	20.1365	55.5666	31.4658	42.9775	36.1785	26.1786	30.9187	49.6207	31.6256	32.5165
gene:Solyc01g090693.1.ITAG4.0	67.5455	55.7796	65.4436	107.605	82.4913	62.5977	66.8753	54.5387	57.7148	97.7146	109.701	99.5818
gene:Solyc01g090697.1.ITAG4.0	0	0	0	0.88201	0	2.80288	0	0	0	0	0.988299	0
gene:Solyc01g090965.1.ITAG4.0	6704.82	6471.41	6506.6	5565.48	5860.28	5945.85	7794.81	8355.33	7975.98	6479.7	6114.61	6319.38
gene:Solyc01g091160.4.ITAG4.0	61.9167	78.2872	60.4095	89.965	92.6964	122.393	32.8895	23.997	77.2966	70.2324	66.2161	61.9846
gene:Solyc01g091170.3.ITAG4.0	4022.71	3937.84	3937.52	5777.17	5815.21	6120.56	167.736	201.793	162.838	132.067	73.1342	138.195
gene:Solyc01g091390.2.ITAG4.0	297.388	241.712	239.96	198.452	205.803	271.88	244.479	230.153	316.401	159.55	168.011	180.873
gene:Solyc01g091560.2.ITAG4.0	1.87626	1.95718	1.67804	3.52804	4.25213	10.2772	2.19263	0	0	10.6875	2.9649	6.09685
gene:Solyc01g091790.2.ITAG4.0	9.38131	9.7859	21.8145	12.3481	15.3077	8.40865	15.3484	25.0878	14.4287	9.16075	10.8713	3.04842
gene:Solyc01g091865.1.ITAG4.0	1.87626	0.97859	0.83902	0.88201	1.70085	0	1.09632	0	2.06124	0.763396	0.988299	2.03228
gene:Solyc01g091910.4.ITAG4.0	295.511	288.684	338.125	330.754	393.747	368.112	283.946	295.6	289.605	296.197	344.916	383.085
gene:Solyc01g091920.2.ITAG4.0	226.09	179.082	231.57	137.594	115.658	136.407	268.598	274.875	258.686	165.657	157.14	171.728
gene:Solyc01g093970.4.ITAG4.0	519.725	491.252	495.022	462.173	415.858	453.133	471.416	467.942	498.821	474.069	481.302	417.634
gene:Solyc01g093980.3.ITAG4.0	1.87626	0	0	0	0	0	0	0	0	3.05358	0	0
gene:Solyc01g094100.2.ITAG4.0	22.5152	31.3149	18.4584	18.5222	24.6624	20.5545	9.86685	19.6339	24.7349	53.4377	52.3799	44.7102
gene:Solyc01g094130.2.ITAG4.0	1.87626	1.95718	1.67804	0	0	0	4.38527	2.18155	12.3675	3.05358	1.9766	0
gene:Solyc01g094210.2.ITAG4.0	1247.71	1219.32	1268.6	832.618	1116.61	969.798	1436.17	1383.1	1347.02	1127.54	1151.37	1040.53
gene:Solyc01g094380.2.ITAG4.0	15.0101	1.95718	3.35608	10.5841	21.2606	13.0801	2.19263	2.18155	2.06124	9.92414	21.7426	13.2098
gene:Solyc01g094600.2.ITAG4.0	9.38131	5.87154	5.03412	7.05608	5.10256	3.73718	6.5779	0	3.09187	12.9777	15.8128	21.339
gene:Solyc01g094723.1.ITAG4.0	7.50505	0.97859	0	5.29206	0.850426	2.80288	0	1.09077	2.06124	1.52679	0	6.09685
gene:Solyc01g094727.1.ITAG4.0	3.75253	2.93577	6.71216	5.29206	2.55128	1.86859	2.19263	3.27232	4.12249	6.10716	2.9649	5.0807
gene:Solyc01g094900.1.ITAG4.0	0	0	0	0	0	0	0	0	1.03062	0.763396	0	0
gene:Solyc01g094980.1.ITAG4.0	1.87626	1.95718	0	0	3.4017	0	0	0	4.12249	0	0	0
gene:Solyc01g094990.2.ITAG4.0	17.8245	14.6788	24.3316	32.6344	37.4187	50.4519	14.2521	20.7247	20.6124	43.5135	41.5086	45.7263
gene:Solyc01g095180.2.ITAG4.0	299.264	285.748	336.447	142.886	139.47	162.567	439.623	455.944	534.893	69.469	72.1459	85.3558
gene:Solyc01g095220.2.ITAG4.0	151.977	105.688	128.37	62.6227	119.06	91.5608	181.989	199.612	123.675	77.103	84.9937	106.695
gene:Solyc01g095330.2.ITAG4.0	64.7311	60.6726	84.741	69.6788	100.35	115.853	70.1643	76.3542	54.623	49.6207	55.3448	41.6618
gene:Solyc01g095360.2.ITAG4.0	41.2778	19.5718	29.3657	23.8143	25.5128	27.0945	19.7337	34.9048	22.6737	11.4509	31.6256	11.1775
gene:Solyc01g095440.2.ITAG4.0	0	0	3.35608	0	0.850426	0	0	2.18155	0	0	0	0
gene:Solyc01g095515.1.ITAG4.0	4.69066	5.87154	1.67804	1.76402	6.80341	3.73718	10.9632	13.0893	6.18373	6.87056	1.9766	7.11299
gene:Solyc01g095530.2.ITAG4.0	2335.95	2403.42	2202.43	1105.16	1157.43	1135.17	3066.4	3200.33	3106.29	1919.94	1886.66	1720.33
gene:Solyc01g095550.2.ITAG4.0	13.1338	3.91436	3.35608	7.93809	5.10256	9.34294	10.9632	8.72619	7.21435	3.81698	0	2.03228
gene:Solyc01g095680.2.ITAG4.0	191.379	108.623	153.541	321.934	408.204	340.083	163.351	157.072	178.298	270.242	265.853	199.164
gene:Solyc01g095690.2.ITAG4.0	460.622	527.46	463.978	149.06	142.872	159.764	376.037	345.775	282.39	313.756	340.963	301.794
gene:Solyc01g095750.2.ITAG4.0	21.577	9.7859	11.7463	5.29206	5.10256	11.2115	0	1.09077	6.18373	6.10716	10.8713	2.03228
gene:Solyc01g095780.2.ITAG4.0	0	0.97859	0	0	0	0	0	0	4.12249	0	0	0
gene:Solyc01g096000.2.ITAG4.0	84.4318	50.8867	83.063	52.0386	41.6709	57.9263	105.246	68.7188	94.8172	41.2234	40.5203	35.5649
gene:Solyc01g096100.2.ITAG4.0	190.441	165.382	174.516	193.16	234.718	252.259	110.728	111.259	162.838	206.117	239.168	219.486
gene:Solyc01g096250.2.ITAG4.0	378.067	431.558	354.067	123.481	130.966	134.538	347.532	410.131	384.422	370.247	386.425	387.15
gene:Solyc01g096330.2.ITAG4.0	3.75253	10.7645	8.3902	5.29206	10.2051	4.67147	12.0595	10.9077	1.03062	1.52679	7.9064	4.06456
gene:Solyc01g096460.2.ITAG4.0	69.4217	99.8161	69.6387	103.195	95.2477	59.7948	52.6232	65.4465	73.1742	44.2769	64.2395	42.6779
gene:Solyc01g096480.2.ITAG4.0	375.253	419.815	434.613	761.175	742.422	811.902	487.861	497.393	484.392	654.23	592.98	520.264
gene:Solyc01g096510.2.ITAG4.0	79.7412	53.8224	57.8924	224.031	224.512	268.142	31.7932	20.7247	18.5512	101.532	89.9352	91.4527
gene:Solyc01g096730.2.ITAG4.0	169.802	120.367	109.073	182.576	187.094	148.553	75.6459	86.1712	72.1435	136.648	82.0288	93.485
gene:Solyc01g096770.2.ITAG4.0	262.677	227.033	338.964	293.709	258.529	312.054	345.34	285.783	319.493	301.541	341.952	303.826
gene:Solyc01g097180.2.ITAG4.0	0	1.95718	0	0	1.70085	0	0	0	0	1.52679	3.9532	3.04842
gene:Solyc01g097200.1.ITAG4.0	1.87626	0.97859	0	0	0	1.86859	0	0	2.06124	0	0	0
gene:Solyc01g097280.2.ITAG4.0	90.0606	68.5013	72.1557	132.302	165.833	122.393	134.847	143.982	167.991	130.541	186.789	230.664
gene:Solyc01g097570.2.ITAG4.0	56.2879	54.801	41.951	14.1122	22.1111	28.0288	64.6827	41.4494	62.8679	18.3215	9.88299	8.12913
gene:Solyc01g097660.2.ITAG4.0	1.87626	0	3.35608	0	0	0	0	2.18155	0	0	0	0
gene:Solyc01g097830.2.ITAG4.0	41.2778	31.3149	53.6973	22.9323	20.4102	32.7003	24.119	21.8155	34.0105	22.1385	24.7075	11.1775
gene:Solyc01g097890.2.ITAG4.0	317.088	291.62	269.326	177.284	196.448	162.567	286.139	267.24	263.839	107.639	104.76	107.711
gene:Solyc01g097910.2.ITAG4.0	2163.33	1878.89	2140.34	1274.5	1298.6	1353.79	2664.05	2817.47	2867.19	1806.96	1778.94	1744.71
gene:Solyc01g098020.2.ITAG4.0	131.338	152.66	132.565	72.3248	79.94	56.992	173.218	148.345	200.971	54.2011	60.2863	65.033
gene:Solyc01g098100.2.ITAG4.0	137.905	174.189	175.355	358.096	377.589	366.243	244.479	222.518	202.002	245.05	261.899	218.47
gene:Solyc01g098120.2.ITAG4.0	925.936	895.409	839.859	348.394	305.303	356.9	721.376	695.914	678.149	842.025	839.066	858.639
gene:Solyc01g098130.2.ITAG4.0	420.283	328.806	305.403	134.948	166.683	136.407	288.331	291.237	227.767	315.282	322.186	302.81
gene:Solyc01g098470.2.ITAG4.0	3.75253	2.93577	3.35608	9.70211	4.25213	5.60577	4.38527	9.81697	4.12249	3.81698	0.988299	9.14527
gene:Solyc01g098570.2.ITAG4.0	536.611	606.726	639.333	246.963	312.106	336.346	611.745	749.362	778.12	254.211	243.122	281.471
gene:Solyc01g098620.2.ITAG4.0	118.205	163.424	181.228	37.0444	66.3332	64.4663	111.824	106.896	103.062	106.112	98.8299	108.727
gene:Solyc01g098650.2.ITAG4.0	675.455	664.462	707.294	372.208	496.649	499.847	874.861	828.989	839.957	860.347	774.827	923.672
gene:Solyc01g098660.2.ITAG4.0	0	0	0	0	1.70085	1.86859	0	1.09077	0	0	0.988299	0
gene:Solyc01g098690.2.ITAG4.0	7.50505	0	6.71216	21.1682	5.10256	25.2259	2.19263	0	0	2.29019	10.8713	16.2583
gene:Solyc01g098730.2.ITAG4.0	220.461	231.926	230.731	307.822	294.247	341.952	220.36	260.695	285.482	160.313	159.116	141.244
gene:Solyc01g099035.1.ITAG4.0	1.87626	0	0	0	0	0	0	0	2.06124	0	0	0
gene:Solyc01g099270.2.ITAG4.0	16.8864	41.1008	23.4926	34.3984	45.923	55.1234	19.7337	6.54465	11.3368	36.643	18.7777	33.5326
gene:Solyc01g099510.2.ITAG4.0	460.622	443.301	421.188	582.127	647.174	694.181	475.801	488.667	462.749	568.73	526.764	584.281
gene:Solyc01g099720.2.ITAG4.0	272.058	325.87	249.189	370.444	299.35	264.405	272.983	297.781	270.023	331.314	343.928	374.956
gene:Solyc01g099750.2.ITAG4.0	90.9987	74.3728	62.9265	129.655	113.107	130.801	80.0311	64.3557	65.9598	74.0494	83.0171	101.614
gene:Solyc01g100310.2.ITAG4.0	121.957	92.966	159.414	87.319	71.4358	90.6266	62.4901	75.2634	77.2966	52.6743	42.4969	59.9523
gene:Solyc01g100750.2.ITAG4.0	149.163	103.73	133.404	233.733	184.542	176.582	77.8385	88.3527	126.766	103.822	110.69	94.5011
gene:Solyc01g100760.2.ITAG4.0	602.28	657.612	686.319	560.076	549.375	612.897	950.507	832.261	945.08	525.216	463.512	516.2
gene:Solyc01g100770.2.ITAG4.0	2152.07	2086.35	2106.78	1545.28	1688.95	1644.36	2963.34	3314.86	2839.36	1413.05	1403.39	1356.55
gene:Solyc01g100940.2.ITAG4.0	74.1124	54.801	51.1802	26.4603	31.4658	37.3718	62.4901	67.628	37.1024	23.6653	26.6841	25.4035
gene:Solyc01g101015.1.ITAG4.0	27.2058	32.2935	31.0438	14.9942	10.2051	11.2115	19.7337	23.997	15.4593	19.8483	14.8245	17.2744
gene:Solyc01g101160.2.ITAG4.0	621.981	634.126	581.441	533.616	536.619	467.147	807.985	753.725	736.895	455.747	496.126	392.23
gene:Solyc01g101210.4.ITAG4.0	0	0	0	3.52804	1.70085	0	0	0	0	0	0	0
gene:Solyc01g101225.1.ITAG4.0	431.54	487.338	406.925	450.707	475.388	489.57	412.215	351.229	412.249	458.801	388.402	402.392
gene:Solyc01g101260.2.ITAG4.0	23.4533	19.5718	16.7804	12.3481	9.35468	11.2115	7.67422	8.72619	6.18373	25.9554	25.6958	12.1937
gene:Solyc01g102270.2.ITAG4.0	451.241	413.943	479.92	411.017	450.726	406.418	331.088	344.685	380.299	488.573	315.268	494.861
gene:Solyc01g102400.3.ITAG4.0	438.107	487.338	413.637	262.839	243.222	284.96	448.394	470.124	533.862	558.042	530.717	572.087
gene:Solyc01g102470.2.ITAG4.0	18.7626	27.4005	20.1365	37.0444	28.0641	31.766	12.0595	13.0893	12.3675	24.4287	33.6022	28.4519
gene:Solyc01g102560.2.ITAG4.0	427.788	531.374	463.139	524.796	478.79	504.519	533.906	661.009	532.832	618.35	484.267	546.684
gene:Solyc01g102640.2.ITAG4.0	5.62879	9.7859	12.5853	1.76402	6.80341	0	3.28895	2.18155	8.24498	3.81698	9.88299	4.06456
gene:Solyc01g102650.2.ITAG4.0	5.62879	7.82872	7.55118	7.05608	3.4017	4.67147	4.38527	5.45387	8.24498	0	0	2.03228
gene:Solyc01g102710.2.ITAG4.0	663.259	669.355	682.963	782.343	668.435	714.735	629.286	800.628	688.455	832.101	799.534	849.494
gene:Solyc01g102860.2.ITAG4.0	676.393	589.111	630.943	219.621	226.213	228.902	633.671	776.631	710.098	279.403	291.548	336.343
gene:Solyc01g103070.2.ITAG4.0	15.0101	15.6574	12.5853	19.4042	26.3632	24.2917	10.9632	17.4524	14.4287	23.6653	25.6958	19.3067
gene:Solyc01g103260.2.ITAG4.0	8.44318	18.5932	14.2633	9.70211	11.906	2.80288	4.38527	0	2.06124	18.3215	14.8245	9.14527
gene:Solyc01g103460.2.ITAG4.0	90.0606	99.8161	117.463	79.3809	85.0426	125.195	112.921	98.1697	104.093	96.9512	113.654	105.679
gene:Solyc01g103470.2.ITAG4.0	16.8864	9.7859	10.0682	29.1063	23.8119	28.0288	6.5779	0	12.3675	18.3215	19.766	20.3228
gene:Solyc01g103595.1.ITAG4.0	2.81439	1.95718	0	0	0	1.86859	0	4.3631	4.12249	0.763396	1.9766	1.01614
gene:Solyc01g103873.1.ITAG4.0	123.833	148.746	188.78	163.172	117.359	111.181	144.714	140.71	143.256	166.42	155.163	154.453
gene:Solyc01g103875.1.ITAG4.0	111.638	123.302	103.199	103.195	73.1366	84.0865	92.0906	102.533	116.46	121.38	133.42	100.598
gene:Solyc01g103877.1.ITAG4.0	6.56692	2.93577	2.51706	4.41005	3.4017	1.86859	3.28895	5.45387	1.03062	9.16075	8.89469	4.06456
gene:Solyc01g103900.2.ITAG4.0	0	0	0	0	0	1.86859	0	0	0	0.763396	0	0
gene:Solyc01g104010.2.ITAG4.0	31.8965	45.0151	33.5608	36.1624	29.7649	13.0801	49.3343	46.9033	22.6737	23.6653	29.649	36.5811
gene:Solyc01g104020.2.ITAG4.0	856.514	744.707	742.533	788.517	768.785	801.625	1006.42	1061.32	1081.12	718.355	791.628	720.444
gene:Solyc01g104180.2.ITAG4.0	0	0	0	3.52804	0	0	2.19263	0	4.12249	0	1.9766	2.03228
gene:Solyc01g104190.2.ITAG4.0	291.759	299.448	250.867	186.986	233.867	235.442	349.725	299.963	331.86	223.675	282.654	229.648
gene:Solyc01g104280.2.ITAG4.0	175.431	159.51	182.067	136.712	122.461	106.51	258.731	195.249	164.9	166.42	187.777	162.583
gene:Solyc01g104447.1.ITAG4.0	1.87626	0.97859	0	0	0	0	0	2.18155	0	0	0	0
gene:Solyc01g104500.2.ITAG4.0	743.938	691.863	650.241	530.97	443.922	453.133	701.643	724.274	686.394	465.671	488.22	451.167
gene:Solyc01g104760.2.ITAG4.0	14.072	15.6574	21.8145	13.2302	25.5128	21.4888	10.9632	10.9077	10.3062	31.2992	27.6724	16.2583
gene:Solyc01g104800.2.ITAG4.0	13.1338	9.7859	10.0682	8.8201	5.10256	7.47435	10.9632	15.2708	22.6737	13.7411	4.9415	2.03228
gene:Solyc01g104810.2.ITAG4.0	0	1.95718	1.67804	5.29206	1.70085	1.86859	0	0	0	3.05358	0	2.03228
gene:Solyc01g104830.2.ITAG4.0	0	0	0	1.76402	0	1.86859	0	0	0	0	1.9766	4.06456
gene:Solyc01g105080.2.ITAG4.0	0	0	0.83902	0	1.70085	0	0	0	0	0	2.9649	2.03228
gene:Solyc01g105200.2.ITAG4.0	0.938131	3.91436	5.03412	5.29206	4.25213	12.1458	9.86685	2.18155	7.21435	3.05358	0	6.09685
gene:Solyc01g105387.1.ITAG4.0	41.2778	34.2506	29.3657	164.936	153.927	91.5608	6.5779	13.0893	12.3675	62.5984	53.3682	35.5649
gene:Solyc01g105690.2.ITAG4.0	253.295	230.947	266.808	210.8	200.701	184.056	211.589	239.97	207.155	267.188	388.402	282.487
gene:Solyc01g105720.2.ITAG4.0	669.826	619.447	670.377	435.713	413.307	413.892	447.297	565.021	556.536	517.582	465.489	622.894
gene:Solyc01g105770.2.ITAG4.0	39.4015	25.4433	33.5608	39.6905	41.6709	43.9118	8.77053	15.2708	0	6.10716	16.8011	16.2583
gene:Solyc01g105810.4.ITAG4.0	1.87626	7.82872	0	7.05608	13.6068	7.47435	12.0595	13.0893	12.3675	6.10716	11.8596	12.1937
gene:Solyc01g105850.3.ITAG4.0	6.56692	11.7431	6.71216	4.41005	1.70085	9.34294	1.09632	16.3616	4.12249	17.5581	11.8596	12.1937
gene:Solyc01g105860.3.ITAG4.0	11.2576	3.91436	5.03412	0	0	1.86859	10.9632	7.63542	2.06124	7.63396	4.9415	11.1775
gene:Solyc01g105870.3.ITAG4.0	0	0	3.35608	17.6402	11.0555	16.8173	0	0	0	3.05358	1.9766	2.03228
gene:Solyc01g105880.4.ITAG4.0	15.0101	13.7003	8.3902	0	5.10256	5.60577	4.38527	13.0893	6.18373	12.2143	9.88299	8.12913
gene:Solyc01g105900.2.ITAG4.0	0.938131	0	0.83902	2.64603	5.10256	0.934294	2.19263	2.18155	0	0	0.988299	0
gene:Solyc01g105960.2.ITAG4.0	2.81439	0	0	3.52804	0.850426	0	2.19263	4.3631	2.06124	0	0.988299	4.06456
gene:Solyc01g106055.1.ITAG4.0	31.8965	3.91436	11.7463	17.6402	13.6068	13.0801	17.5411	34.9048	20.6124	23.6653	18.7777	23.3712
gene:Solyc01g106100.2.ITAG4.0	56.2879	70.4585	59.5704	25.5783	20.4102	5.60577	44.949	45.8125	61.8373	4.58037	5.9298	22.3551
gene:Solyc01g106110.2.ITAG4.0	63.7929	77.3086	41.951	37.0444	53.5768	35.5032	47.1416	82.8989	48.4392	52.6743	41.5086	40.6456
gene:Solyc01g106320.2.ITAG4.0	631.362	594.004	547.041	470.111	381.841	377.455	617.226	668.645	620.434	415.287	431.887	434.908
gene:Solyc01g106380.2.ITAG4.0	208.265	131.131	147.668	203.744	176.038	231.705	319.028	295.6	324.646	174.054	205.566	154.453
gene:Solyc01g106510.2.ITAG4.0	0	5.87154	1.67804	0	2.55128	1.86859	2.19263	2.18155	0	4.58037	3.9532	2.03228
gene:Solyc01g106600.2.ITAG4.0	0	4.89295	1.67804	1.76402	0	0	6.5779	0	4.12249	0	0	2.03228
gene:Solyc01g106620.2.ITAG4.0	254.234	231.926	178.711	1497.65	1498.45	1580.83	121.691	113.441	113.368	41.2234	53.3682	30.4842
gene:Solyc01g106890.2.ITAG4.0	42.2159	54.801	36.0779	29.9883	38.2692	56.0577	43.8527	54.5387	41.2249	15.2679	27.6724	17.2744
gene:Solyc01g106953.1.ITAG4.0	2.81439	5.87154	0.83902	8.8201	5.95298	2.80288	3.28895	2.18155	9.2756	4.58037	0	3.04842
gene:Solyc01g106960.2.ITAG4.0	0.938131	0.97859	1.67804	0	0	0	0	8.72619	0	0	0	0
gene:Solyc01g106967.1.ITAG4.0	0.938131	0	0	3.52804	0	0	0	0	1.03062	0	0	2.03228
gene:Solyc01g107060.2.ITAG4.0	3.75253	0	0	0	0	0	0	0	0	0	0	0
gene:Solyc01g107090.2.ITAG4.0	23.4533	20.5504	34.3998	10.5841	10.2051	11.2115	30.6969	30.5417	7.21435	9.16075	15.8128	8.12913
gene:Solyc01g107170.2.ITAG4.0	91.9369	72.4156	104.039	865.252	845.323	824.048	116.21	112.35	104.093	319.863	317.244	307.891
gene:Solyc01g107220.2.ITAG4.0	0	0	0	8.8201	5.10256	6.54006	0	0	0	12.2143	1.9766	3.04842
gene:Solyc01g107230.2.ITAG4.0	39.4015	47.9509	39.434	43.2185	29.7649	46.7147	55.9122	35.9956	54.623	61.835	34.5905	68.0814
gene:Solyc01g107420.2.ITAG4.0	19.7008	13.7003	25.1706	1.76402	11.906	13.0801	7.67422	16.3616	13.3981	11.4509	7.9064	4.06456
gene:Solyc01g107430.2.ITAG4.0	270.182	233.883	289.462	43.2185	39.1196	27.0945	162.255	171.252	174.175	30.5358	37.5554	60.9685
gene:Solyc01g107440.2.ITAG4.0	8.44318	2.93577	2.51706	0	5.10256	0	2.19263	0	3.09187	0.763396	0	0
gene:Solyc01g107460.2.ITAG4.0	2254.33	2421.03	2319.89	1069	1004.35	900.66	4094.74	4033.68	4096.72	944.32	1027.83	1022.24
gene:Solyc01g107670.2.ITAG4.0	355.552	356.207	370.008	40.5725	34.017	38.3061	437.43	495.212	516.342	20.6117	32.6139	35.5649
gene:Solyc01g107710.2.ITAG4.0	0	0	0	0	0	6.54006	0	0	0	5.34377	0	10.1614
gene:Solyc01g107790.2.ITAG4.0	2.81439	1.95718	3.35608	3.52804	9.35468	7.47435	2.19263	4.3631	0	12.2143	15.8128	0
gene:Solyc01g107810.2.ITAG4.0	3.75253	0	0	0	0	0	1.09632	1.09077	0	0	0.988299	0
gene:Solyc01g107820.2.ITAG4.0	947.513	981.525	865.03	4253.05	3869.44	4044.56	926.388	1011.15	916.223	1642.06	1681.1	1576.03
gene:Solyc01g107825.1.ITAG4.0	3.75253	0	5.87314	8.8201	4.25213	3.73718	2.19263	4.3631	4.12249	3.05358	0	0
gene:Solyc01g107920.2.ITAG4.0	17.8245	7.82872	25.1706	10.5841	15.3077	20.5545	32.8895	9.81697	15.4593	4.58037	3.9532	6.09685
gene:Solyc01g108330.2.ITAG4.0	17.8245	17.6146	18.4584	55.5666	79.94	45.7804	7.67422	8.72619	2.06124	22.1385	21.7426	16.2583
gene:Solyc01g108420.2.ITAG4.0	82.5556	89.0517	47.8242	60.8587	32.3162	51.3862	84.4164	83.9896	94.8172	35.8796	42.4969	36.5811
gene:Solyc01g108440.2.ITAG4.0	3.75253	5.87154	0	26.4603	39.1196	14.0144	4.38527	0	2.06124	1.52679	3.9532	0
gene:Solyc01g108513.1.ITAG4.0	4.69066	8.80731	0.83902	13.2302	10.2051	8.40865	5.48158	2.18155	4.12249	5.34377	8.89469	11.1775
gene:Solyc01g108750.2.ITAG4.0	7.50505	1.95718	5.03412	3.52804	15.3077	5.60577	8.77053	0	6.18373	1.52679	0	0
gene:Solyc01g109050.2.ITAG4.0	4.69066	5.87154	3.35608	73.2068	21.2606	36.4375	8.77053	9.81697	17.5206	51.1475	45.4618	53.8555
gene:Solyc01g109070.2.ITAG4.0	74.1124	30.3363	60.4095	64.3867	39.1196	54.1891	69.068	73.0819	74.2048	45.8037	34.5905	43.6941
gene:Solyc01g109090.2.ITAG4.0	45.9684	40.1222	41.112	191.396	193.897	223.296	28.5042	18.5432	25.7655	35.8796	18.7777	41.6618
gene:Solyc01g109100.2.ITAG4.0	51.5972	24.4647	25.1706	234.615	234.718	315.791	32.8895	26.1786	40.1943	73.286	71.1576	81.2913
gene:Solyc01g109150.4.ITAG4.0	31.8965	28.3791	17.6194	45.8645	62.9315	52.3205	16.4448	34.9048	16.49	22.9019	11.8596	3.04842
gene:Solyc01g109210.2.ITAG4.0	685.774	665.441	714.845	476.285	401.401	472.753	746.592	735.182	752.354	251.157	319.221	325.165
gene:Solyc01g109250.2.ITAG4.0	97.5657	107.645	90.6142	446.297	514.508	512.928	100.861	107.987	75.2354	239.706	239.168	253.019
gene:Solyc01g109275.1.ITAG4.0	0	1.95718	1.67804	0	0.850426	0	8.77053	1.09077	0	3.81698	2.9649	4.06456
gene:Solyc01g109440.2.ITAG4.0	35.649	41.1008	62.0875	58.2127	51.0256	42.0432	46.0453	33.814	62.8679	32.826	51.3916	31.5004
gene:Solyc01g109550.2.ITAG4.0	265.491	268.134	265.969	193.16	193.897	196.202	309.161	398.133	347.32	177.108	230.274	263.18
gene:Solyc01g109615.1.ITAG4.0	0	0	0	0.88201	3.4017	3.73718	0	0	0	1.52679	4.9415	1.01614
gene:Solyc01g109660.2.ITAG4.0	1863.13	1813.33	1781.24	3783.82	3735.92	3684.86	1846.2	1878.31	1637.66	2567.3	2459.88	2590.14
gene:Solyc01g109750.2.ITAG4.0	18.7626	19.5718	17.6194	38.8084	28.0641	42.9775	9.86685	8.72619	13.3981	10.6875	21.7426	16.2583
gene:Solyc01g109800.2.ITAG4.0	84.4318	71.437	61.2485	5.29206	5.10256	3.73718	41.66	67.628	50.5005	6.10716	7.9064	8.12913
gene:Solyc01g109810.2.ITAG4.0	56.2879	49.9081	36.9169	7.05608	8.50426	11.2115	47.1416	56.7203	61.8373	12.2143	17.7894	12.1937
gene:Solyc01g109895.1.ITAG4.0	0	0	0	0	0	0	0	0	0	1.52679	0	0
gene:Solyc01g110150.2.ITAG4.0	351.799	322.935	300.369	360.742	372.487	385.864	355.207	279.238	318.462	252.684	167.023	239.809
gene:Solyc01g110350.2.ITAG4.0	90.9987	137.981	117.463	82.0269	76.5383	113.05	130.462	98.1697	122.644	113.746	93.8884	138.195
gene:Solyc01g110390.2.ITAG4.0	1002.86	1011.86	1027.8	1291.26	1277.34	1249.15	1105.09	1179.13	1081.12	1400.83	1330.25	1330.13
gene:Solyc01g110400.2.ITAG4.0	37.5253	63.6083	31.0438	63.5047	54.4273	81.2836	48.2379	54.5387	72.1435	67.1788	42.4969	69.0976
gene:Solyc01g110555.1.ITAG4.0	99.4419	108.623	91.4532	24.6963	27.2136	34.5689	112.921	88.3527	86.5722	23.6653	25.6958	30.4842
gene:Solyc01g110580.2.ITAG4.0	463.437	475.595	407.764	79.3809	68.0341	79.415	787.155	881.346	866.753	141.992	63.2512	130.066
gene:Solyc01g110600.2.ITAG4.0	104.133	83.1801	65.4436	1.76402	6.80341	6.54006	132.654	159.253	114.399	6.10716	1.9766	2.03228
gene:Solyc01g110720.2.ITAG4.0	37.5253	45.0151	41.112	10.5841	1.70085	17.7516	38.3711	30.5417	26.7962	14.5045	5.9298	8.12913
gene:Solyc01g110770.2.ITAG4.0	26.2677	45.0151	34.3998	0	3.4017	7.47435	21.9263	7.63542	23.7043	3.05358	1.9766	9.14527
gene:Solyc01g110825.1.ITAG4.0	3.75253	0	0	0	0	0	0	0	0	0	0	0
gene:Solyc01g110990.2.ITAG4.0	568.508	564.646	536.134	763.821	762.832	766.121	507.595	476.668	595.699	629.038	548.506	618.83
gene:Solyc01g111150.2.ITAG4.0	697.97	648.805	636.816	878.482	966.934	921.214	748.784	631.558	727.619	712.248	682.915	782.428
gene:Solyc01g111260.2.ITAG4.0	944.698	942.382	973.264	381.91	439.67	483.964	1347.37	1308.93	1228.5	495.444	478.337	501.974
gene:Solyc01g111430.2.ITAG4.0	92.875	75.3514	99.0044	186.986	199.85	196.202	66.8753	79.6265	77.2966	161.076	190.742	146.324
gene:Solyc01g111770.2.ITAG4.0	174.492	185.932	207.238	191.396	176.889	135.473	213.782	206.156	190.665	194.666	165.046	139.211
gene:Solyc01g111820.2.ITAG4.0	3.75253	3.91436	10.0682	7.93809	11.906	0	0	2.18155	4.12249	3.05358	7.9064	4.06456
gene:Solyc01g112025.1.ITAG4.0	88.1843	106.666	94.8093	121.717	147.124	126.13	116.21	104.714	104.093	112.219	113.654	87.3881
gene:Solyc01g112040.2.ITAG4.0	198.884	200.611	203.043	212.564	207.504	254.128	152.388	178.887	177.267	162.603	182.835	216.438
gene:Solyc01g112315.1.ITAG4.0	5.62879	0	0	0	0	0	0	0	0	0	0	0
gene:Solyc01g112380.2.ITAG4.0	0	0	0	0.88201	0	0	0	0	0	0	0.988299	0
gene:Solyc02g004003.1.ITAG4.0	0	0	4.1951	0	1.70085	5.60577	1.09632	2.18155	1.03062	0.763396	6.9181	0
gene:Solyc02g004005.1.ITAG4.0	0	0	0.83902	0	0	0	0	0	1.03062	0.763396	0	0
gene:Solyc02g004007.1.ITAG4.0	0	0	0	0	0	2.80288	0	0	1.03062	0	0.988299	0
gene:Solyc02g005003.1.ITAG4.0	0	0	0	0	0	1.86859	0	0	0	0	0	0
gene:Solyc02g005100.2.ITAG4.0	291.759	258.348	249.189	130.538	145.423	172.844	366.17	370.863	388.544	237.416	209.519	235.745
gene:Solyc02g005305.1.ITAG4.0	45.9684	45.0151	59.5704	52.0386	29.7649	14.9487	32.8895	62.1741	48.4392	24.4287	29.649	41.6618
gene:Solyc02g005325.1.ITAG4.0	3.75253	4.89295	4.1951	9.70211	9.35468	6.54006	6.5779	2.18155	2.06124	3.81698	5.9298	0
gene:Solyc02g005520.2.ITAG4.0	29.0821	47.9509	42.79	44.1005	60.3802	30.8317	52.6232	51.2664	25.7655	40.46	47.4384	37.5972
gene:Solyc02g005602.1.ITAG4.0	1.87626	15.6574	0	0	0.850426	1.86859	3.28895	2.18155	2.06124	0	0	0
gene:Solyc02g005603.1.ITAG4.0	328.346	372.843	364.974	367.798	336.769	331.674	414.408	350.139	356.595	312.229	363.694	312.971
gene:Solyc02g005606.1.ITAG4.0	0	0.97859	0	0	3.4017	0	0	0	0	0	0	0
gene:Solyc02g014110.1.ITAG4.0	28.1439	16.636	17.6194	16.7582	58.6794	30.8317	20.83	25.0878	22.6737	21.3751	39.532	21.339
gene:Solyc02g014240.2.ITAG4.0	0	5.87154	0	0	0	0	3.28895	4.3631	0	0	0	0
gene:Solyc02g021150.1.ITAG4.0	4.69066	3.91436	5.03412	8.8201	8.50426	6.54006	9.86685	11.9985	14.4287	10.6875	8.89469	5.0807
gene:Solyc02g021250.1.ITAG4.0	0	0	0	0	1.70085	0	0	0	2.06124	1.52679	0	0
gene:Solyc02g021685.1.ITAG4.0	47.8447	40.1222	70.4777	66.1508	83.3417	90.6266	63.5864	58.9018	43.2861	61.835	49.415	57.92
gene:Solyc02g030110.2.ITAG4.0	248.605	256.39	246.672	251.373	233.867	240.114	190.759	211.61	244.257	313.756	234.227	269.277
gene:Solyc02g030225.1.ITAG4.0	38.4634	33.272	32.7218	36.1624	18.7094	18.6859	26.3116	17.4524	41.2249	45.8037	13.8362	17.2744
gene:Solyc02g030243.1.ITAG4.0	719.547	659.569	688.836	829.09	761.982	855.814	672.042	642.466	655.476	958.825	1011.03	910.462
gene:Solyc02g030460.2.ITAG4.0	15.0101	13.7003	23.4926	2.64603	16.1581	7.47435	2.19263	0	0	9.92414	4.9415	6.09685
gene:Solyc02g031730.1.ITAG4.0	0	0	1.67804	8.8201	8.50426	0	0	0	0	0	0	0
gene:Solyc02g031910.2.ITAG4.0	1862.19	1784.95	1731.74	1797.54	1665.98	1827.48	1518.4	1640.52	1608.8	1898.56	1857.01	1567.91
gene:Solyc02g031930.2.ITAG4.0	0	1.95718	0	0.88201	0	0	0	0	0	0.763396	0	0
gene:Solyc02g032960.2.ITAG4.0	1062.9	1127.34	1034.51	2268.53	2039.32	2026.48	1173.06	1180.22	1152.24	2024.53	1933.11	1788.41
gene:Solyc02g033055.1.ITAG4.0	0	0	0	0	5.95298	0	0	0	0	5.34377	0	0
gene:Solyc02g037555.1.ITAG4.0	16.8864	19.5718	15.1024	49.3926	42.5213	71.0064	13.1558	2.18155	0	2.29019	1.9766	2.03228
gene:Solyc02g038800.1.ITAG4.0	376.191	383.607	434.613	343.984	397.999	354.098	359.592	442.854	408.126	462.618	403.226	415.602
gene:Solyc02g038803.1.ITAG4.0	1409.07	1711.55	1516.11	1769.31	1779.94	2005	1407.67	1564.17	1501.62	1632.9	1512.1	1565.87
gene:Solyc02g038804.1.ITAG4.0	103.194	107.645	114.107	105.841	113.107	110.247	76.7422	99.2605	94.8172	106.112	161.093	128.034
gene:Solyc02g038805.1.ITAG4.0	46.9066	26.4219	36.9169	10.5841	17.8589	18.6859	43.8527	42.5402	25.7655	16.7947	15.8128	13.2098
gene:Solyc02g038806.1.ITAG4.0	57.226	105.688	76.3508	104.077	76.5383	89.6923	58.1048	64.3557	26.7962	90.0807	95.865	53.8555
gene:Solyc02g038807.1.ITAG4.0	1.87626	0	0	0	5.10256	7.47435	0	0	0	0	1.9766	0
gene:Solyc02g038811.1.ITAG4.0	31.8965	33.272	26.0096	7.05608	22.9615	16.8173	64.6827	23.997	44.3167	9.16075	7.9064	6.09685
gene:Solyc02g038812.1.ITAG4.0	282.378	290.641	271.004	302.529	238.119	276.551	165.544	270.512	218.492	253.447	233.239	187.986
gene:Solyc02g038813.1.ITAG4.0	276.749	275.962	294.496	202.862	232.166	189.662	241.19	196.339	253.533	250.394	295.502	275.374
gene:Solyc02g038814.1.ITAG4.0	154.792	160.489	140.955	164.936	170.936	212.085	110.728	104.714	149.44	136.648	132.432	133.114
gene:Solyc02g038815.1.ITAG4.0	16.8864	7.82872	20.1365	22.9323	21.2606	16.8173	24.119	16.3616	6.18373	11.4509	25.6958	6.09685
gene:Solyc02g038816.1.ITAG4.0	509.405	473.637	573.051	461.291	384.393	435.381	516.365	443.945	537.985	442.769	460.548	444.054
gene:Solyc02g038817.1.ITAG4.0	267.367	242.69	235.765	174.638	221.111	261.602	283.946	280.329	306.095	167.184	193.707	237.777
gene:Solyc02g038819.1.ITAG4.0	238.285	314.127	272.682	223.149	253.427	273.748	288.331	326.142	274.145	354.979	314.279	305.858
gene:Solyc02g038820.1.ITAG4.0	0.938131	3.91436	2.51706	0	2.55128	3.73718	2.19263	7.63542	2.06124	1.52679	3.9532	1.01614
gene:Solyc02g050260.2.ITAG4.0	420.283	420.794	414.476	584.773	531.516	497.045	363.977	386.134	346.289	475.595	433.863	538.555
gene:Solyc02g055470.2.ITAG4.0	20.6389	33.272	20.1365	23.8143	20.4102	35.5032	20.83	9.81697	24.7349	42.7502	25.6958	19.3067
gene:Solyc02g061800.2.ITAG4.0	1.87626	3.91436	1.67804	1.76402	5.10256	0	6.5779	0	5.15311	1.52679	1.9766	0
gene:Solyc02g061825.1.ITAG4.0	0	0	0	0	0	0	0	0	0	0	0	2.03228
gene:Solyc02g062015.1.ITAG4.0	0.938131	0.97859	0	0	1.70085	0	1.09632	1.09077	0	0	2.9649	0
gene:Solyc02g062045.1.ITAG4.0	4.69066	1.95718	5.87314	0	0	0	0	2.18155	0	0	2.9649	0
gene:Solyc02g062140.2.ITAG4.0	195.131	187.889	211.433	169.346	154.778	156.961	178.7	195.249	161.808	138.175	132.432	130.066
gene:Solyc02g062290.2.ITAG4.0	942.822	765.257	907.82	769.995	819.811	782.004	833.201	802.81	882.212	851.186	932.955	740.767
gene:Solyc02g062725.1.ITAG4.0	181.997	148.746	130.887	50.2746	68.0341	53.2548	160.062	143.982	153.563	75.5762	94.8767	98.5657
gene:Solyc02g062800.2.ITAG4.0	55.3497	80.2443	80.5459	112.015	119.06	155.093	73.4532	74.1727	85.5416	60.3082	68.1927	67.0653
gene:Solyc02g063075.1.ITAG4.0	151.039	210.397	147.668	175.52	124.162	174.713	152.388	97.0789	155.624	188.559	185.8	213.39
gene:Solyc02g063085.1.ITAG4.0	93.8131	94.9232	85.5801	120.835	162.431	155.093	140.329	111.259	98.9397	151.152	124.526	94.5011
gene:Solyc02g063120.1.ITAG4.0	10.3194	14.6788	20.9755	4.41005	9.35468	11.2115	13.1558	15.2708	13.3981	12.9777	11.8596	7.11299
gene:Solyc02g063190.2.ITAG4.0	15.9482	12.7217	17.6194	8.8201	21.2606	16.8173	18.6374	9.81697	19.5818	14.5045	14.8245	18.2905
gene:Solyc02g063310.2.ITAG4.0	0	0	0	0	0	3.73718	0	0	0	1.52679	0	0
gene:Solyc02g063355.1.ITAG4.0	96.6275	66.5441	99.0044	20.2862	28.9145	13.0801	83.3201	76.3542	60.8067	23.6653	31.6256	19.3067
gene:Solyc02g063370.2.ITAG4.0	26.2677	11.7431	1.67804	0	4.25213	2.80288	8.77053	5.45387	10.3062	10.6875	1.9766	1.01614
gene:Solyc02g063480.2.ITAG4.0	0	0	0	1.76402	11.906	1.86859	0	0	0	1.52679	0	2.03228
gene:Solyc02g063523.1.ITAG4.0	106.947	61.6511	151.024	61.7407	54.4273	38.3061	49.3343	146.164	66.9904	54.9645	56.3331	63.0007
gene:Solyc02g063527.1.ITAG4.0	42.2159	26.4219	42.79	14.1122	27.2136	23.3574	23.0227	55.6295	34.0105	25.9554	12.8479	17.2744
gene:Solyc02g063547.1.ITAG4.0	128.524	176.146	166.126	111.133	211.756	127.064	262.02	128.711	194.788	99.2414	463.512	108.727
gene:Solyc02g064620.2.ITAG4.0	0	0	0	0	1.70085	1.86859	0	1.09077	0	0	0	0
gene:Solyc02g064810.1.ITAG4.0	0	0	0.83902	0.88201	0	3.73718	0	0	3.09187	0	0	0
gene:Solyc02g065118.1.ITAG4.0	1.87626	2.93577	2.51706	6.17407	4.25213	1.86859	3.28895	0	2.06124	5.34377	2.9649	4.06456
gene:Solyc02g065480.2.ITAG4.0	3.75253	0	0	0	4.25213	5.60577	0	4.3631	0	4.58037	0	3.04842
gene:Solyc02g065765.1.ITAG4.0	3118.35	3064.94	3057.39	2220.02	2238.32	2297.43	2924.97	2844.74	2956.85	2490.96	2597.25	2638.92
gene:Solyc02g066803.1.ITAG4.0	4.69066	0.97859	6.71216	0	2.55128	0	4.38527	0	0	1.52679	1.9766	2.03228
gene:Solyc02g066855.1.ITAG4.0	0.938131	1.95718	0	1.76402	3.4017	0	0	2.18155	7.21435	0	0	0
gene:Solyc02g066990.2.ITAG4.0	0	0	1.67804	6.17407	0	0	0	0	0	0	0	0
gene:Solyc02g066997.1.ITAG4.0	3.75253	3.91436	0	0	3.4017	0	2.19263	0	2.06124	0	0	0
gene:Solyc02g067103.1.ITAG4.0	9.38131	8.80731	3.35608	0	1.70085	0	5.48158	3.27232	0	1.52679	1.9766	0
gene:Solyc02g067107.1.ITAG4.0	9.38131	28.3791	20.9755	7.05608	5.10256	13.0801	6.5779	19.6339	12.3675	16.0313	13.8362	13.2098
gene:Solyc02g067300.2.ITAG4.0	10.3194	9.7859	4.1951	6.17407	7.65383	4.67147	1.09632	0	0	3.81698	5.9298	1.01614
gene:Solyc02g067605.1.ITAG4.0	1.87626	0.97859	7.55118	65.2688	48.4743	56.992	0	5.45387	1.03062	38.1698	68.1927	43.6941
gene:Solyc02g067630.3.ITAG4.0	0	0	3.35608	0	0	0	0	0	0	0	0	0
gene:Solyc02g067640.3.ITAG4.0	1.87626	0	3.35608	0	0	0	0	0	0	0	0	0
gene:Solyc02g067655.1.ITAG4.0	6.56692	8.80731	4.1951	1.76402	5.10256	5.60577	3.28895	5.45387	6.18373	3.05358	1.9766	3.04842
gene:Solyc02g067850.2.ITAG4.0	15.0101	14.6788	13.4243	7.05608	8.50426	14.0144	14.2521	15.2708	20.6124	12.2143	40.5203	25.4035
gene:Solyc02g067935.1.ITAG4.0	0	0	0	6.17407	10.2051	1.86859	0	0	0	0	1.9766	2.03228
gene:Solyc02g068000.2.ITAG4.0	65.6692	76.33	80.5459	44.9825	79.94	70.0721	61.3937	98.1697	92.756	58.7815	61.2746	68.0814
gene:Solyc02g068315.1.ITAG4.0	65.6692	44.0365	54.5363	36.1624	54.4273	65.4006	47.1416	65.4465	59.7761	35.1162	32.6139	67.0653
gene:Solyc02g068350.1.ITAG4.0	394.953	508.867	479.92	376.618	351.226	321.397	702.739	664.282	689.486	461.091	423.98	496.893
gene:Solyc02g068415.1.ITAG4.0	11.2576	13.7003	11.7463	3.52804	0	0	2.19263	2.18155	4.12249	1.52679	0	0
gene:Solyc02g069053.1.ITAG4.0	0	0	0	6.17407	6.80341	0	0	0	0	6.87056	1.9766	3.04842
gene:Solyc02g069055.1.ITAG4.0	5.62879	0	0	11.4661	11.906	11.2115	3.28895	4.3631	0	23.6653	9.88299	7.11299
gene:Solyc02g069057.1.ITAG4.0	0	0	0	14.9942	8.50426	11.2115	0	0	0	22.9019	14.8245	9.14527
gene:Solyc02g069270.2.ITAG4.0	4.69066	1.95718	2.51706	12.3481	7.65383	9.34294	0	1.09077	0	16.0313	17.7894	8.12913
gene:Solyc02g069280.2.ITAG4.0	28.1439	26.4219	25.1706	14.1122	10.2051	9.34294	19.7337	40.3587	35.0411	30.5358	35.5788	20.3228
gene:Solyc02g069520.2.ITAG4.0	65.6692	58.7154	71.3167	52.9206	43.3717	36.4375	75.6459	63.2649	66.9904	38.9332	47.4384	44.7102
gene:Solyc02g069550.1.ITAG4.0	1.87626	0	0	3.52804	3.4017	0	2.19263	0	0	1.52679	3.9532	6.09685
gene:Solyc02g069585.1.ITAG4.0	550.683	541.16	596.543	686.204	725.413	656.809	474.705	556.295	550.352	706.904	599.898	700.121
gene:Solyc02g070380.1.ITAG4.0	40.3396	63.6083	63.7655	41.4545	49.3247	35.5032	20.83	50.1756	46.378	41.2234	33.6022	34.5488
gene:Solyc02g070420.2.ITAG4.0	91.9369	56.7582	79.7069	15.8762	37.4187	34.5689	64.6827	35.9956	63.8986	64.1252	63.2512	67.0653
gene:Solyc02g070650.2.ITAG4.0	839.628	745.685	792.874	1404.16	1427.01	1330.44	672.042	859.53	867.784	957.298	1015.97	1050.69
gene:Solyc02g070720.1.ITAG4.0	0.938131	1.95718	0	0.88201	0.850426	0	1.09632	0	0	0	0	0
gene:Solyc02g070755.1.ITAG4.0	5.62879	4.89295	14.2633	2.64603	14.4572	8.40865	10.9632	5.45387	2.06124	9.92414	8.89469	8.12913
gene:Solyc02g070800.2.ITAG4.0	2060.14	2004.15	2191.52	3149.66	3057.28	2870.15	2642.12	2699.67	2842.46	3336.8	3214.94	3215.07
gene:Solyc02g070890.3.ITAG4.0	64.7311	69.4799	90.6142	189.632	153.927	164.436	17.5411	39.2679	34.0105	201.536	130.456	139.211
gene:Solyc02g070910.3.ITAG4.0	1461.61	1457.12	1109.18	764.703	794.298	854.879	1545.81	1402.74	1051.23	611.48	607.804	608.668
gene:Solyc02g071380.2.ITAG4.0	622.919	595.961	604.095	687.968	606.354	595.146	691.776	692.642	677.119	672.551	591.991	645.249
gene:Solyc02g071500.2.ITAG4.0	0	1.95718	2.51706	20.2862	6.80341	14.0144	0	0	0	12.2143	6.9181	11.1775
gene:Solyc02g071680.1.ITAG4.0	6.56692	1.95718	10.0682	2.64603	0.850426	1.86859	2.19263	0	1.03062	9.92414	4.9415	0
gene:Solyc02g071720.2.ITAG4.0	20.6389	29.3577	19.2975	43.2185	52.7264	80.3493	13.1558	17.4524	10.3062	18.3215	5.9298	12.1937
gene:Solyc02g072105.1.ITAG4.0	261.739	296.513	273.521	525.678	531.516	526.942	309.161	338.14	332.891	406.89	379.507	528.393
gene:Solyc02g072400.1.ITAG4.0	0	3.91436	5.03412	14.1122	21.2606	10.2772	6.5779	4.3631	0	9.92414	6.9181	6.09685
gene:Solyc02g072405.1.ITAG4.0	0	0	0	2.64603	0	0	0	0	0	0	0	0
gene:Solyc02g076950.2.ITAG4.0	262.677	263.241	234.926	281.361	311.256	277.485	263.116	289.055	239.104	299.251	320.209	289.6
gene:Solyc02g076970.2.ITAG4.0	0.938131	3.91436	3.35608	19.4042	11.906	14.0144	9.86685	6.54465	3.09187	15.2679	8.89469	14.226
gene:Solyc02g077040.4.ITAG4.0	109.761	93.9446	88.9361	274.305	297.649	353.163	87.7053	105.805	132.95	55.7279	66.2161	77.2267
gene:Solyc02g077050.3.ITAG4.0	151.977	143.853	142.633	177.284	165.833	168.173	76.7422	87.2619	95.8478	114.509	160.105	111.775
gene:Solyc02g077250.2.ITAG4.0	5.62879	9.7859	20.9755	10.5841	5.95298	18.6859	24.119	6.54465	10.3062	18.3215	2.9649	4.06456
gene:Solyc02g077500.2.ITAG4.0	0	0	1.67804	5.29206	7.65383	11.2115	0	0	0	6.10716	1.9766	3.04842
gene:Solyc02g078000.2.ITAG4.0	181.997	201.589	211.433	137.594	147.124	156.961	143.617	116.713	142.226	108.402	143.303	129.05
gene:Solyc02g078285.1.ITAG4.0	22.5152	21.529	17.6194	13.2302	14.4572	18.6859	14.2521	17.4524	28.8574	14.5045	10.8713	15.2421
gene:Solyc02g078500.2.ITAG4.0	101.318	79.2658	91.4532	66.1508	94.3973	71.9407	77.8385	89.4435	56.6842	120.616	103.771	137.179
gene:Solyc02g078630.2.ITAG4.0	128.524	118.409	148.507	104.959	101.201	74.7435	131.558	154.89	135.011	124.433	94.8767	114.824
gene:Solyc02g079160.2.ITAG4.0	30.0202	28.3791	36.9169	15.8762	15.3077	26.1602	41.66	66.5372	29.888	12.9777	6.9181	14.226
gene:Solyc02g079410.2.ITAG4.0	298.326	313.149	316.311	291.945	295.948	267.208	365.073	395.951	376.177	352.689	319.221	326.181
gene:Solyc02g079415.1.ITAG4.0	459.684	376.757	443.003	657.98	562.982	574.591	453.875	431.947	526.648	629.038	538.623	666.588
gene:Solyc02g079500.4.ITAG4.0	425.912	493.209	481.598	303.411	249.175	284.025	551.447	649.011	513.25	806.146	689.833	769.219
gene:Solyc02g079510.3.ITAG4.0	20.6389	31.3149	11.7463	67.0328	94.3973	87.8237	39.4674	15.2708	20.6124	33.5894	33.6022	30.4842
gene:Solyc02g079560.1.ITAG4.0	0	0.97859	0	2.64603	4.25213	5.60577	4.38527	2.18155	1.03062	0	0	2.03228
gene:Solyc02g079660.1.ITAG4.0	0	0	0	1.76402	0	0	0	0	0	2.29019	0	0
gene:Solyc02g079860.1.ITAG4.0	71.298	63.6083	52.8583	29.9883	27.2136	21.4888	64.6827	98.1697	102.032	19.0849	17.7894	20.3228
gene:Solyc02g080010.2.ITAG4.0	42.2159	38.165	43.6291	224.031	210.055	236.376	31.7932	41.4494	49.4699	148.099	132.432	128.034
gene:Solyc02g080310.2.ITAG4.0	300.202	347.399	336.447	98.7851	137.769	105.575	391.385	353.411	332.891	129.014	100.807	144.292
gene:Solyc02g080770.2.ITAG4.0	21.577	36.2078	28.5267	19.4042	5.10256	22.4231	26.3116	26.1786	17.5206	24.4287	27.6724	38.6134
gene:Solyc02g081015.1.ITAG4.0	8.44318	6.85013	11.7463	13.2302	6.80341	4.67147	14.2521	10.9077	20.6124	13.7411	7.9064	16.2583
gene:Solyc02g081330.4.ITAG4.0	5292	5122.92	5390.71	2977.67	2967.99	2893.51	6525.28	6443.2	6456.85	3978.05	4081.68	3589.01
gene:Solyc02g081345.1.ITAG4.0	0	0	1.67804	4.41005	3.4017	1.86859	0	0	6.18373	1.52679	0	3.04842
gene:Solyc02g081370.2.ITAG4.0	1.87626	0	3.35608	24.6963	8.50426	14.9487	0	5.45387	4.12249	15.2679	3.9532	4.06456
gene:Solyc02g081540.2.ITAG4.0	0	0	0	0	0	1.86859	2.19263	2.18155	0	1.52679	0	1.01614
gene:Solyc02g082560.1.ITAG4.0	3.75253	8.80731	13.4243	14.9942	11.906	6.54006	3.28895	5.45387	3.09187	2.29019	1.9766	4.06456
gene:Solyc02g082630.2.ITAG4.0	15.9482	17.6146	12.5853	0	1.70085	0	4.38527	13.0893	10.3062	4.58037	5.9298	2.03228
gene:Solyc02g082633.1.ITAG4.0	33.7727	20.5504	22.6535	0.88201	2.55128	4.67147	16.4448	10.9077	18.5512	4.58037	0.988299	1.01614
gene:Solyc02g082635.1.ITAG4.0	5.62879	10.7645	4.1951	1.76402	1.70085	1.86859	1.09632	2.18155	5.15311	0.763396	0	2.03228
gene:Solyc02g082637.1.ITAG4.0	0	1.95718	5.87314	0	0	0	0	4.3631	2.06124	0	0	0
gene:Solyc02g082737.1.ITAG4.0	2.81439	3.91436	4.1951	5.29206	5.95298	1.86859	3.28895	5.45387	4.12249	2.29019	11.8596	8.12913
gene:Solyc02g082880.2.ITAG4.0	22.5152	16.636	6.71216	5.29206	9.35468	15.883	16.4448	23.997	10.3062	0	3.9532	0
gene:Solyc02g083060.1.ITAG4.0	2.81439	5.87154	1.67804	5.29206	0	3.73718	10.9632	10.9077	4.12249	9.92414	2.9649	4.06456
gene:Solyc02g083070.2.ITAG4.0	13.1338	26.4219	15.1024	5.29206	10.2051	2.80288	6.5779	9.81697	18.5512	15.2679	0	10.1614
gene:Solyc02g083270.4.ITAG4.0	1440.97	1330.88	1397.81	1569.1	1567.33	1542.52	1856.06	1686.34	1532.53	1392.43	1339.15	1337.24
gene:Solyc02g083520.2.ITAG4.0	11.2576	4.89295	5.03412	0	3.4017	0	8.77053	5.45387	8.24498	0	0.988299	0
gene:Solyc02g083525.1.ITAG4.0	0	3.91436	0	0	0	0	0	0	0	0.763396	0	0
gene:Solyc02g083580.4.ITAG4.0	484.076	609.661	579.763	474.521	539.17	529.745	577.759	632.649	551.383	575.6	508.974	558.877
gene:Solyc02g083590.3.ITAG4.0	5034.95	4752.03	4770.67	4589.98	4186.65	4209.93	5921.21	5584.76	5903.4	4022.33	3983.83	4174.31
gene:Solyc02g083690.2.ITAG4.0	5.62879	0	1.67804	1.76402	4.25213	1.86859	0	0	0	1.52679	1.9766	4.06456
gene:Solyc02g083785.1.ITAG4.0	59.1023	48.9295	32.7218	20.2862	15.3077	14.0144	49.3343	42.5402	56.6842	11.4509	20.7543	13.2098
gene:Solyc02g084005.1.ITAG4.0	1.87626	0	0	1.76402	8.50426	3.73718	0	0	0	0	0	2.03228
gene:Solyc02g084032.1.ITAG4.0	15.0101	10.7645	10.0682	6.17407	6.80341	3.73718	3.28895	8.72619	11.3368	12.9777	2.9649	8.12913
gene:Solyc02g084036.1.ITAG4.0	0	0	1.67804	0	0	0	2.19263	0	0	0	1.9766	0
gene:Solyc02g084177.1.ITAG4.0	0	1.95718	0	0	0	0	0	0	0	0	0	0
gene:Solyc02g084300.1.ITAG4.0	0	7.82872	3.35608	0.88201	0	1.86859	0	2.18155	2.06124	0	0	0
gene:Solyc02g084303.1.ITAG4.0	5.62879	1.95718	2.51706	0	1.70085	1.86859	1.09632	0	0	0.763396	1.9766	2.03228
gene:Solyc02g084305.1.ITAG4.0	4.69066	5.87154	4.1951	1.76402	0	0	2.19263	0	0	0	0	4.06456
gene:Solyc02g084900.2.ITAG4.0	41.2778	32.2935	31.8828	87.319	85.0426	95.298	17.5411	30.5417	24.7349	32.0626	49.415	66.0492
gene:Solyc02g085005.1.ITAG4.0	3.75253	7.82872	5.03412	11.4661	15.3077	8.40865	6.5779	17.4524	22.6737	1.52679	6.9181	14.226
gene:Solyc02g085330.1.ITAG4.0	0	0	0	0	0	0	2.19263	0	0	1.52679	3.9532	0
gene:Solyc02g085760.2.ITAG4.0	2356.59	2518.89	2315.7	1308.9	1103.85	1257.56	2308.84	2131.37	2113.81	1435.95	1413.27	1273.22
gene:Solyc02g085840.2.ITAG4.0	889.348	844.523	828.952	1034.6	939.721	897.857	903.365	824.625	910.039	983.253	1080.21	991.753
gene:Solyc02g085937.1.ITAG4.0	0	0	1.67804	0	4.25213	0	3.28895	0	3.09187	0.763396	0	1.01614
gene:Solyc02g086070.2.ITAG4.0	44.0922	35.2292	31.0438	63.5047	65.4828	46.7147	46.0453	46.9033	34.0105	61.0716	38.5437	50.807
gene:Solyc02g086120.2.ITAG4.0	13.1338	7.82872	20.1365	14.1122	15.3077	10.2772	9.86685	11.9985	6.18373	3.81698	2.9649	2.03228
gene:Solyc02g086415.1.ITAG4.0	0	0	0	6.17407	7.65383	7.47435	0	0	0	0.763396	0	1.01614
gene:Solyc02g086451.1.ITAG4.0	121.957	104.709	84.741	11.4661	29.7649	25.2259	111.824	125.439	75.2354	68.7056	74.1225	59.9523
gene:Solyc02g086452.1.ITAG4.0	696.093	772.107	714.006	139.358	119.06	149.487	718.087	820.262	885.304	642.779	733.318	529.409
gene:Solyc02g086454.1.ITAG4.0	440.922	435.472	442.164	80.2629	90.1451	77.5464	477.994	487.576	519.433	425.211	565.307	351.585
gene:Solyc02g086456.1.ITAG4.0	166.049	189.846	130.887	26.4603	32.3162	20.5545	140.329	159.253	147.379	132.831	150.222	119.905
gene:Solyc02g086458.1.ITAG4.0	1904.41	1871.06	1903.74	435.713	397.999	421.367	1945.96	2168.46	2164.31	1835.2	2044.79	1494.74
gene:Solyc02g086960.2.ITAG4.0	20.6389	19.5718	24.3316	6.17407	10.2051	1.86859	17.5411	30.5417	22.6737	16.0313	13.8362	14.226
gene:Solyc02g087010.2.ITAG4.0	126.648	126.238	98.1654	100.549	88.4443	69.1378	65.779	88.3527	83.4804	132.067	131.444	137.179
gene:Solyc02g087050.2.ITAG4.0	193.255	147.767	170.321	193.16	167.534	217.691	203.915	188.704	264.87	105.349	121.561	142.26
gene:Solyc02g087270.2.ITAG4.0	6.56692	6.85013	8.3902	17.6402	16.1581	18.6859	7.67422	5.45387	6.18373	12.9777	14.8245	15.2421
gene:Solyc02g088330.2.ITAG4.0	176.369	212.354	156.897	125.245	113.957	116.787	148.003	163.616	164.9	157.259	171.964	143.276
gene:Solyc02g088760.2.ITAG4.0	153.854	148.746	134.243	220.503	203.252	183.122	124.98	135.256	111.307	140.465	162.081	134.131
gene:Solyc02g089065.1.ITAG4.0	5981.53	5841.2	6154.21	5023.05	4457.08	4685.49	8158.79	7614.7	7800.78	6189.61	6459.52	6217.77
gene:Solyc02g089080.2.ITAG4.0	1756.18	1580.42	1688.95	1437.68	1269.69	1326.7	2163.03	2144.46	1916.96	1368.77	1324.32	1189.9
gene:Solyc02g089270.1.ITAG4.0	15.0101	28.3791	31.8828	3.52804	2.55128	1.86859	8.77053	15.2708	10.3062	5.34377	8.89469	6.09685
gene:Solyc02g089295.1.ITAG4.0	3.75253	0.97859	5.03412	1.76402	3.4017	1.86859	1.09632	2.18155	1.03062	7.63396	3.9532	0
gene:Solyc02g089370.2.ITAG4.0	740.186	643.912	747.567	515.094	557.029	544.694	652.308	674.099	729.68	568.73	583.097	576.152
gene:Solyc02g090030.2.ITAG4.0	80450.4	81710.3	82185.4	53595.3	52052.9	51837.5	136576	134818	134494	73807.4	73823	77679.9
gene:Solyc02g090060.1.ITAG4.0	10.3194	1.95718	14.2633	4.41005	3.4017	1.86859	5.48158	0	5.15311	4.58037	6.9181	0
gene:Solyc02g090340.2.ITAG4.0	81.6174	99.8161	133.404	467.465	498.35	437.25	39.4674	54.5387	60.8067	106.112	115.631	138.195
gene:Solyc02g090420.2.ITAG4.0	263.615	252.476	216.467	381.028	343.572	367.178	243.382	238.88	271.054	303.831	305.385	355.649
gene:Solyc02g090460.2.ITAG4.0	36.5871	35.2292	35.2389	11.4661	4.25213	14.0144	39.4674	44.7217	30.9187	9.16075	9.88299	12.1937
gene:Solyc02g090545.1.ITAG4.0	0	7.82872	3.35608	1.76402	4.25213	0	0	0	0	0	1.9766	2.03228
gene:Solyc02g090700.2.ITAG4.0	5.62879	1.95718	0	3.52804	2.55128	1.86859	1.09632	2.18155	1.03062	2.29019	0.988299	2.03228
gene:Solyc02g090920.2.ITAG4.0	15.0101	19.5718	40.273	8.8201	22.1111	11.2115	17.5411	9.81697	10.3062	20.6117	28.6607	26.4197
gene:Solyc02g091197.1.ITAG4.0	105.071	89.0517	97.3264	46.7465	51.0256	76.6121	103.054	104.714	77.2966	52.6743	62.2629	31.5004
gene:Solyc02g091370.2.ITAG4.0	35.649	48.9295	44.4681	17.6402	18.7094	10.2772	43.8527	28.3601	32.9799	51.9109	54.3565	39.6295
gene:Solyc02g091450.2.ITAG4.0	167.926	191.804	238.282	269.013	284.893	290.566	191.855	208.338	147.379	229.019	215.449	237.777
gene:Solyc02g091535.1.ITAG4.0	6.56692	3.91436	14.2633	7.05608	4.25213	1.86859	3.28895	4.3631	12.3675	6.10716	11.8596	8.12913
gene:Solyc02g091630.1.ITAG4.0	1.87626	7.82872	4.1951	0	0	0	7.67422	0	0	6.87056	0	1.01614
gene:Solyc02g091780.1.ITAG4.0	270.182	277.919	240.799	254.019	259.38	256.931	210.493	249.787	260.747	254.211	216.438	269.277
gene:Solyc02g092130.2.ITAG4.0	53.4735	80.2443	67.1216	53.8026	45.923	81.2836	70.1643	67.628	74.2048	67.1788	46.4501	40.6456
gene:Solyc02g092475.1.ITAG4.0	0	1.95718	3.35608	3.52804	1.70085	0.934294	6.5779	7.63542	7.21435	3.05358	3.9532	5.0807
gene:Solyc02g092540.2.ITAG4.0	52.5354	75.3514	68.7997	60.8587	54.4273	52.3205	49.3343	45.8125	75.2354	31.2992	30.6373	58.9362
gene:Solyc02g092783.1.ITAG4.0	2.81439	5.87154	1.67804	4.41005	1.70085	2.80288	0	0	0	1.52679	1.9766	7.11299
gene:Solyc02g092960.1.ITAG4.0	0	0	0	1.76402	0	0	0	0	0	0	0	0
gene:Solyc02g093195.1.ITAG4.0	32.8346	21.529	32.7218	15.8762	13.6068	21.4888	24.119	35.9956	24.7349	28.2456	19.766	22.3551
gene:Solyc02g093280.2.ITAG4.0	21.577	15.6574	13.4243	18.5222	27.2136	22.4231	8.77053	10.9077	8.24498	19.0849	23.7192	14.226
gene:Solyc02g093370.2.ITAG4.0	1913.79	1922.93	1778.72	1253.34	1327.51	1354.73	2535.78	2520.78	2604.38	1738.25	1652.44	1607.53
gene:Solyc02g093525.1.ITAG4.0	277.687	327.828	254.223	97.0211	65.4828	73.8093	389.192	297.781	289.605	96.9512	115.631	103.646
gene:Solyc02g093920.2.ITAG4.0	583.518	645.869	533.617	515.094	562.982	593.277	486.765	599.926	490.576	613.007	452.641	546.684
gene:Solyc02g094125.1.ITAG4.0	1.87626	0	6.71216	14.9942	5.95298	13.0801	4.38527	0	0	9.16075	5.9298	0
gene:Solyc02g094450.2.ITAG4.0	55.3497	51.8652	87.2581	102.313	89.2947	89.6923	84.4164	98.1697	79.3579	83.2101	68.1927	65.033
gene:Solyc02g094530.1.ITAG4.0	203.574	132.11	187.941	126.127	153.927	121.458	156.773	170.161	106.154	160.313	166.034	137.179
gene:Solyc02g094600.2.ITAG4.0	90.0606	92.966	107.395	103.195	82.4913	104.641	90.9943	91.625	106.154	93.1343	121.561	89.4204
gene:Solyc02g094610.1.ITAG4.0	380.881	373.821	432.095	375.736	426.914	383.995	447.297	495.212	384.422	454.984	384.448	461.328
gene:Solyc03g005555.1.ITAG4.0	0	0	0	0	0	0	0	0	0	0	0	4.06456
gene:Solyc03g005580.2.ITAG4.0	1.87626	0	1.67804	0.88201	1.70085	3.73718	0	2.18155	0	6.10716	3.9532	8.12913
gene:Solyc03g005770.3.ITAG4.0	68315.7	70048.4	68977.5	44919.9	47106.8	48256.3	116376	119092	116543	60206.7	56404.2	65978
gene:Solyc03g005780.3.ITAG4.0	103812	103115	105040	58730.4	63423.1	61293.4	164196	167513	165003	90836.4	82196.9	95220.5
gene:Solyc03g005850.2.ITAG4.0	0	0	0	6.17407	0	1.86859	0	0	2.06124	0	0	0
gene:Solyc03g006150.2.ITAG4.0	1.87626	5.87154	1.67804	0	4.25213	0	4.38527	0	10.3062	4.58037	4.9415	2.03228
gene:Solyc03g006250.2.ITAG4.0	969.09	992.29	990.044	3192.88	3140.62	3124.28	363.977	399.223	420.494	938.977	943.826	905.382
gene:Solyc03g006452.1.ITAG4.0	8.44318	49.9081	37.7559	113.779	51.876	39.2404	8.77053	3.27232	64.9292	51.9109	79.064	4.06456
gene:Solyc03g006454.1.ITAG4.0	5.62879	0	0	0	0	1.86859	2.19263	2.18155	0	0.763396	0.988299	1.01614
gene:Solyc03g006456.1.ITAG4.0	1.87626	0	0.83902	0	0	0	0	0	0	0	0	0
gene:Solyc03g006545.1.ITAG4.0	75.0505	100.795	95.6483	68.7968	90.9956	104.641	80.0311	46.9033	45.3474	19.8483	25.6958	24.3874
gene:Solyc03g006780.2.ITAG4.0	54.4116	61.6511	63.7655	54.6846	26.3632	28.0288	49.3343	39.2679	36.0718	36.643	26.6841	30.4842
gene:Solyc03g006915.1.ITAG4.0	5.62879	3.91436	0	1.76402	0.850426	1.86859	0	0	0	1.52679	0	0
gene:Solyc03g006920.2.ITAG4.0	172.616	168.317	231.57	138.476	122.461	124.261	253.249	158.162	188.604	87.0271	81.0406	68.0814
gene:Solyc03g007485.1.ITAG4.0	288.006	275.962	322.184	387.202	373.337	363.441	266.405	298.872	282.39	335.131	332.069	317.036
gene:Solyc03g007560.2.ITAG4.0	1.87626	5.87154	6.71216	6.17407	3.4017	4.67147	0	6.54465	0	4.58037	1.9766	8.12913
gene:Solyc03g013293.1.ITAG4.0	0	0	0	0	0	0	0	3.27232	0	0	0	0
gene:Solyc03g013295.1.ITAG4.0	4.69066	11.7431	6.71216	0	0	0	3.28895	3.27232	4.12249	2.29019	3.9532	4.06456
gene:Solyc03g013305.1.ITAG4.0	20.6389	21.529	13.4243	7.05608	0.850426	9.34294	24.119	32.7232	9.2756	14.5045	25.6958	13.2098
gene:Solyc03g013335.1.ITAG4.0	1.87626	0	3.35608	0	1.70085	1.86859	1.09632	1.09077	2.06124	0.763396	0	5.0807
gene:Solyc03g019640.1.ITAG4.0	0	1.95718	4.1951	3.52804	0	5.60577	0	0	0	1.52679	1.9766	0
gene:Solyc03g019710.3.ITAG4.0	3.75253	0	0	0	0	0	0	0	0	3.05358	0	0
gene:Solyc03g019720.4.ITAG4.0	1081.67	1147.89	1043.74	1032.83	998.4	1002.5	1356.14	1416.92	1423.29	1362.66	1223.51	1223.43
gene:Solyc03g025130.1.ITAG4.0	1.87626	0	0	0	2.55128	0	1.09632	0	4.12249	0	0	2.03228
gene:Solyc03g025180.2.ITAG4.0	269.244	255.412	258.418	119.071	122.461	139.21	329.991	302.145	279.299	156.496	116.619	141.244
gene:Solyc03g025190.4.ITAG4.0	174.492	190.825	160.253	675.62	725.413	514.796	146.906	163.616	163.869	483.229	466.477	500.957
gene:Solyc03g025200.3.ITAG4.0	145.41	122.324	98.1654	143.768	240.671	202.742	98.6685	116.713	123.675	158.786	132.432	158.518
gene:Solyc03g025210.3.ITAG4.0	0	0	0	1.76402	0	0	2.19263	0	4.12249	1.52679	0	0
gene:Solyc03g025220.3.ITAG4.0	14.072	11.7431	23.4926	5.29206	11.906	7.47435	18.6374	21.8155	12.3675	3.05358	1.9766	2.03228
gene:Solyc03g025230.3.ITAG4.0	203.574	188.868	187.102	234.615	258.529	209.282	141.425	131.984	97.9091	229.782	219.402	189.002
gene:Solyc03g025570.2.ITAG4.0	0	0.97859	0	0	0.850426	2.80288	0	0	0	0.763396	2.9649	1.01614
gene:Solyc03g026015.1.ITAG4.0	4.69066	0	0	0	0	0	2.19263	3.27232	0	1.52679	0	0
gene:Solyc03g026280.3.ITAG4.0	45.9684	57.7368	50.3412	1305.38	1375.14	1339.78	48.2379	43.631	69.0517	1089.37	1242.29	1174.66
gene:Solyc03g032065.1.ITAG4.0	0	1.95718	0	0.88201	0	7.47435	4.38527	0	4.12249	0	4.9415	2.03228
gene:Solyc03g033295.1.ITAG4.0	0	0	0	0	0	0	0	1.09077	2.06124	0	0	1.01614
gene:Solyc03g033515.1.ITAG4.0	2.81439	1.95718	3.35608	0	0	1.86859	2.19263	0	2.06124	1.52679	0	0
gene:Solyc03g033520.2.ITAG4.0	52.5354	44.0365	46.9851	18.5222	17.8589	20.5545	32.8895	57.811	55.6536	19.0849	17.7894	12.1937
gene:Solyc03g033830.2.ITAG4.0	12.1957	12.7217	21.8145	3.52804	1.70085	0	6.5779	10.9077	15.4593	4.58037	8.89469	3.04842
gene:Solyc03g034010.3.ITAG4.0	114.452	102.752	111.59	17.6402	33.1666	49.5176	96.4759	100.351	93.7866	24.4287	39.532	36.5811
gene:Solyc03g034155.1.ITAG4.0	0	0	0	0	0	0	1.09632	0	0	0	0	1.01614
gene:Solyc03g034392.1.ITAG4.0	0.938131	15.6574	15.9414	21.1682	22.9615	27.0945	16.4448	13.0893	1.03062	15.2679	6.9181	8.12913
gene:Solyc03g034440.2.ITAG4.0	1510.39	1490.39	1423.82	1053.12	1064.73	1038.94	1884.57	1858.68	1806.68	1154.25	1096.02	1081.17
gene:Solyc03g034455.1.ITAG4.0	10.3194	9.7859	3.35608	0.88201	7.65383	0.934294	1.09632	5.45387	7.21435	8.39735	5.9298	8.12913
gene:Solyc03g043860.2.ITAG4.0	3.75253	5.87154	0	0	0	3.73718	2.19263	10.9077	4.12249	1.52679	1.9766	0
gene:Solyc03g043895.1.ITAG4.0	3.75253	0	0	1.76402	0	0	0	4.3631	2.06124	0	0	0
gene:Solyc03g044590.2.ITAG4.0	16.8864	21.529	32.7218	8.8201	1.70085	9.34294	17.5411	11.9985	11.3368	3.05358	4.9415	6.09685
gene:Solyc03g044625.1.ITAG4.0	11.2576	10.7645	10.9073	8.8201	1.70085	6.54006	9.86685	4.3631	9.2756	3.05358	3.9532	0
gene:Solyc03g044666.1.ITAG4.0	203.574	158.532	121.658	67.9148	56.9785	85.9551	165.544	139.619	154.593	128.25	94.8767	104.663
gene:Solyc03g044744.1.ITAG4.0	76.9268	52.8438	67.9606	22.0503	27.2136	18.6859	55.9122	45.8125	50.5005	3.81698	8.89469	18.2905
gene:Solyc03g044793.1.ITAG4.0	1.87626	2.93577	0	0	0	1.86859	0	2.18155	2.06124	1.52679	3.9532	0
gene:Solyc03g044797.1.ITAG4.0	0	4.89295	0.83902	0	2.55128	0	0	0	0	1.52679	0	0
gene:Solyc03g046492.1.ITAG4.0	11.2576	5.87154	3.35608	1.76402	1.70085	5.60577	0	1.09077	7.21435	0	7.9064	0
gene:Solyc03g051770.2.ITAG4.0	369.624	364.035	331.413	261.075	240.671	236.376	388.096	381.771	405.034	255.738	260.911	292.649
gene:Solyc03g051927.1.ITAG4.0	56.2879	45.9937	45.3071	65.2688	61.2307	33.6346	44.949	52.3572	62.8679	69.469	35.5788	56.9039
gene:Solyc03g058343.1.ITAG4.0	0	1.95718	0	0	0	0	0	0	0	0	0	0
gene:Solyc03g058805.1.ITAG4.0	24.3914	45.9937	39.434	25.5783	56.1281	48.5833	39.4674	21.8155	28.8574	37.4064	45.4618	27.4358
gene:Solyc03g059123.1.ITAG4.0	0	3.91436	0	0	0	0	0	0	0	0	0	0
gene:Solyc03g059170.2.ITAG4.0	1897.84	1862.26	2033.79	1643.18	1529.07	1504.21	2341.73	2213.18	2275.61	2109.26	2195.01	1948.96
gene:Solyc03g059205.1.ITAG4.0	0	0	0	0	0.850426	0	3.28895	1.09077	0	0	0	0
gene:Solyc03g059315.1.ITAG4.0	0	0	0	0.88201	0	0.934294	1.09632	0	2.06124	0	0	1.01614
gene:Solyc03g059425.1.ITAG4.0	0	0	0	0	1.70085	0.934294	0	0	0	0	1.9766	0
gene:Solyc03g062665.1.ITAG4.0	76.9268	106.666	104.878	30.8704	41.6709	47.649	52.6232	43.631	61.8373	43.5135	32.6139	32.5165
gene:Solyc03g063200.3.ITAG4.0	291.759	247.583	239.121	216.092	309.555	213.019	317.932	235.607	363.81	291.617	256.958	256.068
gene:Solyc03g063350.3.ITAG4.0	350.861	371.864	369.169	409.253	356.328	358.769	388.096	367.591	371.024	335.894	315.268	433.892
gene:Solyc03g063357.1.ITAG4.0	255.172	269.112	272.682	191.396	216.859	215.822	215.974	193.067	215.4	167.947	186.789	166.647
gene:Solyc03g063607.1.ITAG4.0	50.6591	26.4219	51.1802	56.4487	70.5853	63.532	41.66	30.5417	39.1636	53.4377	42.4969	36.5811
gene:Solyc03g065235.1.ITAG4.0	23.4533	20.5504	18.4584	10.5841	9.35468	14.9487	15.3484	31.6325	27.8268	9.92414	6.9181	7.11299
gene:Solyc03g065237.1.ITAG4.0	85.3699	64.5869	62.0875	25.5783	32.3162	30.8317	66.8753	80.7173	76.266	38.9332	44.4735	37.5972
gene:Solyc03g065355.1.ITAG4.0	4.69066	2.93577	4.1951	1.76402	2.55128	2.80288	10.9632	0	2.06124	0	0.988299	5.0807
gene:Solyc03g071623.1.ITAG4.0	0	1.95718	0	1.76402	1.70085	0	0	0	0	0	0	1.01614
gene:Solyc03g071627.1.ITAG4.0	60.9785	54.801	40.273	37.0444	28.0641	57.9263	57.0085	30.5417	28.8574	31.2992	16.8011	21.339
gene:Solyc03g078385.1.ITAG4.0	1.87626	0	3.35608	0	0	0	0	0	0	0	0	2.03228
gene:Solyc03g078700.2.ITAG4.0	1.87626	0	1.67804	0.88201	1.70085	3.73718	1.09632	1.09077	0	1.52679	0.988299	0
gene:Solyc03g078783.1.ITAG4.0	28.1439	30.3363	26.0096	6.17407	19.5598	14.9487	19.7337	29.4509	31.9493	21.3751	17.7894	19.3067
gene:Solyc03g078787.1.ITAG4.0	2.81439	0.97859	0.83902	0	0	0	0	0	1.03062	0	0	1.01614
gene:Solyc03g078800.2.ITAG4.0	27.2058	30.3363	26.0096	12.3481	17.8589	20.5545	10.9632	11.9985	20.6124	3.05358	10.8713	9.14527
gene:Solyc03g078815.1.ITAG4.0	45.9684	28.3791	27.6877	18.5222	31.4658	24.2917	53.7195	10.9077	40.1943	13.7411	47.4384	26.4197
gene:Solyc03g080195.1.ITAG4.0	36.5871	70.4585	73.8338	39.6905	33.1666	32.7003	43.8527	52.3572	59.7761	33.5894	47.4384	39.6295
gene:Solyc03g082350.2.ITAG4.0	3.75253	0	0	0	3.4017	1.86859	0	0	0	0	0	0
gene:Solyc03g082375.1.ITAG4.0	0	1.95718	0	3.52804	3.4017	0	0	0	0	0	3.9532	0
gene:Solyc03g082460.1.ITAG4.0	0	0.97859	4.1951	0.88201	0	1.86859	0	0	0	0.763396	0.988299	0
gene:Solyc03g082945.1.ITAG4.0	41.2778	47.9509	37.7559	22.0503	17.8589	11.2115	42.7564	51.2664	18.5512	67.1788	39.532	49.7909
gene:Solyc03g082960.2.ITAG4.0	2014.17	2020.79	2028.75	1287.73	1330.07	1342.58	2280.34	2361.53	2396.2	1787.87	1897.53	1755.89
gene:Solyc03g083996.1.ITAG4.0	1.87626	0	3.35608	0	8.50426	5.60577	0	0	2.06124	3.05358	0.988299	2.03228
gene:Solyc03g093110.3.ITAG4.0	37.5253	43.0579	32.7218	1255.98	1239.92	1350.99	18.6374	22.9063	25.7655	907.677	1010.04	937.898
gene:Solyc03g093290.2.ITAG4.0	0	0	0	1.76402	1.70085	0	0	0	0	0	0	0
gene:Solyc03g093400.2.ITAG4.0	291.759	315.106	294.496	329.872	314.658	289.631	321.221	257.423	357.626	224.438	242.133	201.196
gene:Solyc03g093510.2.ITAG4.0	196.069	214.311	220.662	156.998	200.701	216.756	243.382	173.433	187.573	235.126	240.157	184.938
gene:Solyc03g094175.1.ITAG4.0	24.3914	52.8438	61.2485	109.369	142.872	88.758	121.691	85.0804	97.9091	67.1788	117.608	88.4043
gene:Solyc03g094177.1.ITAG4.0	64.7311	39.1436	43.6291	64.3867	101.201	78.4807	77.8385	65.4465	75.2354	61.835	81.0406	37.5972
gene:Solyc03g095230.2.ITAG4.0	101.318	83.1801	119.141	80.2629	113.957	114.918	108.535	87.2619	41.2249	96.9512	102.783	94.5011
gene:Solyc03g095320.1.ITAG4.0	11.2576	19.5718	8.3902	7.93809	8.50426	8.40865	6.5779	10.9077	2.06124	6.10716	9.88299	3.04842
gene:Solyc03g096355.1.ITAG4.0	8.44318	6.85013	13.4243	4.41005	3.4017	5.60577	5.48158	17.4524	12.3675	18.3215	2.9649	6.09685
gene:Solyc03g096545.1.ITAG4.0	7.50505	0	0	0	0	0	1.09632	0	0	0	0	0
gene:Solyc03g097707.1.ITAG4.0	0	0	0	0	0	0	0	0	0	3.05358	0	0
gene:Solyc03g097760.2.ITAG4.0	3.75253	8.80731	11.7463	3.52804	5.95298	7.47435	6.5779	0	4.12249	1.52679	0	3.04842
gene:Solyc03g097770.2.ITAG4.0	1.87626	0	3.35608	0	0.850426	4.67147	2.19263	2.18155	0	0	0	6.09685
gene:Solyc03g098175.1.ITAG4.0	20.6389	19.5718	28.5267	31.7524	13.6068	16.8173	52.6232	28.3601	51.5311	13.7411	10.8713	12.1937
gene:Solyc03g098330.2.ITAG4.0	67.5455	91.9874	101.521	86.437	82.4913	69.1378	97.5722	54.5387	85.5416	93.1343	113.654	84.3397
gene:Solyc03g098780.2.ITAG4.0	29278.1	29333.2	28488.1	33607.2	39415.5	39647.7	1132.5	1214.03	1251.17	778.663	705.646	744.831
gene:Solyc03g098795.1.ITAG4.0	6581.93	6490.01	6672.73	6036.48	5546.48	5824.39	84.4164	50.1756	57.7148	14.5045	27.6724	24.3874
gene:Solyc03g110920.2.ITAG4.0	100.38	86.1159	126.692	104.959	85.893	99.0352	88.8017	127.621	88.6335	80.1565	88.9469	70.1137
gene:Solyc03g110970.2.ITAG4.0	156.668	197.675	163.609	143.768	160.73	99.0352	180.892	203.975	151.501	110.692	107.725	172.744
gene:Solyc03g110975.1.ITAG4.0	18.7626	21.529	17.6194	14.1122	10.2051	10.2772	24.119	23.997	17.5206	6.87056	15.8128	26.4197
gene:Solyc03g111270.2.ITAG4.0	155.73	184.953	163.609	239.025	220.26	160.699	199.53	169.07	196.849	216.041	164.058	199.164
gene:Solyc03g111800.2.ITAG4.0	132.277	190.825	196.331	108.487	119.06	105.575	304.776	270.512	293.727	76.3396	68.1927	61.9846
gene:Solyc03g111810.2.ITAG4.0	2812.52	2764.52	2785.55	1350.36	1338.57	1425.73	2568.67	2637.49	2722.9	3838.35	3912.68	3928.4
gene:Solyc03g111815.1.ITAG4.0	1193.3	1172.35	1144.42	1788.72	1859.03	1847.1	2513.85	2518.6	2547.7	4517.77	4709.25	4579.75
gene:Solyc03g111885.1.ITAG4.0	0	2.93577	0	0	1.70085	0	0	0	0	0	0	0
gene:Solyc03g111940.2.ITAG4.0	237.347	178.103	173.677	186.986	136.919	132.67	186.374	205.066	169.022	177.871	190.742	193.067
gene:Solyc03g111993.1.ITAG4.0	13.1338	21.529	11.7463	13.2302	10.2051	13.0801	20.83	18.5432	27.8268	16.0313	12.8479	8.12913
gene:Solyc03g112260.2.ITAG4.0	0	0	0	0	0	1.86859	0	0	0	0	1.9766	0
gene:Solyc03g112290.2.ITAG4.0	242.038	213.333	203.043	198.452	273.837	252.259	221.456	261.786	356.595	280.166	249.051	201.196
gene:Solyc03g112570.2.ITAG4.0	49.721	58.7154	68.7997	77.6169	75.6879	54.1891	52.6232	94.8974	38.133	81.6833	47.4384	39.6295
gene:Solyc03g112600.4.ITAG4.0	99.4419	91.0088	84.741	83.791	89.2947	107.444	49.3343	69.8096	66.9904	93.8977	160.105	80.2751
gene:Solyc03g112620.4.ITAG4.0	467.189	473.637	404.408	272.541	281.491	331.674	411.119	387.225	346.289	339.711	432.875	405.44
gene:Solyc03g112735.1.ITAG4.0	1.87626	0.97859	0	0	0	0	0	0	0	0	0	0
gene:Solyc03g113260.1.ITAG4.0	22.5152	15.6574	19.2975	3.52804	8.50426	3.73718	12.0595	19.6339	8.24498	2.29019	0.988299	6.09685
gene:Solyc03g113290.2.ITAG4.0	119.143	158.532	139.277	50.2746	96.9486	70.0721	180.892	169.07	185.512	87.0271	87.9586	106.695
gene:Solyc03g113550.2.ITAG4.0	24.3914	33.272	24.3316	44.9825	22.9615	14.0144	23.0227	8.72619	17.5206	25.9554	30.6373	28.4519
gene:Solyc03g113650.2.ITAG4.0	0.938131	0	0	3.52804	0	0	0	0	1.03062	0	0	0
gene:Solyc03g114175.1.ITAG4.0	17.8245	13.7003	16.7804	35.2804	44.2221	20.5545	12.0595	18.5432	20.6124	25.1921	26.6841	10.1614
gene:Solyc03g114470.2.ITAG4.0	2464.47	2350.57	2474.27	3476	3394.9	3220.51	2999.52	3110.89	3127.94	3251.3	3308.83	3337.01
gene:Solyc03g114560.2.ITAG4.0	64.7311	86.1159	104.878	269.013	194.748	153.224	119.499	128.711	99.9703	190.085	225.332	153.437
gene:Solyc03g114950.2.ITAG4.0	1475.68	1565.74	1646.16	1283.32	1305.4	1247.28	1594.04	1433.28	1624.26	1273.34	1144.45	1201.08
gene:Solyc03g114990.2.ITAG4.0	131.338	132.11	140.116	96.1391	84.1922	91.5608	99.7648	95.9881	85.5416	72.5226	67.2044	66.0492
gene:Solyc03g115080.2.ITAG4.0	48.7828	35.2292	63.7655	41.4545	18.7094	55.1234	33.9858	40.3587	50.5005	44.2769	24.7075	31.5004
gene:Solyc03g116040.2.ITAG4.0	174.492	168.317	152.702	108.487	125.863	128.933	176.507	238.88	178.298	108.402	115.631	109.743
gene:Solyc03g116090.2.ITAG4.0	33.7727	23.4862	19.2975	65.2688	76.5383	85.9551	23.0227	35.9956	36.0718	25.1921	43.4852	44.7102
gene:Solyc03g117410.2.ITAG4.0	93.8131	91.0088	107.395	77.6169	65.4828	75.6778	82.2238	76.3542	120.583	98.478	98.8299	100.598
gene:Solyc03g117780.2.ITAG4.0	736.433	785.807	722.396	839.674	919.31	839.931	794.83	740.636	806.977	851.949	908.247	855.591
gene:Solyc03g117990.1.ITAG4.0	15.0101	12.7217	10.9073	7.05608	9.35468	3.73718	2.19263	14.1801	2.06124	6.10716	16.8011	15.2421
gene:Solyc03g118360.2.ITAG4.0	0	0	0	3.52804	0	11.2115	0	2.18155	2.06124	4.58037	1.9766	2.03228
gene:Solyc03g118980.2.ITAG4.0	14.072	17.6146	10.9073	2.64603	2.55128	0	6.5779	1.09077	7.21435	6.10716	3.9532	2.03228
gene:Solyc03g119020.2.ITAG4.0	0	0	2.51706	1.76402	2.55128	2.80288	1.09632	0	1.03062	0	0.988299	2.03228
gene:Solyc03g119070.2.ITAG4.0	36.5871	48.9295	31.8828	29.1063	33.1666	33.6346	15.3484	7.63542	15.4593	18.3215	15.8128	34.5488
gene:Solyc03g119080.4.ITAG4.0	912.802	943.36	876.776	1163.37	1101.3	1101.53	813.467	735.182	681.241	975.62	947.779	1028.33
gene:Solyc03g119090.3.ITAG4.0	706.413	628.255	687.158	555.666	542.572	641.86	738.917	741.727	626.618	762.632	687.856	688.944
gene:Solyc03g119723.1.ITAG4.0	28.1439	40.1222	24.3316	29.1063	52.7264	55.1234	28.5042	39.2679	38.133	56.4913	37.5554	33.5326
gene:Solyc03g120060.2.ITAG4.0	11.2576	21.529	11.7463	15.8762	11.906	3.73718	17.5411	7.63542	10.3062	12.2143	21.7426	4.06456
gene:Solyc03g120155.1.ITAG4.0	10.3194	3.91436	6.71216	4.41005	15.3077	19.6202	12.0595	11.9985	4.12249	29.7724	20.7543	23.3712
gene:Solyc03g120710.2.ITAG4.0	1986.02	2089.29	2224.24	1293.91	1321.56	1355.66	2250.74	2280.81	2217.9	1348.92	1349.03	1231.56
gene:Solyc03g120860.2.ITAG4.0	1.87626	1.95718	3.35608	0	1.70085	1.86859	0	0	0	0	0	0
gene:Solyc03g121300.2.ITAG4.0	711.104	641.955	628.426	330.754	312.957	315.791	571.181	592.29	487.484	521.399	607.804	555.829
gene:Solyc03g121310.2.ITAG4.0	754.258	696.756	593.187	759.411	889.545	865.157	625.997	680.643	786.365	621.404	675.997	659.475
gene:Solyc03g121710.2.ITAG4.0	336.789	327.828	334.769	386.32	351.226	455.001	356.303	349.048	380.299	384.751	338.987	312.971
gene:Solyc03g121720.2.ITAG4.0	2744.03	2751.79	2682.35	3614.48	3434.02	3690.46	3573.99	3344.31	3438.15	4063.55	4102.43	3939.58
gene:Solyc03g121790.2.ITAG4.0	3.75253	1.95718	7.55118	2.64603	0	0	0	0	6.18373	0	0	2.03228
gene:Solyc03g121810.2.ITAG4.0	0	0	3.35608	10.5841	22.1111	14.0144	0	2.18155	0	1.52679	3.9532	2.03228
gene:Solyc03g122050.1.ITAG4.0	0	1.95718	1.67804	2.64603	3.4017	11.2115	0	0	0	6.10716	0	0
gene:Solyc03g122160.1.ITAG4.0	1.87626	1.95718	0	0	0	0	4.38527	0	0	3.05358	1.9766	2.03228
gene:Solyc03g123500.4.ITAG4.0	913.74	880.731	955.644	873.19	774.738	871.697	647.923	860.621	771.936	846.606	782.733	880.994
gene:Solyc03g123510.3.ITAG4.0	7.50505	3.91436	1.67804	6.17407	1.70085	3.73718	4.38527	0	4.12249	0	1.9766	2.03228
gene:Solyc03g123520.3.ITAG4.0	1292.74	1272.17	1236.72	988.733	1040.92	1079.11	1135.78	1209.67	1274.88	881.722	913.189	878.962
gene:Solyc03g123620.4.ITAG4.0	257.986	242.69	213.95	2022.45	1985.74	2033.02	163.351	172.342	152.532	1855.05	2100.14	2147.11
gene:Solyc03g123850.2.ITAG4.0	229.842	280.855	234.087	257.547	319.76	258.8	199.53	206.156	238.074	279.403	284.63	268.261
gene:Solyc03g123930.1.ITAG4.0	48.7828	40.1222	37.7559	29.1063	17.0085	9.34294	37.2748	27.2694	32.9799	12.2143	18.7777	21.339
gene:Solyc03g124068.1.ITAG4.0	184.812	157.553	155.219	149.942	160.73	181.253	180.892	109.077	159.746	179.398	170.976	192.051
gene:Solyc03g124110.2.ITAG4.0	19.7008	29.3577	18.4584	190.514	158.179	185.925	13.1558	28.3601	8.24498	54.9645	88.9469	70.1137
gene:Solyc04g005140.2.ITAG4.0	11.2576	2.93577	5.03412	0	0	0	10.9632	6.54465	6.18373	3.81698	1.9766	8.12913
gene:Solyc04g005190.2.ITAG4.0	402.458	382.629	432.934	413.663	354.628	439.118	332.184	345.775	411.218	487.046	515.892	574.12
gene:Solyc04g005340.2.ITAG4.0	1893.15	1829.96	1920.52	2579.88	2655.88	2557.16	2122.47	2136.83	2070.52	2206.21	2119.9	2556.61
gene:Solyc04g005370.2.ITAG4.0	1.87626	0	0	0	0	0	6.5779	8.72619	6.18373	4.58037	5.9298	4.06456
gene:Solyc04g005555.1.ITAG4.0	18.7626	19.5718	15.1024	60.8587	58.6794	82.2179	21.9263	15.2708	21.6431	12.2143	15.8128	14.226
gene:Solyc04g005657.1.ITAG4.0	0	1.95718	0	0	0	0	0	0	0	0	1.9766	0
gene:Solyc04g007015.1.ITAG4.0	823.679	1021.65	906.981	523.914	427.764	454.067	1186.21	1111.5	1226.44	633.618	609.781	663.54
gene:Solyc04g007823.1.ITAG4.0	15.0101	7.82872	8.3902	1.76402	3.4017	6.54006	13.1558	11.9985	16.49	13.7411	9.88299	2.03228
gene:Solyc04g008135.1.ITAG4.0	0	5.87154	0.83902	1.76402	1.70085	1.86859	0	0	0	0	0	1.01614
gene:Solyc04g008190.1.ITAG4.0	3.75253	0	0	0	0	1.86859	0	0	0	0	0	0
gene:Solyc04g008205.1.ITAG4.0	49.721	48.9295	60.4095	29.9883	38.2692	15.883	35.0821	33.814	54.623	70.9958	84.0054	45.7263
gene:Solyc04g008245.1.ITAG4.0	19.7008	9.7859	11.7463	9.70211	2.55128	3.73718	14.2521	13.0893	8.24498	9.16075	21.7426	10.1614
gene:Solyc04g008280.2.ITAG4.0	628.548	630.212	685.48	500.1	576.589	619.437	803.6	749.362	726.588	651.176	662.161	640.169
gene:Solyc04g008307.1.ITAG4.0	20.6389	3.91436	20.1365	10.5841	21.2606	17.7516	8.77053	14.1801	4.12249	19.0849	8.89469	12.1937
gene:Solyc04g008340.2.ITAG4.0	431.54	472.659	429.578	457.763	495.798	551.234	408.926	501.756	394.728	416.051	412.121	433.892
gene:Solyc04g009305.1.ITAG4.0	1.87626	1.95718	0	18.5222	19.5598	4.67147	17.5411	10.9077	12.3675	8.39735	1.9766	16.2583
gene:Solyc04g009453.1.ITAG4.0	6.56692	2.93577	11.7463	2.64603	5.10256	12.1458	7.67422	5.45387	4.12249	3.05358	3.9532	3.04842
gene:Solyc04g009480.1.ITAG4.0	0	0.97859	0	0	0.850426	2.80288	0	2.18155	2.06124	2.29019	0.988299	1.01614
gene:Solyc04g009610.2.ITAG4.0	25.3295	11.7431	8.3902	5.29206	8.50426	7.47435	7.67422	7.63542	6.18373	4.58037	8.89469	7.11299
gene:Solyc04g009660.2.ITAG4.0	26.2677	7.82872	11.7463	5.29206	15.3077	11.2115	24.119	21.8155	18.5512	4.58037	7.9064	4.06456
gene:Solyc04g010060.2.ITAG4.0	174.492	204.525	181.228	89.083	40.8204	60.7291	176.507	176.705	211.277	117.563	128.479	107.711
gene:Solyc04g010185.1.ITAG4.0	874.338	986.418	844.054	798.219	801.952	751.173	906.654	807.173	867.784	751.181	790.64	837.3
gene:Solyc04g010285.1.ITAG4.0	5.62879	2.93577	11.7463	3.52804	0	0	4.38527	0	12.3675	0	5.9298	4.06456
gene:Solyc04g011440.4.ITAG4.0	123.833	217.247	191.297	122.599	140.32	159.764	278.464	222.518	255.594	95.4244	107.725	106.695
gene:Solyc04g011463.1.ITAG4.0	191.379	201.589	198.848	74.9709	61.2307	94.3637	132.654	172.342	196.849	65.652	87.9586	71.1299
gene:Solyc04g011550.2.ITAG4.0	210.141	189.846	168.643	118.189	131.816	140.144	191.855	182.159	194.788	144.282	152.198	148.357
gene:Solyc04g011735.1.ITAG4.0	3.75253	0	0	0	0	0	0	4.3631	0	1.52679	0	0
gene:Solyc04g011770.2.ITAG4.0	15.9482	2.93577	12.5853	14.9942	13.6068	20.5545	20.83	4.3631	11.3368	0	13.8362	0
gene:Solyc04g014515.1.ITAG4.0	0	0	1.67804	0.88201	2.55128	2.80288	0	0	1.03062	0	3.9532	0
gene:Solyc04g014617.1.ITAG4.0	0	0	0	0	0	0	0	0	0	4.58037	0	2.03228
gene:Solyc04g014855.1.ITAG4.0	8.44318	3.91436	9.22922	7.05608	13.6068	7.47435	13.1558	6.54465	6.18373	7.63396	9.88299	4.06456
gene:Solyc04g014883.1.ITAG4.0	5.62879	5.87154	15.9414	13.2302	6.80341	2.80288	14.2521	0	6.18373	9.16075	9.88299	5.0807
gene:Solyc04g014887.1.ITAG4.0	27.2058	41.1008	36.0779	2.64603	13.6068	12.1458	18.6374	11.9985	11.3368	19.8483	15.8128	7.11299
gene:Solyc04g015390.2.ITAG4.0	1.87626	16.636	6.71216	1.76402	5.95298	1.86859	10.9632	18.5432	8.24498	3.05358	3.9532	9.14527
gene:Solyc04g015630.2.ITAG4.0	12.1957	7.82872	16.7804	6.17407	3.4017	2.80288	6.5779	4.3631	2.06124	1.52679	3.9532	4.06456
gene:Solyc04g016070.2.ITAG4.0	0.938131	4.89295	1.67804	0	0	5.60577	0	0	1.03062	0	0	0
gene:Solyc04g016335.1.ITAG4.0	5.62879	2.93577	7.55118	11.4661	8.50426	12.1458	3.28895	15.2708	4.12249	11.4509	11.8596	12.1937
gene:Solyc04g016595.1.ITAG4.0	0	0.97859	0.83902	0	3.4017	0	0	0	4.12249	0	0	0
gene:Solyc04g017610.2.ITAG4.0	188.564	179.082	119.141	92.6111	80.7905	113.984	97.5722	91.625	150.471	100.768	94.8767	69.0976
gene:Solyc04g018055.1.ITAG4.0	7.50505	3.91436	4.1951	1.76402	8.50426	2.80288	14.2521	8.72619	6.18373	4.58037	2.9649	4.06456
gene:Solyc04g018085.1.ITAG4.0	7.50505	8.80731	12.5853	8.8201	4.25213	11.2115	2.19263	2.18155	5.15311	8.39735	2.9649	4.06456
gene:Solyc04g018090.2.ITAG4.0	46.9066	39.1436	39.434	53.8026	39.1196	33.6346	25.2153	44.7217	29.888	33.5894	26.6841	36.5811
gene:Solyc04g019313.1.ITAG4.0	1.87626	0	0	0	0	0	0	4.3631	0	0	0	0
gene:Solyc04g024435.1.ITAG4.0	3.75253	6.85013	6.71216	0	9.35468	7.47435	0	2.18155	0	3.05358	7.9064	2.03228
gene:Solyc04g025730.1.ITAG4.0	0	0	2.51706	0	0	0	0	0	0	0	0.988299	2.03228
gene:Solyc04g026280.2.ITAG4.0	545.054	509.845	604.095	555.666	634.418	681.101	504.306	541.024	564.781	587.051	578.155	576.152
gene:Solyc04g039620.2.ITAG4.0	180.121	155.596	180.389	246.963	240.671	210.216	158.966	190.886	193.757	212.224	146.268	147.34
gene:Solyc04g040000.2.ITAG4.0	81.6174	88.0731	84.741	110.251	96.9486	105.575	121.691	87.2619	86.5722	68.7056	84.0054	64.0169
gene:Solyc04g047670.2.ITAG4.0	10.3194	23.4862	26.0096	25.5783	37.4187	37.3718	17.5411	16.3616	17.5206	26.7188	28.6607	39.6295
gene:Solyc04g047780.1.ITAG4.0	0	0.97859	0	0	0	0	0	0	0	0	0	0
gene:Solyc04g047885.1.ITAG4.0	60.0404	87.0945	67.9606	35.2804	38.2692	35.5032	75.6459	87.2619	103.062	37.4064	35.5788	50.807
gene:Solyc04g049005.1.ITAG4.0	1.87626	1.95718	4.1951	0	0	0	2.19263	0	0	0	0	6.09685
gene:Solyc04g049407.1.ITAG4.0	30.9583	52.8438	36.9169	18.5222	18.7094	14.0144	27.4079	38.1771	42.2555	12.2143	24.7075	16.2583
gene:Solyc04g049620.2.ITAG4.0	58.1641	61.6511	65.4436	61.7407	63.7819	68.2035	58.1048	50.1756	59.7761	48.8573	59.298	58.9362
gene:Solyc04g049680.2.ITAG4.0	250.481	277.919	263.452	268.131	244.072	277.485	270.79	229.063	236.012	261.081	233.239	255.051
gene:Solyc04g049795.1.ITAG4.0	3.75253	0	2.51706	0	0	2.80288	0	0	2.06124	0	4.9415	0
gene:Solyc04g049930.2.ITAG4.0	743	664.462	722.396	625.345	594.448	598.883	608.456	604.289	600.853	624.458	771.862	563.958
gene:Solyc04g049940.2.ITAG4.0	222.337	277.919	317.15	282.243	269.585	288.697	286.139	262.877	239.104	296.197	283.642	243.874
gene:Solyc04g050577.1.ITAG4.0	0	0	1.67804	0.88201	0	0	0	1.09077	2.06124	0	0	0
gene:Solyc04g050625.1.ITAG4.0	0	1.95718	0	3.52804	3.4017	3.73718	2.19263	0	0	0	0	0
gene:Solyc04g050685.1.ITAG4.0	0	0.97859	0	1.76402	0	0	0	2.18155	4.12249	0	0	0
gene:Solyc04g050710.1.ITAG4.0	5.62879	1.95718	2.51706	1.76402	4.25213	0	3.28895	1.09077	4.12249	0.763396	2.9649	1.01614
gene:Solyc04g051235.1.ITAG4.0	2.81439	0.97859	2.51706	0	0	0	4.38527	0	3.09187	2.29019	0	5.0807
gene:Solyc04g051241.1.ITAG4.0	3.75253	0.97859	1.67804	3.52804	1.70085	0	0	3.27232	2.06124	0	2.9649	0
gene:Solyc04g051297.1.ITAG4.0	2.81439	0	0	0	1.70085	0	0	0	1.03062	0	0	0
gene:Solyc04g051390.2.ITAG4.0	5.62879	3.91436	0	2.64603	0.850426	0.934294	3.28895	7.63542	4.12249	4.58037	0	1.01614
gene:Solyc04g051475.1.ITAG4.0	0.938131	1.95718	3.35608	2.64603	12.7564	2.80288	6.5779	0	9.2756	2.29019	2.9649	2.03228
gene:Solyc04g053145.1.ITAG4.0	30.9583	45.0151	37.7559	15.8762	7.65383	11.2115	32.8895	42.5402	36.0718	13.7411	24.7075	18.2905
gene:Solyc04g054195.1.ITAG4.0	0	3.91436	0	0	0	0	0	0	0	0	0	1.01614
gene:Solyc04g054258.1.ITAG4.0	1.87626	3.91436	0	0	0	0	0	0	12.3675	0	0	0
gene:Solyc04g054875.1.ITAG4.0	0	0	0.83902	0	0	0	0	0	0	0	0	0
gene:Solyc04g054915.1.ITAG4.0	54.4116	46.9723	57.0534	65.2688	33.1666	24.2917	51.5269	50.1756	47.4086	38.1698	57.3214	56.9039
gene:Solyc04g055253.1.ITAG4.0	12.1957	2.93577	19.2975	29.9883	31.4658	26.1602	2.19263	2.18155	4.12249	3.81698	11.8596	20.3228
gene:Solyc04g055255.1.ITAG4.0	3.75253	3.91436	1.67804	15.8762	5.10256	3.73718	0	0	4.12249	1.52679	0	2.03228
gene:Solyc04g055257.1.ITAG4.0	4.69066	1.95718	4.1951	26.4603	9.35468	15.883	4.38527	2.18155	3.09187	6.10716	7.9064	11.1775
gene:Solyc04g056425.1.ITAG4.0	16.8864	19.5718	5.87314	3.52804	7.65383	14.0144	25.2153	13.0893	22.6737	12.2143	4.9415	19.3067
gene:Solyc04g056713.1.ITAG4.0	0	0.97859	5.03412	5.29206	4.25213	1.86859	0	2.18155	1.03062	0.763396	4.9415	5.0807
gene:Solyc04g057790.1.ITAG4.0	46.9066	58.7154	46.9851	14.1122	33.1666	29.8974	57.0085	44.7217	46.378	16.7947	19.766	18.2905
gene:Solyc04g058050.1.ITAG4.0	0	0	2.51706	5.29206	0	1.86859	0	0	0	0	0	0
gene:Solyc04g058205.1.ITAG4.0	1.87626	0	0.83902	0	1.70085	0	0	1.09077	2.06124	1.52679	0.988299	1.01614
gene:Solyc04g063245.1.ITAG4.0	285.192	236.819	250.867	43.2185	51.876	74.7435	323.413	365.409	311.248	83.9735	102.783	107.711
gene:Solyc04g063313.1.ITAG4.0	1.87626	2.93577	0	0	0	0	0	1.09077	0	0.763396	0	0
gene:Solyc04g063390.2.ITAG4.0	85.3699	107.645	94.8093	32.6344	27.2136	52.3205	94.2832	115.622	106.154	81.6833	82.0288	76.2106
gene:Solyc04g064545.1.ITAG4.0	85.3699	87.0945	78.0289	125.245	124.162	102.772	35.0821	58.9018	52.5617	82.4467	121.561	109.743
gene:Solyc04g064770.1.ITAG4.0	2.81439	7.82872	6.71216	8.8201	1.70085	3.73718	8.77053	9.81697	4.12249	4.58037	0	0
gene:Solyc04g071070.2.ITAG4.0	135.091	121.345	104.878	187.868	214.307	210.216	42.7564	45.8125	57.7148	101.532	72.1459	105.679
gene:Solyc04g071083.1.ITAG4.0	14.072	14.6788	22.6535	203.744	195.598	231.705	9.86685	4.3631	4.12249	16.7947	4.9415	13.2098
gene:Solyc04g071265.1.ITAG4.0	0	0	0	0	0	0.934294	0	0	0	0	0	3.04842
gene:Solyc04g071523.1.ITAG4.0	0	0	1.67804	0	0	0	0	0	0	0	0	0
gene:Solyc04g071550.2.ITAG4.0	141.658	196.697	171.999	193.16	186.243	158.83	195.144	143.982	176.236	145.809	199.636	151.405
gene:Solyc04g071580.3.ITAG4.0	108.823	113.516	112.429	128.773	147.974	143.881	123.884	115.622	119.552	100.005	113.654	127.018
gene:Solyc04g071590.3.ITAG4.0	6.56692	1.95718	1.67804	3.52804	6.80341	5.60577	0	1.09077	0	0	1.9766	0
gene:Solyc04g072031.1.ITAG4.0	2.81439	2.93577	4.1951	2.64603	2.55128	0	2.19263	1.09077	2.06124	1.52679	0.988299	3.04842
gene:Solyc04g072032.1.ITAG4.0	486.89	537.246	507.607	569.779	610.606	538.154	560.218	453.762	455.535	504.604	570.249	483.683
gene:Solyc04g072033.1.ITAG4.0	346.17	439.387	370.847	505.392	443.922	419.498	222.552	244.333	319.493	335.894	312.303	346.504
gene:Solyc04g072034.1.ITAG4.0	468.128	462.873	453.071	195.806	209.205	185.925	391.385	463.579	358.656	259.554	289.572	229.648
gene:Solyc04g072035.1.ITAG4.0	1487.88	1509.96	1351.66	673.856	654.828	674.561	1306.81	1263.12	1342.9	793.168	766.92	728.573
gene:Solyc04g072036.1.ITAG4.0	1035.7	1089.17	993.4	1763.14	1569.04	1667.72	1175.25	1074.41	1203.77	1715.35	1746.33	1556.73
gene:Solyc04g072037.1.ITAG4.0	82.5556	92.966	84.741	27.3423	42.5213	29.8974	75.6459	94.8974	73.1742	22.1385	55.3448	24.3874
gene:Solyc04g072038.1.ITAG4.0	168.864	202.568	213.95	306.94	234.718	233.574	222.552	268.33	270.023	200.01	250.04	152.421
gene:Solyc04g072039.1.ITAG4.0	461.561	457.001	494.183	538.026	437.969	471.819	555.833	627.195	528.709	508.421	481.302	524.329
gene:Solyc04g072040.1.ITAG4.0	18.7626	14.6788	16.7804	15.8762	8.50426	10.2772	12.0595	8.72619	10.3062	16.7947	3.9532	18.2905
gene:Solyc04g072043.1.ITAG4.0	7.50505	3.91436	11.7463	14.1122	11.906	13.0801	6.5779	0	0	7.63396	27.6724	14.226
gene:Solyc04g072047.1.ITAG4.0	4095.88	3888.92	3834.32	4456.8	4429.87	4482.74	4350.18	4158.03	4458.47	4910.92	4959.29	4983.15
gene:Solyc04g072120.2.ITAG4.0	40.3396	33.272	52.8583	44.1005	34.8675	24.2917	63.5864	47.9941	35.0411	38.1698	57.3214	23.3712
gene:Solyc04g072270.1.ITAG4.0	7.50505	7.82872	15.1024	7.93809	11.0555	13.0801	15.3484	6.54465	8.24498	10.6875	15.8128	8.12913
gene:Solyc04g072530.2.ITAG4.0	79.7412	53.8224	44.4681	22.9323	28.0641	38.3061	41.66	71.9911	58.7454	28.2456	41.5086	42.6779
gene:Solyc04g072607.1.ITAG4.0	22.5152	15.6574	8.3902	19.4042	9.35468	13.0801	10.9632	13.0893	32.9799	4.58037	14.8245	7.11299
gene:Solyc04g072725.1.ITAG4.0	0.938131	0	1.67804	1.76402	0	0	0	0	8.24498	1.52679	0	2.03228
gene:Solyc04g074020.2.ITAG4.0	5.62879	3.91436	11.7463	14.1122	41.6709	34.5689	12.0595	0	2.06124	4.58037	13.8362	10.1614
gene:Solyc04g074163.1.ITAG4.0	65.6692	46.9723	72.1557	19.4042	22.1111	3.73718	64.6827	70.9003	91.7253	16.7947	14.8245	10.1614
gene:Solyc04g074180.4.ITAG4.0	3905.44	3958.39	3894.73	2033.92	2144.77	2055.45	3623.33	3578.83	3622.64	2806.24	2801.83	2853.32
gene:Solyc04g074190.3.ITAG4.0	64.7311	67.5227	71.3167	38.8084	56.1281	61.6634	35.0821	32.7232	47.4086	40.46	50.4033	44.7102
gene:Solyc04g074535.1.ITAG4.0	0	0	1.67804	0	1.70085	1.86859	0	0	0	0	0	0
gene:Solyc04g074650.2.ITAG4.0	22.5152	7.82872	23.4926	12.3481	16.1581	7.47435	15.3484	21.8155	22.6737	19.0849	10.8713	10.1614
gene:Solyc04g074770.2.ITAG4.0	733.619	716.328	659.47	1038.13	1103.85	1166.93	81.1274	106.896	53.5923	65.652	86.9703	58.9362
gene:Solyc04g074850.3.ITAG4.0	376.191	411.986	325.54	612.115	597.849	634.386	438.527	382.862	491.607	306.122	308.349	338.375
gene:Solyc04g074860.4.ITAG4.0	85.3699	104.709	108.234	90.847	92.6964	92.4951	130.462	97.0789	92.756	85.5003	72.1459	80.2751
gene:Solyc04g074880.2.ITAG4.0	7.50505	6.85013	8.3902	1.76402	0	0	6.5779	9.81697	18.5512	1.52679	11.8596	0
gene:Solyc04g074890.2.ITAG4.0	0	0	0	2.64603	9.35468	1.86859	0	0	0	3.05358	0.988299	5.0807
gene:Solyc04g074920.2.ITAG4.0	0.938131	3.91436	3.35608	92.6111	96.9486	85.9551	0	0	2.06124	25.9554	33.6022	33.5326
gene:Solyc04g074963.1.ITAG4.0	23.4533	21.529	20.1365	34.3984	39.1196	17.7516	37.2748	10.9077	15.4593	30.5358	10.8713	22.3551
gene:Solyc04g074967.1.ITAG4.0	0	3.91436	0.83902	0	0.850426	0	0	0	2.06124	0	0	0
gene:Solyc04g076680.2.ITAG4.0	7.50505	0.97859	1.67804	5.29206	7.65383	3.73718	15.3484	0	2.06124	7.63396	0.988299	12.1937
gene:Solyc04g076845.1.ITAG4.0	78.803	59.694	78.8679	89.083	80.7905	72.875	61.3937	52.3572	38.133	52.6743	53.3682	46.7425
gene:Solyc04g077380.2.ITAG4.0	5.62879	7.82872	13.4243	21.1682	8.50426	12.1458	10.9632	10.9077	8.24498	17.5581	10.8713	7.11299
gene:Solyc04g077390.3.ITAG4.0	384.634	417.858	367.491	541.554	684.593	600.751	414.408	398.133	429.769	409.943	424.969	433.892
gene:Solyc04g077400.4.ITAG4.0	407.149	389.479	387.627	625.345	572.337	557.774	404.541	461.398	495.729	495.444	466.477	476.57
gene:Solyc04g077535.1.ITAG4.0	16.8864	43.0579	23.4926	0.88201	5.10256	1.86859	29.6006	33.814	22.6737	18.3215	23.7192	4.06456
gene:Solyc04g077730.1.ITAG4.0	0	0	3.35608	0	0	0	0	0	0	0	0	0
gene:Solyc04g077750.2.ITAG4.0	0	0	1.67804	0	0	0.934294	1.09632	0	0	0	0	0
gene:Solyc04g077755.1.ITAG4.0	4.69066	2.93577	5.03412	2.64603	11.0555	0.934294	1.09632	4.3631	0	0	0	0
gene:Solyc04g077770.2.ITAG4.0	182.936	152.66	155.219	158.762	125.863	158.83	119.499	150.527	146.348	106.112	99.8182	118.888
gene:Solyc04g077830.2.ITAG4.0	30.9583	34.2506	28.5267	30.8704	12.7564	28.9631	2.19263	10.9077	6.18373	22.9019	18.7777	20.3228
gene:Solyc04g077840.2.ITAG4.0	21.577	15.6574	15.1024	14.9942	4.25213	11.2115	14.2521	17.4524	12.3675	10.6875	10.8713	8.12913
gene:Solyc04g077950.2.ITAG4.0	18.7626	17.6146	19.2975	27.3423	22.1111	34.5689	28.5042	22.9063	21.6431	48.8573	42.4969	27.4358
gene:Solyc04g078095.1.ITAG4.0	0	1.95718	0	0	0	2.80288	0	0	0	0	0	0
gene:Solyc04g078195.1.ITAG4.0	71.298	28.3791	60.4095	40.5725	28.9145	31.766	57.0085	55.6295	53.5923	30.5358	35.5788	53.8555
gene:Solyc04g078325.1.ITAG4.0	5.62879	7.82872	8.3902	204.626	111.406	165.37	0	4.3631	0	25.9554	7.9064	8.12913
gene:Solyc04g078740.2.ITAG4.0	140.72	192.782	126.692	70.5608	103.752	83.1522	112.921	143.982	108.215	159.55	125.514	131.082
gene:Solyc04g079030.2.ITAG4.0	3.75253	1.95718	4.1951	4.41005	5.10256	2.80288	13.1558	7.63542	1.03062	0.763396	5.9298	2.03228
gene:Solyc04g079080.2.ITAG4.0	83.4937	108.623	64.6046	34.3984	34.017	32.7003	87.7053	81.8081	81.4191	38.9332	62.2629	40.6456
gene:Solyc04g079130.2.ITAG4.0	79.7412	52.8438	60.4095	75.8529	65.4828	68.2035	13.1558	25.0878	36.0718	51.9109	84.9937	41.6618
gene:Solyc04g079480.2.ITAG4.0	66.6073	69.4799	47.8242	7.05608	8.50426	7.47435	46.0453	63.2649	62.8679	33.5894	35.5788	34.5488
gene:Solyc04g079660.2.ITAG4.0	9.38131	4.89295	2.51706	60.8587	53.5768	63.532	0	2.18155	0	9.16075	5.9298	2.03228
gene:Solyc04g079830.2.ITAG4.0	466.251	613.576	484.115	535.38	533.217	500.782	445.105	422.13	454.504	374.827	384.448	341.423
gene:Solyc04g080540.2.ITAG4.0	13.1338	3.91436	3.35608	8.8201	0	9.34294	0	6.54465	4.12249	2.29019	5.9298	4.06456
gene:Solyc04g080560.2.ITAG4.0	0	0	0	0	0	0	0	0	0	0	3.9532	2.03228
gene:Solyc04g080780.2.ITAG4.0	1.87626	0	1.67804	0	0	7.47435	0	0	0	3.05358	0	0
gene:Solyc04g080820.2.ITAG4.0	310.521	254.433	253.384	230.205	245.773	276.551	141.425	165.798	120.583	46.5671	72.1459	53.8555
gene:Solyc04g080873.1.ITAG4.0	1561.99	1446.36	1625.18	1594.67	1671.94	1514.49	1677.36	1589.26	1662.39	1196.24	1042.66	1288.47
gene:Solyc04g080980.2.ITAG4.0	2675.55	2647.08	2622.78	2693.66	2820.01	2636.58	2665.15	2781.47	2542.54	2739.83	2724.74	3110.41
gene:Solyc04g081145.1.ITAG4.0	273.934	243.669	218.984	353.686	406.504	298.04	283.946	200.702	249.411	353.452	292.537	322.117
gene:Solyc04g081240.2.ITAG4.0	190.441	201.589	173.677	259.311	294.247	227.034	76.7422	54.5387	65.9598	231.309	266.841	234.729
gene:Solyc04g081370.2.ITAG4.0	664.197	706.542	585.636	508.038	550.226	583	661.079	579.201	587.454	476.359	506.009	564.974
gene:Solyc04g081460.2.ITAG4.0	238.285	226.054	164.448	42.3365	65.4828	61.6634	233.515	243.243	197.879	25.1921	49.415	61.9846
gene:Solyc04g081610.1.ITAG4.0	3.75253	0	0	0	1.70085	0	0	0	1.03062	0	0	0
gene:Solyc04g081980.2.ITAG4.0	49.721	21.529	36.0779	8.8201	23.8119	23.3574	26.3116	23.997	23.7043	9.92414	14.8245	5.0807
gene:Solyc04g082155.1.ITAG4.0	165.111	91.0088	119.98	145.532	124.162	135.473	176.507	209.429	176.236	100.005	116.619	94.5011
gene:Solyc04g082170.3.ITAG4.0	5.62879	1.95718	0	1.76402	6.80341	0	0	0	0	0	0	1.01614
gene:Solyc04g082180.4.ITAG4.0	0	0	0	1.76402	9.35468	1.86859	0	0	0	0	1.9766	2.03228
gene:Solyc04g082200.2.ITAG4.0	988.79	1041.22	1026.12	4725.81	4552.33	4531.33	1002.03	1070.05	1079.06	4047.52	4736.92	3769.88
gene:Solyc04g082235.1.ITAG4.0	474.694	559.753	536.134	446.297	619.11	530.679	732.34	678.462	689.486	610.716	502.056	578.184
gene:Solyc04g082300.2.ITAG4.0	120.081	129.174	139.277	110.251	136.068	157.896	78.9348	94.8974	108.215	152.679	212.484	191.034
gene:Solyc04g082355.1.ITAG4.0	53.4735	31.3149	49.5022	31.7524	22.9615	38.3061	44.949	51.2664	41.2249	38.1698	43.4852	40.6456
gene:Solyc04g082660.2.ITAG4.0	731.742	785.807	821.401	706.49	686.294	685.772	1131.4	1095.14	1179.03	876.378	944.814	875.913
gene:Solyc04g083000.1.ITAG4.0	0	0.97859	1.67804	0.88201	2.55128	3.73718	0	1.09077	2.06124	0	0.988299	2.03228
gene:Solyc05g004000.1.ITAG4.0	30.9583	40.1222	47.8242	31.7524	49.3247	29.8974	25.2153	45.8125	59.7761	43.5135	18.7777	26.4197
gene:Solyc05g005070.2.ITAG4.0	318.965	237.797	298.691	307.822	261.081	273.748	194.048	227.972	203.033	261.845	258.934	304.842
gene:Solyc05g005300.2.ITAG4.0	5.62879	0	0	0	0	0	0	0	1.03062	0	0	2.03228
gene:Solyc05g005480.2.ITAG4.0	15128.3	14892.2	15141	12517.5	13021.7	12670.9	21540.4	21190.5	21390.6	14770.9	14501.3	15068.4
gene:Solyc05g005560.4.ITAG4.0	3268.45	3398.64	3336.78	1900.73	1983.19	1905.03	2764.91	2676.76	2799.17	2022.23	2083.34	2084.1
gene:Solyc05g005570.3.ITAG4.0	79.7412	70.4585	83.063	22.9323	36.5683	54.1891	50.4306	57.811	52.5617	22.1385	35.5788	44.7102
gene:Solyc05g005600.1.ITAG4.0	12.1957	9.7859	7.55118	6.17407	8.50426	14.0144	6.5779	8.72619	7.21435	16.0313	13.8362	13.2098
gene:Solyc05g005865.1.ITAG4.0	169.802	138.96	150.185	175.52	206.653	171.91	161.159	176.705	165.93	136.648	123.537	150.389
gene:Solyc05g005880.2.ITAG4.0	4393.27	4233.38	4320.12	5283.24	5433.37	5314.27	6084.56	6013.44	6177.55	5838.45	6142.28	6045.02
gene:Solyc05g005890.2.ITAG4.0	688.588	711.435	810.494	433.067	429.465	391.469	832.104	822.444	963.631	642.779	616.699	586.313
gene:Solyc05g006215.1.ITAG4.0	160.42	132.11	162.77	209.918	203.252	191.53	167.736	137.438	123.675	142.755	153.186	113.808
gene:Solyc05g006400.2.ITAG4.0	618.229	603.79	696.387	604.177	541.721	526.942	798.119	645.738	598.791	590.105	675.008	595.459
gene:Solyc05g006475.1.ITAG4.0	226.09	258.348	245.833	157.88	138.619	185.925	188.566	198.521	182.42	132.067	129.467	100.598
gene:Solyc05g006813.1.ITAG4.0	2.81439	0	1.67804	0	0	0	3.28895	0	6.18373	0	1.9766	1.01614
gene:Solyc05g006855.1.ITAG4.0	1.87626	6.85013	4.1951	7.93809	13.6068	7.47435	0	2.18155	2.06124	0	7.9064	0
gene:Solyc05g007070.2.ITAG4.0	856.514	855.287	865.869	640.339	687.144	579.263	964.759	1038.42	898.702	791.641	790.64	777.348
gene:Solyc05g007110.2.ITAG4.0	140.72	149.724	119.141	97.9031	77.3888	88.758	111.824	118.894	114.399	88.5539	75.1108	83.3236
gene:Solyc05g007190.4.ITAG4.0	374.314	364.035	354.067	329.872	274.688	322.332	359.592	355.592	317.432	333.604	316.256	396.295
gene:Solyc05g007210.2.ITAG4.0	66.6073	78.2872	74.6728	16.7582	42.5213	25.2259	131.558	101.442	53.5923	35.1162	26.6841	29.4681
gene:Solyc05g007245.1.ITAG4.0	2.81439	0	0	1.76402	0	0	0	0	0	0	0	0
gene:Solyc05g007610.2.ITAG4.0	0	0	0	1.76402	6.80341	0	0	0	0	0	1.9766	0
gene:Solyc05g007660.2.ITAG4.0	407.149	391.436	346.515	468.347	329.965	401.747	498.824	378.499	475.117	435.135	565.307	429.828
gene:Solyc05g008030.1.ITAG4.0	45.0303	70.4585	56.2144	63.5047	50.1751	88.758	53.7195	82.8989	32.9799	93.1343	59.298	82.3074
gene:Solyc05g008105.1.ITAG4.0	689.527	600.854	583.958	474.521	338.47	360.638	986.685	953.337	930.652	280.93	291.548	277.406
gene:Solyc05g008155.1.ITAG4.0	0	0	0	0.88201	0.850426	0	0	0	0	0	0	0
gene:Solyc05g008240.2.ITAG4.0	11.2576	4.89295	0	0	4.25213	0	4.38527	2.18155	0	0	0	0
gene:Solyc05g008360.1.ITAG4.0	0	0	0	3.52804	6.80341	3.73718	0	0	0	0	0	0
gene:Solyc05g008980.2.ITAG4.0	152.915	108.623	140.116	171.11	176.889	131.736	161.159	145.073	155.624	104.585	84.9937	99.5818
gene:Solyc05g009060.2.ITAG4.0	193.255	199.632	213.111	266.367	237.269	312.989	196.241	193.067	119.552	215.278	229.285	200.18
gene:Solyc05g009250.1.ITAG4.0	35.649	38.165	41.951	1.76402	9.35468	17.7516	28.5042	41.4494	29.888	12.2143	5.9298	6.09685
gene:Solyc05g009253.1.ITAG4.0	44.0922	64.5869	58.7314	37.9264	20.4102	25.2259	29.6006	29.4509	12.3675	19.0849	29.649	28.4519
gene:Solyc05g009865.1.ITAG4.0	5.62879	0	0	0	0	0	2.19263	0	0	0.763396	0	0
gene:Solyc05g009915.1.ITAG4.0	17.8245	14.6788	10.9073	5.29206	5.10256	9.34294	13.1558	2.18155	7.21435	17.5581	16.8011	4.06456
gene:Solyc05g010015.1.ITAG4.0	148.225	165.382	122.497	127.009	81.6409	95.298	151.292	152.708	160.777	120.616	102.783	124.985
gene:Solyc05g010040.2.ITAG4.0	245.79	245.626	244.155	164.054	148.825	137.341	390.289	380.68	375.146	208.407	136.385	129.05
gene:Solyc05g010345.1.ITAG4.0	120.081	146.788	120.819	119.071	117.359	132.67	139.232	147.255	112.338	142.755	177.894	150.389
gene:Solyc05g010514.1.ITAG4.0	0	1.95718	1.67804	0	0	0	4.38527	0	2.06124	0	0	0
gene:Solyc05g010540.2.ITAG4.0	96.6275	67.5227	102.36	96.1391	108.855	119.59	98.6685	80.7173	81.4191	78.6297	92.9001	94.5011
gene:Solyc05g010555.1.ITAG4.0	9.38131	0.97859	1.67804	15.8762	15.3077	7.47435	6.5779	7.63542	10.3062	5.34377	5.9298	4.06456
gene:Solyc05g010685.1.ITAG4.0	293.635	316.084	307.081	97.0211	103.752	116.787	323.413	249.787	376.177	150.389	151.21	122.953
gene:Solyc05g012325.1.ITAG4.0	691.403	693.82	758.474	311.35	262.782	307.383	821.141	776.631	779.15	616.06	624.605	626.959
gene:Solyc05g012890.1.ITAG4.0	124.771	121.345	102.36	267.249	254.277	312.054	93.1869	78.5358	143.256	201.536	167.023	163.599
gene:Solyc05g012955.1.ITAG4.0	106.947	89.0517	87.2581	160.526	183.692	163.502	128.269	114.531	102.032	132.831	104.76	138.195
gene:Solyc05g013005.1.ITAG4.0	3.75253	1.95718	1.67804	0	0	0	2.19263	2.18155	4.12249	0	0	2.03228
gene:Solyc05g013170.2.ITAG4.0	37.5253	45.9937	38.5949	67.0328	72.2862	99.0352	30.6969	47.9941	55.6536	53.4377	52.3799	46.7425
gene:Solyc05g013220.2.ITAG4.0	736.433	661.527	657.792	837.91	818.11	806.296	496.631	458.125	460.688	538.194	569.26	445.07
gene:Solyc05g013225.1.ITAG4.0	1.87626	0	1.67804	0	0	0	2.19263	0	0	0	0	0
gene:Solyc05g013535.1.ITAG4.0	0	0	0	1.76402	0.850426	0	0	0	0	0	0	0
gene:Solyc05g013800.1.ITAG4.0	299.264	228.011	278.555	239.907	261.081	312.054	235.708	247.606	209.216	254.211	293.525	246.922
gene:Solyc05g013850.2.ITAG4.0	2569.54	2695.04	2574.11	972.857	1049.43	1017.45	2252.93	2347.35	2385.89	3192.52	3016.29	3166.29
gene:Solyc05g014052.1.ITAG4.0	34.7109	30.3363	37.7559	8.8201	16.1581	14.9487	57.0085	54.5387	49.4699	25.1921	26.6841	23.3712
gene:Solyc05g014175.1.ITAG4.0	1.87626	2.93577	1.67804	2.64603	2.55128	0	3.28895	1.09077	0	0	0.988299	0
gene:Solyc05g014505.1.ITAG4.0	10.3194	4.89295	1.67804	5.29206	4.25213	6.54006	2.19263	1.09077	2.06124	3.81698	3.9532	4.06456
gene:Solyc05g014650.2.ITAG4.0	166.049	149.724	160.253	184.34	218.559	275.617	165.544	189.795	131.92	180.161	177.894	274.358
gene:Solyc05g014740.1.ITAG4.0	12.1957	16.636	14.2633	35.2804	30.6153	42.9775	16.4448	18.5432	8.24498	20.6117	35.5788	14.226
gene:Solyc05g015075.1.ITAG4.0	0	0	0	0.88201	2.55128	0	0	0	0	0	0	0
gene:Solyc05g015250.2.ITAG4.0	20.6389	30.3363	15.1024	39.6905	31.4658	42.0432	14.2521	40.3587	24.7349	30.5358	32.6139	25.4035
gene:Solyc05g015495.1.ITAG4.0	0	0	1.67804	0	0	0	4.38527	0	0	0	0	0
gene:Solyc05g015654.1.ITAG4.0	0	0	0	0	0	4.67147	0	0	0	0	0	0
gene:Solyc05g015735.1.ITAG4.0	16.8864	8.80731	23.4926	0	0	3.73718	6.5779	7.63542	5.15311	0	0.988299	0
gene:Solyc05g015780.1.ITAG4.0	120.081	87.0945	81.385	105.841	111.406	72.875	85.5127	100.351	74.2048	45.0403	41.5086	16.2583
gene:Solyc05g015815.1.ITAG4.0	19.7008	17.6146	26.0096	8.8201	11.906	7.47435	32.8895	35.9956	39.1636	11.4509	17.7894	13.2098
gene:Solyc05g015865.1.ITAG4.0	9.38131	3.91436	1.67804	2.64603	1.70085	0	8.77053	8.72619	5.15311	1.52679	5.9298	0
gene:Solyc05g016713.1.ITAG4.0	3.75253	10.7645	13.4243	4.41005	3.4017	8.40865	3.28895	4.3631	4.12249	3.81698	3.9532	10.1614
gene:Solyc05g017955.1.ITAG4.0	151.039	136.024	108.234	75.8529	75.6879	70.0721	126.076	107.987	76.266	122.143	119.584	75.1944
gene:Solyc05g018185.1.ITAG4.0	0	0	0	0	1.70085	0	0	0	0	0	0	0
gene:Solyc05g018215.1.ITAG4.0	0	0	0	0	1.70085	0	0	0	0	0	0	0
gene:Solyc05g018380.1.ITAG4.0	0	0.97859	0	4.41005	0	0	0	0	1.03062	0	0	1.01614
gene:Solyc05g018403.1.ITAG4.0	1.87626	0	1.67804	5.29206	10.2051	18.6859	0	4.3631	0	3.05358	9.88299	0
gene:Solyc05g018413.1.ITAG4.0	0	0	0	1.76402	0.850426	1.86859	0	0	0	0	0	0
gene:Solyc05g018417.1.ITAG4.0	36.5871	60.6726	49.5022	17.6402	32.3162	18.6859	89.898	109.077	129.858	38.9332	55.3448	34.5488
gene:Solyc05g018657.1.ITAG4.0	5.62879	12.7217	12.5853	9.70211	6.80341	11.2115	20.83	13.0893	18.5512	13.7411	4.9415	9.14527
gene:Solyc05g018747.1.ITAG4.0	81.6174	45.0151	72.9948	113.779	130.966	121.458	75.6459	64.3557	66.9904	79.3931	103.771	89.4204
gene:Solyc05g021100.2.ITAG4.0	279.563	273.026	236.604	276.069	253.427	230.771	185.278	257.423	239.104	291.617	292.537	218.47
gene:Solyc05g021245.1.ITAG4.0	1.87626	0	0	0	0	0	1.09632	2.18155	2.06124	1.52679	0	1.01614
gene:Solyc05g023725.1.ITAG4.0	1.87626	0.97859	0.83902	6.17407	3.4017	4.67147	4.38527	0	3.09187	8.39735	20.7543	12.1937
gene:Solyc05g023825.1.ITAG4.0	0	0	0	0	1.70085	0	0	0	0	0	0	0
gene:Solyc05g023846.1.ITAG4.0	1.87626	0	0	0	0	0	0	0	0	0	0	0
gene:Solyc05g023995.1.ITAG4.0	166.987	128.195	155.219	229.323	231.316	211.151	163.351	165.798	107.185	113.746	81.0406	80.2751
gene:Solyc05g024235.1.ITAG4.0	940.008	880.731	922.922	1128.97	1072.39	979.14	1276.11	1206.4	1242.93	968.749	927.025	1043.58
gene:Solyc05g024457.1.ITAG4.0	75.0505	81.2229	76.3508	40.5725	56.1281	29.8974	70.1643	94.8974	84.511	55.7279	63.2512	61.9846
gene:Solyc05g025955.1.ITAG4.0	1.87626	0	0	0	0	0.934294	0	0	0	0	0	0
gene:Solyc05g026215.1.ITAG4.0	6.56692	7.82872	19.2975	4.41005	5.95298	1.86859	17.5411	10.9077	8.24498	5.34377	1.9766	0
gene:Solyc05g026217.1.ITAG4.0	50.6591	78.2872	59.5704	28.2243	32.3162	25.2259	19.7337	32.7232	38.133	29.7724	19.766	20.3228
gene:Solyc05g026500.1.ITAG4.0	31.8965	30.3363	19.2975	11.4661	9.35468	1.86859	8.77053	29.4509	22.6737	1.52679	0	2.03228
gene:Solyc05g026595.1.ITAG4.0	6.56692	6.85013	8.3902	0	2.55128	2.80288	2.19263	11.9985	6.18373	8.39735	0	2.03228
gene:Solyc05g032690.2.ITAG4.0	16.8864	18.5932	9.22922	20.2862	21.2606	21.4888	13.1558	14.1801	5.15311	24.4287	5.9298	23.3712
gene:Solyc05g039940.2.ITAG4.0	13.1338	20.5504	20.1365	12.3481	11.906	20.5545	15.3484	23.997	10.3062	22.9019	23.7192	18.2905
gene:Solyc05g041470.2.ITAG4.0	7.50505	10.7645	11.7463	4.41005	12.7564	23.3574	8.77053	11.9985	8.24498	17.5581	20.7543	12.1937
gene:Solyc05g041780.1.ITAG4.0	0	0	0	0	0	0	0	0	0	0	0	4.06456
gene:Solyc05g041820.1.ITAG4.0	0	3.91436	0	0.88201	0	0	0	1.09077	0	0	0	0
gene:Solyc05g042010.1.ITAG4.0	11.2576	16.636	10.9073	1.76402	4.25213	2.80288	7.67422	8.72619	12.3675	4.58037	1.9766	3.04842
gene:Solyc05g042015.1.ITAG4.0	0	1.95718	4.1951	1.76402	0	0	0	3.27232	4.12249	0	0	0
gene:Solyc05g042155.1.ITAG4.0	6.56692	7.82872	4.1951	0	1.70085	0.934294	9.86685	0	6.18373	0.763396	2.9649	3.04842
gene:Solyc05g042185.1.ITAG4.0	0	0	0.83902	1.76402	1.70085	0	0	0	1.03062	0	0	0
gene:Solyc05g043405.1.ITAG4.0	40.3396	25.4433	11.7463	7.05608	16.1581	10.2772	17.5411	17.4524	29.888	5.34377	16.8011	4.06456
gene:Solyc05g043410.1.ITAG4.0	7.50505	11.7431	12.5853	0.88201	0.850426	7.47435	9.86685	10.9077	12.3675	3.05358	0.988299	1.01614
gene:Solyc05g045957.1.ITAG4.0	5.62879	0	0.83902	0	1.70085	2.80288	0	0	0	0	0	0
gene:Solyc05g046215.1.ITAG4.0	0	0.97859	0.83902	0	0.850426	0.934294	1.09632	4.3631	0	0.763396	3.9532	0
gene:Solyc05g050460.1.ITAG4.0	0	1.95718	0	0	0	0.934294	2.19263	1.09077	0	0	0	0
gene:Solyc05g050620.2.ITAG4.0	188.564	244.647	222.34	321.934	332.517	305.514	192.952	187.613	206.124	334.367	352.823	291.632
gene:Solyc05g050950.2.ITAG4.0	5.62879	2.93577	2.51706	8.8201	5.95298	8.40865	5.48158	2.18155	2.06124	1.52679	1.9766	4.06456
gene:Solyc05g051480.2.ITAG4.0	11.2576	10.7645	7.55118	90.847	90.1451	98.1009	6.5779	1.09077	8.24498	2.29019	15.8128	21.339
gene:Solyc05g051545.1.ITAG4.0	242.976	252.476	306.242	207.272	183.692	138.276	334.377	303.235	275.176	110.692	77.0874	135.147
gene:Solyc05g051583.1.ITAG4.0	1.87626	0	5.03412	0	1.70085	1.86859	0	0	0	0	0.988299	0
gene:Solyc05g051735.1.ITAG4.0	15.0101	11.7431	10.9073	0	3.4017	1.86859	14.2521	4.3631	16.49	5.34377	1.9766	12.1937
gene:Solyc05g051760.2.ITAG4.0	0	0	3.35608	0	0.850426	3.73718	0	0	0	0	0	0
gene:Solyc05g052010.2.ITAG4.0	310.521	397.307	343.159	474.521	414.157	415.761	403.445	308.689	321.554	480.176	547.518	474.538
gene:Solyc05g052015.1.ITAG4.0	0	0	0.83902	0	0	0	0	0	0	0	0	0
gene:Solyc05g052265.1.ITAG4.0	2.81439	0	0	0	1.70085	2.80288	0	0	4.12249	3.81698	1.9766	3.04842
gene:Solyc05g052275.1.ITAG4.0	159.482	170.275	152.702	165.818	159.03	174.713	172.122	166.888	178.298	142.755	123.537	148.357
gene:Solyc05g052650.2.ITAG4.0	0	0.97859	1.67804	1.76402	0.850426	1.86859	0	0	0	1.52679	0.988299	0
gene:Solyc05g052715.1.ITAG4.0	644.496	558.775	584.797	419.837	447.324	477.424	547.062	501.756	531.801	571.783	631.523	499.941
gene:Solyc05g053080.2.ITAG4.0	431.54	405.136	384.271	2206.79	2074.19	2216.15	460.453	542.115	490.576	1289.38	1442.92	1517.1
gene:Solyc05g053610.2.ITAG4.0	0	0	1.67804	3.52804	0	5.60577	0	0	0	0	0	0
gene:Solyc05g053970.2.ITAG4.0	7.50505	16.636	20.1365	20.2862	31.4658	27.0945	13.1558	15.2708	17.5206	28.2456	21.7426	12.1937
gene:Solyc05g054315.1.ITAG4.0	409.963	438.408	396.857	500.1	439.67	438.184	411.119	382.862	394.728	351.162	319.221	292.649
gene:Solyc05g054370.2.ITAG4.0	712.98	716.328	648.563	858.196	842.772	767.99	571.181	658.828	558.597	478.649	602.863	555.829
gene:Solyc05g054405.1.ITAG4.0	406.211	461.894	392.661	187.868	117.359	150.421	520.75	451.581	402.973	143.518	157.14	114.824
gene:Solyc05g054545.1.ITAG4.0	60.9785	32.2935	37.7559	47.6285	62.9315	39.2404	39.4674	53.4479	30.9187	13.7411	28.6607	40.6456
gene:Solyc05g054950.2.ITAG4.0	194.193	200.611	196.331	232.851	219.41	238.245	212.685	197.43	188.604	234.362	256.958	217.454
gene:Solyc05g055250.2.ITAG4.0	267.367	217.247	252.545	204.626	229.615	250.391	184.181	152.708	214.369	229.019	234.227	218.47
gene:Solyc05g055425.1.ITAG4.0	38.4634	30.3363	27.6877	29.1063	34.8675	33.6346	37.2748	22.9063	36.0718	42.7502	22.7309	47.7586
gene:Solyc05g055535.1.ITAG4.0	60.9785	80.2443	109.073	48.5106	34.017	28.9631	74.5495	119.985	116.46	69.469	60.2863	54.8716
gene:Solyc05g056190.2.ITAG4.0	1.87626	4.89295	3.35608	19.4042	11.906	16.8173	2.19263	6.54465	3.09187	6.87056	3.9532	6.09685
gene:Solyc05g056260.2.ITAG4.0	1493.51	1703.72	1583.23	1861.04	1745.92	1832.15	2009.55	2098.65	2182.86	1953.53	2067.52	2002.81
gene:Solyc05g056280.2.ITAG4.0	383.696	484.402	469.851	474.521	529.815	553.102	459.357	407.95	401.943	483.993	630.535	520.264
gene:Solyc05g056390.2.ITAG4.0	176.369	149.724	177.872	367.798	312.106	309.251	164.448	178.887	191.696	274.059	254.981	253.019
gene:Solyc06g005220.2.ITAG4.0	26.2677	20.5504	38.5949	26.4603	33.1666	28.9631	31.7932	33.814	18.5512	22.9019	30.6373	22.3551
gene:Solyc06g005395.1.ITAG4.0	0	0	0	0	0	3.73718	1.09632	0	0	3.05358	0.988299	4.06456
gene:Solyc06g005465.1.ITAG4.0	7.50505	0	1.67804	22.9323	16.1581	8.40865	0	0	2.06124	0	3.9532	4.06456
gene:Solyc06g005635.1.ITAG4.0	6.56692	0	0.83902	1.76402	6.80341	0.934294	0	1.09077	0	2.29019	0.988299	5.0807
gene:Solyc06g005650.2.ITAG4.0	697.97	725.135	689.675	1644.07	1593.7	1507.02	663.272	659.918	651.353	713.775	690.821	746.864
gene:Solyc06g005970.2.ITAG4.0	73.1742	84.1587	46.9851	126.127	113.957	114.918	72.3569	75.2634	58.7454	101.532	99.8182	114.824
gene:Solyc06g006017.1.ITAG4.0	0	0	0	0	0	0	1.09632	0	0	0	0	0
gene:Solyc06g006022.1.ITAG4.0	584.456	549.967	549.558	318.406	399.7	391.469	422.082	489.758	404.004	503.841	484.267	489.78
gene:Solyc06g006028.1.ITAG4.0	1.87626	0	0	7.05608	0	8.40865	0	0	2.06124	3.05358	1.9766	1.01614
gene:Solyc06g007530.2.ITAG4.0	37.5253	34.2506	41.951	47.6285	63.7819	62.5977	26.3116	43.631	36.0718	55.7279	17.7894	65.033
gene:Solyc06g007610.2.ITAG4.0	129.462	117.431	93.1313	366.034	391.196	341.952	5.48158	2.18155	24.7349	134.358	185.8	183.921
gene:Solyc06g007720.2.ITAG4.0	7.50505	3.91436	9.22922	0	7.65383	0	2.19263	0	0	0	0.988299	2.03228
gene:Solyc06g007840.2.ITAG4.0	10.3194	28.3791	18.4584	14.9942	17.8589	10.2772	20.83	13.0893	16.49	13.7411	17.7894	12.1937
gene:Solyc06g007950.2.ITAG4.0	2.81439	5.87154	1.67804	0	0	0	4.38527	5.45387	0	0.763396	2.9649	0
gene:Solyc06g008053.1.ITAG4.0	0	0	1.67804	1.76402	0	0	0	0	0	0	0	0
gene:Solyc06g008057.1.ITAG4.0	1.87626	2.93577	0.83902	0	1.70085	0	0	2.18155	0	0	0	0
gene:Solyc06g008270.2.ITAG4.0	20.6389	5.87154	7.55118	8.8201	3.4017	14.9487	8.77053	0	0	1.52679	0	0
gene:Solyc06g008280.2.ITAG4.0	71.298	68.5013	64.6046	65.2688	64.6324	78.4807	87.7053	74.1727	115.43	70.9958	68.1927	52.8393
gene:Solyc06g008364.1.ITAG4.0	0	1.95718	1.67804	0	0	0	0	0	1.03062	0	0	0
gene:Solyc06g008366.1.ITAG4.0	8.44318	0	5.03412	5.29206	0	5.60577	4.38527	2.18155	2.06124	0.763396	0.988299	2.03228
gene:Solyc06g008368.1.ITAG4.0	1.87626	0	0	5.29206	3.4017	19.6202	0	0	2.06124	6.87056	9.88299	0
gene:Solyc06g008765.1.ITAG4.0	5.62879	5.87154	5.03412	0	0	0	0	14.1801	0	0	3.9532	2.03228
gene:Solyc06g008785.1.ITAG4.0	37.5253	16.636	16.7804	14.9942	6.80341	1.86859	10.9632	11.9985	17.5206	28.2456	14.8245	14.226
gene:Solyc06g008870.2.ITAG4.0	127.586	132.11	126.692	93.4931	104.602	96.2323	77.8385	74.1727	109.246	19.8483	29.649	33.5326
gene:Solyc06g008910.2.ITAG4.0	0	0	0	3.52804	0.850426	0	0	0	0	0	0	0
gene:Solyc06g009020.2.ITAG4.0	4559.32	4411.48	4492.95	3637.41	3782.69	3737.18	4654.96	4642.34	4529.58	3629.18	3153.66	3655.06
gene:Solyc06g009645.1.ITAG4.0	193.255	175.168	206.399	136.712	128.414	127.064	164.448	193.067	192.726	135.121	154.175	138.195
gene:Solyc06g009803.1.ITAG4.0	0	3.91436	3.35608	7.05608	3.4017	4.67147	0	3.27232	0	6.10716	3.9532	1.01614
gene:Solyc06g009807.1.ITAG4.0	0	3.91436	1.67804	2.64603	0.850426	0.934294	0	2.18155	6.18373	0.763396	4.9415	1.01614
gene:Solyc06g009983.1.ITAG4.0	43.154	51.8652	72.1557	25.5783	34.8675	45.7804	53.7195	29.4509	52.5617	28.2456	38.5437	36.5811
gene:Solyc06g009987.1.ITAG4.0	0	1.95718	0	0	0	0	0	2.18155	0	0.763396	0	0
gene:Solyc06g010045.1.ITAG4.0	3.75253	4.89295	5.03412	1.76402	3.4017	0	0	3.27232	0	0.763396	1.9766	0
gene:Solyc06g011380.2.ITAG4.0	39.4015	48.9295	72.9948	58.2127	63.7819	83.1522	53.7195	31.6325	80.3885	61.0716	43.4852	37.5972
gene:Solyc06g011400.2.ITAG4.0	216.708	223.118	177.872	231.087	262.782	276.551	212.685	189.795	268.992	215.278	265.853	271.31
gene:Solyc06g011403.1.ITAG4.0	9.38131	6.85013	6.71216	8.8201	9.35468	4.67147	10.9632	4.3631	3.09187	17.5581	0	8.12913
gene:Solyc06g011405.1.ITAG4.0	0	1.95718	0.83902	0	0.850426	0	1.09632	2.18155	2.06124	2.29019	0	0
gene:Solyc06g011575.1.ITAG4.0	11.2576	3.91436	10.0682	5.29206	1.70085	4.67147	4.38527	4.3631	11.3368	0.763396	2.9649	9.14527
gene:Solyc06g011665.1.ITAG4.0	481.261	537.246	417.832	417.191	471.986	432.578	460.453	474.487	482.331	497.734	491.185	481.651
gene:Solyc06g016827.1.ITAG4.0	240.162	244.647	215.628	193.16	211.756	225.165	141.425	133.074	148.41	183.978	182.835	194.083
gene:Solyc06g017977.1.ITAG4.0	23.4533	27.4005	19.2975	10.5841	13.6068	23.3574	32.8895	42.5402	46.378	31.2992	10.8713	16.2583
gene:Solyc06g024310.1.ITAG4.0	0	0.97859	0	0	0	0	0	7.63542	2.06124	0	0	7.11299
gene:Solyc06g030570.3.ITAG4.0	1005.68	1007.95	895.235	1417.39	1479.74	1416.39	1192.79	1160.58	1143.99	1437.47	1506.17	1472.39
gene:Solyc06g031680.2.ITAG4.0	104.133	149.724	110.751	97.9031	118.209	115.853	110.728	75.2634	123.675	96.9512	130.456	138.195
gene:Solyc06g034130.2.ITAG4.0	0	4.89295	0	0	0	0	6.5779	0	0	0	3.9532	0
gene:Solyc06g035810.1.ITAG4.0	50.6591	24.4647	52.8583	19.4042	8.50426	8.40865	27.4079	31.6325	46.378	12.2143	27.6724	22.3551
gene:Solyc06g043060.1.ITAG4.0	13.1338	0.97859	6.71216	12.3481	5.95298	9.34294	3.28895	4.3631	8.24498	9.92414	0.988299	6.09685
gene:Solyc06g048735.1.ITAG4.0	0	0	0	1.76402	7.65383	3.73718	0	0	0	0	0	0
gene:Solyc06g048813.1.ITAG4.0	0	0	0	0	0	1.86859	0	0	1.03062	0	0	0
gene:Solyc06g049060.3.ITAG4.0	126.648	135.045	124.175	108.487	112.256	121.458	106.343	126.53	124.705	110.692	96.8533	113.808
gene:Solyc06g050303.1.ITAG4.0	14.072	20.5504	27.6877	14.9942	16.1581	21.4888	13.1558	11.9985	19.5818	9.92414	12.8479	20.3228
gene:Solyc06g050500.2.ITAG4.0	40.3396	45.0151	38.5949	68.7968	49.3247	50.4519	52.6232	46.9033	44.3167	42.7502	17.7894	37.5972
gene:Solyc06g050837.1.ITAG4.0	77.8649	99.8161	100.682	27.3423	43.3717	45.7804	37.2748	63.2649	41.2249	68.7056	53.3682	52.8393
gene:Solyc06g051000.2.ITAG4.0	30.0202	24.4647	37.7559	7.05608	8.50426	7.47435	77.8385	68.7188	50.5005	18.3215	26.6841	16.2583
gene:Solyc06g051020.2.ITAG4.0	182.936	151.681	189.619	185.222	211.756	187.793	218.167	255.241	206.124	97.7146	94.8767	85.3558
gene:Solyc06g051425.1.ITAG4.0	230.78	253.455	177.033	246.081	202.401	192.465	171.025	214.883	150.471	182.452	172.952	215.422
gene:Solyc06g051510.2.ITAG4.0	208.265	220.183	198.009	173.756	151.376	175.647	169.929	164.707	193.757	193.139	199.636	212.373
gene:Solyc06g051575.1.ITAG4.0	0	0.97859	1.67804	0.88201	6.80341	3.73718	0	3.27232	4.12249	3.05358	0	10.1614
gene:Solyc06g051620.3.ITAG4.0	26.2677	27.4005	28.5267	60.8587	54.4273	38.3061	18.6374	34.9048	27.8268	35.1162	41.5086	42.6779
gene:Solyc06g051780.2.ITAG4.0	91.9369	101.773	93.1313	92.6111	87.5939	67.2692	93.1869	89.4435	73.1742	86.2637	88.9469	71.1299
gene:Solyc06g051860.3.ITAG4.0	0	0	0	17.6402	21.2606	13.0801	0	0	0	0	0	0
gene:Solyc06g052020.2.ITAG4.0	16.8864	25.4433	23.4926	3.52804	2.55128	6.54006	26.3116	10.9077	11.3368	7.63396	12.8479	10.1614
gene:Solyc06g053570.2.ITAG4.0	498.148	535.289	492.505	626.227	622.512	583.934	493.343	464.67	518.403	620.641	645.36	531.442
gene:Solyc06g053580.2.ITAG4.0	206.389	183.975	224.857	277.833	244.072	281.223	185.278	189.795	175.206	230.545	251.028	266.229
gene:Solyc06g053695.1.ITAG4.0	0	0	2.51706	0	0	3.73718	0	0	0	0	0	0
gene:Solyc06g054030.2.ITAG4.0	1.87626	0	1.67804	5.29206	0	4.67147	0	0	0	9.92414	1.9766	4.06456
gene:Solyc06g054060.1.ITAG4.0	0	0	0	8.8201	3.4017	0	0	0	0	0	0	0
gene:Solyc06g054220.2.ITAG4.0	26.2677	10.7645	30.2047	7.05608	13.6068	3.73718	30.6969	28.3601	11.3368	3.81698	2.9649	1.01614
gene:Solyc06g054440.2.ITAG4.0	221.399	230.947	227.374	110.251	142.021	135.473	201.722	178.887	197.879	111.456	129.467	159.534
gene:Solyc06g054600.2.ITAG4.0	71.298	59.694	41.112	41.4545	66.3332	63.532	76.7422	58.9018	81.4191	43.5135	48.4267	54.8716
gene:Solyc06g054685.1.ITAG4.0	0	3.91436	5.03412	1.76402	6.80341	3.73718	0	0	6.18373	1.52679	11.8596	4.06456
gene:Solyc06g060080.2.ITAG4.0	689.527	628.255	507.607	602.413	791.747	815.639	847.453	871.529	851.294	836.682	654.254	899.285
gene:Solyc06g060610.2.ITAG4.0	173.554	129.174	153.541	130.538	170.085	127.998	143.617	169.07	144.287	184.742	222.367	182.905
gene:Solyc06g060623.1.ITAG4.0	0	0	0	0	4.25213	0	3.28895	0	0	0	0	0
gene:Solyc06g060675.1.ITAG4.0	47.8447	49.9081	45.3071	13.2302	12.7564	14.9487	66.8753	59.9926	65.9598	2.29019	3.9532	11.1775
gene:Solyc06g060770.3.ITAG4.0	384.634	393.393	376.72	202.862	212.606	201.808	416.6	392.679	408.126	249.63	265.853	280.455
gene:Solyc06g060780.4.ITAG4.0	138.843	106.666	141.794	133.184	137.769	175.647	144.714	125.439	120.583	134.358	131.444	130.066
gene:Solyc06g060955.1.ITAG4.0	12.1957	24.4647	16.7804	22.0503	21.2606	21.4888	13.1558	14.1801	14.4287	19.8483	27.6724	12.1937
gene:Solyc06g061005.1.ITAG4.0	0	0	0	1.76402	1.70085	0	0	0	0	0	0	0
gene:Solyc06g061023.1.ITAG4.0	212.956	91.0088	104.039	115.543	169.235	94.3637	154.581	65.4465	59.7761	24.4287	41.5086	32.5165
gene:Solyc06g061027.1.ITAG4.0	1215.82	1128.31	1219.94	1061.06	1096.2	1471.51	1088.64	712.276	728.65	393.149	415.086	422.715
gene:Solyc06g062540.3.ITAG4.0	9.38131	5.87154	5.87314	276.069	281.491	301.777	16.4448	0	9.2756	120.616	110.69	95.5172
gene:Solyc06g062550.4.ITAG4.0	19.7008	44.0365	32.7218	381.91	483.042	389.601	54.8158	33.814	51.5311	337.421	261.899	289.6
gene:Solyc06g062620.2.ITAG4.0	2.81439	7.82872	8.3902	8.8201	12.7564	7.47435	0	6.54465	0	6.10716	6.9181	13.2098
gene:Solyc06g062630.2.ITAG4.0	0.938131	2.93577	0.83902	6.17407	1.70085	4.67147	0	2.18155	0	3.05358	5.9298	2.03228
gene:Solyc06g062765.1.ITAG4.0	147.287	137.003	137.599	158.762	175.188	97.1666	139.232	196.339	194.788	151.152	160.105	126.001
gene:Solyc06g062910.2.ITAG4.0	121.957	98.8375	95.6483	99.6671	128.414	85.0208	86.609	94.8974	88.6335	73.286	97.8416	118.888
gene:Solyc06g063360.4.ITAG4.0	15.0101	21.529	46.1461	72.3248	75.6879	103.707	24.119	29.4509	20.6124	42.7502	25.6958	48.7748
gene:Solyc06g063370.3.ITAG4.0	191658	189559	192669	159408	154951	154750	304517	302278	306913	195373	197993	199645
gene:Solyc06g064490.2.ITAG4.0	91.9369	107.645	143.472	138.476	91.846	98.1009	89.898	76.3542	76.266	89.3173	86.9703	61.9846
gene:Solyc06g064510.2.ITAG4.0	165.111	107.645	117.463	376.618	392.897	435.381	138.136	148.345	126.766	367.193	394.331	310.939
gene:Solyc06g064533.1.ITAG4.0	1.87626	0	0	0	0	1.86859	0	0	0	0	0	0
gene:Solyc06g065460.2.ITAG4.0	294.573	312.17	260.935	350.158	362.281	340.083	234.612	213.792	212.308	319.099	311.314	269.277
gene:Solyc06g066475.1.ITAG4.0	0	1.95718	0	0	0	4.67147	0	0	1.03062	0	0	0
gene:Solyc06g068055.1.ITAG4.0	176.369	170.275	157.736	147.296	129.265	155.093	153.484	185.432	123.675	138.175	214.461	165.631
gene:Solyc06g068620.3.ITAG4.0	60.9785	35.2292	26.8486	487.752	444.773	550.299	24.119	30.5417	35.0411	84.7369	64.2395	105.679
gene:Solyc06g068815.1.ITAG4.0	14.072	13.7003	15.1024	1.76402	5.10256	3.73718	4.38527	5.45387	27.8268	0	0	2.03228
gene:Solyc06g068853.1.ITAG4.0	15.0101	11.7431	17.6194	0	0.850426	2.80288	26.3116	20.7247	17.5206	14.5045	15.8128	16.2583
gene:Solyc06g068990.4.ITAG4.0	59.1023	60.6726	76.3508	96.1391	118.209	55.1234	50.4306	75.2634	52.5617	94.661	99.8182	116.856
gene:Solyc06g069000.3.ITAG4.0	248.605	299.448	272.682	133.184	205.803	187.793	302.583	346.866	337.013	207.644	207.543	258.1
gene:Solyc06g069135.1.ITAG4.0	0	0	0	0	0.850426	0.934294	0	0	0	0	0	0
gene:Solyc06g069155.1.ITAG4.0	0	0	0	0	0	0	0	0	0	2.29019	0	1.01614
gene:Solyc06g069245.1.ITAG4.0	0	0.97859	1.67804	0	0	0	0	0	0	0	0	0
gene:Solyc06g069270.1.ITAG4.0	21.577	22.5076	31.8828	11.4661	12.7564	13.0801	44.949	43.631	52.5617	32.0626	42.4969	31.5004
gene:Solyc06g071335.1.ITAG4.0	26.2677	6.85013	11.7463	5.29206	12.7564	9.34294	20.83	30.5417	16.49	7.63396	9.88299	6.09685
gene:Solyc06g071340.1.ITAG4.0	5.62879	10.7645	13.4243	7.93809	12.7564	10.2772	5.48158	5.45387	12.3675	11.4509	6.9181	5.0807
gene:Solyc06g071475.1.ITAG4.0	5.62879	5.87154	2.51706	5.29206	2.55128	1.86859	4.38527	10.9077	4.12249	1.52679	1.9766	3.04842
gene:Solyc06g071830.2.ITAG4.0	98.5038	78.2872	66.2826	96.1391	87.5939	59.7948	31.7932	32.7232	31.9493	87.7905	105.748	126.001
gene:Solyc06g071945.1.ITAG4.0	5.62879	9.7859	5.03412	8.8201	1.70085	3.73718	1.09632	8.72619	2.06124	3.81698	1.9766	3.04842
gene:Solyc06g072013.1.ITAG4.0	17.8245	23.4862	22.6535	2.64603	2.55128	3.73718	15.3484	15.2708	11.3368	9.16075	5.9298	2.03228
gene:Solyc06g072017.1.ITAG4.0	26.2677	26.4219	23.4926	14.1122	6.80341	9.34294	15.3484	16.3616	16.49	3.81698	12.8479	10.1614
gene:Solyc06g072075.1.ITAG4.0	5.62879	2.93577	4.1951	4.41005	6.80341	3.73718	9.86685	8.72619	0	3.81698	3.9532	10.1614
gene:Solyc06g072145.1.ITAG4.0	197.946	183.975	203.043	135.83	152.226	160.699	162.255	201.793	187.573	137.411	125.514	116.856
gene:Solyc06g072170.2.ITAG4.0	118.205	112.538	118.302	120.835	159.88	170.042	139.232	127.621	102.032	139.701	114.643	157.502
gene:Solyc06g072257.1.ITAG4.0	0	1.95718	0	0	0.850426	0	1.09632	0	0	0	0	0
gene:Solyc06g072480.1.ITAG4.0	3.75253	0	3.35608	0	0	0	0	0	0	1.52679	5.9298	8.12913
gene:Solyc06g072500.2.ITAG4.0	29.0821	32.2935	31.8828	15.8762	10.2051	13.0801	12.0595	26.1786	20.6124	13.7411	16.8011	7.11299
gene:Solyc06g072640.1.ITAG4.0	0	1.95718	0	5.29206	0	0	15.3484	4.3631	0	0	5.9298	0
gene:Solyc06g072845.1.ITAG4.0	19.7008	31.3149	21.8145	7.05608	3.4017	0	21.9263	10.9077	10.3062	19.0849	17.7894	16.2583
gene:Solyc06g072960.1.ITAG4.0	5.62879	2.93577	0	3.52804	23.8119	15.883	2.19263	0	10.3062	14.5045	7.9064	18.2905
gene:Solyc06g073050.2.ITAG4.0	473.756	515.717	500.895	1715.51	1629.42	1705.09	271.887	218.155	250.441	1771.08	1662.32	1841.25
gene:Solyc06g073155.1.ITAG4.0	3.75253	3.91436	0.83902	4.41005	10.2051	2.80288	1.09632	1.09077	0	3.05358	3.9532	3.04842
gene:Solyc06g073587.1.ITAG4.0	708.289	706.542	703.938	1099.87	1270.54	1221.12	0	6.54465	0	13.7411	22.7309	19.3067
gene:Solyc06g073615.1.ITAG4.0	97.5657	95.9018	141.794	101.431	99.4998	59.7948	139.232	113.441	81.4191	61.0716	84.0054	85.3558
gene:Solyc06g073690.2.ITAG4.0	54.4116	48.9295	69.6387	74.9709	97.799	77.5464	67.9716	38.1771	45.3474	93.1343	83.0171	67.0653
gene:Solyc06g074020.2.ITAG4.0	0	3.91436	3.35608	1.76402	0	0	0	2.18155	4.12249	1.52679	0	2.03228
gene:Solyc06g074280.2.ITAG4.0	11.2576	3.91436	8.3902	12.3481	2.55128	7.47435	12.0595	15.2708	11.3368	7.63396	7.9064	14.226
gene:Solyc06g074440.2.ITAG4.0	59.1023	73.3942	36.9169	52.9206	44.2221	62.5977	60.2974	52.3572	61.8373	34.3528	69.181	42.6779
gene:Solyc06g074585.1.ITAG4.0	0	1.95718	0	0	0	0	0	0	0	3.05358	5.9298	0
gene:Solyc06g075420.1.ITAG4.0	42.2159	36.2078	44.4681	69.6788	73.9871	84.0865	17.5411	28.3601	28.8574	74.8128	58.3097	65.033
gene:Solyc06g075567.1.ITAG4.0	0	0	1.67804	17.6402	6.80341	14.0144	0	0	0	0	1.9766	6.09685
gene:Solyc06g075605.1.ITAG4.0	11.2576	5.87154	13.4243	8.8201	1.70085	1.86859	1.09632	8.72619	4.12249	3.81698	2.9649	4.06456
gene:Solyc06g075675.1.ITAG4.0	68.4836	55.7796	57.0534	43.2185	34.8675	33.6346	64.6827	67.628	92.756	44.2769	34.5905	45.7263
gene:Solyc06g076120.2.ITAG4.0	616.352	701.649	646.046	298.119	341.871	269.077	969.144	975.152	966.723	254.211	263.876	272.326
gene:Solyc06g076230.1.ITAG4.0	22.5152	13.7003	22.6535	11.4661	10.2051	29.8974	13.1558	18.5432	2.06124	12.2143	11.8596	13.2098
gene:Solyc06g076560.2.ITAG4.0	30.0202	19.5718	19.2975	37.0444	22.1111	33.6346	10.9632	35.9956	35.0411	20.6117	24.7075	34.5488
gene:Solyc06g082170.2.ITAG4.0	5.62879	5.87154	7.55118	7.05608	4.25213	2.80288	0	2.18155	6.18373	7.63396	5.9298	2.03228
gene:Solyc06g082240.2.ITAG4.0	1.87626	5.87154	11.7463	1.76402	6.80341	5.60577	15.3484	0	2.06124	0	0	0
gene:Solyc06g082595.1.ITAG4.0	553.497	512.781	548.719	872.308	835.118	794.15	638.056	652.283	728.65	747.364	796.569	693.008
gene:Solyc06g082730.2.ITAG4.0	0	0	0	0.88201	1.70085	0.934294	0	0	0	0	0	0
gene:Solyc06g082793.1.ITAG4.0	212.018	211.375	184.584	388.084	334.217	364.375	149.099	224.7	191.696	295.434	242.133	289.6
gene:Solyc06g083330.2.ITAG4.0	4.69066	2.93577	5.03412	33.5164	41.6709	45.7804	6.5779	6.54465	8.24498	23.6653	17.7894	31.5004
gene:Solyc06g083505.1.ITAG4.0	42.2159	55.7796	36.0779	73.2068	55.2777	56.0577	31.7932	27.2694	26.7962	38.1698	47.4384	49.7909
gene:Solyc06g083705.1.ITAG4.0	0.938131	4.89295	0	0	0	0	0	0	0	1.52679	0	0
gene:Solyc06g083860.2.ITAG4.0	35.649	59.694	58.7314	23.8143	18.7094	32.7003	36.1785	16.3616	47.4086	36.643	16.8011	38.6134
gene:Solyc06g083880.2.ITAG4.0	47.8447	21.529	27.6877	14.9942	12.7564	8.40865	38.3711	26.1786	24.7349	19.0849	20.7543	16.2583
gene:Solyc06g084340.1.ITAG4.0	0	0	0	0	0.850426	0	1.09632	0	0	0	0	0
gene:Solyc06g084825.1.ITAG4.0	1.87626	0	0	0	0	0	2.19263	0	2.06124	0	0	0
gene:Solyc07g005033.1.ITAG4.0	7.50505	2.93577	7.55118	8.8201	22.9615	13.0801	13.1558	10.9077	4.12249	6.10716	7.9064	6.09685
gene:Solyc07g005037.1.ITAG4.0	1.87626	1.95718	1.67804	10.5841	1.70085	5.60577	0	0	0	3.05358	1.9766	0
gene:Solyc07g005230.2.ITAG4.0	38.4634	50.8867	30.2047	13.2302	13.6068	5.60577	23.0227	41.4494	26.7962	23.6653	4.9415	10.1614
gene:Solyc07g005270.2.ITAG4.0	3.75253	2.93577	5.87314	8.8201	0.850426	4.67147	4.38527	0	0	1.52679	2.9649	1.01614
gene:Solyc07g005305.1.ITAG4.0	3.75253	23.4862	5.03412	6.17407	0	1.86859	1.09632	1.09077	1.03062	0	0.988299	2.03228
gene:Solyc07g005475.1.ITAG4.0	8.44318	17.6146	15.1024	14.9942	13.6068	11.2115	10.9632	9.81697	22.6737	11.4509	14.8245	20.3228
gene:Solyc07g005500.2.ITAG4.0	124.771	175.168	167.804	137.594	119.91	137.341	155.677	172.342	111.307	149.626	196.672	106.695
gene:Solyc07g005620.2.ITAG4.0	53.4735	58.7154	86.4191	73.2068	65.4828	57.9263	50.4306	55.6295	92.756	60.3082	64.2395	47.7586
gene:Solyc07g005770.2.ITAG4.0	48.7828	65.5655	48.6632	41.4545	37.4187	51.3862	46.0453	41.4494	48.4392	43.5135	29.649	36.5811
gene:Solyc07g005775.1.ITAG4.0	170.74	111.559	176.194	41.4545	61.2307	71.0064	150.195	147.255	178.298	135.121	79.064	112.792
gene:Solyc07g005840.2.ITAG4.0	662.321	702.627	623.392	413.663	349.525	372.783	814.563	812.627	772.966	790.878	760.991	735.686
gene:Solyc07g006075.1.ITAG4.0	26.2677	17.6146	10.9073	24.6963	28.9145	23.3574	5.48158	10.9077	4.12249	12.9777	12.8479	16.2583
gene:Solyc07g006265.1.ITAG4.0	236.409	208.44	238.282	192.278	210.906	222.362	286.139	321.778	264.87	184.742	257.946	289.6
gene:Solyc07g006550.2.ITAG4.0	32.8346	39.1436	37.7559	33.5164	28.9145	40.1747	47.1416	20.7247	47.4086	27.4822	18.7777	19.3067
gene:Solyc07g006605.1.ITAG4.0	0	7.82872	0.83902	3.52804	0	5.60577	3.28895	2.18155	2.06124	0	3.9532	4.06456
gene:Solyc07g006770.2.ITAG4.0	1.87626	6.85013	11.7463	99.6671	83.3417	80.3493	4.38527	2.18155	4.12249	19.8483	31.6256	23.3712
gene:Solyc07g006980.1.ITAG4.0	0.938131	0.97859	0	0	0	0	0	0	0	1.52679	0	0
gene:Solyc07g007355.1.ITAG4.0	0	0.97859	0	0	1.70085	0	0	0	0	0	0	0
gene:Solyc07g007580.2.ITAG4.0	1.87626	1.95718	0	18.5222	16.1581	13.0801	0	0	0	16.0313	15.8128	17.2744
gene:Solyc07g007610.2.ITAG4.0	15.9482	19.5718	26.0096	16.7582	26.3632	9.34294	21.9263	15.2708	22.6737	11.4509	13.8362	11.1775
gene:Solyc07g007705.1.ITAG4.0	26.2677	14.6788	7.55118	11.4661	15.3077	22.4231	7.67422	10.9077	17.5206	12.9777	24.7075	10.1614
gene:Solyc07g007735.1.ITAG4.0	0	0	0	0	0	0	0	2.18155	0	3.05358	0	0
gene:Solyc07g007755.1.ITAG4.0	509.405	557.796	493.344	644.749	830.866	753.041	305.872	303.235	290.635	709.958	610.769	787.509
gene:Solyc07g007850.2.ITAG4.0	54.4116	78.2872	58.7314	76.7349	76.5383	60.7291	38.3711	31.6325	63.8986	67.1788	60.2863	86.372
gene:Solyc07g008075.1.ITAG4.0	191.379	179.082	212.272	141.122	202.401	151.356	209.396	214.883	178.298	222.148	185.8	209.325
gene:Solyc07g008170.2.ITAG4.0	206.389	155.596	173.677	168.464	170.936	167.239	140.329	142.891	160.777	138.938	171.964	187.986
gene:Solyc07g008205.1.ITAG4.0	7.50505	0.97859	6.71216	0	1.70085	0	0	2.18155	1.03062	4.58037	0	2.03228
gene:Solyc07g008475.1.ITAG4.0	18.7626	10.7645	16.7804	24.6963	22.9615	20.5545	8.77053	5.45387	13.3981	24.4287	16.8011	15.2421
gene:Solyc07g008545.1.ITAG4.0	3.75253	23.4862	7.55118	22.9323	28.9145	49.5176	8.77053	4.3631	2.06124	9.16075	11.8596	6.09685
gene:Solyc07g008710.3.ITAG4.0	208.265	200.611	186.263	343.102	361.431	383.061	379.326	278.147	288.574	472.542	465.489	535.506
gene:Solyc07g008720.4.ITAG4.0	3003.9	2879.99	3067.46	4702	4359.28	4296.82	3580.57	3706.45	3544.31	4207.84	4290.21	4131.63
gene:Solyc07g009340.2.ITAG4.0	60.0404	50.8867	63.7655	37.9264	26.3632	59.7948	54.8158	34.9048	64.9292	47.3305	49.415	95.5172
gene:Solyc07g009405.1.ITAG4.0	0	0	0	0.88201	1.70085	0.934294	4.38527	0	0	0	0	0
gene:Solyc07g009437.1.ITAG4.0	1.87626	8.80731	23.4926	5.29206	4.25213	7.47435	23.0227	19.6339	12.3675	7.63396	8.89469	12.1937
gene:Solyc07g009443.1.ITAG4.0	4.69066	9.7859	9.22922	16.7582	7.65383	5.60577	16.4448	8.72619	8.24498	0	1.9766	6.09685
gene:Solyc07g009447.1.ITAG4.0	0.938131	3.91436	0	1.76402	1.70085	5.60577	3.28895	2.18155	0	0	1.9766	0
gene:Solyc07g016215.1.ITAG4.0	172.616	153.639	178.711	137.594	151.376	114.918	77.8385	52.3572	61.8373	48.0939	39.532	43.6941
gene:Solyc07g017260.2.ITAG4.0	65.6692	80.2443	109.073	99.6671	103.752	96.2323	81.1274	79.6265	78.3273	88.5539	100.807	81.2913
gene:Solyc07g017570.2.ITAG4.0	1.87626	0	0	0	0	0	0	0	0	0	0	0
gene:Solyc07g017640.2.ITAG4.0	88.1843	106.666	134.243	116.425	111.406	93.4294	89.898	97.0789	102.032	69.469	97.8416	61.9846
gene:Solyc07g017675.1.ITAG4.0	20.6389	30.3363	48.6632	6.17407	8.50426	11.2115	16.4448	17.4524	23.7043	25.9554	9.88299	9.14527
gene:Solyc07g017805.1.ITAG4.0	0	0	0	3.52804	1.70085	0	1.09632	0	0	0	0	2.03228
gene:Solyc07g017825.1.ITAG4.0	16.8864	19.5718	18.4584	14.1122	11.0555	20.5545	21.9263	37.0863	40.1943	9.16075	13.8362	20.3228
gene:Solyc07g018040.1.ITAG4.0	9.38131	17.6146	10.9073	0.88201	3.4017	0.934294	10.9632	11.9985	14.4287	2.29019	0.988299	2.03228
gene:Solyc07g018100.2.ITAG4.0	237.347	220.183	215.628	225.795	207.504	233.574	154.581	217.064	170.053	184.742	221.379	187.986
gene:Solyc07g018350.2.ITAG4.0	629.486	615.533	613.324	753.237	706.704	747.435	657.79	707.913	672.996	739.73	813.37	636.104
gene:Solyc07g018393.1.ITAG4.0	10.3194	6.85013	12.5853	3.52804	5.10256	5.60577	8.77053	13.0893	3.09187	10.6875	0.988299	4.06456
gene:Solyc07g019433.1.ITAG4.0	0	0	1.67804	0	2.55128	0	0	0	0	0	0	0
gene:Solyc07g021155.1.ITAG4.0	0	0	0	0	0	0	0	4.3631	0	0	0	0
gene:Solyc07g022780.2.ITAG4.0	123.833	150.703	136.76	154.352	170.936	154.159	119.499	119.985	124.705	190.085	139.35	180.873
gene:Solyc07g026680.2.ITAG4.0	260.801	277.919	235.765	118.189	144.572	161.633	189.663	179.978	181.389	130.541	160.105	137.179
gene:Solyc07g026873.1.ITAG4.0	32.8346	25.4433	41.951	11.4661	15.3077	13.0801	44.949	25.0878	22.6737	21.3751	8.89469	21.339
gene:Solyc07g026877.1.ITAG4.0	1.87626	0	0.83902	0.88201	0	0.934294	3.28895	1.09077	0	1.52679	0.988299	0
gene:Solyc07g032155.1.ITAG4.0	94.7513	124.281	111.59	3.52804	8.50426	9.34294	50.4306	79.6265	84.511	12.2143	18.7777	16.2583
gene:Solyc07g032786.1.ITAG4.0	2569.54	2452.35	2415.54	2647.79	2530.87	2491.76	2908.53	2777.11	2862.04	2486.38	2667.42	2312.74
gene:Solyc07g038120.1.ITAG4.0	18.7626	34.2506	33.5608	16.7582	6.80341	14.9487	27.4079	10.9077	40.1943	19.0849	10.8713	6.09685
gene:Solyc07g039320.2.ITAG4.0	207.327	150.703	186.263	246.081	193.047	230.771	206.108	161.435	151.501	192.376	209.519	235.745
gene:Solyc07g040661.1.ITAG4.0	26.2677	18.5932	24.3316	13.2302	12.7564	1.86859	12.0595	13.0893	19.5818	7.63396	3.9532	1.01614
gene:Solyc07g040920.2.ITAG4.0	170.74	114.495	163.609	234.615	186.243	201.808	149.099	153.799	140.165	235.889	243.122	192.051
gene:Solyc07g041235.1.ITAG4.0	29.0821	23.4862	57.0534	21.1682	18.7094	23.3574	41.66	35.9956	51.5311	22.9019	11.8596	13.2098
gene:Solyc07g041550.2.ITAG4.0	233.595	213.333	257.579	246.081	233.867	219.559	230.227	203.975	221.584	281.693	312.303	241.842
gene:Solyc07g041555.1.ITAG4.0	47.8447	48.9295	36.9169	16.7582	25.5128	37.3718	33.9858	46.9033	46.378	7.63396	6.9181	7.11299
gene:Solyc07g041925.1.ITAG4.0	18.7626	11.7431	26.0096	5.29206	14.4572	3.73718	25.2153	9.81697	16.49	7.63396	6.9181	1.01614
gene:Solyc07g042025.1.ITAG4.0	45.9684	54.801	72.1557	55.5666	96.9486	93.4294	39.4674	29.4509	96.8785	83.9735	49.415	64.0169
gene:Solyc07g042315.1.ITAG4.0	2138.94	2316.32	2446.58	2069.2	2222.16	2222.69	2886.6	2923.28	2710.54	2380.27	2368.95	2679.56
gene:Solyc07g042317.1.ITAG4.0	1.87626	0	10.9073	21.1682	30.6153	13.0801	17.5411	6.54465	3.09187	3.81698	9.88299	3.04842
gene:Solyc07g042335.1.ITAG4.0	1.87626	0	6.71216	24.6963	36.5683	43.9118	17.5411	1.09077	4.12249	3.81698	8.89469	4.06456
gene:Solyc07g042400.2.ITAG4.0	316.15	365.993	322.184	612.115	565.533	570.854	688.487	678.462	613.22	434.372	496.126	483.683
gene:Solyc07g042635.1.ITAG4.0	0	0	0	0	0	0	0	0	0	0	3.9532	0
gene:Solyc07g042800.2.ITAG4.0	168.864	127.217	112.429	161.408	217.709	191.53	173.218	128.711	157.685	150.389	150.222	167.663
gene:Solyc07g042850.2.ITAG4.0	15.9482	19.5718	20.1365	29.1063	19.5598	10.2772	13.1558	10.9077	11.3368	16.0313	6.9181	13.2098
gene:Solyc07g042995.1.ITAG4.0	144.472	176.146	199.687	360.742	370.786	315.791	80.0311	81.8081	71.1129	253.447	256.958	285.536
gene:Solyc07g044785.1.ITAG4.0	30.9583	22.5076	13.4243	16.7582	13.6068	0.934294	6.5779	10.9077	15.4593	25.1921	19.766	14.226
gene:Solyc07g044800.2.ITAG4.0	13.1338	2.93577	9.22922	8.8201	5.10256	8.40865	6.5779	10.9077	7.21435	9.92414	23.7192	13.2098
gene:Solyc07g045123.1.ITAG4.0	0	0	1.67804	4.41005	3.4017	3.73718	4.38527	2.18155	4.12249	1.52679	0	0
gene:Solyc07g045127.1.ITAG4.0	0	0	0	0	0	0	0	0	2.06124	0	0	0
gene:Solyc07g045353.1.ITAG4.0	10.3194	7.82872	5.87314	3.52804	15.3077	7.47435	4.38527	4.3631	0	1.52679	0.988299	0
gene:Solyc07g047640.2.ITAG4.0	22.5152	34.2506	38.5949	9.70211	13.6068	14.9487	18.6374	29.4509	35.0411	12.2143	27.6724	10.1614
gene:Solyc07g047840.2.ITAG4.0	187.626	175.168	203.882	130.538	150.525	152.29	268.598	237.789	261.778	216.041	196.672	210.341
gene:Solyc07g049150.2.ITAG4.0	95.6894	117.431	104.878	33.5164	40.8204	54.1891	129.365	113.441	101.001	45.0403	37.5554	45.7263
gene:Solyc07g049370.2.ITAG4.0	563.817	645.869	594.865	898.768	841.922	781.07	357.399	400.314	330.83	877.141	778.78	821.042
gene:Solyc07g049563.1.ITAG4.0	2.81439	0	2.51706	3.52804	5.95298	0.934294	2.19263	2.18155	2.06124	0.763396	3.9532	2.03228
gene:Solyc07g049645.1.ITAG4.0	30.0202	35.2292	28.5267	14.1122	16.1581	12.1458	30.6969	28.3601	54.623	14.5045	29.649	15.2421
gene:Solyc07g049655.1.ITAG4.0	54.4116	52.8438	64.6046	26.4603	24.6624	39.2404	92.0906	53.4479	90.6947	69.469	54.3565	46.7425
gene:Solyc07g052060.2.ITAG4.0	0	0	3.35608	6.17407	6.80341	1.86859	0	2.18155	0	0	0	0
gene:Solyc07g052210.2.ITAG4.0	29.0821	32.2935	26.8486	48.5106	44.2221	29.8974	10.9632	26.1786	13.3981	35.8796	37.5554	31.5004
gene:Solyc07g052510.4.ITAG4.0	7.50505	9.7859	4.1951	1.76402	11.0555	3.73718	2.19263	13.0893	4.12249	10.6875	9.88299	8.12913
gene:Solyc07g052770.2.ITAG4.0	53.4735	62.6297	48.6632	11.4661	14.4572	14.0144	61.3937	57.811	49.4699	19.8483	10.8713	20.3228
gene:Solyc07g052913.1.ITAG4.0	135.091	127.217	144.311	97.9031	150.525	142.013	161.159	135.256	112.338	111.456	110.69	151.405
gene:Solyc07g053225.1.ITAG4.0	30.0202	12.7217	27.6877	1.76402	9.35468	3.73718	21.9263	33.814	28.8574	1.52679	7.9064	0
gene:Solyc07g053340.2.ITAG4.0	0.938131	0	1.67804	0	2.55128	0	0	0	2.06124	0	0	1.01614
gene:Solyc07g053615.1.ITAG4.0	1016.93	915.96	918.727	538.908	556.179	548.431	1124.82	1142.04	1164.6	617.587	574.202	545.668
gene:Solyc07g053900.2.ITAG4.0	0	0	0	0	0	7.47435	0	0	0	0	0	0
gene:Solyc07g054110.2.ITAG4.0	4.69066	11.7431	1.67804	1.76402	3.4017	10.2772	9.86685	0	4.12249	3.05358	1.9766	3.04842
gene:Solyc07g054130.2.ITAG4.0	28.1439	55.7796	35.2389	19.4042	8.50426	25.2259	30.6969	54.5387	34.0105	20.6117	21.7426	27.4358
gene:Solyc07g054420.2.ITAG4.0	310.521	291.62	293.657	231.969	261.081	270.945	317.932	244.333	295.788	290.854	298.466	285.536
gene:Solyc07g054475.1.ITAG4.0	12.1957	8.80731	8.3902	18.5222	30.6153	36.4375	17.5411	9.81697	20.6124	21.3751	23.7192	15.2421
gene:Solyc07g054900.2.ITAG4.0	49.721	70.4585	57.8924	93.4931	91.846	92.4951	54.8158	65.4465	58.7454	83.9735	96.8533	86.372
gene:Solyc07g055215.1.ITAG4.0	35.649	24.4647	12.5853	13.2302	11.0555	3.73718	16.4448	21.8155	15.4593	10.6875	9.88299	10.1614
gene:Solyc07g055415.1.ITAG4.0	0	0	0	8.8201	5.95298	0	0	0	0	0	0	0
gene:Solyc07g055640.1.ITAG4.0	21.577	21.529	20.9755	224.913	173.487	212.085	24.119	18.5432	27.8268	51.9109	62.2629	56.9039
gene:Solyc07g055660.2.ITAG4.0	242.976	239.754	208.077	292.827	238.97	186.859	226.938	271.603	248.38	149.626	181.847	189.002
gene:Solyc07g055700.2.ITAG4.0	368.686	332.72	370.847	436.595	415.008	350.36	299.294	310.871	335.983	363.376	384.448	423.731
gene:Solyc07g055990.3.ITAG4.0	13.1338	8.80731	1.67804	24.6963	22.1111	16.8173	0	1.09077	0	10.6875	3.9532	6.09685
gene:Solyc07g056000.2.ITAG4.0	70.3598	61.6511	68.7997	2279.11	2105.65	2232.96	48.2379	29.4509	49.4699	1706.19	1723.59	1626.84
gene:Solyc07g056420.4.ITAG4.0	3205.59	2983.72	2891.26	5578.71	4887.4	5216.17	3624.42	3907.15	3758.68	3337.57	4142.95	3368.51
gene:Solyc07g056430.3.ITAG4.0	22.5152	27.4005	11.7463	22.0503	39.1196	43.9118	21.9263	73.0819	32.9799	19.0849	39.532	39.6295
gene:Solyc07g056440.3.ITAG4.0	27.2058	34.2506	40.273	22.9323	28.9145	28.0288	39.4674	39.2679	35.0411	22.9019	24.7075	22.3551
gene:Solyc07g056450.3.ITAG4.0	0	0	0	0.88201	0	0	0	0	0	0	0	0
gene:Solyc07g056460.3.ITAG4.0	35.649	41.1008	33.5608	67.9148	88.4443	42.9775	37.2748	34.9048	27.8268	52.6743	71.1576	54.8716
gene:Solyc07g056470.3.ITAG4.0	20.6389	38.165	31.8828	32.6344	23.8119	37.3718	21.9263	19.6339	24.7349	16.7947	21.7426	17.2744
gene:Solyc07g056480.3.ITAG4.0	662.321	622.383	612.485	1026.66	1105.55	1002.5	370.555	380.68	288.574	380.171	393.343	305.858
gene:Solyc07g056490.4.ITAG4.0	591.961	621.404	547.88	549.492	741.571	710.998	564.603	575.929	528.709	504.604	452.641	579.2
gene:Solyc07g056708.1.ITAG4.0	4.69066	0.97859	2.51706	0	0.850426	0	7.67422	0	2.06124	8.39735	9.88299	4.06456
gene:Solyc07g061805.1.ITAG4.0	216.708	226.054	210.594	110.251	96.9486	105.575	196.241	221.427	244.257	303.068	284.63	327.197
gene:Solyc07g062010.1.ITAG4.0	0	0	0	0	0	3.73718	0	0	0	0	0	0
gene:Solyc07g062510.2.ITAG4.0	24.3914	10.7645	15.9414	30.8704	35.7179	21.4888	10.9632	17.4524	10.3062	45.8037	16.8011	24.3874
gene:Solyc07g062543.1.ITAG4.0	151.977	147.767	160.253	117.307	132.666	104.641	131.558	146.164	129.858	210.697	230.274	199.164
gene:Solyc07g062547.1.ITAG4.0	35.649	20.5504	28.5267	54.6846	41.6709	19.6202	13.1558	32.7232	24.7349	46.5671	25.6958	25.4035
gene:Solyc07g062770.2.ITAG4.0	497.21	439.387	398.535	449.825	432.016	495.176	350.821	376.317	375.146	400.783	400.261	416.618
gene:Solyc07g063145.1.ITAG4.0	4.69066	0.97859	4.1951	9.70211	4.25213	10.2772	14.2521	7.63542	5.15311	5.34377	0.988299	10.1614
gene:Solyc07g063160.2.ITAG4.0	22.5152	55.7796	46.9851	97.0211	71.4358	61.6634	63.5864	63.2649	75.2354	85.5003	52.3799	42.6779
gene:Solyc07g063575.1.ITAG4.0	38.4634	19.5718	9.22922	18.5222	13.6068	9.34294	48.2379	33.814	29.888	28.2456	30.6373	32.5165
gene:Solyc07g063740.2.ITAG4.0	368.686	387.521	397.696	301.647	346.123	323.266	397.963	466.851	429.769	384.751	446.711	493.844
gene:Solyc07g063890.2.ITAG4.0	1361.23	1261.4	1361.73	2357.61	2228.12	2096.56	1804.54	1792.14	1643.84	2042.08	1892.59	2046.51
gene:Solyc07g064170.3.ITAG4.0	0	0	0	0	1.70085	1.86859	0	0	0	0	0	0
gene:Solyc07g064260.2.ITAG4.0	14.072	25.4433	13.4243	2.64603	4.25213	5.60577	10.9632	7.63542	27.8268	1.52679	5.9298	0
gene:Solyc07g064625.1.ITAG4.0	98.5038	93.9446	107.395	127.009	139.47	105.575	80.0311	74.1727	86.5722	112.983	138.362	110.759
gene:Solyc07g065080.4.ITAG4.0	1329.33	1371	1446.47	1256.86	1211.86	1325.76	1591.85	1534.72	1361.45	1294.72	1286.77	1281.35
gene:Solyc07g065090.2.ITAG4.0	400.582	414.922	411.12	492.162	462.632	443.79	311.354	295.6	255.594	314.519	273.759	321.101
gene:Solyc07g065270.1.ITAG4.0	439.045	415.901	479.92	556.548	659.08	572.722	554.736	571.566	582.301	363.376	438.805	403.408
gene:Solyc07g065275.1.ITAG4.0	433.417	376.757	453.071	381.028	462.632	405.484	550.351	597.744	539.015	490.1	471.419	543.635
gene:Solyc07g065380.4.ITAG4.0	268.306	224.097	295.335	312.232	327.414	357.835	322.317	389.406	328.768	311.465	257.946	263.18
gene:Solyc07g065400.3.ITAG4.0	104.133	93.9446	102.36	101.431	91.846	66.3349	85.5127	73.0819	87.6029	98.478	89.9352	87.3881
gene:Solyc07g065430.2.ITAG4.0	13.1338	31.3149	16.7804	13.2302	1.70085	2.80288	10.9632	2.18155	6.18373	9.16075	13.8362	12.1937
gene:Solyc07g065650.2.ITAG4.0	284.254	192.782	258.418	339.574	339.32	312.054	265.309	263.967	285.482	242.76	220.391	240.825
gene:Solyc07g065745.1.ITAG4.0	15.9482	25.4433	20.9755	15.8762	15.3077	1.86859	14.2521	8.72619	22.6737	12.9777	18.7777	22.3551
gene:Solyc07g065790.2.ITAG4.0	636.053	633.147	647.724	553.02	542.572	539.088	798.119	740.636	717.313	551.172	544.553	548.716
gene:Solyc07g065810.2.ITAG4.0	8.44318	32.2935	11.7463	0.88201	5.10256	1.86859	17.5411	9.81697	10.3062	2.29019	0	9.14527
gene:Solyc07g065840.2.ITAG4.0	18938.1	19033.6	19340.3	18368.7	18659.2	18399.1	19377.4	19370	18914	18898.6	18178.8	19881.8
gene:Solyc07g066020.2.ITAG4.0	42.2159	49.9081	53.6973	78.4989	79.0896	83.1522	42.7564	51.2664	53.5923	43.5135	31.6256	34.5488
gene:Solyc07g066180.2.ITAG4.0	12.1957	3.91436	22.6535	3.52804	5.10256	0	12.0595	11.9985	9.2756	2.29019	1.9766	4.06456
gene:Solyc08g005333.1.ITAG4.0	85.3699	128.195	100.682	53.8026	102.051	78.4807	51.5269	69.8096	41.2249	41.2234	37.5554	34.5488
gene:Solyc08g005335.1.ITAG4.0	31.8965	57.7368	43.6291	21.1682	22.1111	16.8173	16.4448	30.5417	28.8574	29.009	26.6841	22.3551
gene:Solyc08g005337.1.ITAG4.0	26.2677	12.7217	26.8486	9.70211	12.7564	12.1458	5.48158	11.9985	12.3675	12.9777	18.7777	4.06456
gene:Solyc08g005635.1.ITAG4.0	4.69066	2.93577	1.67804	0	8.50426	1.86859	2.19263	4.3631	8.24498	1.52679	3.9532	0
gene:Solyc08g005655.1.ITAG4.0	28.1439	42.0794	11.7463	2.64603	1.70085	0	37.2748	19.6339	29.888	9.16075	5.9298	8.12913
gene:Solyc08g005670.2.ITAG4.0	98.5038	118.409	64.6046	242.553	199	206.479	142.521	114.531	140.165	225.965	217.426	218.47
gene:Solyc08g005673.1.ITAG4.0	0	10.7645	7.55118	1.76402	0	0.934294	0	0	6.18373	0	0	0
gene:Solyc08g005677.1.ITAG4.0	0	0	5.03412	0.88201	2.55128	0.934294	0	1.09077	0	0.763396	0	0
gene:Solyc08g005705.1.ITAG4.0	0.938131	2.93577	0	0.88201	0	4.67147	3.28895	0	3.09187	4.58037	0.988299	3.04842
gene:Solyc08g005760.1.ITAG4.0	14.072	14.6788	5.03412	14.1122	17.0085	11.2115	0	2.18155	4.12249	0	0	0
gene:Solyc08g005950.2.ITAG4.0	1.87626	0	0	7.93809	5.10256	9.34294	0	0	0	0	0	0
gene:Solyc08g005985.1.ITAG4.0	225.152	239.754	213.111	156.998	172.636	170.976	186.374	182.159	202.002	167.947	126.502	206.277
gene:Solyc08g006257.1.ITAG4.0	0	0.97859	0.83902	1.76402	0	0.934294	0	3.27232	3.09187	0	1.9766	0
gene:Solyc08g006270.1.ITAG4.0	36.5871	51.8652	48.6632	50.2746	29.7649	31.766	30.6969	28.3601	27.8268	48.0939	40.5203	23.3712
gene:Solyc08g006295.1.ITAG4.0	0	0	0	0	0	0	0	0	2.06124	0	0	0
gene:Solyc08g006487.1.ITAG4.0	76.9268	52.8438	62.9265	57.3307	62.0811	44.8461	55.9122	71.9911	106.154	65.652	37.5554	54.8716
gene:Solyc08g007015.1.ITAG4.0	0	0	1.67804	7.93809	5.10256	9.34294	0	0	4.12249	1.52679	1.9766	0
gene:Solyc08g007070.2.ITAG4.0	18.7626	29.3577	24.3316	37.0444	30.6153	27.0945	32.8895	33.814	16.49	67.1788	53.3682	55.8877
gene:Solyc08g007255.1.ITAG4.0	63.7929	91.0088	100.682	22.0503	24.6624	19.6202	80.0311	88.3527	86.5722	40.46	42.4969	48.7748
gene:Solyc08g007280.2.ITAG4.0	62.8548	59.694	73.8338	17.6402	25.5128	4.67147	64.6827	51.2664	88.6335	45.0403	26.6841	42.6779
gene:Solyc08g007375.1.ITAG4.0	166.987	201.589	218.145	52.9206	44.2221	59.7948	288.331	259.604	224.676	46.5671	32.6139	45.7263
gene:Solyc08g007390.2.ITAG4.0	11.2576	11.7431	32.7218	5.29206	11.906	8.40865	7.67422	27.2694	10.3062	23.6653	10.8713	8.12913
gene:Solyc08g007660.2.ITAG4.0	3.75253	0.97859	5.03412	14.9942	0.850426	14.0144	2.19263	4.3631	0	14.5045	3.9532	8.12913
gene:Solyc08g007730.2.ITAG4.0	64.7311	66.5441	38.5949	44.1005	10.2051	34.5689	33.9858	49.0848	39.1636	38.9332	45.4618	18.2905
gene:Solyc08g007805.1.ITAG4.0	23.4533	6.85013	4.1951	44.9825	25.5128	43.9118	7.67422	2.18155	7.21435	31.2992	12.8479	15.2421
gene:Solyc08g008015.1.ITAG4.0	5.62879	7.82872	15.1024	6.17407	12.7564	8.40865	1.09632	4.3631	5.15311	5.34377	4.9415	7.11299
gene:Solyc08g008040.3.ITAG4.0	277.687	273.026	211.433	225.795	279.79	232.639	199.53	212.701	241.166	225.202	279.689	275.374
gene:Solyc08g008045.1.ITAG4.0	11.2576	22.5076	8.3902	3.52804	10.2051	11.2115	17.5411	6.54465	20.6124	22.1385	16.8011	20.3228
gene:Solyc08g008085.1.ITAG4.0	238.285	259.326	223.179	272.541	216.008	243.851	150.195	198.521	234.982	225.965	202.601	259.116
gene:Solyc08g008110.2.ITAG4.0	148.225	182.018	199.687	601.531	715.208	769.859	146.906	146.164	125.736	485.52	458.571	412.553
gene:Solyc08g008360.2.ITAG4.0	5.62879	9.7859	0	5.29206	11.906	5.60577	0	11.9985	4.12249	3.05358	9.88299	0
gene:Solyc08g008457.1.ITAG4.0	228.904	242.69	292.818	171.11	164.983	127.064	181.989	244.333	200.971	178.635	202.601	158.518
gene:Solyc08g008460.2.ITAG4.0	920.307	914.981	974.103	644.749	716.909	756.778	812.371	982.788	975.999	842.789	848.949	742.799
gene:Solyc08g008495.1.ITAG4.0	1.87626	3.91436	13.4243	4.41005	2.55128	0	13.1558	8.72619	18.5512	9.16075	3.9532	10.1614
gene:Solyc08g008540.1.ITAG4.0	0	0	0	0	1.70085	0	0	0	0	1.52679	1.9766	0
gene:Solyc08g013760.1.ITAG4.0	40.3396	18.5932	36.9169	88.201	73.9871	77.5464	29.6006	31.6325	77.2966	69.469	43.4852	60.9685
gene:Solyc08g013950.1.ITAG4.0	1.87626	0	1.67804	0	5.95298	0	2.19263	2.18155	0	0	0	0
gene:Solyc08g014015.1.ITAG4.0	156.668	129.174	145.99	87.319	130.966	143.881	167.736	116.713	152.532	145.809	127.491	142.26
gene:Solyc08g014105.1.ITAG4.0	3.75253	0	2.51706	8.8201	0	3.73718	0	0	2.06124	1.52679	1.9766	0
gene:Solyc08g014175.1.ITAG4.0	0	0	0	0	3.4017	0	0	0	0	0	0	2.03228
gene:Solyc08g015833.1.ITAG4.0	1.87626	0	0	0	2.55128	1.86859	1.09632	8.72619	3.09187	3.05358	4.9415	2.03228
gene:Solyc08g015837.1.ITAG4.0	15.0101	24.4647	10.9073	7.05608	5.95298	4.67147	7.67422	2.18155	17.5206	15.2679	3.9532	5.0807
gene:Solyc08g016415.1.ITAG4.0	1.87626	3.91436	0	0	1.70085	0	0	2.18155	0	0	0	0
gene:Solyc08g016583.1.ITAG4.0	0	1.95718	0	0	0	3.73718	1.09632	0	0	0	11.8596	4.06456
gene:Solyc08g016587.1.ITAG4.0	0.938131	5.87154	0	9.70211	8.50426	10.2772	2.19263	0	0	12.9777	1.9766	6.09685
gene:Solyc08g016801.1.ITAG4.0	179.183	186.911	182.906	161.408	166.683	160.699	128.269	179.978	104.093	135.121	126.502	170.712
gene:Solyc08g016804.1.ITAG4.0	0	0	4.1951	3.52804	0	5.60577	6.5779	4.3631	2.06124	1.52679	0	0
gene:Solyc08g021795.1.ITAG4.0	3.75253	1.95718	6.71216	3.52804	5.95298	3.73718	6.5779	6.54465	5.15311	5.34377	1.9766	3.04842
gene:Solyc08g021930.2.ITAG4.0	1.87626	8.80731	4.1951	3.52804	4.25213	7.47435	4.38527	7.63542	1.03062	6.10716	0	0
gene:Solyc08g022110.2.ITAG4.0	263.615	310.213	239.121	280.479	221.111	196.202	220.36	188.704	193.757	237.416	257.946	243.874
gene:Solyc08g023645.1.ITAG4.0	2.81439	10.7645	5.87314	11.4661	11.0555	17.7516	7.67422	5.45387	17.5206	5.34377	6.9181	6.09685
gene:Solyc08g028693.1.ITAG4.0	1.87626	0	3.35608	0.88201	5.10256	0	0	4.3631	5.15311	2.29019	4.9415	0
gene:Solyc08g028705.1.ITAG4.0	0	0	0	8.8201	0	8.40865	0	0	0	4.58037	0.988299	2.03228
gene:Solyc08g029235.1.ITAG4.0	40.3396	20.5504	41.951	27.3423	22.1111	30.8317	31.7932	22.9063	18.5512	16.0313	11.8596	26.4197
gene:Solyc08g036503.1.ITAG4.0	1.87626	7.82872	5.03412	7.05608	2.55128	3.73718	2.19263	6.54465	10.3062	3.05358	1.9766	2.03228
gene:Solyc08g036507.1.ITAG4.0	3.75253	4.89295	1.67804	2.64603	0.850426	1.86859	2.19263	2.18155	9.2756	1.52679	0	1.01614
gene:Solyc08g041690.1.ITAG4.0	0	0	0	10.5841	0	0	0	0	0	0.763396	0	0
gene:Solyc08g042025.1.ITAG4.0	5.62879	5.87154	3.35608	5.29206	3.4017	2.80288	2.19263	7.63542	3.09187	9.16075	2.9649	3.04842
gene:Solyc08g042130.2.ITAG4.0	182.936	192.782	137.599	198.452	204.953	196.202	119.499	165.798	124.705	155.733	168.999	177.825
gene:Solyc08g044345.1.ITAG4.0	34.7109	35.2292	32.7218	51.1566	60.3802	61.6634	59.2011	49.0848	49.4699	51.1475	49.415	57.92
gene:Solyc08g048455.1.ITAG4.0	51.5972	57.7368	46.1461	69.6788	67.1836	71.9407	29.6006	37.0863	63.8986	51.1475	33.6022	65.033
gene:Solyc08g048460.2.ITAG4.0	12.1957	19.5718	14.2633	17.6402	12.7564	14.9487	13.1558	3.27232	13.3981	20.6117	16.8011	11.1775
gene:Solyc08g059715.1.ITAG4.0	62.8548	81.2229	36.9169	42.3365	67.1836	73.8093	63.5864	61.0834	52.5617	29.7724	32.6139	33.5326
gene:Solyc08g060815.1.ITAG4.0	0	0	1.67804	1.76402	2.55128	3.73718	0	2.18155	0	6.10716	5.9298	0
gene:Solyc08g060840.1.ITAG4.0	336.789	299.448	249.189	231.087	238.97	250.391	236.804	245.424	268.992	368.72	291.548	254.035
gene:Solyc08g061843.1.ITAG4.0	1778.7	1626.42	1719.15	2784.51	2512.16	2675.82	2000.78	1893.58	1844.81	2679.52	2379.82	2613.51
gene:Solyc08g061935.1.ITAG4.0	101.318	119.388	109.912	172.874	179.44	171.91	144.714	66.5372	83.4804	165.657	166.034	147.34
gene:Solyc08g061955.1.ITAG4.0	1945.68	1916.08	1862.63	3287.25	3221.41	3247.61	2412.99	2336.44	2223.05	3058.16	2888.8	2833
gene:Solyc08g062437.1.ITAG4.0	7.50505	11.7431	5.03412	1.76402	0	1.86859	6.5779	2.18155	6.18373	2.29019	0	2.03228
gene:Solyc08g062650.2.ITAG4.0	348.047	390.457	349.871	325.462	282.341	302.711	337.666	297.781	313.309	241.996	264.864	247.938
gene:Solyc08g062690.2.ITAG4.0	456.87	414.922	404.408	1261.27	1313.06	1249.15	298.198	286.874	287.544	726.753	748.143	678.782
gene:Solyc08g063030.2.ITAG4.0	40.3396	26.4219	32.7218	10.5841	12.7564	15.883	49.3343	27.2694	34.0105	19.0849	10.8713	15.2421
gene:Solyc08g063035.1.ITAG4.0	12.1957	10.7645	4.1951	7.93809	14.4572	21.4888	4.38527	13.0893	7.21435	4.58037	0	0
gene:Solyc08g063090.2.ITAG4.0	60.9785	68.5013	60.4095	125.245	168.384	145.75	29.6006	50.1756	47.4086	119.853	96.8533	177.825
gene:Solyc08g065230.1.ITAG4.0	285.192	348.378	239.96	269.013	252.576	237.311	282.85	233.426	217.461	250.394	227.309	296.713
gene:Solyc08g065765.1.ITAG4.0	0.938131	3.91436	0	0	0	0	0	0	0	0	0.988299	0
gene:Solyc08g065800.1.ITAG4.0	20.6389	51.8652	67.9606	7.93809	17.0085	19.6202	30.6969	22.9063	32.9799	32.826	41.5086	27.4358
gene:Solyc08g065810.1.ITAG4.0	4.69066	10.7645	1.67804	3.52804	0.850426	3.73718	0	1.09077	1.03062	3.05358	0	2.03228
gene:Solyc08g066010.2.ITAG4.0	177.307	210.397	192.975	221.385	196.448	166.304	180.892	158.162	165.93	159.55	179.87	182.905
gene:Solyc08g066150.1.ITAG4.0	20.6389	17.6146	15.9414	24.6963	29.7649	37.3718	9.86685	10.9077	17.5206	22.1385	35.5788	27.4358
gene:Solyc08g066630.2.ITAG4.0	15.0101	3.91436	6.71216	1.76402	3.4017	1.86859	2.19263	6.54465	8.24498	4.58037	0	0
gene:Solyc08g066705.1.ITAG4.0	0.938131	0	0	0.88201	3.4017	0	0	0	0	0	0	0
gene:Solyc08g066860.2.ITAG4.0	150.101	146.788	142.633	99.6671	153.077	98.1009	179.796	227.972	208.186	165.657	177.894	178.841
gene:Solyc08g066970.2.ITAG4.0	58.1641	65.5655	65.4436	77.6169	87.5939	108.378	46.0453	41.4494	78.3273	84.7369	51.3916	78.2428
gene:Solyc08g067100.2.ITAG4.0	2212.11	2357.42	2240.18	1432.38	1399.8	1332.3	2758.33	2648.4	2998.08	1699.32	1866.9	1678.66
gene:Solyc08g067620.2.ITAG4.0	0	0	1.67804	0	0	0	0	2.18155	0	0	0	0
gene:Solyc08g067793.1.ITAG4.0	16.8864	4.89295	3.35608	2.64603	8.50426	3.73718	3.28895	1.09077	3.09187	3.05358	2.9649	7.11299
gene:Solyc08g068110.1.ITAG4.0	17.8245	5.87154	6.71216	17.6402	20.4102	14.0144	10.9632	15.2708	6.18373	12.2143	11.8596	12.1937
gene:Solyc08g068665.1.ITAG4.0	98.5038	101.773	116.624	112.015	163.282	157.896	77.8385	92.7158	79.3579	72.5226	71.1576	63.0007
gene:Solyc08g069231.1.ITAG4.0	301.14	358.164	439.647	538.908	537.469	587.671	305.872	297.781	303.003	471.015	462.524	416.618
gene:Solyc08g069232.1.ITAG4.0	131.338	104.709	146.829	141.122	108.855	121.458	115.113	123.258	152.532	117.563	135.397	108.727
gene:Solyc08g074500.2.ITAG4.0	681.083	786.786	709.811	592.711	644.623	597.014	647.923	599.926	681.241	776.373	820.288	713.331
gene:Solyc08g074590.2.ITAG4.0	190.441	172.232	183.745	210.8	205.803	227.034	175.411	130.893	126.766	193.139	160.105	210.341
gene:Solyc08g074620.3.ITAG4.0	11719.1	11997.5	11966.1	20721.1	20878.8	21504.7	6468.27	6542.46	6629.99	6893.46	6970.48	6962.6
gene:Solyc08g074680.3.ITAG4.0	0	4.89295	0	0	3.4017	0	0	0	0	0	7.9064	3.04842
gene:Solyc08g074720.2.ITAG4.0	2.81439	2.93577	0	0	0	2.80288	0	0	2.06124	0	0	0
gene:Solyc08g074750.2.ITAG4.0	222.337	198.654	236.604	173.756	256.829	221.428	343.147	282.511	260.747	216.041	196.672	203.228
gene:Solyc08g075560.1.ITAG4.0	226.09	226.054	191.297	82.909	102.051	111.181	235.708	245.424	273.115	122.907	77.0874	105.679
gene:Solyc08g076110.2.ITAG4.0	147.287	150.703	108.234	134.066	131.816	143.881	126.076	136.347	170.053	134.358	114.643	107.711
gene:Solyc08g076490.2.ITAG4.0	114.452	123.302	104.039	137.594	195.598	174.713	128.269	138.528	103.062	146.572	175.917	159.534
gene:Solyc08g076883.1.ITAG4.0	212.956	218.225	175.355	103.195	76.5383	87.8237	324.51	279.238	267.962	197.719	191.73	162.583
gene:Solyc08g076887.1.ITAG4.0	0	0	0	3.52804	0	0	0	0	0	1.52679	1.9766	0
gene:Solyc08g077120.2.ITAG4.0	410.902	467.766	390.144	775.287	755.178	690.444	488.957	524.662	559.628	606.136	624.605	620.862
gene:Solyc08g077130.2.ITAG4.0	379.943	417.858	447.198	657.098	801.952	664.283	528.425	427.584	482.331	590.105	575.19	575.136
gene:Solyc08g077340.2.ITAG4.0	43.154	40.1222	30.2047	16.7582	28.9145	10.2772	26.3116	35.9956	41.2249	18.3215	15.8128	17.2744
gene:Solyc08g077385.1.ITAG4.0	31.8965	37.1864	35.2389	48.5106	44.2221	57.9263	35.0821	35.9956	50.5005	13.7411	12.8479	34.5488
gene:Solyc08g077970.2.ITAG4.0	25.3295	40.1222	30.2047	30.8704	28.0641	28.9631	40.5637	57.811	28.8574	22.9019	12.8479	15.2421
gene:Solyc08g078080.2.ITAG4.0	19.7008	8.80731	5.87314	36.1624	17.8589	30.8317	16.4448	7.63542	3.09187	40.46	24.7075	18.2905
gene:Solyc08g078220.2.ITAG4.0	415.592	365.014	416.154	453.353	390.345	372.783	483.476	311.961	352.473	423.685	447.7	467.425
gene:Solyc08g078400.3.ITAG4.0	33.7727	23.4862	37.7559	37.9264	68.8845	72.875	93.1869	58.9018	38.133	135.121	98.8299	88.4043
gene:Solyc08g078670.2.ITAG4.0	3791.93	3790.08	3533.95	2335.56	2217.91	2337.6	4342.51	4357.64	4245.13	2923.8	2937.23	2959
gene:Solyc08g078700.2.ITAG4.0	26.2677	20.5504	16.7804	24.6963	25.5128	14.9487	21.9263	30.5417	28.8574	21.3751	18.7777	12.1937
gene:Solyc08g078780.2.ITAG4.0	99.4419	93.9446	117.463	94.3751	98.6494	65.4006	126.076	122.167	97.9091	25.1921	20.7543	41.6618
gene:Solyc08g078843.1.ITAG4.0	2.81439	1.95718	2.51706	3.52804	3.4017	5.60577	5.48158	0	11.3368	3.05358	2.9649	8.12913
gene:Solyc08g078970.1.ITAG4.0	60.9785	60.6726	83.063	76.7349	53.5768	89.6923	70.1643	42.5402	62.8679	73.286	75.1108	64.0169
gene:Solyc08g079055.1.ITAG4.0	10.3194	4.89295	7.55118	6.17407	4.25213	4.67147	1.09632	1.09077	1.03062	4.58037	3.9532	5.0807
gene:Solyc08g079070.2.ITAG4.0	1834.05	1749.72	1725.86	1631.72	1743.37	1815.33	2602.66	2402.98	2382.8	1897.8	1905.44	2133.9
gene:Solyc08g079870.3.ITAG4.0	881.843	775.043	835.664	2025.98	1997.65	1949.87	856.223	825.716	777.089	393.149	430.899	424.747
gene:Solyc08g080457.1.ITAG4.0	0	0	0	1.76402	3.4017	0	0	0	0	0	0	0
gene:Solyc08g081110.2.ITAG4.0	146.348	154.617	135.082	120.835	133.517	99.9695	98.6685	103.624	103.062	118.326	104.76	136.163
gene:Solyc08g081350.2.ITAG4.0	0.938131	1.95718	1.67804	0	0	0	0	0	2.06124	0	1.9766	0
gene:Solyc08g081455.1.ITAG4.0	75.0505	64.5869	67.9606	23.8143	31.4658	19.6202	63.5864	43.631	64.9292	38.9332	77.0874	39.6295
gene:Solyc08g081505.1.ITAG4.0	221.399	198.654	259.257	173.756	147.974	205.545	211.589	188.704	199.941	131.304	149.233	168.679
gene:Solyc08g081535.1.ITAG4.0	36.5871	35.2292	38.5949	72.3248	105.453	83.1522	44.949	13.0893	14.4287	45.8037	40.5203	34.5488
gene:Solyc08g081660.2.ITAG4.0	3.75253	12.7217	2.51706	1.76402	5.10256	9.34294	0	6.54465	7.21435	7.63396	9.88299	9.14527
gene:Solyc08g081765.1.ITAG4.0	76.9268	123.302	93.1313	103.195	96.0981	117.721	111.824	117.804	83.4804	96.9512	107.725	135.147
gene:Solyc08g081945.1.ITAG4.0	1425.96	1466.91	1447.31	1199.53	994.148	1158.53	1669.69	1600.17	1664.45	1239.75	1427.1	1299.64
gene:Solyc08g082120.2.ITAG4.0	9083.93	8935.5	8791.25	1732.27	1571.59	1656.5	9824.09	9525.73	10093.9	7820.22	8326.42	7900.5
gene:Solyc08g082357.1.ITAG4.0	3.75253	3.91436	0	0	0	1.86859	0	0	0	0	0	0
gene:Solyc08g082485.1.ITAG4.0	2.81439	1.95718	1.67804	0	0	0	1.09632	0	0	0	0	2.03228
gene:Solyc08g082650.2.ITAG4.0	15.9482	16.636	31.0438	90.847	54.4273	68.2035	7.67422	3.27232	14.4287	11.4509	12.8479	18.2905
gene:Solyc08g082660.2.ITAG4.0	48.7828	53.8224	44.4681	166.7	149.675	154.159	39.4674	23.997	38.133	45.8037	22.7309	23.3712
gene:Solyc08g082690.2.ITAG4.0	2826.59	2990.57	2869.45	4212.48	4241.07	4385.58	4151.75	4034.77	3966.86	4168.14	4396.94	4380.58
gene:Solyc08g082695.1.ITAG4.0	154.792	155.596	190.458	117.307	189.645	153.224	181.989	209.429	163.869	173.291	124.526	163.599
gene:Solyc08g082755.1.ITAG4.0	302.078	311.191	384.271	336.928	375.038	445.658	410.022	406.859	456.566	395.439	344.916	371.908
gene:Solyc08g082940.2.ITAG4.0	56.2879	70.4585	47.8242	99.6671	77.3888	95.298	26.3116	47.9941	48.4392	42.7502	57.3214	36.5811
gene:Solyc08g082980.2.ITAG4.0	1.87626	1.95718	0	0	5.95298	0	3.28895	2.18155	1.03062	0.763396	0	0
gene:Solyc08g083020.2.ITAG4.0	309.583	206.482	234.087	282.243	272.987	270.011	220.36	163.616	208.186	246.577	316.256	274.358
gene:Solyc08g083330.2.ITAG4.0	8123.28	7960.83	8234.14	6566.57	6181.75	6537.26	10465.4	10439.8	10274.3	8072.14	7930.11	8169.77
gene:Solyc08g083380.2.ITAG4.0	145.41	109.602	102.36	208.154	228.765	195.268	155.677	122.167	98.9397	209.934	166.034	184.938
gene:Solyc09g005035.1.ITAG4.0	8.44318	12.7217	10.0682	15.8762	20.4102	18.6859	13.1558	17.4524	14.4287	11.4509	16.8011	15.2421
gene:Solyc09g005143.1.ITAG4.0	5.62879	0.97859	0	0	0	0	0	0	0	0	0	0
gene:Solyc09g005147.1.ITAG4.0	0	0	1.67804	0	5.10256	0	2.19263	0	0	0	0	1.01614
gene:Solyc09g005370.1.ITAG4.0	0	0	0	0	0	0	0	0	0	6.10716	0	1.01614
gene:Solyc09g005490.1.ITAG4.0	0	3.91436	5.03412	2.64603	3.4017	1.86859	1.09632	6.54465	0	0	2.9649	6.09685
gene:Solyc09g005520.2.ITAG4.0	0	0	0	0	0	0	0	2.18155	0	0	0	0
gene:Solyc09g005745.1.ITAG4.0	0	1.95718	10.0682	3.52804	4.25213	0	0	0	6.18373	1.52679	0.988299	6.09685
gene:Solyc09g005800.2.ITAG4.0	38.4634	40.1222	24.3316	24.6963	22.9615	20.5545	14.2521	27.2694	41.2249	38.1698	27.6724	28.4519
gene:Solyc09g005900.2.ITAG4.0	0	0	3.35608	0.88201	0	0	8.77053	2.18155	0	3.81698	1.9766	2.03228
gene:Solyc09g006005.1.ITAG4.0	498.148	492.231	547.041	871.426	974.588	910.003	825.526	714.457	861.6	1024.48	1053.53	1108.61
gene:Solyc09g007060.2.ITAG4.0	2.81439	11.7431	10.9073	0	0	0	5.48158	15.2708	16.49	0	3.9532	6.09685
gene:Solyc09g007930.2.ITAG4.0	2464.47	2528.68	2444.07	2789.8	3786.1	3410.17	1781.51	1955.76	1785.04	2738.3	2192.05	2845.19
gene:Solyc09g007960.1.ITAG4.0	0	3.91436	0	0	1.70085	0	0	0	0	0	0	0
gene:Solyc09g008083.1.ITAG4.0	0	0	0	0.88201	0	0	1.09632	0	8.24498	4.58037	1.9766	0
gene:Solyc09g008087.1.ITAG4.0	0	0	0.83902	0	0	0	1.09632	1.09077	1.03062	0	0	2.03228
gene:Solyc09g008155.1.ITAG4.0	892.163	848.437	883.488	1016.96	1040.92	1147.31	1256.38	1247.85	1197.58	942.794	992.253	1004.96
gene:Solyc09g008203.1.ITAG4.0	3.75253	0	1.67804	3.52804	0	0	0	2.18155	0	0	0	0
gene:Solyc09g008300.2.ITAG4.0	35.649	37.1864	52.8583	57.3307	57.829	46.7147	59.2011	42.5402	26.7962	44.2769	39.532	33.5326
gene:Solyc09g008335.1.ITAG4.0	260.801	266.176	309.598	318.406	346.974	309.251	350.821	313.052	323.615	289.327	336.022	259.116
gene:Solyc09g009060.1.ITAG4.0	7.50505	7.82872	13.4243	23.8143	11.906	12.1458	9.86685	7.63542	11.3368	6.87056	18.7777	10.1614
gene:Solyc09g009350.2.ITAG4.0	98.5038	80.2443	83.063	66.1508	93.5468	79.415	78.9348	75.2634	96.8785	96.9512	78.0757	92.4688
gene:Solyc09g009680.2.ITAG4.0	274.872	260.305	259.257	310.468	326.564	235.442	320.124	261.786	238.074	258.791	304.396	236.761
gene:Solyc09g009830.3.ITAG4.0	2591.12	2651	2523.77	826.444	739.871	683.903	2602.66	2687.67	2772.37	1190.9	1045.62	1084.22
gene:Solyc09g009895.1.ITAG4.0	32.8346	45.0151	23.4926	61.7407	51.0256	42.9775	28.5042	31.6325	50.5005	38.9332	43.4852	37.5972
gene:Solyc09g010020.2.ITAG4.0	280.501	251.498	223.179	265.485	270.435	303.646	203.915	183.25	243.227	261.845	227.309	271.31
gene:Solyc09g010120.2.ITAG4.0	1053.52	999.14	905.303	954.335	951.627	1060.42	1178.54	1192.22	1261.48	1063.41	1113.81	1221.4
gene:Solyc09g010285.1.ITAG4.0	106.947	122.324	140.116	234.615	258.529	222.362	109.632	143.982	112.338	96.1878	120.573	152.421
gene:Solyc09g010390.2.ITAG4.0	30.0202	34.2506	21.8145	97.9031	107.154	152.29	50.4306	63.2649	45.3474	67.1788	73.1342	60.9685
gene:Solyc09g010640.2.ITAG4.0	936.255	902.26	1071.43	1276.27	1224.61	1281.85	1045.89	1035.14	1137.81	1092.42	1044.63	1063.9
gene:Solyc09g010995.1.ITAG4.0	353.676	300.427	333.091	196.688	140.32	149.487	391.385	394.86	402.973	496.207	510.951	437.957
gene:Solyc09g010997.1.ITAG4.0	5.62879	18.5932	8.3902	10.5841	6.80341	12.1458	13.1558	13.0893	4.12249	13.7411	3.9532	8.12913
gene:Solyc09g011060.2.ITAG4.0	72.2361	66.5441	46.9851	22.9323	27.2136	11.2115	52.6232	71.9911	59.7761	12.2143	11.8596	16.2583
gene:Solyc09g011223.1.ITAG4.0	49.721	96.8804	86.4191	96.1391	91.846	107.444	77.8385	65.4465	83.4804	80.9199	66.2161	71.1299
gene:Solyc09g011510.2.ITAG4.0	7.50505	11.7431	4.1951	3.52804	6.80341	0.934294	2.19263	2.18155	0	4.58037	0	0
gene:Solyc09g011540.2.ITAG4.0	0	11.7431	7.55118	6.17407	1.70085	9.34294	8.77053	2.18155	8.24498	6.10716	5.9298	2.03228
gene:Solyc09g011630.3.ITAG4.0	155.73	92.966	130.048	113.779	99.4998	134.538	146.906	91.625	125.736	131.304	68.1927	87.3881
gene:Solyc09g014525.1.ITAG4.0	50.6591	71.437	58.7314	27.3423	27.2136	44.8461	49.3343	34.9048	28.8574	71.7592	73.1342	86.372
gene:Solyc09g014993.1.ITAG4.0	0	1.95718	0	16.7582	12.7564	9.34294	0	0	0	3.81698	6.9181	7.11299
gene:Solyc09g014997.1.ITAG4.0	0.938131	0.97859	0	0	0	0	0	0	0	0	0	0
gene:Solyc09g015010.2.ITAG4.0	3.75253	9.7859	7.55118	5.29206	3.4017	5.60577	4.38527	0	2.06124	1.52679	0	1.01614
gene:Solyc09g015085.1.ITAG4.0	15.9482	0	5.03412	0	8.50426	14.0144	19.7337	16.3616	10.3062	3.05358	11.8596	12.1937
gene:Solyc09g015160.2.ITAG4.0	781.463	759.386	713.167	792.927	759.43	931.491	850.742	957.7	957.448	840.499	805.464	846.445
gene:Solyc09g015457.1.ITAG4.0	27.2058	23.4862	13.4243	4.41005	14.4572	9.34294	15.3484	3.27232	7.21435	0	1.9766	1.01614
gene:Solyc09g018250.2.ITAG4.0	0	0	0	0	0.850426	0	0	0	0	0	0	0
gene:Solyc09g018340.2.ITAG4.0	86.3081	117.431	118.302	70.5608	75.6879	93.4294	85.5127	50.1756	61.8373	80.1565	82.0288	103.646
gene:Solyc09g018555.1.ITAG4.0	0	0	0	1.76402	6.80341	1.86859	1.09632	0	0	3.05358	5.9298	0
gene:Solyc09g018760.2.ITAG4.0	74.1124	69.4799	96.4873	35.2804	42.5213	41.109	93.1869	78.5358	78.3273	46.5671	63.2512	35.5649
gene:Solyc09g018805.1.ITAG4.0	17.8245	1.95718	8.3902	3.52804	9.35468	6.54006	6.5779	5.45387	3.09187	10.6875	2.9649	11.1775
gene:Solyc09g018830.2.ITAG4.0	485.952	424.708	411.12	146.414	143.722	165.37	316.836	330.505	301.972	212.224	253.005	263.18
gene:Solyc09g020195.1.ITAG4.0	0	0	2.51706	0.88201	0.850426	2.80288	0	1.09077	0	3.81698	3.9532	0
gene:Solyc09g031517.1.ITAG4.0	516.91	536.267	620.036	452.471	435.418	510.125	565.699	575.929	496.76	625.984	548.506	539.571
gene:Solyc09g031528.1.ITAG4.0	0	0	0	0	0.850426	0.934294	0	0	0	0	0	0
gene:Solyc09g031595.1.ITAG4.0	0.938131	0	1.67804	4.41005	2.55128	1.86859	0	1.09077	0	1.52679	1.9766	6.09685
gene:Solyc09g031600.2.ITAG4.0	108.823	137.981	122.497	189.632	149.675	170.976	143.617	105.805	90.6947	183.978	191.73	173.76
gene:Solyc09g031655.1.ITAG4.0	7.50505	5.87154	4.1951	7.05608	4.25213	8.40865	2.19263	2.18155	1.03062	1.52679	5.9298	5.0807
gene:Solyc09g042690.2.ITAG4.0	0	1.95718	6.71216	7.05608	2.55128	0	3.28895	2.18155	8.24498	0	0	0
gene:Solyc09g042705.1.ITAG4.0	1.87626	1.95718	0.83902	5.29206	3.4017	2.80288	1.09632	0	5.15311	5.34377	1.9766	2.03228
gene:Solyc09g042780.2.ITAG4.0	39.4015	33.272	47.8242	7.05608	4.25213	1.86859	21.9263	20.7247	26.7962	13.7411	3.9532	2.03228
gene:Solyc09g055545.1.ITAG4.0	53.4735	64.5869	89.7752	44.1005	33.1666	34.5689	86.609	71.9911	102.032	40.46	49.415	50.807
gene:Solyc09g055755.1.ITAG4.0	379.005	321.956	338.964	203.744	230.465	238.245	331.088	289.055	348.35	283.22	266.841	319.068
gene:Solyc09g055860.1.ITAG4.0	0	3.91436	0.83902	2.64603	0.850426	0	0	0	0	0	0	0
gene:Solyc09g055870.2.ITAG4.0	288.944	250.519	355.745	330.754	335.068	338.215	280.657	340.322	266.931	274.059	296.49	290.616
gene:Solyc09g056233.1.ITAG4.0	50.6591	38.165	41.951	5.29206	6.80341	10.2772	66.8753	39.2679	51.5311	35.8796	56.3331	34.5488
gene:Solyc09g056393.1.ITAG4.0	0	0	0	12.3481	4.25213	8.40865	0	0	0	2.29019	2.9649	6.09685
gene:Solyc09g057607.1.ITAG4.0	0	1.95718	0	1.76402	0	0	0	4.3631	0	1.52679	0	2.03228
gene:Solyc09g059125.1.ITAG4.0	1.87626	1.95718	0.83902	0	0	0	0	0	0	0	0	0
gene:Solyc09g059245.1.ITAG4.0	0	3.91436	0	0	0	0	0	0	0	1.52679	0	0
gene:Solyc09g059390.2.ITAG4.0	0.938131	7.82872	3.35608	4.41005	2.55128	8.40865	2.19263	8.72619	4.12249	1.52679	1.9766	6.09685
gene:Solyc09g059475.1.ITAG4.0	0	0	0	0	0.850426	0	0	2.18155	0	0	0	0
gene:Solyc09g059515.1.ITAG4.0	41.2778	66.5441	43.6291	41.4545	46.7734	44.8461	88.8017	51.2664	46.378	76.3396	51.3916	56.9039
gene:Solyc09g059575.1.ITAG4.0	13.1338	5.87154	2.51706	3.52804	10.2051	2.80288	3.28895	2.18155	2.06124	1.52679	4.9415	0
gene:Solyc09g061633.1.ITAG4.0	3.75253	0	0	0	0	0	0	0	0	0	0	0
gene:Solyc09g061715.1.ITAG4.0	1.87626	0	0	3.52804	5.10256	5.60577	6.5779	0	0	0	0	0
gene:Solyc09g061791.1.ITAG4.0	1.87626	0	0	0	1.70085	0	0	0	0	0	0	0
gene:Solyc09g061794.1.ITAG4.0	22.5152	10.7645	10.0682	3.52804	0.850426	0.934294	10.9632	19.6339	4.12249	1.52679	0	1.01614
gene:Solyc09g062960.2.ITAG4.0	4.69066	0	1.67804	12.3481	8.50426	4.67147	1.09632	1.09077	3.09187	3.81698	0.988299	2.03228
gene:Solyc09g064247.1.ITAG4.0	15.9482	15.6574	12.5853	4.41005	5.95298	2.80288	9.86685	9.81697	2.06124	12.9777	2.9649	16.2583
gene:Solyc09g064273.1.ITAG4.0	1.87626	1.95718	0	1.76402	1.70085	0	0	8.72619	4.12249	6.10716	1.9766	0
gene:Solyc09g064580.2.ITAG4.0	0	0	0	4.41005	0	1.86859	0	6.54465	0	0	0	0
gene:Solyc09g064750.2.ITAG4.0	3.75253	0.97859	8.3902	2.64603	5.10256	14.0144	3.28895	0	3.09187	1.52679	0.988299	2.03228
gene:Solyc09g064940.2.ITAG4.0	357.428	412.965	389.305	472.757	514.508	434.447	487.861	431.947	458.627	282.456	287.595	316.02
gene:Solyc09g065025.1.ITAG4.0	0	0	0	0	0	0	0	0	2.06124	0	0	0
gene:Solyc09g065105.1.ITAG4.0	0.938131	3.91436	0	2.64603	1.70085	0.934294	0	0	2.06124	0.763396	1.9766	0
gene:Solyc09g065755.1.ITAG4.0	1754.31	1699.81	1615.95	2492.56	2345.47	2330.13	1710.25	1617.62	1665.49	2097.81	2019.1	2046.51
gene:Solyc09g066035.1.ITAG4.0	0	0	1.67804	0	0	0	0	0	0	0	0	0
gene:Solyc09g066050.2.ITAG4.0	0	0	0	0	0	0	0	0	0	0	2.9649	0
gene:Solyc09g066480.2.ITAG4.0	636.053	642.933	687.997	385.438	373.337	370.915	543.773	553.023	543.138	462.618	488.22	412.553
gene:Solyc09g072597.1.ITAG4.0	3.75253	1.95718	0	0	0	0	0	0	0	0	0.988299	0
gene:Solyc09g072750.2.ITAG4.0	1249.59	1456.14	1409.55	2070.96	1806.3	2045.17	2423.96	2624.4	2515.75	2925.33	3163.55	3158.17
gene:Solyc09g072753.1.ITAG4.0	1579.81	1495.28	1507.72	3128.49	2581.89	2766.45	2374.62	2386.61	2180.8	3722.32	4156.79	3822.72
gene:Solyc09g072865.1.ITAG4.0	1662.37	1676.32	1584.07	2268.53	2342.92	2490.83	1818.79	1840.14	1936.54	2182.55	2075.43	2305.62
gene:Solyc09g072980.2.ITAG4.0	803.04	682.077	748.406	636.811	683.742	632.517	658.886	747.18	698.762	748.891	653.266	770.235
gene:Solyc09g074675.1.ITAG4.0	4.69066	1.95718	2.51706	14.9942	13.6068	14.9487	0	1.09077	6.18373	11.4509	5.9298	6.09685
gene:Solyc09g074710.2.ITAG4.0	151.977	183.975	138.438	125.245	134.367	169.107	123.884	104.714	92.756	122.907	174.929	120.921
gene:Solyc09g074740.2.ITAG4.0	17.8245	28.3791	31.8828	19.4042	8.50426	18.6859	39.4674	28.3601	19.5818	32.826	15.8128	18.2905
gene:Solyc09g074805.1.ITAG4.0	0	1.95718	0	0	0	0	0	0	0	0	0	0
gene:Solyc09g075090.1.ITAG4.0	545.992	596.94	586.475	612.115	734.768	693.246	560.218	646.829	559.628	703.087	672.044	702.153
gene:Solyc09g075155.1.ITAG4.0	555.374	516.695	469.012	794.691	855.528	797.887	606.263	634.831	576.118	706.904	717.505	727.557
gene:Solyc09g075470.2.ITAG4.0	430.602	424.708	391.822	142.004	146.273	131.736	602.974	644.648	672.996	177.108	172.952	144.292
gene:Solyc09g082115.1.ITAG4.0	93.8131	112.538	94.8093	165.818	171.786	152.29	99.7648	140.71	104.093	80.9199	85.982	85.3558
gene:Solyc09g082200.2.ITAG4.0	732.681	747.642	757.635	837.028	812.157	787.61	854.031	984.969	979.091	896.99	803.487	912.495
gene:Solyc09g082340.2.ITAG4.0	1.87626	3.91436	1.67804	0	0	3.73718	0	4.3631	8.24498	4.58037	0	0
gene:Solyc09g082700.2.ITAG4.0	7.50505	0	8.3902	1.76402	3.4017	5.60577	8.77053	17.4524	11.3368	22.9019	11.8596	16.2583
gene:Solyc09g083003.1.ITAG4.0	28.1439	36.2078	36.9169	16.7582	7.65383	9.34294	27.4079	29.4509	48.4392	20.6117	26.6841	21.339
gene:Solyc09g083435.1.ITAG4.0	6670.11	6518.39	6485.63	9131.45	12056.5	11774.9	267.501	186.522	263.839	122.143	115.631	123.969
gene:Solyc09g084440.2.ITAG4.0	52.5354	49.9081	37.7559	229.323	322.311	281.223	10.9632	19.6339	4.12249	13.7411	15.8128	26.4197
gene:Solyc09g089640.2.ITAG4.0	146.348	167.339	137.599	90.847	124.162	137.341	151.292	146.164	146.348	66.4154	66.2161	81.2913
gene:Solyc09g089975.1.ITAG4.0	0	0	0	0	0	1.86859	2.19263	0	6.18373	0	0	0
gene:Solyc09g090385.1.ITAG4.0	1.87626	10.7645	11.7463	2.64603	14.4572	5.60577	4.38527	6.54465	7.21435	18.3215	7.9064	6.09685
gene:Solyc09g090445.1.ITAG4.0	26.2677	22.5076	31.0438	15.8762	13.6068	14.0144	21.9263	20.7247	39.1636	24.4287	27.6724	14.226
gene:Solyc09g090480.2.ITAG4.0	0	0	1.67804	7.05608	0	3.73718	0	0	0	4.58037	0	8.12913
gene:Solyc09g090570.2.ITAG4.0	8594.22	8284.74	8133.46	7230.72	7359.59	7489.3	10491.8	10655.8	10637	7391.96	7784.83	6778.68
gene:Solyc09g090645.1.ITAG4.0	19.7008	21.529	10.0682	36.1624	23.8119	38.3061	12.0595	14.1801	13.3981	10.6875	18.7777	26.4197
gene:Solyc09g090685.1.ITAG4.0	0	0	1.67804	0	0	0	0	2.18155	0	0	0	2.03228
gene:Solyc09g090990.2.ITAG4.0	0	12.7217	8.3902	38.8084	18.7094	22.4231	0	4.3631	12.3675	0	3.9532	0
gene:Solyc09g091150.2.ITAG4.0	36.5871	34.2506	47.8242	45.8645	25.5128	44.8461	25.2153	32.7232	23.7043	41.2234	24.7075	37.5972
gene:Solyc09g091570.2.ITAG4.0	391.201	350.335	363.296	344.866	375.038	362.506	394.674	365.409	481.3	407.653	390.378	430.844
gene:Solyc09g091615.1.ITAG4.0	0	1.95718	0	0	0	0	0	0	2.06124	0	0	4.06456
gene:Solyc09g091940.2.ITAG4.0	806.793	793.636	782.806	548.61	573.187	607.291	886.92	835.533	935.805	720.645	538.623	736.702
gene:Solyc09g092160.2.ITAG4.0	180.121	274.005	260.096	195.806	187.944	167.239	256.538	305.417	242.196	190.085	207.543	244.89
gene:Solyc09g092230.2.ITAG4.0	11.2576	15.6574	17.6194	7.93809	2.55128	10.2772	14.2521	8.72619	27.8268	0	0.988299	9.14527
gene:Solyc09g092235.1.ITAG4.0	48.7828	46.9723	47.8242	14.1122	8.50426	7.47435	84.4164	66.5372	74.2048	24.4287	26.6841	30.4842
gene:Solyc09g092390.2.ITAG4.0	3688.73	3783.23	3934.17	4059.01	4014.01	4081.93	4098.03	4018.41	4326.55	4188.75	4131.09	4665.1
gene:Solyc09g092540.1.ITAG4.0	0	0	0	0	0	5.60577	0	0	0	3.05358	3.9532	0
gene:Solyc09g092645.1.ITAG4.0	26.2677	33.272	27.6877	9.70211	34.017	14.0144	33.9858	19.6339	25.7655	26.7188	12.8479	17.2744
gene:Solyc09g092725.1.ITAG4.0	290.821	338.592	310.438	569.779	575.738	634.386	490.054	481.031	392.667	696.98	752.096	705.202
gene:Solyc09g092760.2.ITAG4.0	53.4735	51.8652	77.1899	124.363	104.602	79.415	76.7422	95.9881	58.7454	114.509	154.175	127.018
gene:Solyc09g097780.2.ITAG4.0	2053.57	1882.81	1940.65	2534.02	2254.48	2162.89	2001.87	2058.29	2181.83	1872.61	2093.22	2054.64
gene:Solyc09g097800.2.ITAG4.0	384.634	346.421	418.671	468.347	413.307	525.073	548.158	655.555	587.454	618.35	555.424	584.281
gene:Solyc09g097890.2.ITAG4.0	240.162	290.641	237.443	211.682	269.585	268.142	221.456	187.613	157.685	214.514	160.105	223.551
gene:Solyc09g098050.2.ITAG4.0	24.3914	14.6788	22.6535	19.4042	9.35468	22.4231	16.4448	16.3616	6.18373	27.4822	16.8011	16.2583
gene:Solyc09g098115.1.ITAG4.0	2.81439	4.89295	3.35608	0	0	0	0	2.18155	2.06124	0	0	0
gene:Solyc09g098425.1.ITAG4.0	31.8965	52.8438	39.434	18.5222	16.1581	21.4888	40.5637	21.8155	63.8986	27.4822	26.6841	20.3228
gene:Solyc09g098560.2.ITAG4.0	77.8649	104.709	86.4191	58.2127	66.3332	70.0721	88.8017	95.9881	51.5311	96.1878	68.1927	50.807
gene:Solyc09g098600.2.ITAG4.0	0	0	0	0	5.10256	0	0	0	0	0	0	4.06456
gene:Solyc10g004000.1.ITAG4.0	436.231	464.83	476.564	373.09	357.179	374.652	429.756	369.773	447.29	526.743	577.167	553.797
gene:Solyc10g005125.1.ITAG4.0	339.604	290.641	284.428	234.615	199.85	250.391	271.887	286.874	298.88	337.421	362.706	272.326
gene:Solyc10g005335.1.ITAG4.0	106.947	78.2872	83.063	82.909	85.893	85.9551	57.0085	59.9926	72.1435	74.0494	81.0406	86.372
gene:Solyc10g005910.2.ITAG4.0	217.646	247.583	255.901	244.317	194.748	183.122	203.915	229.063	240.135	183.978	208.531	231.68
gene:Solyc10g006177.1.ITAG4.0	25.3295	28.3791	31.0438	23.8143	9.35468	13.0801	20.83	13.0893	40.1943	11.4509	23.7192	16.2583
gene:Solyc10g006570.2.ITAG4.0	1.87626	3.91436	1.67804	0	5.10256	3.73718	4.38527	1.09077	0	3.05358	0	2.03228
gene:Solyc10g007073.1.ITAG4.0	9.38131	29.3577	17.6194	44.1005	32.3162	34.5689	32.8895	21.8155	5.15311	48.8573	41.5086	39.6295
gene:Solyc10g007180.2.ITAG4.0	882.782	953.146	909.498	1300.08	1193.15	1119.28	1408.77	1194.4	1282.09	1113.03	1126.66	1089.3
gene:Solyc10g007190.2.ITAG4.0	86.3081	101.773	130.887	45.8645	42.5213	56.992	78.9348	80.7173	90.6947	52.6743	62.2629	37.5972
gene:Solyc10g007420.4.ITAG4.0	7.50505	3.91436	8.3902	8.8201	5.10256	3.73718	8.77053	11.9985	5.15311	8.39735	17.7894	4.06456
gene:Solyc10g008247.1.ITAG4.0	7.50505	3.91436	0.83902	1.76402	7.65383	9.34294	0	0	4.12249	1.52679	0	0
gene:Solyc10g008360.2.ITAG4.0	0	0	6.71216	7.05608	0	4.67147	0	0	6.18373	0	0	6.09685
gene:Solyc10g008830.2.ITAG4.0	75.0505	29.3577	61.2485	28.2243	40.8204	31.766	14.2521	51.2664	48.4392	38.9332	37.5554	29.4681
gene:Solyc10g009365.1.ITAG4.0	14.072	15.6574	5.87314	4.41005	17.0085	4.67147	8.77053	22.9063	7.21435	6.10716	4.9415	3.04842
gene:Solyc10g009380.3.ITAG4.0	16.8864	9.7859	10.9073	7.05608	0	5.60577	6.5779	23.997	12.3675	1.52679	5.9298	6.09685
gene:Solyc10g011823.1.ITAG4.0	0.938131	1.95718	0	0	0	0	0	0	0	0	0	0
gene:Solyc10g011925.1.ITAG4.0	1.87626	1.95718	0	0	0	0	0	0	0	0	0	0
gene:Solyc10g012420.3.ITAG4.0	124.771	169.296	118.302	118.189	77.3888	95.298	162.255	121.076	101.001	65.652	51.3916	80.2751
gene:Solyc10g017835.1.ITAG4.0	5.62879	1.95718	0.83902	6.17407	9.35468	8.40865	3.28895	0	3.09187	3.81698	0	6.09685
gene:Solyc10g018015.1.ITAG4.0	7.50505	0.97859	0.83902	0.88201	0.850426	0.934294	0	0	1.03062	0	0.988299	2.03228
gene:Solyc10g018305.1.ITAG4.0	19.7008	26.4219	11.7463	23.8143	15.3077	15.883	12.0595	16.3616	5.15311	13.7411	49.415	20.3228
gene:Solyc10g018645.1.ITAG4.0	9.38131	10.7645	9.22922	7.05608	0	3.73718	9.86685	11.9985	4.12249	16.7947	7.9064	4.06456
gene:Solyc10g018813.1.ITAG4.0	0	1.95718	0	0	0	0	0	0	2.06124	3.05358	0	0
gene:Solyc10g019175.1.ITAG4.0	17.8245	4.89295	7.55118	41.4545	39.1196	31.766	7.67422	11.9985	14.4287	6.10716	3.9532	10.1614
gene:Solyc10g019195.1.ITAG4.0	26.2677	24.4647	36.0779	21.1682	30.6153	20.5545	29.6006	30.5417	22.6737	21.3751	24.7075	30.4842
gene:Solyc10g024365.1.ITAG4.0	10.3194	6.85013	11.7463	9.70211	7.65383	0.934294	3.28895	3.27232	2.06124	3.05358	3.9532	6.09685
gene:Solyc10g024495.1.ITAG4.0	3.75253	0	0	0	0	0	1.09632	0	0	0	0	0
gene:Solyc10g037900.1.ITAG4.0	755.196	749.6	789.518	839.674	749.225	742.764	964.759	981.697	1016.19	778.663	830.171	730.605
gene:Solyc10g038110.1.ITAG4.0	97.5657	103.73	83.902	97.0211	127.564	79.415	94.2832	92.7158	94.8172	115.273	107.725	156.486
gene:Solyc10g039297.1.ITAG4.0	0	3.91436	0	0	0	0	0	0	0	0	0	0
gene:Solyc10g039383.1.ITAG4.0	6.56692	6.85013	26.0096	1.76402	0.850426	5.60577	8.77053	7.63542	16.49	10.6875	1.9766	1.01614
gene:Solyc10g045390.2.ITAG4.0	566.631	465.809	443.842	665.036	724.563	681.101	402.348	467.942	549.321	600.029	514.904	615.781
gene:Solyc10g047030.3.ITAG4.0	3.75253	0	3.35608	5.29206	4.25213	3.73718	0	0	0	0	1.9766	4.06456
gene:Solyc10g047040.3.ITAG4.0	15.9482	13.7003	15.1024	47.6285	28.0641	41.109	10.9632	13.0893	10.3062	7.63396	11.8596	11.1775
gene:Solyc10g047660.1.ITAG4.0	27.2058	38.165	10.9073	24.6963	36.5683	28.9631	28.5042	22.9063	34.0105	24.4287	36.5671	31.5004
gene:Solyc10g049425.1.ITAG4.0	0	0	0	0	0	0.934294	0	0	0	0	0	0
gene:Solyc10g049515.1.ITAG4.0	0	0.97859	1.67804	0.88201	0	3.73718	0	3.27232	3.09187	2.29019	0	0
gene:Solyc10g049585.1.ITAG4.0	13.1338	7.82872	5.87314	0	7.65383	0	6.5779	4.3631	3.09187	0.763396	2.9649	0
gene:Solyc10g049815.1.ITAG4.0	2.81439	1.95718	1.67804	1.76402	1.70085	0	0	0	8.24498	3.81698	0	0
gene:Solyc10g049917.1.ITAG4.0	37.5253	16.636	10.0682	14.1122	17.8589	26.1602	24.119	32.7232	22.6737	23.6653	22.7309	11.1775
gene:Solyc10g050085.1.ITAG4.0	0	0	2.51706	0	0	0	0	0	0	1.52679	0	0
gene:Solyc10g050105.1.ITAG4.0	15.0101	16.636	6.71216	6.17407	5.95298	10.2772	9.86685	30.5417	22.6737	10.6875	7.9064	9.14527
gene:Solyc10g050227.1.ITAG4.0	0	0	5.03412	0	0	0	2.19263	4.3631	2.06124	0	0	0
gene:Solyc10g050457.1.ITAG4.0	0	0	0	0	0	0	0	0	4.12249	0	0	0
gene:Solyc10g050570.1.ITAG4.0	0	0.97859	0	0	2.55128	1.86859	0	1.09077	1.03062	1.52679	0	1.01614
gene:Solyc10g051110.1.ITAG4.0	10110.2	10257.6	10142.9	7972.49	7523.72	7439.79	13849.8	13732.8	13543.4	10376.1	11416.8	10758.9
gene:Solyc10g051215.1.ITAG4.0	0	5.87154	0.83902	7.05608	13.6068	5.60577	4.38527	0	2.06124	1.52679	1.9766	2.03228
gene:Solyc10g051373.1.ITAG4.0	1380.93	1240.85	1175.47	448.061	311.256	332.609	1753.01	1684.16	1546.96	872.561	949.756	762.106
gene:Solyc10g051377.1.ITAG4.0	551.621	499.081	528.583	1814.29	1771.44	1977.9	502.113	488.667	481.3	958.061	987.311	1042.56
gene:Solyc10g052515.1.ITAG4.0	0	0	0	0	0	0	0	0	1.03062	1.52679	0	0
gene:Solyc10g052712.1.ITAG4.0	45.0303	81.2229	66.2826	14.9942	21.2606	29.8974	10.9632	23.997	47.4086	32.0626	31.6256	25.4035
gene:Solyc10g052714.1.ITAG4.0	0	0	0	0	0	0	0	0	0	1.52679	0.988299	0
gene:Solyc10g052716.1.ITAG4.0	1.87626	3.91436	4.1951	0	0	11.2115	0	6.54465	4.12249	1.52679	3.9532	2.03228
gene:Solyc10g054455.1.ITAG4.0	0	0.97859	0	0.88201	0	0	1.09632	0	0	0	0.988299	0
gene:Solyc10g054673.1.ITAG4.0	0	3.91436	0	0	1.70085	0	0	6.54465	2.06124	1.52679	1.9766	1.01614
gene:Solyc10g054727.1.ITAG4.0	9.38131	0	0	6.17407	7.65383	1.86859	0	0	2.06124	0	11.8596	2.03228
gene:Solyc10g055375.1.ITAG4.0	13.1338	5.87154	8.3902	0.88201	1.70085	0	0	4.3631	0	3.81698	5.9298	0
gene:Solyc10g055593.1.ITAG4.0	37.5253	45.9937	31.0438	19.4042	17.8589	14.0144	18.6374	9.81697	29.888	23.6653	26.6841	14.226
gene:Solyc10g055597.1.ITAG4.0	27.2058	26.4219	26.0096	13.2302	6.80341	13.0801	23.0227	20.7247	18.5512	21.3751	12.8479	11.1775
gene:Solyc10g055655.1.ITAG4.0	843.38	861.159	876.776	661.508	562.132	657.743	1086.45	1197.67	1223.35	832.865	831.16	866.768
gene:Solyc10g055780.1.ITAG4.0	15.0101	8.80731	20.9755	195.806	159.03	213.953	26.3116	10.9077	20.6124	45.0403	56.3331	65.033
gene:Solyc10g073357.1.ITAG4.0	62.8548	54.801	52.0193	29.1063	24.6624	71.0064	76.7422	77.445	74.2048	33.5894	53.3682	36.5811
gene:Solyc10g074643.1.ITAG4.0	0.938131	0	0	0.88201	0	0.934294	0	4.3631	0	1.52679	2.9649	0
gene:Solyc10g074730.3.ITAG4.0	5.62879	5.87154	1.67804	0	10.2051	7.47435	2.19263	5.45387	4.12249	0	0	0
gene:Solyc10g074750.1.ITAG4.0	67.5455	42.0794	58.7314	28.2243	19.5598	26.1602	38.3711	32.7232	44.3167	24.4287	33.6022	37.5972
gene:Solyc10g074785.1.ITAG4.0	3.75253	1.95718	2.51706	2.64603	2.55128	0	0	4.3631	8.24498	0	0	3.04842
gene:Solyc10g074930.1.ITAG4.0	7050.06	7018.44	7036.02	4751.39	4736.02	4606.07	12286.4	11927.6	11664.6	4614.73	4544.2	4689.49
gene:Solyc10g074970.1.ITAG4.0	129.462	117.431	129.209	123.481	103.752	121.458	128.269	110.168	143.256	102.295	100.807	113.808
gene:Solyc10g075103.1.ITAG4.0	73.1742	85.1373	84.741	115.543	149.675	146.684	70.1643	76.3542	52.5617	45.0403	32.6139	40.6456
gene:Solyc10g075107.1.ITAG4.0	131.338	126.238	278.555	261.957	274.688	474.622	198.433	218.155	217.461	485.52	225.332	236.761
gene:Solyc10g075111.1.ITAG4.0	0.938131	0	0	0	0	0	0	0	0	0	0	0
gene:Solyc10g075118.1.ITAG4.0	3.75253	3.91436	1.67804	0	0	0	2.19263	4.3631	5.15311	1.52679	1.9766	4.06456
gene:Solyc10g076515.1.ITAG4.0	1.87626	4.89295	8.3902	1.76402	2.55128	1.86859	2.19263	9.81697	2.06124	3.05358	0	3.04842
gene:Solyc10g076580.1.ITAG4.0	60.9785	83.1801	104.039	80.2629	81.6409	56.992	62.4901	85.0804	81.4191	103.822	80.0523	104.663
gene:Solyc10g076995.1.ITAG4.0	75.9886	83.1801	71.3167	59.9767	82.4913	58.8605	70.1643	63.2649	88.6335	72.5226	89.9352	61.9846
gene:Solyc10g077110.1.ITAG4.0	416.53	499.081	521.032	279.597	289.995	227.968	447.297	419.948	462.749	314.519	273.759	249.971
gene:Solyc10g078250.1.ITAG4.0	834.937	694.799	736.66	433.067	471.136	497.045	745.495	699.186	753.385	656.52	698.728	647.282
gene:Solyc10g078560.3.ITAG4.0	293.635	238.776	256.74	148.178	200.701	118.655	274.079	333.777	265.9	185.505	171.964	173.76
gene:Solyc10g078620.1.ITAG4.0	6178.53	5982.12	6081.22	8668.4	9277.3	8695.48	6412.36	6795.52	6634.11	9438.62	8863.07	9464.34
gene:Solyc10g078715.1.ITAG4.0	81.6174	72.4156	30.2047	87.319	77.3888	66.3349	49.3343	69.8096	66.9904	62.5984	63.2512	63.0007
gene:Solyc10g079155.1.ITAG4.0	30.0202	6.85013	26.8486	27.3423	28.9145	22.4231	7.67422	14.1801	13.3981	25.9554	22.7309	29.4681
gene:Solyc10g079230.3.ITAG4.0	33.7727	54.801	46.1461	21.1682	22.9615	23.3574	62.4901	45.8125	51.5311	32.0626	45.4618	28.4519
gene:Solyc10g079590.1.ITAG4.0	0	1.95718	1.67804	0	0	4.67147	2.19263	0	2.06124	1.52679	0	6.09685
gene:Solyc10g079960.1.ITAG4.0	9.38131	9.7859	15.9414	8.8201	11.906	16.8173	16.4448	13.0893	10.3062	16.0313	10.8713	3.04842
gene:Solyc10g080190.1.ITAG4.0	346.17	373.821	394.34	317.524	347.824	264.405	473.609	424.311	405.034	386.278	338.987	400.36
gene:Solyc10g080300.1.ITAG4.0	53.4735	77.3086	69.6387	73.2068	54.4273	77.5464	38.3711	45.8125	36.0718	49.6207	61.2746	53.8555
gene:Solyc10g081300.1.ITAG4.0	112.576	123.302	104.039	17.6402	24.6624	17.7516	86.609	95.9881	114.399	50.3841	45.4618	61.9846
gene:Solyc10g081320.1.ITAG4.0	10.3194	0	0	1.76402	3.4017	1.86859	2.19263	8.72619	0	1.52679	7.9064	10.1614
gene:Solyc10g081390.1.ITAG4.0	0	0	1.67804	0	0	1.86859	2.19263	0	0	4.58037	0	0
gene:Solyc10g081750.1.ITAG4.0	281.439	303.363	273.521	169.346	169.235	181.253	385.903	353.411	356.595	241.996	211.496	231.68
gene:Solyc10g082063.1.ITAG4.0	0	0	1.67804	5.29206	1.70085	1.86859	0	0	0	0.763396	1.9766	0
gene:Solyc10g082064.1.ITAG4.0	92.875	99.8161	69.6387	78.4989	60.3802	71.9407	111.824	107.987	103.062	65.652	86.9703	67.0653
gene:Solyc10g082066.1.ITAG4.0	15.9482	30.3363	21.8145	26.4603	21.2606	34.5689	4.38527	2.18155	8.24498	9.16075	19.766	25.4035
gene:Solyc10g083063.1.ITAG4.0	5.62879	0	2.51706	0	0	0	0	3.27232	0	3.05358	0.988299	0
gene:Solyc10g083300.2.ITAG4.0	1465.36	1440.48	1342.43	726.776	723.712	694.181	1942.67	1969.94	1949.94	1119.9	1121.72	972.447
gene:Solyc10g083470.2.ITAG4.0	93.8131	71.437	102.36	38.8084	26.3632	42.9775	35.0821	44.7217	47.4086	49.6207	44.4735	52.8393
gene:Solyc10g083660.1.ITAG4.0	0.938131	0	0	0	0	0	2.19263	2.18155	0	0.763396	0.988299	2.03228
gene:Solyc10g083780.1.ITAG4.0	166.987	167.339	174.516	201.098	181.141	213.953	144.714	145.073	169.022	206.117	179.87	158.518
gene:Solyc10g083820.2.ITAG4.0	1.87626	5.87154	5.03412	6.17407	8.50426	4.67147	5.48158	2.18155	5.15311	6.10716	1.9766	5.0807
gene:Solyc10g083840.1.ITAG4.0	278.625	283.791	273.521	328.99	449.875	421.367	209.396	234.516	149.44	251.921	288.583	259.116
gene:Solyc10g084380.1.ITAG4.0	1282.43	1334.8	1262.73	749.709	734.768	613.831	1203.76	1126.77	1230.56	1318.38	1212.64	1051.71
gene:Solyc10g084605.1.ITAG4.0	0	0	3.35608	0	0	0	0	0	1.03062	0	0	0
gene:Solyc10g085215.1.ITAG4.0	232.657	204.525	203.882	105.841	155.628	143.881	215.974	271.603	226.737	181.688	186.789	184.938
gene:Solyc10g085340.1.ITAG4.0	348.985	373.821	332.252	261.957	310.405	334.477	199.53	377.408	259.717	301.541	331.08	328.214
gene:Solyc10g085440.1.ITAG4.0	89.1225	93.9446	48.6632	21.1682	20.4102	24.2917	64.6827	94.8974	65.9598	19.8483	18.7777	34.5488
gene:Solyc10g085470.1.ITAG4.0	5.62879	9.7859	8.3902	3.52804	6.80341	5.60577	2.19263	4.3631	4.12249	3.81698	1.9766	0
gene:Solyc10g085570.3.ITAG4.0	217.646	239.754	149.346	162.29	157.329	143.881	154.581	142.891	150.471	177.108	201.613	182.905
gene:Solyc10g085700.1.ITAG4.0	24.3914	7.82872	20.1365	1.76402	7.65383	14.9487	35.0821	25.0878	21.6431	12.9777	14.8245	12.1937
gene:Solyc10g086310.1.ITAG4.0	40.3396	28.3791	23.4926	18.5222	11.906	8.40865	13.1558	38.1771	32.9799	25.9554	46.4501	26.4197
gene:Solyc10g086340.1.ITAG4.0	66.6073	65.5655	65.4436	121.717	119.06	108.378	19.7337	15.2708	35.0411	127.487	116.619	91.4527
gene:Solyc10g086535.1.ITAG4.0	5.62879	22.5076	15.9414	19.4042	8.50426	14.0144	8.77053	11.9985	3.09187	6.87056	5.9298	6.09685
gene:Solyc10g087030.1.ITAG4.0	10.3194	8.80731	11.7463	42.3365	61.2307	46.7147	20.83	33.814	20.6124	47.3305	19.766	30.4842
gene:Solyc11g005580.1.ITAG4.0	184.812	148.746	170.321	155.234	126.713	144.816	132.654	190.886	169.022	155.733	173.941	191.034
gene:Solyc11g005590.1.ITAG4.0	302.078	269.112	305.403	91.7291	81.6409	113.05	207.204	184.341	229.829	96.9512	93.8884	98.5657
gene:Solyc11g005615.1.ITAG4.0	311.46	292.598	361.618	399.551	330.816	347.558	337.666	329.414	365.871	204.59	289.572	247.938
gene:Solyc11g006455.1.ITAG4.0	0	0	1.67804	7.05608	2.55128	3.73718	0	0	0	0	1.9766	2.03228
gene:Solyc11g006480.1.ITAG4.0	113.514	87.0945	89.7752	67.9148	72.2862	96.2323	105.246	75.2634	104.093	80.1565	62.2629	77.2267
gene:Solyc11g006505.1.ITAG4.0	327.408	286.727	230.731	253.137	204.102	190.596	254.345	322.869	282.39	304.595	298.466	254.035
gene:Solyc11g006540.2.ITAG4.0	134.153	141.895	150.185	104.959	79.0896	64.4663	122.787	126.53	106.154	50.3841	64.2395	79.259
gene:Solyc11g006550.3.ITAG4.0	234.533	278.898	258.418	247.845	220.26	222.362	213.782	182.159	241.166	259.554	253.993	216.438
gene:Solyc11g006630.1.ITAG4.0	0	2.93577	0	3.52804	1.70085	0	2.19263	0	0	0.763396	0	0
gene:Solyc11g006750.1.ITAG4.0	12.1957	12.7217	13.4243	7.93809	12.7564	3.73718	6.5779	7.63542	7.21435	19.8483	3.9532	4.06456
gene:Solyc11g007080.1.ITAG4.0	150.101	106.666	174.516	82.0269	68.0341	82.2179	120.595	162.525	194.788	53.4377	84.0054	83.3236
gene:Solyc11g008060.1.ITAG4.0	44.0922	32.2935	42.79	61.7407	68.0341	55.1234	58.1048	49.0848	50.5005	70.9958	60.2863	71.1299
gene:Solyc11g008905.1.ITAG4.0	29.0821	15.6574	36.9169	13.2302	19.5598	41.109	12.0595	3.27232	4.12249	35.1162	17.7894	35.5649
gene:Solyc11g010580.2.ITAG4.0	445.612	386.543	459.783	297.237	320.611	296.171	467.031	427.584	494.699	287.8	258.934	276.39
gene:Solyc11g011090.1.ITAG4.0	351.799	343.485	305.403	330.754	364.833	362.506	256.538	227.972	283.421	316.046	297.478	320.084
gene:Solyc11g011160.1.ITAG4.0	185.75	151.681	144.311	154.352	183.692	177.516	115.113	115.622	122.644	201.536	183.824	209.325
gene:Solyc11g011533.1.ITAG4.0	52.5354	59.694	44.4681	32.6344	32.3162	34.5689	33.9858	41.4494	32.9799	33.5894	30.6373	24.3874
gene:Solyc11g011537.1.ITAG4.0	89.1225	107.645	75.5118	54.6846	44.2221	88.758	106.343	86.1712	108.215	55.7279	58.3097	55.8877
gene:Solyc11g011980.3.ITAG4.0	399.644	355.228	392.661	315.76	308.705	308.317	402.348	390.497	397.82	456.511	376.542	416.618
gene:Solyc11g011990.2.ITAG4.0	94.7513	113.516	78.8679	187.868	184.542	197.136	110.728	104.714	105.123	64.8886	88.9469	65.033
gene:Solyc11g012195.1.ITAG4.0	20.6389	10.7645	36.0779	45.8645	49.3247	60.7291	18.6374	28.3601	43.2861	45.0403	29.649	42.6779
gene:Solyc11g012310.1.ITAG4.0	11.2576	9.7859	15.1024	7.05608	1.70085	7.47435	13.1558	20.7247	20.6124	6.87056	8.89469	2.03228
gene:Solyc11g012325.1.ITAG4.0	621.043	578.346	689.675	472.757	689.695	569.92	892.402	895.526	803.885	671.788	833.136	713.331
gene:Solyc11g012385.1.ITAG4.0	118.205	169.296	168.643	66.1508	57.829	51.3862	188.566	162.525	163.869	51.9109	66.2161	71.1299
gene:Solyc11g012440.1.ITAG4.0	1134.2	1031.43	972.424	583.891	674.388	648.4	913.232	900.98	845.11	337.421	324.162	351.585
gene:Solyc11g012990.1.ITAG4.0	7.50505	9.7859	7.55118	29.1063	42.5213	21.4888	15.3484	4.3631	14.4287	16.0313	7.9064	18.2905
gene:Solyc11g013230.1.ITAG4.0	9.38131	14.6788	20.9755	15.8762	9.35468	27.0945	10.9632	7.63542	11.3368	19.0849	25.6958	12.1937
gene:Solyc11g013280.1.ITAG4.0	799.288	783.85	857.479	896.122	894.648	904.397	710.413	669.735	756.476	1039.74	930.978	981.592
gene:Solyc11g013353.1.ITAG4.0	0	0	0	0	0	5.60577	0	0	0	0	0	0
gene:Solyc11g013380.1.ITAG4.0	15.9482	23.4862	24.3316	11.4661	9.35468	5.60577	24.119	25.0878	21.6431	12.9777	28.6607	4.06456
gene:Solyc11g016930.1.ITAG4.0	12.1957	1.95718	5.03412	11.4661	21.2606	9.34294	4.38527	9.81697	8.24498	6.87056	8.89469	6.09685
gene:Solyc11g017170.1.ITAG4.0	144.472	112.538	142.633	99.6671	136.068	157.896	111.824	128.711	117.491	153.443	111.678	117.872
gene:Solyc11g017345.1.ITAG4.0	18.7626	13.7003	20.1365	22.0503	18.7094	17.7516	17.5411	17.4524	16.49	24.4287	17.7894	25.4035
gene:Solyc11g017475.1.ITAG4.0	0.938131	0	0	0	0	0	0	0	0	0	0	0
gene:Solyc11g018627.1.ITAG4.0	0	4.89295	3.35608	3.52804	0	2.80288	2.19263	4.3631	11.3368	0	0.988299	0
gene:Solyc11g018720.1.ITAG4.0	91.9369	133.088	72.1557	122.599	125.863	117.721	76.7422	81.8081	60.8067	109.166	96.8533	129.05
gene:Solyc11g018772.1.ITAG4.0	0	0.97859	0	0.88201	4.25213	4.67147	0	0	0	0	37.5554	0
gene:Solyc11g018774.1.ITAG4.0	3.75253	4.89295	0	345.748	335.068	319.529	2.19263	0	0	64.1252	224.344	37.5972
gene:Solyc11g018805.1.ITAG4.0	1.87626	0	0	14.1122	28.9145	12.1458	2.19263	2.18155	0	3.05358	1.9766	2.03228
gene:Solyc11g020190.1.ITAG4.0	2.81439	0	0.83902	0	0	0	1.09632	0	0	0	0	0
gene:Solyc11g020213.1.ITAG4.0	0	0	0	1.76402	0	1.86859	2.19263	0	2.06124	0	0	6.09685
gene:Solyc11g020570.1.ITAG4.0	5.62879	1.95718	0	0	0	7.47435	0	0	0	0	0	2.03228
gene:Solyc11g020877.1.ITAG4.0	430.602	477.552	469.851	742.653	764.533	678.298	636.96	742.817	562.72	705.377	736.283	746.864
gene:Solyc11g020955.1.ITAG4.0	0	3.91436	5.03412	1.76402	0	0	4.38527	2.18155	0	0	0	0
gene:Solyc11g020975.1.ITAG4.0	3.75253	0.97859	0	8.8201	3.4017	1.86859	15.3484	1.09077	6.18373	4.58037	3.9532	0
gene:Solyc11g027820.1.ITAG4.0	12.1957	11.7431	3.35608	7.05608	15.3077	14.9487	9.86685	8.72619	20.6124	9.16075	9.88299	7.11299
gene:Solyc11g028320.1.ITAG4.0	0	0	0	0	0	0	1.09632	0	2.06124	0	0	0
gene:Solyc11g033281.1.ITAG4.0	10.3194	5.87154	5.87314	8.8201	11.0555	0	16.4448	8.72619	10.3062	5.34377	9.88299	1.01614
gene:Solyc11g033282.1.ITAG4.0	779.587	727.092	880.132	716.192	775.588	786.676	764.133	792.993	828.62	819.123	757.037	911.478
gene:Solyc11g033283.1.ITAG4.0	1001.92	1097	1135.19	623.581	588.495	607.291	1004.23	1048.23	1102.77	877.905	803.487	799.703
gene:Solyc11g033284.1.ITAG4.0	1278.67	1298.59	1236.72	1374.17	1209.31	1301.47	1820.98	1692.88	1637.66	1355.03	1543.72	1451.05
gene:Solyc11g033288.1.ITAG4.0	1020.69	1047.09	1073.95	760.293	696.499	838.996	1063.43	1269.66	1128.53	990.887	1055.5	1050.69
gene:Solyc11g040223.1.ITAG4.0	43.154	61.6511	62.0875	22.9323	39.1196	25.2259	38.3711	38.1771	52.5617	29.7724	12.8479	31.5004
gene:Solyc11g042950.1.ITAG4.0	1103.24	1158.65	1077.3	749.709	743.272	803.493	1109.47	1078.78	1122.35	945.084	999.171	965.334
gene:Solyc11g044235.1.ITAG4.0	13.1338	14.6788	14.2633	5.29206	0.850426	5.60577	8.77053	10.9077	13.3981	8.39735	6.9181	5.0807
gene:Solyc11g044280.1.ITAG4.0	200.76	201.589	198.848	189.632	215.158	223.296	151.292	173.433	148.41	196.193	178.882	201.196
gene:Solyc11g044453.1.ITAG4.0	95.6894	92.966	83.902	3.52804	0	0	55.9122	47.9941	41.2249	1.52679	1.9766	0
gene:Solyc11g044457.1.ITAG4.0	0.938131	2.93577	0	0	0	0	0	0	0	0	0	0
gene:Solyc11g044515.1.ITAG4.0	66.6073	109.602	68.7997	48.5106	85.893	76.6121	80.0311	53.4479	82.4498	43.5135	45.4618	106.695
gene:Solyc11g044520.1.ITAG4.0	0.938131	0	1.67804	1.76402	0	2.80288	0	6.54465	1.03062	0	0	1.01614
gene:Solyc11g044933.1.ITAG4.0	91.9369	111.559	94.8093	35.2804	44.2221	50.4519	73.4532	50.1756	83.4804	66.4154	82.0288	76.2106
gene:Solyc11g044937.1.ITAG4.0	122.895	179.082	153.541	78.4989	54.4273	56.0577	153.484	136.347	113.368	104.585	85.982	68.0814
gene:Solyc11g045020.1.ITAG4.0	9.38131	11.7431	9.22922	7.05608	9.35468	5.60577	4.38527	2.18155	8.24498	3.81698	2.9649	11.1775
gene:Solyc11g045140.1.ITAG4.0	19.7008	36.2078	7.55118	7.05608	22.9615	17.7516	10.9632	20.7247	22.6737	21.3751	3.9532	27.4358
gene:Solyc11g045225.1.ITAG4.0	271.12	330.763	276.877	126.127	100.35	122.393	472.513	454.853	489.545	134.358	82.0288	102.63
gene:Solyc11g045250.1.ITAG4.0	134.153	151.681	156.058	103.195	132.666	112.115	78.9348	158.162	86.5722	143.518	115.631	90.4365
gene:Solyc11g045370.1.ITAG4.0	122.895	139.938	109.912	179.048	172.636	165.37	151.292	196.339	152.532	177.108	101.795	246.922
gene:Solyc11g056293.1.ITAG4.0	0	0	0	0	0	0	4.38527	0	0	1.52679	0	0
gene:Solyc11g056297.1.ITAG4.0	15.0101	10.7645	4.1951	16.7582	8.50426	7.47435	10.9632	0	11.3368	3.81698	2.9649	6.09685
gene:Solyc11g061985.1.ITAG4.0	0	0	0	0	0	0	0	0	0	1.52679	0.988299	0
gene:Solyc11g062100.1.ITAG4.0	441.86	474.616	454.749	223.149	260.23	248.522	547.062	544.296	565.811	371.01	328.115	389.182
gene:Solyc11g062370.1.ITAG4.0	268.306	254.433	287.784	283.125	222.812	248.522	231.323	205.066	272.084	254.974	324.162	316.02
gene:Solyc11g065520.1.ITAG4.0	0	0	0	0	0	0	0	4.3631	0	0	1.9766	4.06456
gene:Solyc11g065610.1.ITAG4.0	2.81439	0	1.67804	1.76402	4.25213	0	6.5779	0	4.12249	2.29019	0	0
gene:Solyc11g065650.1.ITAG4.0	2.81439	0	1.67804	1.76402	0	0	2.19263	0	0	3.05358	0	0
gene:Solyc11g065680.1.ITAG4.0	136.029	120.367	106.556	87.319	124.162	96.2323	110.728	139.619	92.756	141.228	146.268	132.098
gene:Solyc11g066050.1.ITAG4.0	194.193	217.247	220.662	82.909	120.76	109.312	114.017	135.256	143.256	133.594	132.432	116.856
gene:Solyc11g066560.3.ITAG4.0	481.261	494.188	515.997	456.881	489.845	517.599	454.971	451.581	426.677	560.332	490.196	585.297
gene:Solyc11g066570.1.ITAG4.0	0	0	0	0	0	0	0	0	0	0	3.9532	0
gene:Solyc11g067070.1.ITAG4.0	172.616	166.36	156.058	138.476	172.636	135.473	142.521	125.439	152.532	119.853	152.198	116.856
gene:Solyc11g068515.1.ITAG4.0	4006.76	4088.55	3992.9	3032.35	3337.92	3357.85	4910.4	5384.06	5068.6	3265.04	2885.83	3303.47
gene:Solyc11g068893.1.ITAG4.0	17.8245	7.82872	8.3902	29.9883	13.6068	20.5545	13.1558	10.9077	4.12249	19.0849	14.8245	15.2421
gene:Solyc11g068897.1.ITAG4.0	2.81439	0.97859	5.87314	14.1122	11.0555	15.883	1.09632	3.27232	2.06124	7.63396	7.9064	11.1775
gene:Solyc11g069093.1.ITAG4.0	3.75253	5.87154	3.35608	14.1122	3.4017	16.8173	0	0	12.3675	5.34377	3.9532	2.03228
gene:Solyc11g069097.1.ITAG4.0	2886.63	3172.59	2856.03	4830.77	4877.19	4705.11	4581.51	4547.44	4231.73	5148.34	4966.2	5256.5
gene:Solyc11g069115.1.ITAG4.0	12.1957	13.7003	9.22922	0	6.80341	0	3.28895	14.1801	14.4287	14.5045	7.9064	2.03228
gene:Solyc11g069550.1.ITAG4.0	181.997	133.088	124.175	157.88	154.778	140.144	137.04	136.347	160.777	132.831	125.514	144.292
gene:Solyc11g069625.1.ITAG4.0	25.3295	31.3149	38.5949	29.1063	18.7094	12.1458	33.9858	40.3587	25.7655	11.4509	12.8479	17.2744
gene:Solyc11g069765.1.ITAG4.0	35.649	44.0365	35.2389	26.4603	33.1666	35.5032	18.6374	8.72619	27.8268	22.9019	60.2863	18.2905
gene:Solyc11g070175.1.ITAG4.0	200.76	110.581	124.175	140.24	107.154	128.933	134.847	92.7158	107.185	111.456	140.339	165.631
gene:Solyc11g070183.1.ITAG4.0	133.215	126.238	145.99	80.2629	81.6409	108.378	110.728	147.255	120.583	59.5449	79.064	72.146
gene:Solyc11g070187.1.ITAG4.0	0	0.97859	0	1.76402	0	0	1.09632	0	0	0	0.988299	1.01614
gene:Solyc11g071227.1.ITAG4.0	5.62879	4.89295	6.71216	6.17407	8.50426	5.60577	3.28895	6.54465	2.06124	9.16075	5.9298	12.1937
gene:Solyc11g071580.2.ITAG4.0	0	0	0	7.05608	3.4017	0	0	0	0	0	0	0
gene:Solyc11g071600.2.ITAG4.0	19.7008	19.5718	8.3902	48.5106	43.3717	43.9118	60.2974	28.3601	27.8268	68.7056	44.4735	42.6779
gene:Solyc11g071610.2.ITAG4.0	14.072	8.80731	13.4243	19.4042	29.7649	25.2259	1.09632	0	7.21435	3.05358	3.9532	2.03228
gene:Solyc11g071620.3.ITAG4.0	1167.04	1284.89	1195.6	1307.14	1173.59	1230.47	1034.92	1112.59	1152.24	1505.42	1476.52	1674.6
gene:Solyc11g072623.1.ITAG4.0	3.75253	3.91436	5.87314	15.8762	11.906	3.73718	2.19263	4.3631	3.09187	2.29019	1.9766	0
gene:Solyc11g072627.1.ITAG4.0	7.50505	0	0.83902	2.64603	4.25213	6.54006	0	2.18155	4.12249	3.05358	0	4.06456
gene:Solyc11g072670.1.ITAG4.0	3.75253	1.95718	4.1951	0.88201	1.70085	11.2115	9.86685	2.18155	4.12249	13.7411	0.988299	17.2744
gene:Solyc11g072765.1.ITAG4.0	9.38131	1.95718	5.03412	3.52804	1.70085	5.60577	2.19263	6.54465	10.3062	5.34377	11.8596	0
gene:Solyc11g072870.1.ITAG4.0	1.87626	0	0	0	0	0	0	0	0	0	1.9766	0
gene:Solyc11g073075.1.ITAG4.0	18.7626	17.6146	24.3316	490.398	506.854	513.862	6.5779	1.09077	18.5512	64.8886	96.8533	98.5657
gene:Solyc11g073265.1.ITAG4.0	1.87626	16.636	20.1365	20.2862	17.8589	21.4888	6.5779	20.7247	10.3062	16.7947	12.8479	20.3228
gene:Solyc12g005260.1.ITAG4.0	14.072	22.5076	15.1024	29.9883	29.7649	31.766	4.38527	14.1801	7.21435	29.7724	21.7426	32.5165
gene:Solyc12g005645.1.ITAG4.0	0	0	1.67804	14.9942	9.35468	10.2772	2.19263	0	0	0	0	0
gene:Solyc12g005680.3.ITAG4.0	59.1023	34.2506	30.2047	15.8762	33.1666	20.5545	75.6459	49.0848	56.6842	30.5358	23.7192	31.5004
gene:Solyc12g005795.1.ITAG4.0	9.38131	6.85013	5.03412	13.2302	21.2606	5.60577	2.19263	0	8.24498	4.58037	2.9649	2.03228
gene:Solyc12g005955.1.ITAG4.0	17.8245	16.636	19.2975	16.7582	17.8589	10.2772	12.0595	3.27232	4.12249	33.5894	28.6607	31.5004
gene:Solyc12g005970.1.ITAG4.0	179.183	164.403	136.76	73.2068	82.4913	98.1009	114.017	139.619	107.185	120.616	133.42	156.486
gene:Solyc12g006297.1.ITAG4.0	1.87626	0	0	0	0	0	0	0	0	0.763396	0	0
gene:Solyc12g006370.3.ITAG4.0	1806.84	2060.91	1751.04	1149.26	1145.52	1253.82	2459.04	2323.35	2325.08	1322.2	1334.2	1391.1
gene:Solyc12g006380.2.ITAG4.0	396.83	402.2	435.452	506.274	595.298	536.285	396.867	385.043	421.524	272.532	242.133	220.503
gene:Solyc12g006505.1.ITAG4.0	16.8864	28.3791	14.2633	14.1122	26.3632	22.4231	32.8895	45.8125	26.7962	56.4913	40.5203	45.7263
gene:Solyc12g006695.1.ITAG4.0	75.9886	69.4799	62.9265	76.7349	75.6879	102.772	95.3796	102.533	109.246	104.585	98.8299	122.953
gene:Solyc12g006805.1.ITAG4.0	2350.96	2504.21	2329.96	1495.89	1666.83	1482.73	2821.92	2830.56	2725.99	1897.8	1945.96	1931.68
gene:Solyc12g006997.1.ITAG4.0	69.4217	80.2443	72.9948	3.52804	17.0085	28.9631	53.7195	54.5387	61.8373	38.1698	31.6256	15.2421
gene:Solyc12g007045.1.ITAG4.0	31.8965	43.0579	26.0096	242.553	262.782	239.179	33.9858	18.5432	27.8268	87.7905	131.444	103.646
gene:Solyc12g007060.1.ITAG4.0	107.885	86.1159	85.5801	5.29206	11.0555	10.2772	95.3796	131.984	129.858	19.8483	10.8713	25.4035
gene:Solyc12g007285.1.ITAG4.0	134.153	166.36	187.102	120.835	136.068	127.064	149.099	154.89	122.644	190.849	165.046	171.728
gene:Solyc12g008470.2.ITAG4.0	77.8649	108.623	75.5118	95.2571	106.303	132.67	96.4759	107.987	72.1435	116.036	64.2395	105.679
gene:Solyc12g008870.1.ITAG4.0	212.956	211.375	182.906	237.261	205.803	213.953	194.048	198.521	175.206	185.505	167.023	192.051
gene:Solyc12g009695.1.ITAG4.0	0	0	0.83902	0	0	0	0	2.18155	0	0.763396	1.9766	0
gene:Solyc12g010290.1.ITAG4.0	15.9482	6.85013	7.55118	0	2.55128	4.67147	3.28895	2.18155	2.06124	0.763396	0.988299	3.04842
gene:Solyc12g010585.1.ITAG4.0	0	0	0	7.05608	4.25213	0	0	2.18155	0	0	0	0
gene:Solyc12g010595.1.ITAG4.0	3.75253	2.93577	3.35608	0.88201	11.906	1.86859	6.5779	3.27232	10.3062	0.763396	0	1.01614
gene:Solyc12g010755.1.ITAG4.0	0	0	0	0	0	0.934294	0	0	0	1.52679	0	0
gene:Solyc12g010850.1.ITAG4.0	0	5.87154	8.3902	29.9883	23.8119	25.2259	0	0	2.06124	3.81698	18.7777	16.2583
gene:Solyc12g011023.1.ITAG4.0	181.059	156.574	140.955	497.454	458.38	489.57	200.626	154.89	156.655	328.26	303.408	290.616
gene:Solyc12g011033.1.ITAG4.0	0	0	6.71216	5.29206	5.10256	13.0801	6.5779	3.27232	2.06124	0.763396	3.9532	0
gene:Solyc12g011037.1.ITAG4.0	1.87626	1.95718	0	7.93809	3.4017	1.86859	0	2.18155	0	0	3.9532	1.01614
gene:Solyc12g014615.1.ITAG4.0	0	0	0	0.88201	1.70085	0	0	2.18155	0	1.52679	0	0
gene:Solyc12g015850.1.ITAG4.0	9.38131	3.91436	6.71216	15.8762	5.10256	0	10.9632	6.54465	10.3062	8.39735	15.8128	5.0807
gene:Solyc12g017575.1.ITAG4.0	5.62879	13.7003	9.22922	4.41005	8.50426	6.54006	1.09632	8.72619	9.2756	4.58037	8.89469	5.0807
gene:Solyc12g019055.1.ITAG4.0	7.50505	2.93577	3.35608	6.17407	2.55128	0	0	6.54465	1.03062	0	1.9766	4.06456
gene:Solyc12g019343.1.ITAG4.0	0	1.95718	0.83902	0	0	0.934294	0	0	0	0	0	0
gene:Solyc12g019347.1.ITAG4.0	0	0	0	0	0	3.73718	0	0	0	0	0	0
gene:Solyc12g019450.1.ITAG4.0	10.3194	13.7003	6.71216	0.88201	6.80341	0	2.19263	11.9985	11.3368	0	2.9649	3.04842
gene:Solyc12g019560.1.ITAG4.0	76.9268	66.5441	53.6973	83.791	57.829	68.2035	40.5637	71.9911	50.5005	77.103	83.0171	56.9039
gene:Solyc12g019710.1.ITAG4.0	93.8131	53.8224	84.741	28.2243	18.7094	11.2115	67.9716	47.9941	52.5617	21.3751	39.532	22.3551
gene:Solyc12g019945.1.ITAG4.0	0	0	5.03412	0	2.55128	0	6.5779	2.18155	2.06124	0	0	0
gene:Solyc12g021330.1.ITAG4.0	314.274	256.39	270.165	310.468	326.564	369.046	338.762	389.406	364.84	325.97	420.027	345.488
gene:Solyc12g027800.1.ITAG4.0	191.379	210.397	175.355	252.255	329.115	292.434	242.286	255.241	281.36	308.412	260.911	302.81
gene:Solyc12g027870.1.ITAG4.0	167.926	191.804	215.628	157.88	169.235	186.859	154.581	158.162	191.696	204.59	211.496	175.792
gene:Solyc12g035180.1.ITAG4.0	0	0	0.83902	1.76402	0	0	0	0	0	1.52679	1.9766	0
gene:Solyc12g035196.1.ITAG4.0	0.938131	0	0	0	0	0	0	0	0	0	0	0
gene:Solyc12g035430.1.ITAG4.0	8.44318	9.7859	9.22922	0	0	0	7.67422	1.09077	5.15311	0	2.9649	0
gene:Solyc12g035490.1.ITAG4.0	67.5455	30.3363	52.8583	44.9825	45.0726	54.1891	39.4674	27.2694	30.9187	67.1788	47.4384	51.8232
gene:Solyc12g036130.1.ITAG4.0	149.163	171.253	170.321	76.7349	73.1366	92.4951	151.292	162.525	160.777	118.326	94.8767	103.646
gene:Solyc12g036267.1.ITAG4.0	0	0	0	0	0	0.934294	0	0	0	0	0	0
gene:Solyc12g036445.1.ITAG4.0	0	0	0	0	0	0	0	0	0	0.763396	0	0
gene:Solyc12g038343.1.ITAG4.0	5.62879	17.6146	11.7463	5.29206	0	0	9.86685	14.1801	16.49	3.05358	4.9415	8.12913
gene:Solyc12g038347.1.ITAG4.0	15.9482	5.87154	5.03412	0.88201	0	0.934294	12.0595	22.9063	13.3981	9.92414	8.89469	10.1614
gene:Solyc12g038453.1.ITAG4.0	59.1023	46.9723	72.9948	70.5608	37.4187	47.649	44.949	57.811	79.3579	47.3305	39.532	52.8393
gene:Solyc12g038523.1.ITAG4.0	36.5871	11.7431	10.9073	29.9883	29.7649	26.1602	16.4448	15.2708	26.7962	22.9019	20.7543	41.6618
gene:Solyc12g038527.1.ITAG4.0	19.7008	21.529	40.273	33.5164	30.6153	36.4375	16.4448	21.8155	28.8574	26.7188	44.4735	15.2421
gene:Solyc12g038550.1.ITAG4.0	84.4318	73.3942	83.902	74.9709	88.4443	62.5977	94.2832	39.2679	70.0823	83.2101	107.725	95.5172
gene:Solyc12g038557.1.ITAG4.0	9.38131	10.7645	3.35608	3.52804	0.850426	0.934294	0	0	0	4.58037	0.988299	1.01614
gene:Solyc12g038640.1.ITAG4.0	0	0	0	1.76402	0	0	0	0	0	0.763396	0	0
gene:Solyc12g038650.1.ITAG4.0	1.87626	4.89295	0.83902	0	2.55128	0.934294	0	0	0	0	0	2.03228
gene:Solyc12g041895.1.ITAG4.0	0	3.91436	0	0	0.850426	0	0	0	0	0	0	0
gene:Solyc12g041930.1.ITAG4.0	1.87626	3.91436	1.67804	0	0	0	2.19263	4.3631	2.06124	4.58037	0	0
gene:Solyc12g042180.1.ITAG4.0	62.8548	49.9081	88.0971	33.5164	29.7649	40.1747	40.5637	39.2679	36.0718	35.8796	40.5203	48.7748
gene:Solyc12g042485.1.ITAG4.0	0	0	1.67804	0	0.850426	0	0	0	0	0	1.9766	0
gene:Solyc12g042793.1.ITAG4.0	117.266	98.8375	127.531	75.8529	65.4828	49.5176	63.5864	92.7158	85.5416	67.1788	40.5203	40.6456
gene:Solyc12g043040.1.ITAG4.0	60.9785	64.5869	46.9851	7.93809	27.2136	22.4231	52.6232	51.2664	54.623	15.2679	17.7894	32.5165
gene:Solyc12g043060.1.ITAG4.0	71.298	75.3514	53.6973	80.2629	113.107	84.0865	41.66	71.9911	62.8679	73.286	54.3565	68.0814
gene:Solyc12g044350.1.ITAG4.0	19.7008	10.7645	19.2975	21.1682	18.7094	7.47435	7.67422	16.3616	5.15311	20.6117	22.7309	10.1614
gene:Solyc12g044455.1.ITAG4.0	71.298	80.2443	78.0289	67.9148	53.5768	72.875	65.779	78.5358	42.2555	69.469	64.2395	66.0492
gene:Solyc12g044693.1.ITAG4.0	0	0	0	0	0	0	1.09632	0	0	0	0	2.03228
gene:Solyc12g045035.1.ITAG4.0	28.1439	23.4862	18.4584	38.8084	48.4743	59.7948	26.3116	6.54465	20.6124	15.2679	11.8596	28.4519
gene:Solyc12g045037.1.ITAG4.0	1.87626	0	1.67804	0	5.10256	3.73718	2.19263	0	2.06124	0	0	0
gene:Solyc12g049611.1.ITAG4.0	58.1641	57.7368	65.4436	34.3984	32.3162	43.9118	55.9122	46.9033	69.0517	34.3528	27.6724	33.5326
gene:Solyc12g055800.3.ITAG4.0	9215.26	9442.41	9365.14	10508.3	11334.5	10861.2	10920.4	10952.5	11143.1	11622.7	10897	11763.9
gene:Solyc12g055900.1.ITAG4.0	1.87626	2.93577	6.71216	0.88201	2.55128	1.86859	4.38527	1.09077	6.18373	0.763396	5.9298	2.03228
gene:Solyc12g056025.1.ITAG4.0	1.87626	6.85013	8.3902	0	0	0	0	1.09077	0	0.763396	0	0
gene:Solyc12g056285.1.ITAG4.0	75.9886	75.3514	80.5459	15.8762	24.6624	18.6859	63.5864	67.628	47.4086	30.5358	43.4852	25.4035
gene:Solyc12g056305.1.ITAG4.0	9.38131	0	0	3.52804	3.4017	0	0	0	0	0	0	0
gene:Solyc12g056345.1.ITAG4.0	32.8346	26.4219	21.8145	31.7524	32.3162	13.0801	27.4079	32.7232	29.888	25.9554	14.8245	17.2744
gene:Solyc12g056490.1.ITAG4.0	48.7828	68.5013	78.8679	59.0947	57.829	49.5176	89.898	68.7188	61.8373	38.9332	44.4735	63.0007
gene:Solyc12g056615.1.ITAG4.0	0	0	0	0	0	0	2.19263	0	0	0	5.9298	0
gene:Solyc12g056745.1.ITAG4.0	3.75253	3.91436	3.35608	23.8143	13.6068	5.60577	2.19263	0	2.06124	18.3215	13.8362	18.2905
gene:Solyc12g056865.1.ITAG4.0	0.938131	0.97859	0.83902	0.88201	4.25213	2.80288	2.19263	1.09077	0	2.29019	0	0
gene:Solyc12g056993.1.ITAG4.0	12.1957	11.7431	11.7463	8.8201	9.35468	4.67147	9.86685	8.72619	10.3062	5.34377	5.9298	1.01614
gene:Solyc12g057090.1.ITAG4.0	4.69066	1.95718	0	1.76402	0	7.47435	15.3484	7.63542	8.24498	2.29019	0	2.03228
gene:Solyc12g057110.2.ITAG4.0	1364.04	1389.6	1234.2	925.229	921.011	913.74	1452.62	1536.9	1519.14	1244.33	1126.66	1184.82
gene:Solyc12g057120.3.ITAG4.0	310.521	337.613	302.047	176.402	190.495	185.925	413.311	378.499	358.656	212.987	185.8	216.438
gene:Solyc12g070090.1.ITAG4.0	5.62879	1.95718	10.0682	32.6344	36.5683	55.1234	5.48158	6.54465	6.18373	3.81698	0	4.06456
gene:Solyc12g070127.1.ITAG4.0	0.938131	9.7859	0	7.93809	8.50426	0.934294	8.77053	0	9.2756	4.58037	2.9649	7.11299
gene:Solyc12g077395.1.ITAG4.0	5.62879	0.97859	6.71216	0	0	0	2.19263	0	2.06124	0	0	0
gene:Solyc12g077670.1.ITAG4.0	0.938131	0	0.83902	0	0	0	1.09632	0	0	0.763396	0.988299	1.01614
gene:Solyc12g082799.1.ITAG4.0	0	0	0	0	0	0	0	0	0	1.52679	0	0
gene:Solyc12g089385.1.ITAG4.0	27.2058	28.3791	15.9414	16.7582	27.2136	15.883	24.119	28.3601	25.7655	41.2234	46.4501	26.4197
gene:Solyc12g094385.1.ITAG4.0	262.677	210.397	226.535	19.4042	11.0555	17.7516	299.294	334.868	301.972	9.16075	10.8713	10.1614
gene:Solyc12g094435.1.ITAG4.0	0	0	1.67804	0.88201	2.55128	0	0	0	0	0.763396	5.9298	0
gene:Solyc12g096175.1.ITAG4.0	0	0	0	0	1.70085	1.86859	0	0	0	0	0	1.01614
gene:Solyc12g096295.1.ITAG4.0	0.938131	2.93577	0	7.05608	6.80341	5.60577	1.09632	5.45387	8.24498	2.29019	2.9649	2.03228
gene:Solyc12g096430.1.ITAG4.0	13.1338	9.7859	11.7463	27.3423	23.8119	18.6859	8.77053	17.4524	10.3062	9.92414	23.7192	19.3067
gene:Solyc12g096730.3.ITAG4.0	0	0	0	1.76402	0	0	2.19263	2.18155	0	0	1.9766	0
gene:Solyc12g096890.1.ITAG4.0	9.38131	3.91436	13.4243	13.2302	28.0641	14.0144	17.5411	5.45387	13.3981	7.63396	2.9649	12.1937
gene:Solyc12g096920.1.ITAG4.0	36.5871	77.3086	47.8242	70.5608	79.94	56.992	43.8527	50.1756	26.7962	67.1788	52.3799	46.7425
gene:Solyc12g097010.1.ITAG4.0	689.527	645.869	698.065	345.748	250.025	262.537	929.677	1015.51	928.59	542.011	565.307	535.506
gene:Solyc12g098225.1.ITAG4.0	393.077	385.564	368.33	360.742	405.653	353.163	572.277	610.834	546.23	336.657	291.548	325.165
gene:Solyc12g098463.1.ITAG4.0	83.4937	140.917	111.59	118.189	95.2477	101.838	78.9348	106.896	99.9703	96.1878	125.514	85.3558
gene:Solyc12g098467.1.ITAG4.0	87.2462	122.324	72.9948	73.2068	87.5939	46.7147	66.8753	80.7173	48.4392	96.9512	57.3214	41.6618
gene:Solyc12g098603.1.ITAG4.0	62.8548	47.9509	41.951	41.4545	48.4743	36.4375	32.8895	55.6295	42.2555	29.009	33.6022	24.3874
gene:Solyc12g099025.1.ITAG4.0	1497.26	1414.06	1568.13	2132.7	2029.12	2121.78	1869.22	2052.84	1921.08	2164.23	2063.57	2004.85
gene:Solyc12g099465.1.ITAG4.0	45.9684	49.9081	40.273	88.201	92.6964	81.2836	32.8895	58.9018	58.7454	66.4154	70.1693	66.0492
gene:Solyc12g099705.1.ITAG4.0	197.008	177.125	161.092	199.334	244.923	204.61	174.314	114.531	209.216	181.688	168.999	165.631
gene:Solyc12g099820.1.ITAG4.0	10.3194	2.93577	10.9073	4.41005	15.3077	9.34294	12.0595	9.81697	12.3675	9.92414	1.9766	6.09685
gene:Solyc12g100360.1.ITAG4.0	1096.68	1206.6	1135.19	837.028	850.426	992.221	1057.95	1130.04	979.091	1031.35	987.311	890.139
Solyc00g014790.ITAG4.0	0	0	0.83902	0	0	0	0	0	0	0	0	2.03228
Solyc00g019970.ITAG4.0	3.75253	3.91436	0	3.52804	0	2.80288	4.38527	1.09077	0	4.58037	7.9064	9.14527
Solyc00g019980.ITAG4.0	1.87626	1.95718	0	5.29206	3.4017	5.60577	4.38527	0	4.12249	6.10716	5.9298	4.06456
Solyc00g020020.ITAG4.0	4.69066	6.85013	5.03412	3.52804	6.80341	0.934294	7.67422	4.3631	3.09187	7.63396	2.9649	7.11299
Solyc00g021640.ITAG4.0	3.75253	4.89295	4.1951	25.5783	14.4572	15.883	1.09632	2.18155	5.15311	10.6875	16.8011	12.1937
Solyc00g023590.ITAG4.0	0	0	0	0	0	1.86859	0	0	4.12249	0	0.988299	1.01614
Solyc00g500022.ITAG4.0	0	2.93577	0	3.52804	7.65383	0	1.09632	0	0	9.92414	2.9649	8.12913
Solyc00g500023.ITAG4.0	0	0	1.67804	3.52804	0.850426	0	0	0	0	2.29019	5.9298	0
Solyc00g500042.ITAG4.0	0	0	0	2.64603	0	0.934294	1.09632	0	0	3.05358	0	2.03228
Solyc00g500063.ITAG4.0	3927.02	4353.75	3699.24	14922.7	15643.6	15160.8	5638.36	5425.51	5528.26	16228.3	16756.6	14691.4
Solyc00g500084.ITAG4.0	0	0	0	1.76402	0	1.86859	0	0	0	3.05358	2.9649	3.04842
Solyc00g500087.ITAG4.0	0	0.97859	1.67804	0.88201	2.55128	0.934294	0	0	0	7.63396	8.89469	10.1614
Solyc00g500088.ITAG4.0	0	0	0	1.76402	4.25213	0.934294	0	0	0	6.10716	5.9298	3.04842
Solyc00g500095.ITAG4.0	0	0	0	4.41005	3.4017	0	0	0	0	0	0	0
Solyc00g500096.ITAG4.0	0	0	0	5.29206	0	0	0	0	0	0	0	0
Solyc00g500143.ITAG4.0	0	1.95718	0	5.29206	3.4017	6.54006	0	0	0	0	6.9181	8.12913
Solyc00g500182.ITAG4.0	0	0	0	0	0	0	0	0	0	0	3.9532	0
Solyc00g500192.ITAG4.0	0	0	0.83902	12.3481	4.25213	11.2115	1.09632	1.09077	0	17.5581	22.7309	18.2905
Solyc00g500196.ITAG4.0	0	0.97859	0	5.29206	6.80341	5.60577	2.19263	2.18155	0	6.87056	7.9064	7.11299
Solyc00g500212.ITAG4.0	0	1.95718	0	8.8201	8.50426	10.2772	0	0	0	12.9777	25.6958	11.1775
Solyc00g500228.ITAG4.0	0	5.87154	0	1.76402	0	1.86859	1.09632	2.18155	2.06124	0.763396	2.9649	0
Solyc00g500234.ITAG4.0	0	0	0	2.64603	4.25213	0.934294	0	0	0	6.87056	0.988299	2.03228
Solyc00g500250.ITAG4.0	0	0	0	1.76402	0	0	4.38527	0	0	1.52679	0	0
Solyc00g500257.ITAG4.0	1.87626	0	1.67804	0	0.850426	0	0	0	0	0	0	0
Solyc00g500268.ITAG4.0	0	0	0	0	0	0	0	0	0	1.52679	0	0
Solyc00g500290.ITAG4.0	0	0	1.67804	6.17407	5.95298	3.73718	2.19263	2.18155	0	6.87056	21.7426	27.4358
Solyc00g500323.ITAG4.0	9.38131	11.7431	10.9073	13.2302	17.8589	18.6859	7.67422	5.45387	7.21435	49.6207	23.7192	60.9685
Solyc00g500324.ITAG4.0	0	0	0	1.76402	3.4017	6.54006	0	0	0	1.52679	7.9064	5.0807
Solyc00g500332.ITAG4.0	14.072	6.85013	10.0682	22.9323	32.3162	25.2259	15.3484	14.1801	10.3062	19.8483	39.532	19.3067
Solyc00g500353.ITAG4.0	0	0	0	0	3.4017	0	0	0	0	0	0	0
Solyc00g500373.ITAG4.0	9.38131	1.95718	3.35608	0	0	0	2.19263	0	0	0	1.9766	0
Solyc00g500409.ITAG4.0	0	0	0	1.76402	0.850426	0.934294	0	0	0	0	0	0
Solyc01g005000.ITAG4.0	1061.96	1123.42	1093.24	389.848	369.085	406.418	1155.52	1065.69	1174.91	896.99	781.745	803.767
Solyc01g005010.ITAG4.0	424.973	511.802	479.081	225.795	203.252	213.953	551.447	518.118	614.251	232.836	221.379	209.325
Solyc01g005020.ITAG4.0	574.136	527.46	586.475	672.092	608.905	597.014	568.988	542.115	496.76	632.092	634.488	683.863
Solyc01g005030.ITAG4.0	237.347	239.754	311.277	295.473	261.931	281.223	283.946	260.695	298.88	201.536	257.946	238.793
Solyc01g005040.ITAG4.0	3.75253	1.95718	11.7463	8.8201	5.10256	3.73718	4.38527	0	4.12249	12.2143	5.9298	12.1937
Solyc01g005060.ITAG4.0	26.2677	33.272	26.8486	27.3423	33.1666	15.883	26.3116	25.0878	27.8268	19.8483	23.7192	16.2583
Solyc01g005070.ITAG4.0	5.62879	1.95718	3.35608	0	0	1.86859	0	0	2.06124	4.58037	0	2.03228
Solyc01g005080.ITAG4.0	409.963	396.329	396.018	262.839	255.978	276.551	350.821	347.957	321.554	399.256	466.477	408.489
Solyc01g005100.ITAG4.0	128.524	117.431	174.516	71.4428	70.5853	63.532	111.824	93.8066	127.797	86.2637	92.9001	80.2751
Solyc01g005110.ITAG4.0	90.0606	61.6511	72.1557	48.5106	56.1281	84.0865	100.861	63.2649	68.021	50.3841	58.3097	65.033
Solyc01g005120.ITAG4.0	940.008	945.318	990.044	414.545	436.268	467.147	1280.5	1125.68	1417.11	799.275	760.991	844.413
Solyc01g005140.ITAG4.0	1.87626	1.95718	0	4.41005	6.80341	12.1458	0	0	0	0	0	0
Solyc01g005150.ITAG4.0	69.4217	78.2872	83.063	41.4545	38.2692	22.4231	52.6232	86.1712	27.8268	83.2101	79.064	66.0492
Solyc01g005160.ITAG4.0	3.75253	0	0	6.17407	28.9145	15.883	0	0	0	0	0	0
Solyc01g005210.ITAG4.0	932.503	850.394	996.756	839.674	879.34	935.229	673.138	800.628	796.671	1067.99	1052.54	987.689
Solyc01g005220.ITAG4.0	179.183	200.611	198.848	282.243	229.615	199.939	191.855	147.255	142.226	145.045	150.222	107.711
Solyc01g005230.ITAG4.0	5.62879	11.7431	13.4243	51.1566	57.829	39.2404	2.19263	2.18155	4.12249	12.2143	16.8011	20.3228
Solyc01g005240.ITAG4.0	1130.45	1119.51	1026.96	1089.28	1140.42	1110.88	1176.35	1277.3	1148.11	1120.66	1084.16	1211.24
Solyc01g005250.ITAG4.0	1520.71	1449.29	1526.18	2122.12	1949.18	2167.56	1864.83	1899.04	2094.22	2133.69	1996.36	2131.86
Solyc01g005280.ITAG4.0	65.6692	98.8375	84.741	67.9148	73.1366	57.9263	33.9858	67.628	50.5005	67.1788	74.1225	56.9039
Solyc01g005290.ITAG4.0	21.577	14.6788	10.0682	31.7524	13.6068	29.8974	8.77053	6.54465	8.24498	13.7411	20.7543	28.4519
Solyc01g005300.ITAG4.0	12.1957	17.6146	10.9073	2252.65	2395.65	2168.5	24.119	30.5417	25.7655	592.395	582.108	550.748
Solyc01g005310.ITAG4.0	0	1.95718	0	17.6402	18.7094	10.2772	0	0	0	22.1385	17.7894	10.1614
Solyc01g005330.ITAG4.0	1277.73	1352.41	1261.89	1103.39	1127.66	1123.96	1132.5	1187.85	1052.26	1074.1	1314.44	1154.34
Solyc01g005340.ITAG4.0	106.947	136.024	125.853	131.42	123.312	114.918	116.21	129.802	111.307	84.7369	62.2629	68.0814
Solyc01g005350.ITAG4.0	23.4533	16.636	24.3316	33.5164	68.0341	77.5464	12.0595	18.5432	15.4593	29.009	15.8128	26.4197
Solyc01g005360.ITAG4.0	0.938131	0.97859	3.35608	6.17407	5.10256	13.0801	0	0	0	0	0	4.06456
Solyc01g005370.ITAG4.0	3.75253	1.95718	5.03412	1.76402	5.10256	3.73718	8.77053	4.3631	4.12249	0	0	0
Solyc01g005380.ITAG4.0	281.439	225.076	251.706	418.073	375.888	374.652	383.711	334.868	358.656	337.421	386.425	372.924
Solyc01g005390.ITAG4.0	15.0101	3.91436	1.67804	9.70211	9.35468	11.2115	7.67422	15.2708	2.06124	4.58037	0	6.09685
Solyc01g005400.ITAG4.0	122.895	119.388	130.887	37.0444	45.923	63.532	127.173	134.165	140.165	91.6075	112.666	104.663
Solyc01g005410.ITAG4.0	257.986	298.47	217.306	937.577	890.396	906.266	164.448	215.973	220.553	367.957	445.723	408.489
Solyc01g005430.ITAG4.0	196.069	181.039	178.711	227.559	264.482	235.442	118.402	138.528	135.011	180.925	153.186	205.26
Solyc01g005440.ITAG4.0	6948.74	6885.36	6954.64	8622.53	8497.46	8780.5	3451.2	3527.56	3538.13	2974.19	2893.74	3132.76
Solyc01g005450.ITAG4.0	160.42	164.403	127.531	97.0211	114.807	117.721	78.9348	117.804	94.8172	70.2324	121.561	52.8393
Solyc01g005460.ITAG4.0	25.3295	44.0365	33.5608	59.0947	40.8204	52.3205	28.5042	23.997	30.9187	48.0939	32.6139	35.5649
Solyc01g005470.ITAG4.0	49.721	32.2935	37.7559	337.81	348.675	310.186	33.9858	29.4509	27.8268	80.9199	76.0991	73.1621
Solyc01g005480.ITAG4.0	103.194	121.345	135.921	162.29	79.0896	106.51	150.195	135.256	142.226	75.5762	100.807	92.4688
Solyc01g005490.ITAG4.0	427.788	374.8	359.94	291.063	298.499	286.828	561.314	493.03	445.229	337.421	288.583	356.665
[truncated: 16,746 more rows]
