# Supplementary material for: Coronatine Enhances Chilling Tolerance of Tomato Plants by Inducing Chilling-Related Epigenetic Adaptations and Transcriptional Reprogramming
Source: Int J Mol Sci. 2022 Sep 2;23(17):10049. doi: 10.3390/ijms231710049 (PMC9456409; doi:10.3390/ijms231710049)
Supplement: Supplementary file 1 [file ijms-23-10049-s001.zip › Supplementary Table S2.xlsx]

## Sheet: up and down_ 4°C _v_ 25°C
DEGs (4°C VS 25°C)
gene	baseMean	log2FoldChange	lfcSE	stat	pvalue	padj
Solyc11g020960	63.5768	8.7707	1.20861	7.25687	3.96e-13	3.65e-12	(1 of 16) PF02428 - Potato type II proteinase inhibitor family (Prot_inhib_II)
Solyc08g080060	31.1031	8.32846	1.23589	6.73885	1.6e-11	1.3e-10	(1 of 2) PTHR31867//PTHR31867:SF2 - FAMILY NOT NAMED // EXPANSIN-A18-RELATED
Solyc04g080840	107.195	7.81962	1.03274	7.57173	3.68e-14	3.65e-13	(1 of 1) PTHR23421:SF51 - BETA-GALACTOSIDASE 5
Solyc11g018774	107.18	7.24322	1.16825	6.20007	5.64e-10	4.04e-09	(1 of 4) PTHR31388:SF37 - PEROXIDASE 4-RELATED
Solyc02g082520	15.4658	7.17894	1.29315	5.55152	2.83e-08	1.71e-07	(1 of 3) PTHR22950:SF291 - AMINO ACID TRANSPORTER PROTEIN-LIKE
Solyc01g091830	57.2238	7.13055	1.05518	6.75768	1.4e-11	1.15e-10	#N/A
Solyc08g007240	22.6144	6.79821	1.24365	5.46633	4.59e-08	2.71e-07	(1 of 2) PTHR13994//PTHR13994:SF9 - NUDIX HYDROLASE RELATED // NUDIX HYDROLASE 8
Solyc01g095140	442.521	6.60055	0.384698	17.1578	5.5e-66	2.58e-64	(1 of 3) PTHR31459:SF3 - DESICCATION-RELATED PROTEIN LEA14-RELATED
Solyc08g008200	10.1397	6.59209	1.37873	4.78127	1.74e-06	8.58e-06	(1 of 9) IPR006153//IPR014729 - Cation/H+ exchanger // Rossmann-like alpha/beta/alpha sandwich fold
Solyc01g005310	6.17324	6.40834	1.43807	4.45619	8.34e-06	3.76e-05	(1 of 2) K01528 - dynamin GTPase (DNM)
Solyc00g500212	7.19454	6.39364	1.37046	4.66531	3.08e-06	1.47e-05	(1 of 4) K02986 - small subunit ribosomal protein S4 (RP-S4, rpsD)
Solyc07g007580	8.02082	6.37474	1.31599	4.84407	1.27e-06	6.38e-06	#N/A
Solyc04g077210	7.8939	6.32098	1.35026	4.6813	2.85e-06	1.37e-05	(1 of 1) PTHR11850:SF64 - HOMEOBOX PROTEIN KNOTTED-1-LIKE 1
Solyc02g069057	6.37714	6.31768	1.36158	4.63997	3.48e-06	1.65e-05	(1 of 6) PTHR32278//PTHR32278:SF8 - FAMILY NOT NAMED // PHLOEM PROTEIN 2-A10-RELATED
Solyc07g055820	4.14232	6.2663	1.57184	3.9866	6.7e-05	0.000260988	(1 of 2) PTHR27004:SF21 - DISEASE RESISTANCE-LIKE PROTEIN/LRR DOMAIN-CONTAINING PROTEIN
Solyc07g061760	42.492	6.25314	1.22164	5.11865	3.08e-07	1.66e-06	(1 of 6) IPR002110//IPR020683//IPR027001 - Ankyrin repeat // Ankyrin repeat-containing domain // Caskin/Ankyrin repeat-containing protein
Solyc08g005610	1773.69	6.18315	0.174203	35.4939	6.11e-276	2.45e-273	(1 of 2) PTHR24286:SF10 - ABSCISIC ACID 8'-HYDROXYLASE 1-RELATED
Solyc06g082880	7.61697	6.05204	1.4093	4.29437	1.75e-05	7.48e-05	(1 of 66) PF01535//PF13041//PF14432 - PPR repeat (PPR) // PPR repeat family (PPR_2) // DYW family of nucleic acid deaminases (DYW_deaminase)
Solyc11g018772	3.5411	5.98302	1.84464	3.24347	0.00118085	0.00362584	(1 of 4) PTHR31388:SF37 - PEROXIDASE 4-RELATED
Solyc09g007840	212.7	5.87789	0.550794	10.6717	1.38e-26	2.47e-25	(1 of 1) PTHR10217//PTHR10217:SF494 - VOLTAGE AND LIGAND GATED POTASSIUM CHANNEL // SUBFAMILY NOT NAMED
Solyc03g081240	825.265	5.85734	0.217077	26.9828	2.36e-160	3.17e-158	(1 of 1) PTHR26402//PTHR26402:SF560 - RESPONSE REGULATOR OF TWO-COMPONENT SYSTEM // SUBFAMILY NOT NAMED
Solyc06g075690	522.977	5.72267	0.342224	16.722	9.06e-63	4.04e-61	(1 of 4) IPR010369//IPR021182 - Protein of unknown function DUF966 // Uncharacterised conserved protein UCP031043
Solyc02g071500	5.69349	5.68356	1.40202	4.05384	5.04e-05	0.000199908	(1 of 13) 1.14.11.32 - Codeine 3-O-demethylase / Codeine O-demethylase
Solyc05g008020	5.71096	5.63587	1.47187	3.82904	0.000128641	0.00047824	(1 of 4) PTHR24055:SF211 - MITOGEN-ACTIVATED PROTEIN KINASE 16-RELATED
Solyc08g036640	370.325	5.60278	0.527917	10.613	2.59e-26	4.59e-25	(1 of 5) PTHR33077:SF17 - PROTEIN TIFY 5A-RELATED
Solyc00g500087	3.46672	5.49242	1.48903	3.6886	0.000225491	0.000801273	(1 of 3) K05579 - NAD(P)H-quinone oxidoreductase subunit H (ndhH)
Solyc04g074920	23.2093	5.43904	1.09383	4.97246	6.61e-07	3.42e-06	(1 of 2) PTHR20961//PTHR20961:SF8 - GLYCOSYLTRANSFERASE // SUBFAMILY NOT NAMED
Solyc02g070620	2.80599	5.42605	1.69798	3.19558	0.00139549	0.0042167	(1 of 6) IPR013187//IPR017451 - F-box associated domain, type 3 // F-box associated interaction domain
Solyc03g093110	604.156	5.40178	0.199532	27.0723	2.09e-161	2.85e-159	(1 of 6) PTHR31062:SF32 - XYLOGLUCAN ENDOTRANSGLUCOSYLASE/HYDROLASE PROTEIN 25-RELATED
Solyc02g085620	3.68993	5.39369	1.58116	3.41122	0.000646731	0.00209353	(1 of 1) PTHR23257//PTHR23257:SF535 - SERINE-THREONINE PROTEIN KINASE // PROTEIN KINASE ATN1-LIKE PROTEIN
Solyc03g093080	355.315	5.38641	0.241207	22.3311	1.84e-110	1.57e-108	(1 of 9) 2.207//3.151 - Xyloglucan:xyloglucosyl transferase / Xyloglucan endotransglycosylase // Xyloglucan-specific endo-beta-1,4-glucanase / Xyloglucanendohydrolase
Solyc07g006380	31.6444	5.35423	1.26027	4.24848	2.15e-05	9.05e-05	(1 of 13) IPR008177 - Gamma Purothionin
Solyc01g079200	286.705	5.34545	0.32889	16.253	2.13e-59	8.92e-58	(1 of 1) PTHR10209//PTHR10209:SF109 - OXIDOREDUCTASE, 2OG-FE II OXYGENASE FAMILY PROTEIN // SUBFAMILY NOT NAMED
Solyc07g056000	1012.3	5.30994	0.144781	36.6758	1.78e-294	7.62e-292	(1 of 9) 3.151 - Xyloglucan-specific endo-beta-1,4-glucanase / Xyloglucanendohydrolase
Solyc05g009970	7.15153	5.23134	1.39701	3.74465	0.000180642	0.000652737	#N/A
Solyc02g069270	5.04408	5.18922	1.41632	3.66387	0.000248434	0.000875032	(1 of 15) K11593 - eukaryotic translation initiation factor 2C (ELF2C, AGO)
Solyc08g036660	76.0008	5.1595	0.867779	5.94564	2.75e-09	1.85e-08	(1 of 1) IPR010399//IPR018467//IPR027417 - Tify domain // CO/COL/TOC1, conserved site // P-loop containing nucleoside triphosphate hydrolase
Solyc03g119250	1185.32	5.15473	0.158682	32.4846	1.76e-231	4.44e-229	(1 of 2) PTHR31713:SF15 - PROTEIN SAR DEFICIENT 1
Solyc01g103630	22.9685	5.15148	1.2767	4.03499	5.46e-05	0.000215351	(1 of 2) PTHR10374//PTHR10374:SF13 - LACTOYLGLUTATHIONE LYASE GLYOXALASE I // SUBFAMILY NOT NAMED
Solyc02g064830	34.5329	5.15136	1.2455	4.13599	3.53e-05	0.000143663	(1 of 8) K14487 - auxin responsive GH3 gene family (GH3)
Solyc01g079600	1187.35	5.12736	0.136161	37.6567	0	0	(1 of 1) PTHR21493:SF117 - ALPHA/BETA-HYDROLASES SUPERFAMILY PROTEIN
Solyc11g018800	123.133	5.10495	0.543647	9.3902	5.99e-21	8.48e-20	(1 of 4) PTHR31388//PTHR31388:SF37 - FAMILY NOT NAMED // PEROXIDASE 4-RELATED
Solyc01g091470	3.257	5.08554	1.63255	3.11508	0.00183892	0.0054145	(1 of 1) PTHR31100:SF2 - AT-HOOK MOTIF NUCLEAR LOCALIZED PROTEIN 18-RELATED
Solyc03g093120	172.783	5.04851	0.383011	13.1811	1.13e-39	2.98e-38	(1 of 6) PTHR31062//PTHR31062:SF32 - FAMILY NOT NAMED // XYLOGLUCAN ENDOTRANSGLUCOSYLASE/HYDROLASE PROTEIN 25-RELATED
Solyc03g120250	5.81645	5.02449	1.45538	3.45237	0.000555692	0.00182365	(1 of 3) PTHR11814:SF85 - SULFATE TRANSPORTER 3.4-RELATED
Solyc03g093410	25.1733	5.0157	1.11658	4.49201	7.06e-06	3.21e-05	(1 of 44) KOG0254 - Predicted transporter (major facilitator superfamily)
Solyc02g150127	3.40193	5.00338	1.5869	3.15294	0.00161637	0.00481615	#N/A
Solyc06g035490	6.62857	4.99159	1.38523	3.60343	0.000314051	0.00108415	(1 of 5) PTHR13935//PTHR13935:SF54 - ACHAETE-SCUTE TRANSCRIPTION FACTOR-RELATED // TRANSCRIPTION FACTOR BHLH118-RELATED
Solyc03g005880	3.99539	4.98007	1.5447	3.22398	0.00126422	0.00386122	(1 of 2) PTHR10791//PTHR10791:SF23 - RAG1-ACTIVATING PROTEIN 1 // SUBFAMILY NOT NAMED
Solyc03g005880	3.20647	4.9773	1.59893	3.11289	0.00185262	0.00544521	(1 of 2) 2.485 - Flavanone 7-O-beta-glucosyltransferase
Solyc07g062460	2.41925	4.97525	1.8116	2.74634	0.00602648	0.0156984	(1 of 3) PTHR31104:SF1 - GENOMIC DNA, CHROMOSOME 3, TAC CLONE:K15M2
Solyc10g007800	4.15773	4.96298	1.48872	3.33373	0.000856911	0.00271446	(1 of 3) PTHR33210//PTHR33210:SF6 - FAMILY NOT NAMED // PROTODERMAL FACTOR 1
Solyc01g080520	3.35693	4.92663	1.70804	2.88438	0.00392181	0.010664	(1 of 39) K04733 - interleukin-1 receptor-associated kinase 4 (IRAK4)
Solyc04g025650	816.685	4.91629	0.145772	33.7259	2.42e-249	7.8e-247	(1 of 1) PTHR13789//PTHR13789:SF1 - MONOOXYGENASE // FAD/NAD(P)-BINDING OXIDOREDUCTASE FAMILY PROTEIN-RELATED
Solyc09g014993	5.16239	4.9031	1.4575	3.36405	0.000768063	0.00245455	(1 of 2) PTHR11615//PTHR11615:SF144 - NITRATE, FROMATE, IRON DEHYDROGENASE // SUBFAMILY NOT NAMED
Solyc01g107220	4.10897	4.88803	1.61209	3.03211	0.00242854	0.00695261	#N/A
Solyc03g118210	1.76696	4.88283	1.9003	2.5695	0.0101845	0.0251087	(1 of 3) PTHR22850//PTHR22850:SF115 - WD40 REPEAT FAMILY // TRANSDUCIN/WD40 DOMAIN-CONTAINING PROTEIN
Solyc02g089590	1.83377	4.87018	1.98617	2.45205	0.0142045	0.0336284	(1 of 5) PTHR34191//PTHR34191:SF2 - FAMILY NOT NAMED // STRESS-INDUCED PROTEIN KIN1-RELATED
Solyc03g116890	355.53	4.85135	0.265899	18.245	2.27e-74	1.24e-72	(1 of 4) PTHR31429:SF3 - WRKY TRANSCRIPTION FACTOR 40-RELATED
Solyc01g087630	63.5716	4.84588	0.526758	9.19945	3.6e-20	4.94e-19	(1 of 2) PTHR10366//PTHR10366:SF244 - NAD DEPENDENT EPIMERASE/DEHYDRATASE // CINNAMYL-ALCOHOL DEHYDROGENASE-RELATED
Solyc07g062840	12.7308	4.811	1.18103	4.07356	4.63e-05	0.000184896	(1 of 1) PTHR31744//PTHR31744:SF22 - FAMILY NOT NAMED // PROTEIN CUP-SHAPED COTYLEDON 1-RELATED
Solyc03g115970	1.98589	4.80408	1.77958	2.69955	0.00694324	0.0178665	#N/A
Solyc00g500192	7.94537	4.76635	1.19001	4.00531	6.19e-05	0.000242196	(1 of 3) K05579 - NAD(P)H-quinone oxidoreductase subunit H (ndhH)
Solyc06g054030	1.86605	4.76361	1.97716	2.40932	0.0159822	0.0372716	(1 of 5) PTHR33044//PTHR33044:SF13 - FAMILY NOT NAMED // BIFUNCTIONAL INHIBITOR/LIPID-TRANSFER PROTEIN/SEED STORAGE 2S ALBUMIN-LIKE PROTEIN-RELATED
Solyc02g071760	2.15385	4.76158	1.82567	2.60812	0.00910399	0.0227433	(1 of 4) PF06884 - Protein of unknown function (DUF1264) (DUF1264)
Solyc06g062920	167.418	4.74123	0.427024	11.103	1.21e-28	2.32e-27	(1 of 5) PTHR27001//PTHR27001:SF123 - FAMILY NOT NAMED // SER/THR PROTEIN KINASE ACIK1B
Solyc08g008240	11.3024	4.73425	1.18184	4.00583	6.18e-05	0.000241713	(1 of 3) PTHR23257//PTHR23257:SF530 - SERINE-THREONINE PROTEIN KINASE // SERINE/THREONINE/TYROSINE KINASE-RELATED
Solyc01g073800	4.53431	4.73037	1.54816	3.05548	0.00224701	0.00647736	(1 of 1) IPR004146//IPR011011//IPR013783 - DC1 // Zinc finger, FYVE/PHD-type // Immunoglobulin-like fold
Solyc05g013470	2.31653	4.72123	1.87007	2.52463	0.0115822	0.0281179	(1 of 4) PTHR11206//PTHR11206:SF79 - MULTIDRUG RESISTANCE PROTEIN // MATE EFFLUX FAMILY PROTEIN
Solyc04g079450	6.00549	4.72031	1.42599	3.31021	0.00093227	0.00292749	(1 of 3) PTHR11461//PTHR11461:SF192 - SERINE PROTEASE INHIBITOR, SERPIN // SUBFAMILY NOT NAMED
Solyc08g075360	78.1139	4.71148	0.518733	9.08267	1.06e-19	1.43e-18	(1 of 2) 3.6.3.29 - Molybdate-transporting ATPase
Solyc00g500088	3.20442	4.67848	1.59281	2.93726	0.00331131	0.00917736	(1 of 37) PF05758 - Ycf1 (Ycf1)
Solyc00g500143	2.96527	4.64671	1.66766	2.78637	0.00533028	0.0140679	(1 of 4) K02986 - small subunit ribosomal protein S4 (RP-S4, rpsD)
Solyc02g084670	5.28367	4.63998	1.43426	3.23511	0.00121597	0.00372187	(1 of 1) PTHR10108//PTHR10108:SF784 - METHYLTRANSFERASE // METHYLTRANSFERASE PMT24-RELATED
Solyc06g060440	1.45402	4.63699	2.05009	2.26184	0.0237072	0.0527163	(1 of 4) PTHR22811//PTHR22811:SF58 - TRANSMEMBRANE EMP24 DOMAIN-CONTAINING PROTEIN // TRANSMEMBRANE EMP24 DOMAIN-CONTAINING PROTEIN 10
Solyc08g059710	69.7201	4.62777	0.637152	7.26322	3.78e-13	3.49e-12	#N/A
Solyc05g012360	9.46782	4.62314	1.16023	3.98468	6.76e-05	0.000262942	(1 of 3) PTHR10992//PTHR10992:SF783 - ALPHA/BETA HYDROLASE FOLD-CONTAINING PROTEIN // SUBFAMILY NOT NAMED
Solyc03g034230	39.4348	4.61741	0.814065	5.67203	1.41e-08	8.81e-08	#N/A
Solyc09g005690	2.26558	4.61236	1.9914	2.31614	0.0205508	0.0465522	(1 of 1) PTHR11200:SF115 - DNASE I-LIKE SUPERFAMILY PROTEIN
Solyc00g500324	2.22761	4.60436	1.74804	2.63401	0.00843826	0.0212532	(1 of 37) PF05758 - Ycf1 (Ycf1)
Solyc02g062300	1.73386	4.57531	2.11848	2.15972	0.0307945	0.0662829	(1 of 15) PF03181 - BURP domain (BURP)
Solyc02g094460	8.59924	4.57072	1.21594	3.75899	0.000170602	0.000618643	(1 of 1) PTHR31140:SF10 - B3 DOMAIN-CONTAINING TRANSCRIPTION FACTOR FUS3
Solyc02g065020	5.96529	4.55882	1.43445	3.1781	0.00148241	0.00445304	(1 of 2) PTHR31722//PTHR31722:SF5 - FAMILY NOT NAMED // EMB|CAB62433.1|-RELATED
Solyc02g067605	35.4891	4.53765	0.683198	6.64178	3.1e-11	2.47e-10	#N/A
Solyc02g088710	6.77956	4.51341	1.34538	3.35474	0.000794388	0.00253077	(1 of 1) PTHR24096//PTHR24096:SF116 - FAMILY NOT NAMED // 4-COUMARATE--COA LIGASE-LIKE 1
Solyc03g112100	2.70763	4.51106	1.65516	2.72546	0.00642125	0.0166372	(1 of 1) PTHR34806//PTHR34806:SF1 - FAMILY NOT NAMED // HIGH-AFFINITY NITRATE TRANSPORTER 3.1-RELATED
Solyc09g064810	5.06641	4.50392	1.42719	3.15581	0.00160055	0.00477442	(1 of 2) PTHR13018:SF29 - ERD (EARLY-RESPONSIVE TO DEHYDRATION STRESS) FAMILY PROTEIN
Solyc03g093130	215.335	4.46981	0.254939	17.5329	8.04e-69	4.09e-67	(1 of 9) 3.151 - Xyloglucan-specific endo-beta-1,4-glucanase / Xyloglucanendohydrolase
Solyc01g105630	2.71613	4.46093	1.6554	2.69478	0.00704359	0.0180995	(1 of 1) PTHR23050//PTHR23050:SF211 - CALCIUM BINDING PROTEIN // SUBFAMILY NOT NAMED
Solyc12g040860	3.25698	4.44713	1.83378	2.42512	0.0153033	0.0358791	(1 of 66) 3.39 - Glucan endo-1,3-beta-D-glucosidase / Laminarinase
Solyc03g026280	745.272	4.43695	0.137273	32.322	3.44e-229	8.32e-227	(1 of 38) K09286 - EREBP-like factor (EREBP)
Solyc01g005300	557.461	4.42484	0.187512	23.5976	4.08e-123	4.08e-121	(1 of 1) K12116 - flavin-binding kelch repeat F-box protein 1 (FKF1)
Solyc09g090480	1.65602	4.4247	2.07534	2.13204	0.0330039	0.0703314	(1 of 2) PTHR31280//PTHR31280:SF1 - FAMILY NOT NAMED // F19P19.6 PROTEIN
Solyc02g087420	2.97469	4.41244	1.89011	2.33449	0.0195702	0.0445611	#N/A
Solyc09g082670	3.64386	4.40509	1.63355	2.69665	0.00700418	0.0180057	(1 of 3) PTHR10015//PTHR10015:SF139 - HEAT SHOCK TRANSCRIPTION FACTOR // HEAT STRESS TRANSCRIPTION FACTOR A-6A-RELATED
Solyc03g006040	3.01424	4.39927	1.60624	2.73886	0.00616521	0.0160302	(1 of 193) IPR011598 - Myc-type, basic helix-loop-helix (bHLH) domain
Solyc05g053380	5.14801	4.38261	1.50449	2.91301	0.00357963	0.00984105	(1 of 3) PTHR31221//PTHR31221:SF13 - FAMILY NOT NAMED // WRKY TRANSCRIPTION FACTOR 48-RELATED
Solyc02g069053	2.08328	4.34317	1.82924	2.3743	0.0175825	0.0405313	(1 of 6) PTHR32278//PTHR32278:SF8 - FAMILY NOT NAMED // PHLOEM PROTEIN 2-A10-RELATED
Solyc04g009440	1975.42	4.33955	0.100646	43.1171	0	0	(1 of 2) PTHR31719:SF17 - NAC DOMAIN-CONTAINING PROTEIN 102-RELATED
Solyc02g071820	83.7784	4.32884	0.365606	11.8402	2.42e-32	5.34e-31	(1 of 2) PTHR27006:SF3 - LRR RECEPTOR-LIKE SERINE/THREONINE-PROTEIN KINASE RFK1-RELATED
Solyc07g055730	5.12312	4.31937	1.43324	3.01371	0.00258076	0.007345	(1 of 3) IPR026057//IPR029962 - PC-Esterase // Trichome birefringence-like family
Solyc02g086850	3.8439	4.31221	1.76	2.45012	0.0142809	0.0337658	(1 of 1) PTHR12801:SF56 - EXONUCLEASE FAMILY PROTEIN
Solyc02g089530	275.86	4.29728	0.226124	19.0041	1.58e-80	9.41e-79	#N/A
Solyc07g061750	46.0607	4.29671	0.606992	7.07869	1.46e-12	1.29e-11	(1 of 12) IPR002110//IPR020683//IPR026961//IPR027001 - Ankyrin repeat // Ankyrin repeat-containing domain // PGG domain // Caskin/Ankyrin repeat-containing protein
Solyc06g083100	5.9727	4.29145	1.4418	2.97645	0.00291608	0.00821302	(1 of 2) K16586 - HAUS augmin-like complex subunit 3 (HAUS3)
Solyc02g080120	12.9423	4.27268	0.925055	4.61883	3.86e-06	1.82e-05	(1 of 2) PTHR10209:SF90 - GIBBERELLIN 2-BETA-DIOXYGENASE 7-RELATED
Solyc07g040710	18.2387	4.26229	1.55002	2.74983	0.00596263	0.0155518	#N/A
Solyc06g075950	1.76605	4.25915	2.0722	2.05538	0.0398422	0.0825537	(1 of 28) PF03226 - Yippee zinc-binding/DNA-binding /Mis18, centromere assembly (Yippee-Mis18)
Solyc02g077500	2.6607	4.25379	1.60537	2.64973	0.00805558	0.0204262	#N/A
Solyc09g056393	2.18833	4.25167	1.74565	2.43557	0.0148682	0.0349792	(1 of 840) 2.7.7.49 - RNA-directed DNA polymerase / Revertase
Solyc05g055080	7.56526	4.24693	1.43394	2.96172	0.00305924	0.00855863	#N/A
Solyc03g025700	13.2453	4.22667	1.02375	4.1286	3.65e-05	0.000148001	(1 of 3) IPR002885//IPR011990//IPR016024 - Pentatricopeptide repeat // Tetratricopeptide-like helical domain // Armadillo-type fold
Solyc12g010850	10.9542	4.19869	1.63226	2.57232	0.0101019	0.0249317	#N/A
Solyc01g102840	770.812	4.19561	0.128877	32.5552	1.77e-232	4.53e-230	(1 of 10) PTHR11017//PTHR11017:SF161 - LEUCINE-RICH REPEAT-CONTAINING PROTEIN // SUBFAMILY NOT NAMED
Solyc00g500022	3.79568	4.19434	1.70154	2.46502	0.0137005	0.0326113	(1 of 1) K02963 - small subunit ribosomal protein S18 (RP-S18, MRPS18, rpsR)
Solyc01g095150	2625.85	4.19362	0.0741439	56.5605	0	0	(1 of 3) PTHR31459:SF3 - DESICCATION-RELATED PROTEIN LEA14-RELATED
Solyc06g066750	9.31808	4.19107	1.25893	3.32908	0.000871341	0.00275733	#N/A
Solyc07g055990	8.34419	4.18748	1.4074	2.97533	0.00292677	0.00823934	(1 of 32) K08235 - xyloglucan:xyloglucosyl transferase (E2.207)
Solyc01g006920	2.67645	4.17564	1.57012	2.65944	0.00782714	0.0199101	(1 of 66) PF01535//PF13041//PF14432 - PPR repeat (PPR) // PPR repeat family (PPR_2) // DYW family of nucleic acid deaminases (DYW_deaminase)
Solyc09g065360	2.69056	4.16908	1.63982	2.5424	0.0110094	0.0268904	(1 of 3) PTHR31174//PTHR31174:SF7 - SEED MATURATION FAMILY PROTEIN // LEA PROTEIN-RELATED
Solyc11g067220	1.8789	4.15853	1.90371	2.18443	0.0289306	0.0627404	#N/A
Solyc01g008690	1.86876	4.15158	1.83801	2.25874	0.0238994	0.0530668	(1 of 2) K15356 - GDP-mannose transporter (VRG4, GONST1)
Solyc06g068350	33.3978	4.14863	0.628766	6.59806	4.17e-11	3.29e-10	#N/A
Solyc02g092783	2.12078	4.14795	1.71366	2.42052	0.0154982	0.0362808	(1 of 2) PTHR22904//PTHR22904:SF381 - TPR REPEAT CONTAINING PROTEIN // SUBFAMILY NOT NAMED
Solyc01g108240	400.955	4.1174	0.27546	14.9474	1.62e-50	5.75e-49	(1 of 117) IPR001471//IPR016177 - AP2/ERF domain // DNA-binding domain
Solyc06g065450	23.6306	4.11131	0.643653	6.38745	1.69e-10	1.27e-09	(1 of 2) PTHR22593:SF8 - PARALLEL SPINDLE 1 PROTEIN
Solyc04g054690	248.408	4.07268	0.277498	14.6764	9.13e-49	3.11e-47	(1 of 1) 1.10.3.2//1.10.3.3 - Laccase / Urishiol oxidase // L-ascorbate oxidase / Ascorbase
Solyc04g039960	1.56831	4.06173	2.0161	2.01464	0.0439422	0.090116	(1 of 5) PTHR10891//PTHR10891:SF386 - EF-HAND CALCIUM-BINDING DOMAIN CONTAINING PROTEIN // SUBFAMILY NOT NAMED
Solyc09g005560	14.7896	4.05654	1.14625	3.53896	0.000401705	0.00135999	(1 of 1) PTHR10032:SF215 - TRIHELIX TRANSCRIPTION FACTOR GT-3A-RELATED
Solyc04g072920	413.377	4.05092	0.148431	27.2917	5.32e-164	7.66e-162	(1 of 1) PTHR10788:SF25 - TREHALOSE-PHOSPHATE PHOSPHATASE D-RELATED
Solyc01g079940	737.405	4.04833	0.151291	26.7585	9.84e-158	1.3e-155	(1 of 1) PTHR13683//PTHR13683:SF356 - ASPARTYL PROTEASES // SUBFAMILY NOT NAMED
Solyc11g006210	2.90534	4.04508	1.55927	2.59421	0.00948087	0.0235729	#N/A
Solyc05g008840	4.71396	4.03911	1.39669	2.89192	0.00382899	0.0104501	(1 of 3) PTHR22937:SF18 - F6A14.12 PROTEIN-RELATED
Solyc09g009580	6.2503	4.02474	1.23446	3.26032	0.00111286	0.00343657	(1 of 5) 1.42//1.50 - Hexadecanal dehydrogenase (acylating) / Fatty acyl-CoA reductase // Long-chain-fatty-acyl-CoA reductase / Acyl-CoA reductase
Solyc12g006360	5.81843	4.0188	1.37049	2.93238	0.00336375	0.00930872	(1 of 1) PTHR11206:SF85 - PROTEIN TRANSPARENT TESTA 12
Solyc02g094310	45.6588	4.01171	0.505585	7.93479	2.11e-15	2.26e-14	(1 of 176) PF01535//PF13041 - PPR repeat (PPR) // PPR repeat family (PPR_2)
Solyc11g072920	1.80695	4.00698	1.86443	2.14917	0.031621	0.0677821	(1 of 2) PTHR31388:SF8 - PEROXIDASE 53-RELATED
Solyc06g007190	697.809	4.00053	0.163199	24.5132	1.07e-132	1.15e-130	(1 of 3) PTHR13832:SF117 - PROTEIN PHOSPHATASE 2C-LIKE PROTEIN-RELATED
Solyc09g014990	798.6	3.98005	0.149046	26.7035	4.29e-157	5.64e-155	(1 of 2) K13424 - WRKY transcription factor 33 (WRKY33)
Solyc04g078880	31.6145	3.96975	1.30286	3.04694	0.00231181	0.00665047	(1 of 3) PTHR33676//PTHR33676:SF3 - FAMILY NOT NAMED // COLD REGULATED PROTEIN 27
Solyc02g064680	6950.76	3.94601	0.0500332	78.8678	0	0	(1 of 3) PTHR24093//PTHR24093:SF262 - FAMILY NOT NAMED // CALCIUM-TRANSPORTING ATPASE 2, PLASMA MEMBRANE-TYPE-RELATED
Solyc04g074890	1.4928	3.94533	2.00677	1.96601	0.049298	0.0993622	#N/A
Solyc00g500084	1.55434	3.93803	1.88659	2.08738	0.0368537	0.0771426	(1 of 37) PF05758 - Ycf1 (Ycf1)
Solyc12g017240	1785.72	3.93378	0.0804052	48.9244	0	0	(1 of 9) 3.151 - Xyloglucan-specific endo-beta-1,4-glucanase / Xyloglucanendohydrolase
Solyc06g034140	5.53152	3.93326	1.36217	2.88751	0.0038831	0.0105759	(1 of 1) IPR003340//IPR007930//IPR015300 - B3 DNA binding domain // Protein of unknown function DUF724 // DNA-binding pseudobarrel domain
Solyc06g005270	1.3617	3.93239	1.97095	1.99517	0.0460239	0.0937262	(1 of 5) PF12579 - Protein of unknown function (DUF3755) (DUF3755)
Solyc04g076970	2.81639	3.9283	1.72842	2.27277	0.0230401	0.0514442	(1 of 3) PTHR22952//PTHR22952:SF145 - CAMP-RESPONSE ELEMENT BINDING PROTEIN-RELATED // SUBFAMILY NOT NAMED
Solyc06g007610	116.425	3.92822	0.337188	11.6499	2.3e-31	4.89e-30	(1 of 28) IPR029068 - Glyoxalase/Bleomycin resistance protein/Dihydroxybiphenyl dioxygenase
Solyc06g082740	2.88201	3.90786	1.66627	2.34527	0.0190135	0.0434062	(1 of 2) PTHR10994//PTHR10994:SF82 - RETICULON // SUBFAMILY NOT NAMED
Solyc12g013700	36.9852	3.89679	0.633021	6.15587	7.47e-10	5.29e-09	(1 of 1) PTHR11772//PTHR11772:SF14 - ASPARAGINE SYNTHETASE // SUBFAMILY NOT NAMED
Solyc12g009450	42.3257	3.89235	0.465876	8.3549	6.55e-17	7.58e-16	(1 of 6) PTHR23155//PTHR23155:SF514 - LEUCINE-RICH REPEAT-CONTAINING PROTEIN // SUBFAMILY NOT NAMED
Solyc01g095160	54.3006	3.89141	0.419871	9.26811	1.89e-20	2.64e-19	(1 of 1) IPR000879//IPR002885//IPR011990 - Guanylin // Pentatricopeptide repeat // Tetratricopeptide-like helical domain
Solyc01g079670	23.079	3.89098	0.700012	5.55844	2.72e-08	1.64e-07	(1 of 28) PF05553 - Cotton fibre expressed protein (DUF761)
Solyc01g090515	1.84176	3.87794	1.88475	2.05753	0.0396353	0.0821619	#N/A
Solyc02g062320	2.35567	3.87638	1.78146	2.17596	0.0295584	0.0639437	(1 of 15) PF03181 - BURP domain (BURP)
Solyc01g088810	25.9278	3.86961	0.637634	6.0687	1.29e-09	8.95e-09	(1 of 12) IPR002110//IPR020683//IPR026961//IPR027001 - Ankyrin repeat // Ankyrin repeat-containing domain // PGG domain // Caskin/Ankyrin repeat-containing protein
Solyc06g076570	171.097	3.86907	0.236543	16.3568	3.89e-60	1.65e-58	(1 of 7) PTHR11527:SF158 - 17.6 KDA CLASS I HEAT SHOCK PROTEIN 1-RELATED
Solyc01g103310	2.1494	3.86701	1.8644	2.07413	0.0380669	0.0793394	(1 of 3) PTHR14445:SF39 - SWIB/MDM2, PLUS-3 AND GYF DOMAIN-CONTAINING PROTEIN-RELATED
Solyc08g066890	7.694	3.86662	1.06655	3.62535	0.000288574	0.0010026	(1 of 4) 3.2.2.9 - Adenosylhomocysteine nucleosidase / S-adenosylhomocysteine/5'-methylthioadenosine nucleosidase
Solyc03g083480	153.825	3.8615	0.382863	10.0858	6.38e-24	1.02e-22	(1 of 36) PF13947 - Wall-associated receptor kinase galacturonan-binding (GUB_WAK_bind)
Solyc08g068600	532.608	3.85866	0.211962	18.2044	4.76e-74	2.58e-72	(1 of 2) 4.22//4.28//4.53 - Histidine decarboxylase / L-histidine carboxy-lyase // Aromatic-L-amino-acid decarboxylase / Tryptophan decarboxylase // Phenylalanine decarboxylase / L-phenylalanine decarboxylase
Solyc01g097180	1.91701	3.83903	1.90006	2.02047	0.0433343	0.0890479	(1 of 1) PTHR31865:SF3 - F22O13.28
Solyc12g005920	3.92446	3.79396	1.49358	2.54018	0.0110796	0.0270405	(1 of 4) PTHR19961//PTHR19961:SF25 - FIMBRIN/PLASTIN // ACTIN BINDING CALPONIN HOMOLOGY DOMAIN-CONTAINING PROTEIN-RELATED
Solyc04g050620	16.0616	3.79286	1.59984	2.37078	0.0177507	0.0408577	(1 of 146) IPR001128//IPR002401//IPR002403 - Cytochrome P450 // Cytochrome P450, E-class, group I // Cytochrome P450, E-class, group IV
Solyc07g056190	331.132	3.76812	0.244556	15.408	1.45e-53	5.39e-52	#N/A
Solyc01g099370	3776.41	3.76603	0.0676686	55.654	0	0	(1 of 105) PF00168 - C2 domain (C2)
Solyc01g098690	7.01748	3.75455	1.351	2.77909	0.00545107	0.0143517	(1 of 44) PF00560//PF08263//PF13855 - Leucine Rich Repeat (LRR_1) // Leucine rich repeat N-terminal domain (LRRNT_2) // Leucine rich repeat (LRR_8)
Solyc05g012910	5.81594	3.73787	1.40453	2.66128	0.00778433	0.0198121	(1 of 2) PTHR23155//PTHR23155:SF483 - LEUCINE-RICH REPEAT-CONTAINING PROTEIN // SUBFAMILY NOT NAMED
Solyc04g079760	170.647	3.7363	0.363359	10.2827	8.44e-25	1.4e-23	(1 of 4) PF03350 - Uncharacterized protein family, UPF0114 (UPF0114)
Solyc06g005170	3331.2	3.70882	0.0646364	57.3797	0	0	(1 of 1) PTHR24055//PTHR24055:SF214 - MITOGEN-ACTIVATED PROTEIN KINASE // MITOGEN-ACTIVATED PROTEIN KINASE 3
Solyc07g041000	3.39779	3.70789	1.59454	2.32537	0.0200523	0.0455718	(1 of 1) PTHR13047//PTHR13047:SF1 - PRE-MRNA CLEAVAGE FACTOR IM, 25KD SUBUNIT // SUBFAMILY NOT NAMED
Solyc12g017230	1456.95	3.69041	0.0840963	43.8831	0	0	#N/A
Solyc00g500290	8.02529	3.68767	0.952691	3.87079	0.000108484	0.00040776	(1 of 1) K03046 - DNA-directed RNA polymerase subunit beta' (rpoC)
Solyc08g077680	2196.67	3.67566	0.0706166	52.0509	0	0	(1 of 2) PTHR32258:SF4 - KINASE INTERACTING (KIP1-LIKE) FAMILY PROTEIN
Solyc02g021410	10.371	3.67255	0.840155	4.37128	1.24e-05	5.42e-05	(1 of 3) PTHR32468//PTHR32468:SF26 - FAMILY NOT NAMED // CATION/H(+) ANTIPORTER 15
Solyc06g062540	70.1412	3.66789	0.749828	4.89164	1e-06	5.07e-06	(1 of 4) K13248 - pyridoxal phosphate phosphatase PHOSPHO2 (PHOSPHO2)
Solyc02g083690	2.21364	3.66056	1.69676	2.15738	0.0309761	0.0666115	(1 of 4) PF06911 - Senescence-associated protein (Senescence)
Solyc05g012810	50.9994	3.65809	0.519843	7.0369	1.97e-12	1.73e-11	#N/A
Solyc11g017130	19.9051	3.65647	0.649956	5.62571	1.85e-08	1.14e-07	(1 of 2) PTHR22593:SF8 - PARALLEL SPINDLE 1 PROTEIN
Solyc02g071470	3.86845	3.64985	1.592	2.29262	0.0218699	0.0492313	(1 of 13) 1.14.11.32 - Codeine 3-O-demethylase / Codeine O-demethylase
Solyc12g011360	2.47897	3.64782	1.80531	2.02061	0.0433202	0.0890289	(1 of 3) IPR016030 - Adenosylcobalamin biosynthesis, ATP:cob(I)alamin adenosyltransferase-like
Solyc03g115960	3.71239	3.64544	1.4484	2.51686	0.0118404	0.028673	(1 of 1) PTHR22835//PTHR22835:SF267 - ZINC FINGER FYVE DOMAIN CONTAINING PROTEIN // SUBFAMILY NOT NAMED
Solyc03g123620	1166.91	3.64314	0.0896455	40.6394	0	0	(1 of 2) PTHR31707//PTHR31707:SF42 - FAMILY NOT NAMED // PECTINESTERASE 1-RELATED
Solyc04g009900	1830.67	3.62548	0.0787853	46.0172	0	0	(1 of 3) 2.7.11.1//4.49 - Non-specific serine/threonine protein kinase / Threonine-specific protein kinase // Phosphoenolpyruvate carboxykinase (ATP) / Phosphopyruvate carboxylase
Solyc02g087510	21.9903	3.61821	0.741336	4.88066	1.06e-06	5.34e-06	(1 of 12) IPR000719//IPR001245//IPR002290//IPR011009//IPR011993//IPR020635 - Protein kinase domain // Serine-threonine/tyrosine-protein kinase catalytic domain // Serine/threonine/dual specificity protein kinase, catalytic domain // Protein kinase-like domain // Pleckstrin-homology domain (PH domain)/Phosphotyrosine-binding domain (PTB) // Tyrosine-protein kinase, catalytic domain
Solyc08g068680	193.005	3.61591	0.261101	13.8487	1.3e-43	3.9e-42	(1 of 5) 4.28//4.53 - Aromatic-L-amino-acid decarboxylase / Tryptophan decarboxylase // Phenylalanine decarboxylase / L-phenylalanine decarboxylase
Solyc03g111190	2.5637	3.61361	1.77258	2.03861	0.041489	0.0856286	(1 of 1) PTHR31741//PTHR31741:SF10 - FAMILY NOT NAMED // AUXIN-INDEPENDENT GROWTH PROMOTER-LIKE PROTEIN
Solyc01g105870	3.21857	3.58948	1.67258	2.14608	0.0318668	0.068224	(1 of 3) 4.205//4.217 - Tricyclene synthase // (-)-camphene synthase
Solyc08g006630	13.0885	3.58339	0.823232	4.35284	1.34e-05	5.86e-05	(1 of 1) PTHR32017:SF3 - SPINDLE AND KINETOCHORE-ASSOCIATED PROTEIN 2
Solyc06g062560	20.3107	3.57139	0.711481	5.01966	5.18e-07	2.72e-06	(1 of 2) 3.1.3.75//3.6 - Phosphoethanolamine/phosphocholine phosphatase / PHOSPHO1 // Inorganic diphosphatase / Pyrophosphate phosphohydrolase
Solyc12g056745	13.2363	3.56121	0.90006	3.95664	7.6e-05	0.000293127	(1 of 3) PTHR31221//PTHR31221:SF36 - FAMILY NOT NAMED // WRKY TRANSCRIPTION FACTOR 50-RELATED
Solyc04g079530	10.6871	3.55834	0.962431	3.69724	0.000217955	0.000777043	(1 of 2) PTHR11654//PTHR11654:SF174 - OLIGOPEPTIDE TRANSPORTER-RELATED // SUBFAMILY NOT NAMED
Solyc03g111710	1179.34	3.55744	0.100401	35.4325	5.4e-275	2.12e-272	(1 of 3) PTHR24413//PTHR24413:SF75 - FAMILY NOT NAMED // BTB/POZ AND TAZ DOMAIN-CONTAINING PROTEIN 2
Solyc12g038557	2.97582	3.52036	1.69215	2.0804	0.0374884	0.0782578	#N/A
Solyc06g071400	3.9071	3.50421	1.60178	2.1877	0.0286914	0.0623023	(1 of 2) PTHR10791//PTHR10791:SF42 - RAG1-ACTIVATING PROTEIN 1 // BIDIRECTIONAL SUGAR TRANSPORTER SWEET4-RELATED
Solyc01g079660	452.826	3.48402	0.16637	20.9414	2.25e-97	1.68e-95	(1 of 28) PF05553 - Cotton fibre expressed protein (DUF761)
Solyc05g013410	240.517	3.48194	0.204789	17.0026	7.86e-65	3.66e-63	(1 of 1) KOG4014 - Uncharacterized conserved protein (contains TPR repeat)
Solyc10g007280	224.932	3.45587	0.260167	13.2833	2.89e-40	7.8e-39	(1 of 1) PTHR23070//PTHR23070:SF21 - BCS1 AAA-TYPE ATPASE // SUBFAMILY NOT NAMED
Solyc07g062685	54.9716	3.42834	0.406054	8.44305	3.09e-17	3.67e-16	(1 of 3) PTHR33388//PTHR33388:SF1 - FAMILY NOT NAMED // F1K23.3
Solyc10g083900	4.66876	3.42134	1.33098	2.57054	0.0101542	0.0250406	(1 of 2) PTHR10641//PTHR10641:SF636 - MYB-LIKE DNA-BINDING PROTEIN MYB // SUBFAMILY NOT NAMED
Solyc02g076690	346.49	3.41884	0.152328	22.444	1.47e-111	1.26e-109	(1 of 4) PTHR12411:SF371 - CATHEPSIN O
Solyc01g108100	15.3076	3.4089	1.14385	2.98019	0.00288068	0.00812199	(1 of 3) PTHR33676//PTHR33676:SF3 - FAMILY NOT NAMED // COLD REGULATED PROTEIN 27
Solyc03g082900	33.6765	3.36852	0.533946	6.30872	2.81e-10	2.08e-09	(1 of 1) PTHR32227:SF92 - O-GLYCOSYL HYDROLASES FAMILY 17 PROTEIN
Solyc04g078325	46.7175	3.34103	0.813886	4.10503	4.04e-05	0.000162959	(1 of 7) 1.14.13.89 - Isoflavone 2'-hydroxylase / Isoflavone 2'-monooxygenase
Solyc01g087590	442.194	3.33836	0.158116	21.1133	6e-99	4.6e-97	(1 of 1) K13366 - polyamine oxidase (MPAO, PAO1)
Solyc09g025230	5.62076	3.33232	1.33105	2.50353	0.0122962	0.0296521	(1 of 4) PTHR23324:SF48 - PATELLIN-3-RELATED
Solyc07g053230	166.95	3.3172	0.344833	9.61973	6.6e-22	9.79e-21	(1 of 5) PTHR10641//PTHR10641:SF541 - MYB-LIKE DNA-BINDING PROTEIN MYB // SUBFAMILY NOT NAMED
Solyc12g009480	973.075	3.31179	0.0957359	34.593	3.22e-262	1.14e-259	(1 of 2) PTHR10783//PTHR10783:SF44 - XENOTROPIC AND POLYTROPIC RETROVIRUS RECEPTOR 1-RELATED // SPX DOMAIN-CONTAINING PROTEIN 1-RELATED
Solyc11g073080	32.7563	3.30575	0.688216	4.80336	1.56e-06	7.73e-06	(1 of 1) PTHR12396:SF9 - METHYL-CPG-BINDING DOMAIN-CONTAINING PROTEIN 7
Solyc08g006750	110.617	3.3034	0.308849	10.6958	1.06e-26	1.91e-25	(1 of 5) 4.28//4.53 - Aromatic-L-amino-acid decarboxylase / Tryptophan decarboxylase // Phenylalanine decarboxylase / L-phenylalanine decarboxylase
Solyc08g016587	5.73794	3.30315	1.4189	2.32797	0.0199138	0.0452986	#N/A
Solyc02g062550	89.4548	3.30104	0.392753	8.40488	4.28e-17	5.03e-16	(1 of 8) PTHR23070//PTHR23070:SF24 - BCS1 AAA-TYPE ATPASE // SUBFAMILY NOT NAMED
Solyc01g009870	5.35053	3.29773	1.48392	2.22231	0.0262626	0.0575988	(1 of 1) K18696 - glycerophosphodiester phosphodiesterase (GDE1)
Solyc02g030460	6.1387	3.29535	1.29986	2.53515	0.0112398	0.0273988	(1 of 2) PTHR33492:SF2 - HOMEODOMAIN-LIKE SUPERFAMILY PROTEIN-RELATED
Solyc01g100010	117.106	3.29398	0.324365	10.1552	3.14e-24	5.08e-23	(1 of 2) PTHR32278:SF2 - F-BOX PROTEIN PP2-B13-RELATED
Solyc03g117980	2972.47	3.27746	0.0654046	50.1105	0	0	(1 of 2) PTHR11972:SF64 - RESPIRATORY BURST OXIDASE HOMOLOG PROTEIN A-RELATED
Solyc11g073075	152.911	3.27369	0.345596	9.47259	2.73e-21	3.94e-20	(1 of 1) IPR007087//IPR013083//IPR015880 - Zinc finger, C2H2 // Zinc finger, RING/FYVE/PHD-type // Zinc finger, C2H2-like
Solyc09g064160	18.9024	3.26185	0.565222	5.77091	7.88e-09	5.06e-08	(1 of 3) PTHR23023//PTHR23023:SF141 - DIMETHYLANILINE MONOOXYGENASE // INDOLE-3-PYRUVATE MONOOXYGENASE YUCCA3-RELATED
Solyc06g059740	6.45022	3.24578	1.13664	2.85559	0.00429572	0.0115916	(1 of 2) PTHR11695//PTHR11695:SF432 - ALCOHOL DEHYDROGENASE RELATED // SUBFAMILY NOT NAMED
Solyc02g067300	4.38747	3.23034	1.4505	2.22705	0.0259438	0.056981	(1 of 3) PTHR18937:SF231 - STRUCTURAL MAINTENANCE OF CHROMOSOMES PROTEIN
Solyc08g006740	30.4101	3.22823	0.548893	5.88135	4.07e-09	2.69e-08	(1 of 5) 4.28//4.53 - Aromatic-L-amino-acid decarboxylase / Tryptophan decarboxylase // Phenylalanine decarboxylase / L-phenylalanine decarboxylase
Solyc03g113940	10.6239	3.22562	0.944231	3.41614	0.000635164	0.00205878	(1 of 12) PF07887 - Calmodulin binding protein-like (Calmodulin_bind)
Solyc01g091560	3.13127	3.20763	1.41275	2.27048	0.0231784	0.0517028	(1 of 3) PTHR21660//PTHR21660:SF12 - THIOESTERASE SUPERFAMILY MEMBER-RELATED // SUBFAMILY NOT NAMED
Solyc01g006680	5.75364	3.19875	1.15526	2.76885	0.00562551	0.0147604	(1 of 1) K10277 - lysine-specific demethylase 8 [EC:1.14.11.27] (KDM8, JMJD5)
Solyc07g054630	8.46369	3.19084	1.0088	3.16301	0.00156146	0.0046669	(1 of 72) IPR003340//IPR015300 - B3 DNA binding domain // DNA-binding pseudobarrel domain
Solyc02g088140	12.5607	3.18516	0.909764	3.50108	0.000463376	0.00154693	(1 of 9) PF12854//PF13041 - PPR repeat (PPR_1) // PPR repeat family (PPR_2)
Solyc12g057060	190.227	3.18356	0.248635	12.8041	1.55e-37	3.91e-36	(1 of 9) PTHR11926//PTHR11926:SF286 - GLUCOSYL/GLUCURONOSYL TRANSFERASES // SUBFAMILY NOT NAMED
Solyc02g085440	5.70301	3.18344	1.35247	2.3538	0.0185825	0.0425595	(1 of 2) IPR001810//IPR015916//IPR017451 - F-box domain // Galactose oxidase, beta-propeller // F-box associated interaction domain
Solyc01g014315	3.8771	3.14458	1.57215	2.00018	0.0454809	0.0928579	#N/A
Solyc01g103590	163.711	3.13892	0.26943	11.6503	2.29e-31	4.88e-30	(1 of 2) PTHR10374//PTHR10374:SF13 - LACTOYLGLUTATHIONE LYASE GLYOXALASE I // SUBFAMILY NOT NAMED
Solyc10g083890	6.43853	3.1388	1.3103	2.39549	0.0165983	0.0385327	(1 of 2) PTHR18952:SF100 - ALPHA CARBONIC ANHYDRASE 5
Solyc09g089680	18.4695	3.1301	0.693628	4.51265	6.4e-06	2.92e-05	(1 of 2) PTHR10209//PTHR10209:SF209 - OXIDOREDUCTASE, 2OG-FE II OXYGENASE FAMILY PROTEIN // SUBFAMILY NOT NAMED
Solyc01g110510	40.0181	3.10947	0.400007	7.77355	7.63e-15	7.9e-14	(1 of 2) PTHR12276//PTHR12276:SF58 - EPSIN/ENT-RELATED // SUBFAMILY NOT NAMED
Solyc09g065840	263.709	3.10279	0.171186	18.1252	2.01e-73	1.09e-71	(1 of 1) PTHR10302//PTHR10302:SF0 - SINGLE-STRANDED DNA-BINDING PROTEIN // SINGLE-STRANDED DNA-BINDING PROTEIN, MITOCHONDRIAL
Solyc01g091590	487.069	3.10129	0.148093	20.9415	2.24e-97	1.68e-95	(1 of 1) PTHR32246:SF20 - BON1-ASSOCIATED PROTEIN 1-RELATED
Solyc06g073587	466.72	3.0854	0.623819	4.94598	7.58e-07	3.9e-06	(1 of 3) PTHR11413//PTHR11413:SF57 - CYSTATIN FAMILY MEMBER // SUBFAMILY NOT NAMED
Solyc01g008220	26.5869	3.084	0.56413	5.46683	4.58e-08	2.7e-07	(1 of 80) IPR011993 - Pleckstrin-homology domain (PH domain)/Phosphotyrosine-binding domain (PTB)
Solyc03g005580	2.56793	3.07598	1.45917	2.10803	0.0350284	0.0739186	(1 of 3) PTHR31189:SF1 - 12S SEED STORAGE PROTEIN CRA1-RELATED
Solyc04g012010	4.44796	3.0723	1.44446	2.12695	0.033424	0.0710622	(1 of 13) PTHR23155//PTHR23155:SF626 - LEUCINE-RICH REPEAT-CONTAINING PROTEIN // SUBFAMILY NOT NAMED
Solyc06g068180	12.5408	3.06541	0.89655	3.41912	0.000628239	0.002041	(1 of 4) PTHR31245//PTHR31245:SF1 - FAMILY NOT NAMED // UBIQUITIN SYSTEM COMPONENT CUE PROTEIN
Solyc03g031890	95.9818	3.04982	0.323995	9.41317	4.81e-21	6.85e-20	(1 of 3) PTHR33172//PTHR33172:SF2 - FAMILY NOT NAMED // EMB|CAB83157.1
Solyc09g075890	192.078	3.04651	0.270681	11.255	2.19e-29	4.32e-28	(1 of 1) PTHR12725//PTHR12725:SF81 - HALOACID DEHALOGENASE-LIKE HYDROLASE // SUBFAMILY NOT NAMED
Solyc04g079660	14.1382	3.03452	1.17647	2.57933	0.00989911	0.0244839	(1 of 106) KOG0156 - Cytochrome P450 CYP2 subfamily
Solyc11g010220	14.4671	3.03188	0.755567	4.01272	6e-05	0.000235266	(1 of 176) PF01535//PF13041 - PPR repeat (PPR) // PPR repeat family (PPR_2)
Solyc05g050210	9.60736	3.01686	0.942605	3.20055	0.00137163	0.00415484	(1 of 2) PTHR22835//PTHR22835:SF200 - ZINC FINGER FYVE DOMAIN CONTAINING PROTEIN // SUBFAMILY NOT NAMED
Solyc12g014360	22.9186	3.01599	0.592913	5.08674	3.64e-07	1.94e-06	(1 of 2) PTHR32285//PTHR32285:SF58 - FAMILY NOT NAMED // PROTEIN TRICHOME BIREFRINGENCE-LIKE 41
Solyc02g077000	22.8911	3.01049	0.549681	5.47679	4.33e-08	2.57e-07	(1 of 31) 3.32 - Phospholipase A(1) / Phospholipase A1
Solyc10g054380	2.38086	3.00234	1.49541	2.0077	0.0446749	0.0914352	(1 of 4) PTHR11627//PTHR11627:SF16 - FRUCTOSE-BISPHOSPHATE ALDOLASE // FRUCTOSE-BISPHOSPHATE ALDOLASE 1, CHLOROPLASTIC-RELATED
Solyc03g045080	6.58494	3.00012	1.14832	2.61262	0.00898516	0.0224861	(1 of 1) PTHR37253:SF1 - PROTEIN GAMETE EXPRESSED 3
Solyc07g052880	8.47028	2.99684	1.03168	2.90482	0.00367466	0.0100827	(1 of 6) PTHR23213:SF195 - FORMIN-LIKE PROTEIN 12-RELATED
Solyc11g072380	5.53318	2.99602	1.08227	2.76826	0.00563558	0.0147847	(1 of 5) PTHR31189:SF2 - CUPIN DOMAIN-CONTAINING PROTEIN
Solyc06g008368	4.41187	2.99182	1.44423	2.07157	0.0383056	0.0797737	(1 of 8) PTHR23155//PTHR23155:SF587 - LEUCINE-RICH REPEAT-CONTAINING PROTEIN // SUBFAMILY NOT NAMED
Solyc08g008370	2777.47	2.98444	0.0603031	49.4906	0	0	(1 of 1) PTHR10857//PTHR10857:SF38 - COPINE // SUBFAMILY NOT NAMED
Solyc10g078510	26.1366	2.9762	0.876827	3.39429	0.000688071	0.00221816	(1 of 2) PTHR32227//PTHR32227:SF95 - FAMILY NOT NAMED // GLUCAN ENDO-1,3-BETA-GLUCOSIDASE 8-RELATED
Solyc02g086300	52.727	2.9675	0.432879	6.85527	7.12e-12	5.98e-11	(1 of 3) 3.5.1.94 - Gamma-glutamyl-gamma-aminobutyrate hydrolase / Gamma-glutamyl-GABA hydrolase
Solyc09g091660	2451.74	2.96206	0.0667128	44.4002	0	0	(1 of 7) PTHR19241//PTHR19241:SF221 - ATP-BINDING CASSETTE TRANSPORTER // SUBFAMILY NOT NAMED
Solyc03g005810	23.9184	2.9533	0.599702	4.92462	8.45e-07	4.33e-06	(1 of 28) PF16913 - Purine nucleobase transmembrane transport (PUNUT)
Solyc01g079080	5.72487	2.94852	1.13244	2.6037	0.00922247	0.0229987	#N/A
Solyc01g106540	48.5639	2.94427	0.415104	7.09284	1.31e-12	1.17e-11	#N/A
Solyc04g077270	530.223	2.9387	0.145777	20.1589	2.25e-90	1.56e-88	(1 of 8) IPR000719//IPR000858//IPR001245//IPR001480//IPR002290//IPR003609//IPR011009//IPR020635//IPR024171 - Protein kinase domain // S-locus glycoprotein domain // Serine-threonine/tyrosine-protein kinase catalytic domain // Bulb-type lectin domain // Serine/threonine/dual specificity protein kinase, catalytic domain // PAN/Apple domain // Protein kinase-like domain // Tyrosine-protein kinase, c…
Solyc04g072043	9.04546	2.92305	0.898234	3.25421	0.00113707	0.00350309	(1 of 1) IPR000504//IPR002004//IPR003954//IPR006515 - RNA recognition motif domain // Polyadenylate-binding protein/Hyperplastic disc protein // RNA recognition motif domain, eukaryote // Polyadenylate binding protein, human types 1, 2, 3, 4
Solyc11g068620	108.341	2.8928	0.384103	7.53131	5.02e-14	4.94e-13	(1 of 1) PTHR31989//PTHR31989:SF4 - FAMILY NOT NAMED // NAC DOMAIN-CONTAINING PROTEIN 61-RELATED
Solyc05g012630	9.49727	2.87587	0.940762	3.05696	0.00223591	0.00645167	(1 of 176) PF01535//PF13041 - PPR repeat (PPR) // PPR repeat family (PPR_2)
Solyc08g066320	71.2743	2.87451	0.39831	7.21675	5.32e-13	4.87e-12	(1 of 22) IPR000719//IPR001611//IPR002290//IPR003591//IPR011009//IPR013210//IPR013320//IPR020635 - Protein kinase domain // Leucine-rich repeat // Serine/threonine/dual specificity protein kinase, catalytic domain // Leucine-rich repeat, typical subtype // Protein kinase-like domain // Leucine-rich repeat-containing N-terminal, plant-type // Concanavalin A-like lectin/glucanase domain // Tyrosine…
Solyc09g011860	416.428	2.87345	0.148544	19.3441	2.28e-83	1.45e-81	(1 of 40) PF10250 - GDP-fucose protein O-fucosyltransferase (O-FucT)
Solyc01g073820	22.4129	2.86435	0.668014	4.28787	1.8e-05	7.69e-05	(1 of 5) PTHR13871//PTHR13871:SF50 - THIOREDOXIN // SUBFAMILY NOT NAMED
Solyc01g058520	12.107	2.85592	0.855743	3.33736	0.00084579	0.00268108	(1 of 1) PTHR31388:SF44 - PEROXIDASE 40
Solyc06g073050	1184.16	2.83247	0.0826494	34.271	2.13e-257	7.38e-255	(1 of 2) PTHR31989:SF5 - F11O4.3-RELATED
Solyc10g050690	31.8027	2.82654	0.521842	5.41646	6.08e-08	3.54e-07	(1 of 3) PTHR34052//PTHR34052:SF1 - FAMILY NOT NAMED // AUXIN RESPONSE FACTOR 30-RELATED
Solyc09g091800	8.10173	2.82046	0.955011	2.95333	0.00314365	0.0087668	#N/A
Solyc03g044710	13.6456	2.81786	0.728114	3.87008	0.000108802	0.000408789	(1 of 9) 3.26 - Galactolipase
Solyc01g109110	229.948	2.80182	0.193813	14.4563	2.29e-47	7.63e-46	(1 of 2) PTHR10218//PTHR10218:SF222 - GTP-BINDING PROTEIN ALPHA SUBUNIT // EXTRA-LARGE GUANINE NUCLEOTIDE-BINDING PROTEIN 1
Solyc07g006770	25.8089	2.79923	0.627017	4.46436	8.03e-06	3.63e-05	(1 of 1) PF15102 - TMEM154 protein family (TMEM154)
Solyc01g094380	7.48036	2.79604	0.901909	3.10014	0.00193429	0.00566535	(1 of 2) PTHR12203//PTHR12203:SF28 - KDEL LYS-ASP-GLU-LEU CONTAINING - RELATED // DOWNSTREAM TARGET OF AGL15 2
Solyc12g008960	38.2562	2.79285	0.605059	4.61583	3.92e-06	1.84e-05	#N/A
Solyc01g102690	10.3995	2.78765	0.717932	3.88289	0.000103221	0.000389329	(1 of 1) IPR002885//IPR011009//IPR011990 - Pentatricopeptide repeat // Protein kinase-like domain // Tetratricopeptide-like helical domain
Solyc01g088410	3.44333	2.77573	1.3306	2.08607	0.0369721	0.0773201	(1 of 3) PTHR11863//PTHR11863:SF41 - STEROL DESATURASE // PROTEIN ECERIFERUM 1
Solyc06g072290	12.4319	2.76557	0.881494	3.13736	0.00170475	0.00505496	(1 of 2) PTHR32258:SF3 - F11A17.4-RELATED
Solyc02g087960	462.347	2.75612	0.134423	20.5034	2.01e-93	1.45e-91	(1 of 2) PTHR10641//PTHR10641:SF491 - MYB-LIKE DNA-BINDING PROTEIN MYB // MYB TRANSCRIPTION FACTOR
Solyc03g080090	3266.47	2.73184	0.0556444	49.0946	0	0	(1 of 2) PTHR31989//PTHR31989:SF5 - FAMILY NOT NAMED // F11O4.3-RELATED
Solyc10g011740	1922.91	2.72879	0.0713902	38.2236	0	0	(1 of 13) K06689 - ubiquitin-conjugating enzyme E2 D/E (UBE2D_E, UBC4, UBC5)
Solyc00g500323	20.5773	2.72352	0.50168	5.42879	5.67e-08	3.32e-07	(1 of 6) K02111 - F-type H+-transporting ATPase subunit alpha (ATPF1A, atpA)
Solyc01g103260	7.86623	2.72301	0.908564	2.99704	0.0027261	0.00772285	#N/A
Solyc07g016050	5.88907	2.70646	0.913419	2.963	0.00304658	0.00852579	(1 of 1) PF05889 - O-phosphoseryl-tRNA(Sec) selenium transferase, SepSecS (SepSecS)
Solyc07g006280	5416.85	2.70543	0.0455796	59.3563	0	0	(1 of 1) IPR000301//IPR006029//IPR018499//IPR027361 - Tetraspanin // Neurotransmitter-gated ion-channel transmembrane domain // Tetraspanin/Peripherin // Nicotinic acetylcholine-gated receptor, transmembrane domain
Solyc10g085420	2985.63	2.70027	0.0570023	47.3712	0	0	(1 of 3) PTHR31087//PTHR31087:SF11 - FAMILY NOT NAMED // PROTEIN LURP-ONE-RELATED 1-RELATED
Solyc05g006430	67.6073	2.69051	0.310223	8.67283	4.21e-18	5.24e-17	(1 of 2) PTHR23213//PTHR23213:SF239 - FORMIN-RELATED // FORMIN-LIKE PROTEIN 4-RELATED
Solyc06g050810	190.53	2.68412	0.225759	11.8893	1.34e-32	2.99e-31	(1 of 1) PTHR31087//PTHR31087:SF17 - FAMILY NOT NAMED // PROTEIN LURP-ONE-RELATED 14-RELATED
Solyc06g062550	138.231	2.66567	0.230309	11.5743	5.56e-31	1.17e-29	(1 of 2) 3.1.3.75 - Phosphoethanolamine/phosphocholine phosphatase / PHOSPHO1
Solyc01g112000	1086.77	2.66009	0.0843953	31.5194	4.71e-218	1.04e-215	(1 of 1) PTHR31692:SF4 - EXPANSIN-LIKE A1-RELATED
Solyc01g107370	28.7707	2.64995	0.600144	4.41553	1.01e-05	4.48e-05	(1 of 4) PTHR23201//PTHR23201:SF10 - EXTENSIN, PROLINE-RICH PROTEIN // GIBBERELLIN-REGULATED GASA/GAST/SNAKIN FAMILY PROTEIN-RELATED
Solyc05g007710	13.1744	2.63715	0.777443	3.39208	0.00069363	0.00223413	(1 of 4) PTHR10641//PTHR10641:SF546 - MYB-LIKE DNA-BINDING PROTEIN MYB // SUBFAMILY NOT NAMED
Solyc03g122340	3437.67	2.62989	0.0551252	47.7075	0	0	(1 of 2) PTHR11771:SF38 - LIPOXYGENASE 3, CHLOROPLASTIC-RELATED
Solyc01g090300	8.6372	2.61443	1.27052	2.05776	0.0396135	0.0821259	(1 of 6) PTHR31190:SF21 - ETHYLENE-RESPONSIVE TRANSCRIPTION FACTOR 13
Solyc02g088850	37.9505	2.60503	0.418558	6.22382	4.85e-10	3.49e-09	(1 of 4) PTHR14379//PTHR14379:SF10 - LIMKAIN B LKAP // SUBFAMILY NOT NAMED
Solyc01g091010	78.1463	2.60271	0.311746	8.34883	6.89e-17	7.97e-16	(1 of 1) PTHR31675:SF0 - AXIAL REGULATOR YABBY 1-RELATED
Solyc02g090560	32.4726	2.59349	0.629026	4.12302	3.74e-05	0.000151534	(1 of 3) KOG0204 - Calcium transporting ATPase
Solyc05g006670	15.6881	2.58801	0.634404	4.07944	4.51e-05	0.000180483	(1 of 50) 3.15 - Polygalacturonase / Pectinase
Solyc08g062940	50.7996	2.58294	0.350279	7.37396	1.66e-13	1.57e-12	(1 of 50) PF00612 - IQ calmodulin-binding motif (IQ)
Solyc03g083470	73.5546	2.572	0.418748	6.14213	8.14e-10	5.75e-09	(1 of 24) 3.1.4.46 - Glycerophosphodiester phosphodiesterase / Glycerophosphoryl diester phosphodiesterase
Solyc07g064990	60.4386	2.57113	0.7606	3.38039	0.00072383	0.00232246	(1 of 2) 2.278 - Indole-3-acetate O-methyltransferase / IAA carboxylmethyltransferase
Solyc06g076050	906.865	2.57046	0.0967577	26.566	1.68e-155	2.18e-153	(1 of 3) PTHR24128//PTHR24128:SF14 - FAMILY NOT NAMED // E3 UBIQUITIN-PROTEIN LIGASE XBAT31-RELATED
Solyc03g120650	42.5729	2.55275	0.439826	5.804	6.47e-09	4.19e-08	(1 of 5) PTHR33101//PTHR33101:SF10 - FAMILY NOT NAMED // RHO GUANINE NUCLEOTIDE EXCHANGE FACTOR 8-RELATED
Solyc01g073890	29.7705	2.55132	0.629729	4.05147	5.09e-05	0.000201728	(1 of 1) PTHR13871//PTHR13871:SF36 - THIOREDOXIN // SUBFAMILY NOT NAMED
Solyc11g008200	206.927	2.52803	0.23574	10.7238	7.87e-27	1.42e-25	(1 of 2) PTHR21576//PTHR21576:SF40 - UNCHARACTERIZED NODULIN-LIKE PROTEIN // SUBFAMILY NOT NAMED
Solyc01g005230	18.5485	2.51429	0.655857	3.83359	0.000126286	0.000469975	(1 of 8) 2.50 - Loganate O-methyltransferase
Solyc03g098010	160.235	2.50215	0.23844	10.4938	9.22e-26	1.6e-24	(1 of 2) 1.11.1.7//3.1.3.2 - Peroxidase / Lactoperoxidase // Acid phosphatase / Phosphomonoesterase
Solyc07g055180	34.8676	2.4987	0.461252	5.4172	6.05e-08	3.53e-07	(1 of 1) PTHR27001:SF30 - PROTEIN KINASE FAMILY PROTEIN
Solyc03g113720	260.591	2.49446	0.190003	13.1285	2.26e-39	5.94e-38	(1 of 2) PTHR26402//PTHR26402:SF526 - RESPONSE REGULATOR OF TWO-COMPONENT SYSTEM // TWO-COMPONENT RESPONSE REGULATOR ARR15-RELATED
Solyc01g087500	538.52	2.48957	0.109975	22.6377	1.84e-113	1.63e-111	(1 of 1) K03164 - DNA topoisomerase II [EC:5.99.1.3] (TOP2)
Solyc10g005480	360.972	2.48122	0.142827	17.3721	1.34e-67	6.59e-66	(1 of 2) PTHR34049:SF1 - F-BOX PROTEIN SKIP27
Solyc01g108910	188.501	2.47707	0.189507	13.0711	4.81e-39	1.25e-37	(1 of 316) IPR029063 - S-adenosyl-L-methionine-dependent methyltransferase
Solyc05g023725	6.01952	2.45801	0.937988	2.62051	0.00877977	0.022008	#N/A
Solyc12g089010	26.5373	2.45289	0.53118	4.61781	3.88e-06	1.83e-05	(1 of 2) PTHR18934:SF91 - PRE-MRNA-SPLICING FACTOR ATP-DEPENDENT RNA HELICASE PRP16
Solyc02g069055	7.34506	2.44227	0.887212	2.75274	0.0059098	0.0154249	(1 of 6) PTHR32278:SF8 - PHLOEM PROTEIN 2-A10-RELATED
Solyc02g071770	13.5612	2.43305	0.652681	3.72778	0.000193172	0.000694606	(1 of 4) PF06884 - Protein of unknown function (DUF1264) (DUF1264)
Solyc02g094180	10.6379	2.43146	0.94172	2.58193	0.00982491	0.0243232	(1 of 1) PTHR31517//PTHR31517:SF7 - FAMILY NOT NAMED // PEROXIDASE 55
Solyc12g094650	202.927	2.41658	0.189366	12.7614	2.69e-37	6.71e-36	(1 of 2) PF04578//PF13968 - Protein of unknown function, DUF594 (DUF594) // Domain of unknown function (DUF4220) (DUF4220)
Solyc03g118470	2065.63	2.40452	0.0600017	40.0743	0	0	(1 of 6) 3.63//3.6.1.22 - ADP-ribose diphosphatase / ADPR-PPase // NAD(+) diphosphatase / NADP pyrophosphatase
Solyc02g071400	5.86169	2.39761	1.06085	2.26008	0.0238164	0.0529145	(1 of 2) PTHR10209//PTHR10209:SF150 - OXIDOREDUCTASE, 2OG-FE II OXYGENASE FAMILY PROTEIN // SUBFAMILY NOT NAMED
Solyc06g051190	4.98343	2.39636	1.05478	2.27191	0.0230922	0.0515417	(1 of 1) KOG0988 - RNA-directed RNA polymerase QDE-1 required for posttranscriptional gene silencing and RNA interference
Solyc01g010060	30.0721	2.39151	0.607786	3.93479	8.33e-05	0.000318841	#N/A
Solyc02g094400	1151.64	2.39038	0.0717122	33.3329	1.29e-243	3.83e-241	(1 of 2) PTHR22958//PTHR22958:SF10 - RELATED TO MULTIFUNCTIONAL CYCLIN-DEPENDENT KINASE-RELATED // SUBFAMILY NOT NAMED
Solyc05g055650	47.3962	2.37975	0.393434	6.04867	1.46e-09	1.01e-08	(1 of 2) 1.1.2.6 - Polyvinyl alcohol dehydrogenase (cytochrome) / PVADH
Solyc02g070890	110.335	2.3783	0.273017	8.71118	3.01e-18	3.77e-17	(1 of 2) PTHR27000:SF16 - LRR RECEPTOR-LIKE SERINE/THREONINE-PROTEIN KINASE FLS2
Solyc01g095630	1780.29	2.37784	0.0699669	33.9852	3.68e-253	1.23e-250	(1 of 85) PF03106 - WRKY DNA -binding domain (WRKY)
Solyc01g094240	16.0392	2.3736	0.595407	3.98652	6.71e-05	0.000261029	(1 of 7) 1.208 - (+)-neomenthol dehydrogenase / Monoterpenoid dehydrogenase
Solyc01g094600	6.89905	2.372	0.900393	2.6344	0.00842851	0.0212316	(1 of 45) PF01535//PF13041//PF13812 - PPR repeat (PPR) // PPR repeat family (PPR_2) // Pentatricopeptide repeat domain (PPR_3)
Solyc05g009310	21.8452	2.37095	0.661645	3.58342	0.000339127	0.00116511	(1 of 9) IPR000315//IPR010402 - B-box-type zinc finger // CCT domain
Solyc10g011910	136.939	2.37064	0.247735	9.56924	1.08e-21	1.59e-20	(1 of 2) PTHR32096//PTHR32096:SF31 - FAMILY NOT NAMED // WRKY TRANSCRIPTION FACTOR 22
Solyc11g010710	19.8916	2.36343	0.611794	3.86311	0.000111952	0.000419682	(1 of 2) PTHR32467//PTHR32467:SF33 - FAMILY NOT NAMED // AP2-LIKE ETHYLENE-RESPONSIVE TRANSCRIPTION FACTOR AIL6-RELATED
Solyc02g079520	106.467	2.35719	0.261858	9.00178	2.22e-19	2.95e-18	(1 of 6) PTHR10891//PTHR10891:SF585 - EF-HAND CALCIUM-BINDING DOMAIN CONTAINING PROTEIN // SUBFAMILY NOT NAMED
Solyc08g079760	69.4345	2.35665	0.307401	7.66638	1.77e-14	1.79e-13	(1 of 1) PTHR14326:SF15 - CELL CYCLE REGULATED MICROTUBULE ASSOCIATED PROTEIN
Solyc12g096170	34	2.3534	0.43094	5.46109	4.73e-08	2.79e-07	(1 of 1) PF03980 - Nnf1 (Nnf1)
Solyc01g100200	1858.79	2.3501	0.0719706	32.6537	7.1e-234	1.84e-231	(1 of 1) PTHR31636//PTHR31636:SF46 - FAMILY NOT NAMED // SCARECROW-LIKE PROTEIN 11-RELATED
Solyc05g050380	241.425	2.34335	0.179988	13.0195	9.48e-39	2.44e-37	(1 of 4) PTHR10217//PTHR10217:SF540 - VOLTAGE AND LIGAND GATED POTASSIUM CHANNEL // SUBFAMILY NOT NAMED
Solyc08g082070	111.431	2.34077	0.227584	10.2853	8.21e-25	1.36e-23	(1 of 1) K09273 - upstream-binding transcription factor (UBTF)
Solyc00g500196	3.91015	2.34038	1.07272	2.18173	0.0291296	0.0631421	(1 of 37) PF05758 - Ycf1 (Ycf1)
Solyc01g111350	147.315	2.33697	0.266503	8.76902	1.8e-18	2.29e-17	(1 of 14) IPR010658//IPR020846 - Nodulin-like // Major facilitator superfamily domain
Solyc06g074190	263.918	2.33524	0.158144	14.7666	2.41e-49	8.37e-48	#N/A
Solyc02g088070	545.59	2.32616	0.116118	20.0328	2.85e-89	1.95e-87	(1 of 3) PTHR31089:SF1 - CYCLIC DOF FACTOR 4-RELATED
Solyc04g072070	97.3005	2.31955	0.330953	7.00872	2.41e-12	2.1e-11	(1 of 3) PTHR31221//PTHR31221:SF36 - FAMILY NOT NAMED // WRKY TRANSCRIPTION FACTOR 50-RELATED
Solyc01g008600	117.87	2.3171	0.240283	9.64321	5.25e-22	7.82e-21	(1 of 3) PF00076//PF00642 - RNA recognition motif. (a.k.a. RRM, RBD, or RNP domain) (RRM_1) // Zinc finger C-x8-C-x5-C-x3-H type (and similar) (zf-CCCH)
Solyc01g107290	476.412	2.31684	0.129512	17.889	1.44e-71	7.58e-70	(1 of 1) PTHR14155//PTHR14155:SF182 - RING FINGER DOMAIN-CONTAINING // SUBFAMILY NOT NAMED
Solyc02g090380	759.065	2.31415	0.0920514	25.1397	1.83e-139	2.08e-137	(1 of 2) PTHR23155//PTHR23155:SF543 - LEUCINE-RICH REPEAT-CONTAINING PROTEIN // SUBFAMILY NOT NAMED
Solyc03g121080	96.1387	2.31277	0.252583	9.15647	5.36e-20	7.33e-19	#N/A
Solyc08g081610	18.4527	2.31071	0.648853	3.56122	0.000369141	0.00125924	(1 of 85) PF03106 - WRKY DNA -binding domain (WRKY)
Solyc08g081980	21.9835	2.30249	0.546647	4.21202	2.53e-05	0.000105273	(1 of 3) PTHR23257//PTHR23257:SF530 - SERINE-THREONINE PROTEIN KINASE // SERINE/THREONINE/TYROSINE KINASE-RELATED
Solyc08g077760	178.64	2.30152	0.218453	10.5356	5.92e-26	1.04e-24	#N/A
Solyc03g114380	98.452	2.30085	0.253496	9.07648	1.12e-19	1.51e-18	(1 of 1) PTHR24115//PTHR24115:SF372 - FAMILY NOT NAMED // KIF19A
Solyc06g076850	4759.73	2.29968	0.0357147	64.3903	0	0	(1 of 1) PF13432 - Tetratricopeptide repeat (TPR_16)
Solyc12g019540	20.9662	2.29484	0.557061	4.11955	3.8e-05	0.000153661	#N/A
Solyc12g056920	25.8972	2.28869	0.500408	4.57365	4.79e-06	2.23e-05	(1 of 3) K17469 - sulfate transporter 2, low-affinity (SULTR2)
Solyc10g044510	169.117	2.28695	0.20687	11.055	2.07e-28	3.93e-27	(1 of 1) PTHR31942//PTHR31942:SF9 - FAMILY NOT NAMED // MLO-LIKE PROTEIN 4
Solyc04g009040	60.0403	2.28669	0.360013	6.35169	2.13e-10	1.59e-09	(1 of 11) PF00069//PF00560//PF08263 - Protein kinase domain (Pkinase) // Leucine Rich Repeat (LRR_1) // Leucine rich repeat N-terminal domain (LRRNT_2)
Solyc03g117590	2380.46	2.28056	0.0646034	35.3009	5.69e-273	2.14e-270	(1 of 95) PF00226 - DnaJ domain (DnaJ)
Solyc12g005955	22.2467	2.27756	0.54709	4.16305	3.14e-05	0.000128928	#N/A
Solyc08g080290	25.7547	2.27463	0.54023	4.21049	2.55e-05	0.00010592	(1 of 4) PTHR31985//PTHR31985:SF9 - FAMILY NOT NAMED // ETHYLENE-RESPONSIVE TRANSCRIPTION FACTOR ERF025-RELATED
Solyc07g042510	29.2332	2.26197	0.578467	3.91029	9.22e-05	0.000350222	(1 of 3) K06890 - uncharacterized protein (K06890)
Solyc10g086340	69.0373	2.25594	0.296142	7.61778	2.58e-14	2.58e-13	(1 of 1) PTHR24115:SF525 - ATP BINDING MICROTUBULE MOTOR FAMILY PROTEIN
Solyc05g005280	216.093	2.2501	0.190007	11.8422	2.36e-32	5.22e-31	(1 of 2) PTHR32263:SF8 - INACTIVE POLY [ADP-RIBOSE] POLYMERASE SRO2-RELATED
Solyc03g005620	45.3939	2.24979	0.365996	6.14703	7.89e-10	5.58e-09	(1 of 2) PTHR24115:SF416 - PHRAGMOPLAST-ASSOCIATED KINESIN-RELATED PROTEIN 2
Solyc01g105387	60.0021	2.2482	0.373659	6.01672	1.78e-09	1.22e-08	(1 of 4) PTHR19241//PTHR19241:SF301 - ATP-BINDING CASSETTE TRANSPORTER // SUBFAMILY NOT NAMED
Solyc06g051320	76.981	2.24329	0.278518	8.05438	7.99e-16	8.77e-15	(1 of 15) 2.84 - Alcohol O-acetyltransferase / AATASE
Solyc10g078330	89.532	2.24186	0.249507	8.98519	2.58e-19	3.43e-18	(1 of 3) PTHR10177//PTHR10177:SF253 - CYCLINE // CYCLIN-B1-4
Solyc04g008780	8.12018	2.24026	0.944028	2.37308	0.0176403	0.0406392	(1 of 2) PTHR10366:SF307 - TETRAKETIDE ALPHA-PYRONE REDUCTASE 1
Solyc08g068610	52.2821	2.23941	0.412131	5.43373	5.52e-08	3.24e-07	(1 of 2) 4.22//4.28//4.53 - Histidine decarboxylase / L-histidine carboxy-lyase // Aromatic-L-amino-acid decarboxylase / Tryptophan decarboxylase // Phenylalanine decarboxylase / L-phenylalanine decarboxylase
Solyc06g035620	419.589	2.23337	0.120447	18.5424	9.4e-77	5.28e-75	(1 of 54) PF03514 - GRAS domain family (GRAS)
Solyc07g054940	5.62675	2.21372	0.85936	2.57601	0.00999479	0.024694	(1 of 4) PTHR10209//PTHR10209:SF164 - OXIDOREDUCTASE, 2OG-FE II OXYGENASE FAMILY PROTEIN // SUBFAMILY NOT NAMED
Solyc05g005680	20.6951	2.21339	0.524301	4.2216	2.43e-05	0.000101129	(1 of 1) PTHR31062//PTHR31062:SF25 - FAMILY NOT NAMED // XYLOGLUCAN ENDOTRANSGLUCOSYLASE/HYDROLASE PROTEIN 33-RELATED
Solyc00g021640	8.04563	2.213	0.762834	2.90103	0.00371942	0.0101873	(1 of 4) K02986 - small subunit ribosomal protein S4 (RP-S4, rpsD)
Solyc04g074710	29.9427	2.21231	0.450948	4.9059	9.3e-07	4.73e-06	(1 of 1) K00773 - queuine tRNA-ribosyltransferase [EC:2.4.2.29] (tgt, QTRT1)
Solyc04g082430	88.6487	2.20353	0.28411	7.7559	8.77e-15	9.06e-14	(1 of 3) PTHR10177//PTHR10177:SF217 - CYCLINE // SUBFAMILY NOT NAMED
Solyc07g042560	64.6746	2.20344	0.31242	7.05281	1.75e-12	1.54e-11	(1 of 1) PTHR24115//PTHR24115:SF509 - FAMILY NOT NAMED // KINESIN-LIKE PROTEIN NACK2
Solyc11g008905	26.7155	2.19653	0.543613	4.04062	5.33e-05	0.000210429	#N/A
Solyc10g051050	59.2526	2.19446	0.31031	7.07182	1.53e-12	1.35e-11	(1 of 16) PTHR23155:SF442 - PH DOMAIN LEUCINE-RICH REPEAT-CONTAINING PROTEIN PHOSPHATASE 2
Solyc08g014570	338.937	2.19293	0.155786	14.0766	5.29e-45	1.64e-43	(1 of 3) PTHR24186:SF8 - ANKYRIN REPEATS-CONTAINING PROTEIN
Solyc03g006220	169.531	2.17266	0.167622	12.9617	2.02e-38	5.17e-37	(1 of 4) PTHR32285//PTHR32285:SF15 - FAMILY NOT NAMED // PROTEIN TRICHOME BIREFRINGENCE-LIKE 37-RELATED
Solyc08g081550	438.434	2.1721	0.128876	16.8542	9.78e-64	4.46e-62	(1 of 4) PTHR11751:SF380 - 1-AMINOCYCLOPROPANE-1-CARBOXYLATE SYNTHASE 2-RELATED
Solyc09g092050	14.5733	2.1714	0.587425	3.69647	0.000218616	0.000779097	(1 of 1) PF01535//PF12854//PF13041//PF13812//PF14432 - PPR repeat (PPR) // PPR repeat (PPR_1) // PPR repeat family (PPR_2) // Pentatricopeptide repeat domain (PPR_3) // DYW family of nucleic acid deaminases (DYW_deaminase)
Solyc07g043070	26.9805	2.17002	0.465282	4.66389	3.1e-06	1.48e-05	#N/A
Solyc10g005250	20.5696	2.16367	0.567681	3.81142	0.000138171	0.000510387	(1 of 4) PTHR34682//PTHR34682:SF1 - FAMILY NOT NAMED // AT HOOK MOTIF-CONTAINING PROTEIN
Solyc07g053790	24.3939	2.15345	0.519134	4.14815	3.35e-05	0.00013679	(1 of 3) K16812 - targeting protein for Xklp2 (TPX2)
Solyc03g097050	866.601	2.15337	0.0880271	24.4625	3.7e-132	3.96e-130	(1 of 1) 2.42//2.4.2.24 - Cellulose synthase (UDP-forming) / UDP-glucose-cellulose glucosyltransferase // 1,4-beta-D-xylan synthase
Solyc06g066370	2625.07	2.15086	0.0574794	37.4196	1.87e-306	8.42e-304	(1 of 2) K13424 - WRKY transcription factor 33 (WRKY33)
Solyc03g098420	32.2676	2.14793	0.441202	4.86835	1.13e-06	5.66e-06	(1 of 5) PF01535//PF12854//PF13041//PF14432 - PPR repeat (PPR) // PPR repeat (PPR_1) // PPR repeat family (PPR_2) // DYW family of nucleic acid deaminases (DYW_deaminase)
Solyc06g063050	24.1382	2.14296	0.472699	4.53346	5.8e-06	2.67e-05	(1 of 4) PTHR31008:SF3 - COP1-INTERACTING PROTEIN-RELATED PROTEIN-RELATED
Solyc06g066690	42.095	2.13985	0.349121	6.12926	8.83e-10	6.21e-09	(1 of 2) PTHR12161:SF14 - REGULATOR OF VPS4
Solyc11g012020	92.4796	2.138	0.270492	7.90413	2.7e-15	2.88e-14	(1 of 4) K12483 - EH domain-containing protein 1 (EHD1)
Solyc01g107730	263.074	2.13175	0.146331	14.568	4.49e-48	1.51e-46	(1 of 1) PTHR10177//PTHR10177:SF251 - CYCLINE // CYCLIN-D3-1
Solyc08g008280	216.739	2.12717	0.215646	9.86415	5.95e-23	9.17e-22	(1 of 85) PF03106 - WRKY DNA -binding domain (WRKY)
Solyc09g064600	49.2063	2.12322	0.338775	6.26733	3.67e-10	2.68e-09	#N/A
Solyc05g015840	247.363	2.12202	0.165041	12.8575	7.8e-38	1.97e-36	(1 of 15) PF03110 - SBP domain (SBP)
Solyc02g067970	21.6808	2.11993	0.50298	4.21474	2.5e-05	0.000104108	(1 of 1) KOG0297 - TNF receptor-associated factor
Solyc02g087880	1123.64	2.11406	0.0842242	25.1004	4.92e-139	5.56e-137	(1 of 3) PTHR11588//PTHR11588:SF103 - TUBULIN // SUBFAMILY NOT NAMED
Solyc02g083890	163.602	2.11328	0.186413	11.3365	8.65e-30	1.73e-28	#N/A
Solyc09g082180	21.2781	2.11081	0.507281	4.16103	3.17e-05	0.00012993	(1 of 1) PTHR10868 - SIGMA 1-TYPE OPIOID RECEPTOR-RELATED
Solyc03g124110	86.097	2.10595	0.321978	6.54067	6.12e-11	4.79e-10	(1 of 117) IPR001471//IPR016177 - AP2/ERF domain // DNA-binding domain
Solyc01g057770	1405.01	2.10431	0.0753509	27.9267	1.26e-171	1.91e-169	(1 of 2) PTHR11453//PTHR11453:SF44 - ANION EXCHANGE PROTEIN // BORON TRANSPORTER 1-RELATED
Solyc05g007870	22.5671	2.10292	0.510881	4.11626	3.85e-05	0.000155772	(1 of 2) PTHR10641//PTHR10641:SF473 - MYB-LIKE DNA-BINDING PROTEIN MYB // MYB TRANSCRIPTION FACTOR
Solyc09g064610	198.112	2.09517	0.179605	11.6654	1.91e-31	4.09e-30	(1 of 11) PTHR23155//PTHR23155:SF562 - LEUCINE-RICH REPEAT-CONTAINING PROTEIN // SUBFAMILY NOT NAMED
Solyc01g086650	2257.47	2.09172	0.065328	32.0187	5.99e-225	1.38e-222	(1 of 1) PTHR21091//PTHR21091:SF16 - METHYLTETRAHYDROFOLATE:HOMOCYSTEINE METHYLTRANSFERASE RELATED // SIROHEME SYNTHASE
Solyc01g106750	82.8537	2.08997	0.27852	7.50385	6.2e-14	6.06e-13	#N/A
Solyc03g007870	1001.74	2.08991	0.0815458	25.6286	7.32e-145	8.65e-143	(1 of 2) PTHR22814//PTHR22814:SF129 - COPPER TRANSPORT PROTEIN ATOX1-RELATED // COPPER TRANSPORT FAMILY PROTEIN-RELATED
Solyc02g036370	6401.14	2.08664	0.0403005	51.777	0	0	(1 of 2) PTHR12802//PTHR12802:SF60 - SWI/SNF COMPLEX-RELATED // PROTEIN REVEILLE 1-RELATED
Solyc04g077540	80.9022	2.077	0.299369	6.93791	3.98e-12	3.41e-11	(1 of 1) PTHR24115:SF490 - KINESIN-LIKE PROTEIN
Solyc08g006770	32.5733	2.07574	0.535239	3.87815	0.000105254	0.00039627	(1 of 3) PTHR10209//PTHR10209:SF167 - OXIDOREDUCTASE, 2OG-FE II OXYGENASE FAMILY PROTEIN // SUBFAMILY NOT NAMED
Solyc09g057760	11.6473	2.0753	0.657023	3.15863	0.00158511	0.00473219	(1 of 3) PTHR31579:SF4 - F21O3.6 PROTEIN-RELATED
Solyc11g010920	155.105	2.07401	0.198751	10.4352	1.71e-25	2.94e-24	(1 of 1) IPR001752//IPR021720//IPR027417//IPR027640 - Kinesin motor domain // Malectin // P-loop containing nucleoside triphosphate hydrolase // Kinesin-like protein
Solyc01g088400	220.216	2.06605	0.193074	10.7008	1.01e-26	1.81e-25	(1 of 4) K15404 - aldehyde decarbonylase (K15404, CER1)
Solyc05g012820	16.6281	2.06587	0.751936	2.74741	0.00600685	0.0156538	#N/A
Solyc03g013304	8.71083	2.05618	0.873855	2.353	0.0186228	0.0426306	#N/A
Solyc01g109050	25.8747	2.05349	0.481706	4.26296	2.02e-05	8.52e-05	(1 of 5) 3.145 - Galactan 1,3-beta-galactosidase
Solyc08g078060	139.432	2.05086	0.215781	9.50439	2.01e-21	2.92e-20	#N/A
Solyc04g055253	13.392	2.04849	0.770133	2.65992	0.00781599	0.0198844	(1 of 3) K08241 - jasmonate O-methyltransferase (E2.141)
Solyc11g068897	8.38393	2.04725	0.819779	2.49732	0.0125136	0.0301091	#N/A
Solyc01g005320	8.76213	2.04425	0.79297	2.57797	0.00993827	0.0245702	(1 of 2) IPR001104//IPR007318 - 3-oxo-5-alpha-steroid 4-dehydrogenase, C-terminal // Phospholipid methyltransferase
Solyc10g049630	455.71	2.03733	0.132091	15.4237	1.13e-53	4.25e-52	(1 of 2) PTHR13832:SF362 - PROTEIN PHOSPHATASE 2C 63-RELATED
Solyc05g050350	12.3766	2.03488	0.828713	2.45547	0.01407	0.0333442	(1 of 4) PTHR10217//PTHR10217:SF540 - VOLTAGE AND LIGAND GATED POTASSIUM CHANNEL // SUBFAMILY NOT NAMED
Solyc05g012720	26.5355	2.03223	0.472375	4.30216	1.69e-05	7.24e-05	(1 of 1) PTHR10971:SF17 - MITOTIC CHECKPOINT PROTEIN BUB3.3
Solyc01g111980	2917.94	2.02134	0.0557538	36.2546	8.4e-288	3.51e-285	(1 of 1) PTHR22950//PTHR22950:SF233 - AMINO ACID TRANSPORTER // SUBFAMILY NOT NAMED
Solyc04g007880	269.798	2.02091	0.18076	11.18	5.11e-29	9.88e-28	(1 of 182) IPR000719//IPR001245//IPR002290//IPR011009//IPR020635 - Protein kinase domain // Serine-threonine/tyrosine-protein kinase catalytic domain // Serine/threonine/dual specificity protein kinase, catalytic domain // Protein kinase-like domain // Tyrosine-protein kinase, catalytic domain
Solyc03g113510	16.0901	2.0206	0.5298	3.81389	0.000136794	0.000505808	(1 of 1) PTHR34776:SF1 - F17F16.3 PROTEIN
Solyc04g050570	83.771	2.01861	0.263901	7.64911	2.02e-14	2.04e-13	(1 of 4) PTHR22835:SF160 - GDSL ESTERASE/LIPASE LTL1
Solyc09g090320	54.5678	2.01042	0.3296	6.09958	1.06e-09	7.44e-09	(1 of 1) KOG0243 - Kinesin-like protein
Solyc04g016080	39.4908	2.00936	0.40338	4.98131	6.32e-07	3.28e-06	(1 of 11) K10406 - kinesin family member C2/C3 (KIFC2_3)
Solyc06g062620	5.92015	2.00769	0.953801	2.10493	0.0352972	0.0744091	#N/A
Solyc02g085300	224.696	2.00749	0.179184	11.2035	3.92e-29	7.65e-28	#N/A
Solyc03g113980	81.6057	2.00454	0.336196	5.96243	2.49e-09	1.68e-08	(1 of 12) PF07887 - Calmodulin binding protein-like (Calmodulin_bind)
Solyc12g099940	280.601	2.00015	0.174041	11.4924	1.44e-30	2.99e-29	(1 of 1) PTHR23091//PTHR23091:SF270 - N-TERMINAL ACETYLTRANSFERASE // SUBFAMILY NOT NAMED
Solyc01g096510	109.055	2.00006	0.272136	7.34951	1.99e-13	1.87e-12	(1 of 2) PTHR33624:SF2 - SIGMA FACTOR BINDING PROTEIN 1, CHLOROPLASTIC-RELATED
Solyc12g007045	131.227	1.99907	0.241324	8.28375	1.19e-16	1.36e-15	(1 of 4) PF06376 - Protein of unknown function (DUF1070) (DUF1070)
Solyc04g082200	2599.32	1.99377	0.064692	30.8195	1.44e-208	2.97e-206	(1 of 4) PF00257 - Dehydrin (Dehydrin)
Solyc08g060920	416.677	1.99094	0.13199	15.0841	2.06e-51	7.47e-50	(1 of 2) PTHR10783:SF44 - SPX DOMAIN-CONTAINING PROTEIN 1-RELATED
Solyc02g093230	222.864	1.98846	0.189957	10.468	1.21e-25	2.09e-24	(1 of 4) PTHR10509//PTHR10509:SF19 - O-METHYLTRANSFERASE-RELATED // SUBFAMILY NOT NAMED
Solyc03g095770	391.363	1.97489	0.134021	14.7357	3.8e-49	1.32e-47	(1 of 85) PF03106 - WRKY DNA -binding domain (WRKY)
Solyc05g051290	307.781	1.97311	0.136914	14.4113	4.4e-47	1.45e-45	(1 of 2) PTHR11467//PTHR11467:SF40 - HISTONE H1/H5 // SUBFAMILY NOT NAMED
Solyc10g017960	122.788	1.97234	0.259418	7.60295	2.89e-14	2.89e-13	(1 of 2) PTHR31960:SF3 - F-BOX PROTEIN PP2-A13
Solyc12g150131	42.3502	1.97084	0.331387	5.94724	2.73e-09	1.83e-08	(1 of 3) PF01190//PF04554 - Pollen proteins Ole e I like (Pollen_Ole_e_I) // Extensin-like region (Extensin_2)
Solyc02g090360	1251.44	1.97069	0.0728316	27.0582	3.06e-161	4.14e-159	(1 of 21) 1.10.3.3 - L-ascorbate oxidase / Ascorbase
Solyc04g039940	8.31167	1.96936	0.906429	2.17266	0.0298059	0.0643958	(1 of 29) PF01535//PF12854//PF13041 - PPR repeat (PPR) // PPR repeat (PPR_1) // PPR repeat family (PPR_2)
Solyc07g007750	11.9776	1.96063	0.784352	2.49969	0.0124303	0.0299401	(1 of 13) IPR003614//IPR008177 - Knottin, scorpion toxin-like // Gamma Purothionin
Solyc03g117730	92.5228	1.95327	0.245881	7.94398	1.96e-15	2.1e-14	(1 of 1) PTHR16517:SF27 - TUBBY-LIKE PROTEIN 8
Solyc03g006410	344.073	1.94914	0.163681	11.9082	1.07e-32	2.39e-31	(1 of 1) PTHR31579//PTHR31579:SF11 - FAMILY NOT NAMED // EXPRESSED PROTEIN
Solyc03g119260	5.48872	1.94097	0.970311	2.00036	0.0454611	0.0928278	(1 of 32) PF02485 - Core-2/I-Branching enzyme (Branch)
Solyc06g053960	8.22536	1.93995	0.7918	2.45005	0.0142836	0.0337679	(1 of 1) IPR000232//IPR027709//IPR027725 - Heat shock factor (HSF)-type, DNA-binding // Heat shock transcription factor, plant // Heat shock transcription factor family
Solyc07g053820	54.285	1.93153	0.322224	5.99437	2.04e-09	1.39e-08	(1 of 1) PTHR14030:SF6 - MITOTIC CHECKPOINT SERINE/THREONINE-PROTEIN KINASE BUB1
Solyc04g078860	13.1896	1.9259	0.630241	3.05582	0.0022445	0.00647199	(1 of 1) PTHR18966//PTHR18966:SF202 - IONOTROPIC GLUTAMATE RECEPTOR // SUBFAMILY NOT NAMED
Solyc01g098980	181.688	1.92392	0.1799	10.6944	1.08e-26	1.94e-25	(1 of 1) PTHR24115:SF449 - MICROTUBULE BASED KINESIN MOTOR PROTEIN
Solyc02g072150	2330.17	1.9236	0.0601461	31.9821	1.93e-224	4.39e-222	(1 of 4) PTHR10788//PTHR10788:SF18 - TREHALOSE-6-PHOSPHATE SYNTHASE // ALPHA,ALPHA-TREHALOSE-PHOSPHATE SYNTHASE [UDP-FORMING] 7-RELATED
Solyc07g061730	10.0221	1.92044	0.852777	2.25199	0.0243232	0.0538649	(1 of 5) PTHR10209:SF91 - GIBBERELLIN 2-BETA-DIOXYGENASE 1
Solyc12g099450	22.4145	1.91902	0.595132	3.22454	0.00126177	0.00385438	#N/A
Solyc02g070210	313.33	1.91675	0.148203	12.9333	2.92e-38	7.4e-37	(1 of 4) PTHR23324//PTHR23324:SF48 - SEC14 RELATED PROTEIN // PATELLIN-3-RELATED
Solyc12g008650	64.3067	1.91529	0.447323	4.28167	1.85e-05	7.88e-05	(1 of 1) IPR006674//IPR007828//IPR027417 - HD domain // Inositol oxygenase // P-loop containing nucleoside triphosphate hydrolase
Solyc07g062700	3542.56	1.91495	0.0425689	44.9846	0	0	(1 of 5) PTHR10891//PTHR10891:SF386 - EF-HAND CALCIUM-BINDING DOMAIN CONTAINING PROTEIN // SUBFAMILY NOT NAMED
Solyc10g086520	86.9664	1.91399	0.250689	7.63494	2.26e-14	2.27e-13	(1 of 5) PTHR31867:SF5 - EXPANSIN-A16-RELATED
Solyc08g078460	152.168	1.91311	0.206169	9.27933	1.71e-20	2.38e-19	(1 of 1) PTHR22604:SF123 - BCDNA.GH03377
Solyc08g082630	67.0325	1.91184	0.297698	6.4221	1.34e-10	1.02e-09	(1 of 3) PTHR31384:SF1 - AUXIN RESPONSE FACTOR 12-RELATED
Solyc03g007130	113.302	1.91179	0.292939	6.52624	6.74e-11	5.25e-10	(1 of 3) PTHR19321:SF7 - 65-KDA MICROTUBULE-ASSOCIATED PROTEIN 3-RELATED
Solyc07g054330	11.3641	1.91035	0.757509	2.52189	0.0116727	0.028319	(1 of 5) PTHR32212//PTHR32212:SF126 - FAMILY NOT NAMED // EMB|CAB62440.1-RELATED
Solyc05g041910	2988.62	1.90874	0.0490778	38.8922	0	0	(1 of 5) PTHR23130//PTHR23130:SF80 - FAMILY NOT NAMED // AUXIN-INDUCED IN ROOT CULTURES PROTEIN 12
Solyc03g025470	67.4661	1.90401	0.298238	6.3842	1.72e-10	1.29e-09	(1 of 1) PTHR24115//PTHR24115:SF550 - FAMILY NOT NAMED // ATP BINDING MICROTUBULE MOTOR FAMILY PROTEIN
Solyc06g082850	8.78729	1.90365	0.794871	2.39492	0.0166241	0.0385828	#N/A
Solyc02g082820	71.3003	1.89773	0.298683	6.35367	2.1e-10	1.57e-09	(1 of 2) PTHR10177:SF196 - CYCLIN-B2-1-RELATED
Solyc04g079940	306.563	1.89542	0.142799	13.2733	3.31e-40	8.89e-39	(1 of 92) PF02365 - No apical meristem (NAM) protein (NAM)
Solyc11g066350	48.6126	1.8953	0.372688	5.08548	3.67e-07	1.95e-06	(1 of 1) IPR010980//IPR011515 - Cytochrome c/b562 // Shugoshin, C-terminal
Solyc01g091700	82.4501	1.8933	0.284342	6.65854	2.77e-11	2.21e-10	(1 of 2) PTHR31960:SF3 - F-BOX PROTEIN PP2-A13
Solyc04g081240	154.455	1.89267	0.189934	9.96487	2.17e-23	3.41e-22	(1 of 1) PTHR31384//PTHR31384:SF10 - FAMILY NOT NAMED // AUXIN RESPONSE FACTOR 5
Solyc12g042930	14.9362	1.8922	0.79014	2.39477	0.0166308	0.0385936	(1 of 8) PF04862 - Protein of unknown function (DUF642) (DUF642)
Solyc03g006490	1822.93	1.88677	0.0689967	27.3458	1.21e-164	1.75e-162	(1 of 2) PTHR11772//PTHR11772:SF15 - ASPARAGINE SYNTHETASE // SUBFAMILY NOT NAMED
Solyc03g121100	16.2764	1.88641	0.768011	2.45622	0.0140406	0.0333042	(1 of 3) PTHR31284//PTHR31284:SF7 - FAMILY NOT NAMED // ACID PHOSPHATASE-RELATED
Solyc12g007070	814.275	1.88589	0.0935746	20.1538	2.49e-90	1.72e-88	(1 of 1) PTHR10015:SF187 - HEAT STRESS TRANSCRIPTION FACTOR C-1
Solyc11g056640	18.0293	1.88101	0.53262	3.53162	0.000413017	0.00139368	#N/A
Solyc09g009790	13.9872	1.87924	0.727922	2.58165	0.00983285	0.0243363	(1 of 66) PF01535//PF13041//PF14432 - PPR repeat (PPR) // PPR repeat family (PPR_2) // DYW family of nucleic acid deaminases (DYW_deaminase)
Solyc02g067100	41.477	1.87807	0.442948	4.23992	2.24e-05	9.39e-05	(1 of 4) PTHR14326//PTHR14326:SF18 - TARGETING PROTEIN FOR XKLP2 // SUBFAMILY NOT NAMED
Solyc03g118770	21.9451	1.87653	0.520248	3.60699	0.000309768	0.00107058	(1 of 25) IPR001356//IPR009057 - Homeobox domain // Homeodomain-like
Solyc05g010240	47.6857	1.87487	0.437897	4.28154	1.86e-05	7.89e-05	(1 of 1) PTHR11353:SF81 - CHAPERONIN 60 SUBUNIT BETA 4, CHLOROPLASTIC
Solyc11g011620	6.78672	1.871	0.846645	2.20989	0.0271125	0.0592511	(1 of 2) PF08768 - Domain of unknown function (DUF1794) (DUF1794)
Solyc07g053240	24.4891	1.8682	0.680793	2.74415	0.00606686	0.0157924	(1 of 5) PTHR10641//PTHR10641:SF541 - MYB-LIKE DNA-BINDING PROTEIN MYB // SUBFAMILY NOT NAMED
Solyc10g085720	246.381	1.86507	0.152371	12.2403	1.89e-34	4.42e-33	(1 of 6) K08832 - serine/threonine-protein kinase SRPK3 [EC:2.7.11.1] (SRPK3, STK23)
Solyc06g068460	1661.62	1.86398	0.0644454	28.9234	6.07e-184	1.01e-181	(1 of 85) PF03106 - WRKY DNA -binding domain (WRKY)
Solyc05g052520	435.03	1.85806	0.145807	12.7433	3.4e-37	8.46e-36	(1 of 3) PTHR13832:SF117 - PROTEIN PHOSPHATASE 2C-LIKE PROTEIN-RELATED
Solyc02g091660	371.485	1.85315	0.118925	15.5825	9.57e-55	3.69e-53	(1 of 1) PTHR22880:SF148 - TRANSCRIPTION FACTOR GTE2-RELATED
Solyc02g089630	48.4491	1.84922	0.444172	4.16331	3.14e-05	0.000128813	(1 of 2) 1.5.5.2 - Proline dehydrogenase
Solyc05g014710	14.3123	1.84864	0.656132	2.81747	0.00484029	0.0128892	(1 of 1) PTHR31471//PTHR31471:SF15 - FAMILY NOT NAMED // F12A21.28
Solyc03g118190	13.3786	1.84854	0.672363	2.74931	0.00597201	0.0155719	(1 of 117) IPR001471//IPR016177 - AP2/ERF domain // DNA-binding domain
Solyc10g082066	14.9034	1.84838	0.637103	2.90122	0.00371714	0.0101826	(1 of 10) PF00560//PF08263 - Leucine Rich Repeat (LRR_1) // Leucine rich repeat N-terminal domain (LRRNT_2)
Solyc04g007680	14.2205	1.84632	0.561239	3.28971	0.00100289	0.00312792	(1 of 50) PF00407 - Pathogenesis-related protein Bet v I family (Bet_v_1)
Solyc06g050630	180.919	1.84304	0.195355	9.43433	3.94e-21	5.62e-20	(1 of 1) PTHR11811//PTHR11811:SF32 - 6-PHOSPHOGLUCONATE DEHYDROGENASE // SUBFAMILY NOT NAMED
Solyc03g120260	130.476	1.84302	0.245781	7.49863	6.45e-14	6.3e-13	(1 of 4) K17302 - coatomer, subunit beta' (COPB2, SEC27)
Solyc01g096420	38.8862	1.83981	0.480547	3.82857	0.000128888	0.00047898	(1 of 2) PTHR30543 - CHROMATE REDUCTASE
Solyc12g005480	49.6135	1.83889	0.343579	5.35216	8.69e-08	4.99e-07	(1 of 3) K16812 - targeting protein for Xklp2 (TPX2)
Solyc01g005040	7.40502	1.83301	0.924664	1.98235	0.0474397	0.0961429	(1 of 49) PF04535 - Domain of unknown function (DUF588) (DUF588)
Solyc01g100240	332.518	1.83268	0.140983	12.9993	1.24e-38	3.18e-37	(1 of 12) PF07887 - Calmodulin binding protein-like (Calmodulin_bind)
Solyc02g069680	64.6329	1.82959	0.317928	5.75473	8.68e-09	5.54e-08	(1 of 1) PTHR10476:SF8 - VACUOLAR PROTEIN SORTING-ASSOCIATED PROTEIN 2 HOMOLOG 2
Solyc06g083390	958.202	1.82824	0.0865315	21.128	4.39e-99	3.4e-97	(1 of 4) K13456 - RPM1-interacting protein 4 (RIN4)
Solyc10g045420	243.354	1.8213	0.164557	11.0679	1.8e-28	3.41e-27	(1 of 2) PTHR31741//PTHR31741:SF11 - FAMILY NOT NAMED // AXI 1 PROTEIN-LIKE PROTEIN
Solyc05g009630	24.6605	1.82075	0.520082	3.50089	0.000463713	0.00154773	(1 of 7) PTHR23155//PTHR23155:SF553 - LEUCINE-RICH REPEAT-CONTAINING PROTEIN // SUBFAMILY NOT NAMED
Solyc09g014610	14.1366	1.8181	0.561866	3.23582	0.00121293	0.00371352	(1 of 3) PTHR31269//PTHR31269:SF2 - FAMILY NOT NAMED // S-TYPE ANION CHANNEL SLAH2-RELATED
Solyc01g112120	54.8042	1.8145	0.299628	6.05583	1.4e-09	9.66e-09	(1 of 1) IPR012143//IPR020946 - Dimethylaniline monooxygenase, N-oxide-forming // Flavin monooxygenase-like
Solyc04g076310	151.746	1.81104	0.223707	8.09561	5.7e-16	6.28e-15	(1 of 2) K10395 - kinesin family member 4/21/27 (KIF4_21_27)
Solyc08g007805	17.3804	1.81003	0.645316	2.80487	0.00503368	0.0133579	(1 of 5) PF06747 - CHCH domain (CHCH)
Solyc02g080040	10.0399	1.80966	0.89736	2.01665	0.0437318	0.0897444	(1 of 9) PTHR27002:SF122 - CYSTEINE-RICH RECEPTOR-LIKE PROTEIN KINASE 28-RELATED
Solyc02g071620	670.058	1.80379	0.113972	15.8266	2.04e-56	8.12e-55	(1 of 3) PTHR22835//PTHR22835:SF238 - ZINC FINGER FYVE DOMAIN CONTAINING PROTEIN // SUBFAMILY NOT NAMED
Solyc03g083590	20.4419	1.80274	0.569103	3.16769	0.00153655	0.00459915	(1 of 4) IPR000719//IPR000961//IPR001245//IPR002290//IPR011009//IPR020635 - Protein kinase domain // AGC-kinase, C-terminal // Serine-threonine/tyrosine-protein kinase catalytic domain // Serine/threonine/dual specificity protein kinase, catalytic domain // Protein kinase-like domain // Tyrosine-protein kinase, catalytic domain
Solyc01g103920	10.2238	1.79801	0.831858	2.16144	0.0306617	0.066028	(1 of 3) PTHR19370//PTHR19370:SF120 - NADH-CYTOCHROME B5 REDUCTASE // FERREDOXIN-1, CHLOROPLASTIC-RELATED
Solyc01g008130	19.0823	1.79691	0.507656	3.53963	0.000400696	0.00135707	(1 of 1) PTHR23054//PTHR23054:SF14 - UNCHARACTERIZED // PROTEIN Y45F10A.7, ISOFORM A
Solyc01g007080	22.4268	1.78979	0.456632	3.91954	8.87e-05	0.000338229	(1 of 3) PTHR31086//PTHR31086:SF3 - FAMILY NOT NAMED // ALUMINUM-ACTIVATED MALATE TRANSPORTER 8
Solyc06g083470	18.1275	1.78629	0.617109	2.89462	0.0037962	0.0103714	(1 of 1) PTHR24322:SF623 - NAD(P)-BINDING ROSSMANN-FOLD SUPERFAMILY PROTEIN-RELATED
Solyc01g098400	15.5381	1.78473	0.646305	2.76144	0.00575469	0.0150607	(1 of 8) K14490 - histidine-containing phosphotransfer peotein (AHP)
Solyc05g011960	9.36019	1.78273	0.904639	1.97065	0.0487634	0.0984572	(1 of 2) PTHR36335:SF1 - CHAPERONE DNAJ-DOMAIN CONTAINING PROTEIN
Solyc01g104200	12.0739	1.78209	0.728334	2.4468	0.0144129	0.0340518	(1 of 6) 1.84 - Alcohol-forming fatty acyl-CoA reductase
Solyc04g082840	296.413	1.78159	0.129888	13.7164	8.1e-43	2.37e-41	(1 of 2) K07760 - cyclin-dependent kinase [EC:2.7.11.22] (CDK)
Solyc03g119220	145.66	1.77821	0.182969	9.71864	2.51e-22	3.78e-21	(1 of 1) PTHR24115//PTHR24115:SF522 - FAMILY NOT NAMED // KINESIN-LIKE PROTEIN NACK1
Solyc10g079730	164.321	1.77371	0.204744	8.66304	4.59e-18	5.71e-17	(1 of 1) K06677 - condensin complex subunit 1 (YCS4, CNAP1, CAPD2)
Solyc03g032190	101.374	1.77353	0.235074	7.54457	4.54e-14	4.47e-13	(1 of 2) PTHR10177//PTHR10177:SF250 - CYCLINE // CYCLIN-B2-3-RELATED
Solyc07g042995	163.682	1.77258	0.185429	9.55938	1.18e-21	1.74e-20	#N/A
Solyc06g075130	9.60123	1.77131	0.848994	2.08636	0.0369461	0.0772834	(1 of 1) IPR001849//IPR002913//IPR009769 - Pleckstrin homology domain // START domain // Domain of unknown function DUF1336
Solyc07g065210	234.488	1.77051	0.158514	11.1694	5.75e-29	1.11e-27	(1 of 1) PTHR24115//PTHR24115:SF529 - FAMILY NOT NAMED // KINESIN MOTOR FAMILY PROTEIN
Solyc07g053140	2214.95	1.76794	0.0605344	29.2055	1.65e-187	2.89e-185	(1 of 3) PTHR31717:SF7 - B-BOX DOMAIN PROTEIN 26-RELATED
Solyc05g009650	183.06	1.76732	0.226354	7.80776	5.82e-15	6.07e-14	(1 of 3) IPR004205 - Cytochrome b-c1 complex subunit 8
Solyc06g083330	18.4116	1.76706	0.529027	3.34021	0.000837164	0.00265693	(1 of 2) PTHR36760//PTHR36760:SF1 - FAMILY NOT NAMED // GENOMIC DNA, CHROMOSOME 3, P1 CLONE: MJL12
Solyc07g066010	175.92	1.76672	0.195249	9.04854	1.45e-19	1.94e-18	(1 of 1) PTHR22950:SF228 - AMINO ACID PERMEASE 7-RELATED
Solyc07g005930	107.51	1.76497	0.209064	8.44228	3.11e-17	3.69e-16	(1 of 1) PTHR10102:SF1 - DNA-DIRECTED RNA POLYMERASE 3, CHLOROPLASTIC
Solyc12g087940	268.55	1.75952	0.157422	11.1771	5.28e-29	1.02e-27	(1 of 2) PTHR13683:SF259 - ASPARTYL PROTEASE-LIKE PROTEIN
Solyc09g056450	928.766	1.75931	0.0761509	23.103	4.32e-118	4.06e-116	(1 of 1) IPR003613//IPR011989//IPR013083 - U box domain // Armadillo-like helical // Zinc finger, RING/FYVE/PHD-type
Solyc12g035710	22.3124	1.75395	0.493773	3.55215	0.000382101	0.00130055	(1 of 4) PTHR12064//PTHR12064:SF32 - ANCIENT CONSERVED DOMAIN PROTEIN-RELATED // SUBFAMILY NOT NAMED
Solyc05g054170	316.249	1.74928	0.141918	12.326	6.57e-35	1.55e-33	(1 of 3) PTHR31636:SF45 - SCARECROW-LIKE PROTEIN 13
Solyc04g008030	13.1377	1.74814	0.722897	2.41825	0.0155955	0.0364668	(1 of 1) K13148 - integrator complex subunit 11 [EC:3.1.27.-] (CPSF3L, INTS11)
Solyc08g065440	53.3715	1.74599	0.335791	5.19964	2e-07	1.1e-06	#N/A
Solyc07g066050	68.9638	1.74353	0.258095	6.75539	1.42e-11	1.17e-10	#N/A
Solyc02g079590	410.096	1.74144	0.139878	12.4498	1.4e-35	3.36e-34	(1 of 2) PTHR27002//PTHR27002:SF93 - FAMILY NOT NAMED // RECEPTOR-LIKE SERINE/THREONINE-PROTEIN KINASE SD1-6-RELATED
Solyc06g071640	21.7173	1.74051	0.529521	3.28694	0.00101282	0.00315356	(1 of 3) K16903 - L-tryptophan---pyruvate aminotransferase (TAA1)
Solyc04g007320	100.153	1.74028	0.248965	6.99005	2.75e-12	2.39e-11	(1 of 2) IPR000157//IPR002182//IPR003593//IPR027417 - Toll/interleukin-1 receptor homology (TIR) domain // NB-ARC // AAA+ ATPase domain // P-loop containing nucleoside triphosphate hydrolase
Solyc01g107390	65.7094	1.73973	0.418895	4.15315	3.28e-05	0.00013416	(1 of 2) PTHR31901//PTHR31901:SF4 - FAMILY NOT NAMED // INDOLE-3-ACETIC ACID-AMIDO SYNTHETASE GH3.2-RELATED
Solyc02g087980	218.363	1.73872	0.155247	11.1997	4.09e-29	7.97e-28	(1 of 1) K06675 - structural maintenance of chromosome 4 (SMC4)
Solyc12g088010	12.932	1.73585	0.648755	2.67567	0.00745808	0.0190714	(1 of 2) PF10347 - RNA pol II promoter Fmp27 protein domain (Fmp27_GFWDK)
Solyc02g080010	128.195	1.73481	0.210386	8.24586	1.64e-16	1.86e-15	(1 of 9) PTHR27002//PTHR27002:SF122 - FAMILY NOT NAMED // CYSTEINE-RICH RECEPTOR-LIKE PROTEIN KINASE 28-RELATED
Solyc04g007390	361.001	1.73102	0.172953	10.0086	1.4e-23	2.22e-22	(1 of 4) PTHR27005:SF28 - PROTEIN KINASE-LIKE PROTEIN
Solyc10g008210	86.2034	1.72608	0.274537	6.28725	3.23e-10	2.37e-09	(1 of 3) K16812 - targeting protein for Xklp2 (TPX2)
Solyc03g093140	6414.62	1.72489	0.0386166	44.6671	0	0	(1 of 2) PTHR11662//PTHR11662:SF302 - SODIUM-DEPENDENT PHOSPHATE TRANSPORTERS // SUBFAMILY NOT NAMED
Solyc04g014850	29.0195	1.72324	0.419921	4.10372	4.07e-05	0.000163781	#N/A
Solyc06g071830	97.4604	1.7218	0.251753	6.83924	7.96e-12	6.65e-11	(1 of 3) PTHR24413//PTHR24413:SF75 - FAMILY NOT NAMED // BTB/POZ AND TAZ DOMAIN-CONTAINING PROTEIN 2
Solyc04g012050	14.5254	1.71986	0.763571	2.25239	0.0242974	0.0538207	(1 of 117) IPR001471//IPR016177 - AP2/ERF domain // DNA-binding domain
Solyc05g005940	53.5762	1.71949	0.363528	4.73	2.25e-06	1.09e-05	(1 of 3) PTHR11654//PTHR11654:SF137 - OLIGOPEPTIDE TRANSPORTER-RELATED // SUBFAMILY NOT NAMED
Solyc01g108330	22.5096	1.71823	0.584547	2.93943	0.00328818	0.00912564	#N/A
Solyc06g007140	12.4312	1.7171	0.72943	2.35403	0.018571	0.0425384	(1 of 13) PF00487//PF11960 - Fatty acid desaturase (FA_desaturase) // Domain of unknown function (DUF3474) (DUF3474)
Solyc04g071660	371.734	1.71372	0.109126	15.7041	1.42e-55	5.59e-54	#N/A
Solyc02g092050	36.3172	1.71247	0.359105	4.76871	1.85e-06	9.09e-06	(1 of 13) K09285 - AP2-like factor, ANT lineage (OVM, ANT)
Solyc08g080960	41.3268	1.70917	0.399172	4.28179	1.85e-05	7.88e-05	(1 of 2) PTHR31500:SF9 - AT HOOK MOTIF DNA-BINDING FAMILY PROTEIN
Solyc08g042030	38.134	1.70907	0.434934	3.9295	8.51e-05	0.000325466	(1 of 1) PTHR24115:SF480 - ATP BINDING MICROTUBULE MOTOR FAMILY PROTEIN
Solyc10g085010	450.668	1.70873	0.145048	11.7805	4.92e-32	1.07e-30	(1 of 3) PTHR33649:SF4 - PAR1 PROTEIN
Solyc12g005260	17.8596	1.70766	0.507769	3.36307	0.000770806	0.00246161	#N/A
Solyc03g119240	27.301	1.70697	0.442313	3.85918	0.000113766	0.000425877	(1 of 1) IPR000719//IPR001245//IPR002290//IPR011009//IPR020635//IPR025287 - Protein kinase domain // Serine-threonine/tyrosine-protein kinase catalytic domain // Serine/threonine/dual specificity protein kinase, catalytic domain // Protein kinase-like domain // Tyrosine-protein kinase, catalytic domain // Wall-associated receptor kinase galacturonan-binding domain
Solyc08g078470	43.738	1.70611	0.366943	4.64952	3.33e-06	1.58e-05	(1 of 1) PTHR23308:SF34 - F16B3.3 PROTEIN
Solyc01g086670	200.508	1.70363	0.23991	7.10113	1.24e-12	1.1e-11	#N/A
Solyc08g008110	437.51	1.6997	0.124588	13.6425	2.24e-42	6.41e-41	(1 of 4) PTHR11751//PTHR11751:SF380 - SUBGROUP I AMINOTRANSFERASE RELATED // 1-AMINOCYCLOPROPANE-1-CARBOXYLATE SYNTHASE 2-RELATED
Solyc04g078940	261.97	1.69126	0.145214	11.6467	2.39e-31	5.08e-30	(1 of 2) PF08553 - VID27 cytoplasmic protein (VID27)
Solyc04g077830	17.1169	1.6884	0.546615	3.08883	0.00200946	0.00585848	(1 of 1) PTHR23083//PTHR23083:SF431 - TETRATRICOPEPTIDE REPEAT PROTEIN, TPR // SUBFAMILY NOT NAMED
Solyc04g010250	484.158	1.68752	0.105179	16.0442	6.27e-58	2.58e-56	(1 of 1) PTHR11614:SF92 - ALPHA/BETA-HYDROLASES SUPERFAMILY PROTEIN-RELATED
Solyc03g005910	43.3102	1.68644	0.327435	5.15046	2.6e-07	1.41e-06	(1 of 3) PTHR22835//PTHR22835:SF169 - ZINC FINGER FYVE DOMAIN CONTAINING PROTEIN // SUBFAMILY NOT NAMED
Solyc02g090110	222.526	1.68519	0.176892	9.52667	1.62e-21	2.37e-20	(1 of 1) PTHR27005:SF34 - WALL-ASSOCIATED RECEPTOR KINASE-LIKE 14-RELATED
Solyc08g066050	106.589	1.68329	0.263102	6.39785	1.58e-10	1.19e-09	(1 of 3) K08850 - aurora kinase, other [EC:2.7.11.1] (AURKX)
Solyc04g082500	548.149	1.68247	0.122528	13.7313	6.6e-43	1.94e-41	(1 of 30) 2.7.10.2//2.7.11.1 - Non-specific protein-tyrosine kinase / Cytoplasmic protein tyrosine kinase // Non-specific serine/threonine protein kinase / Threonine-specific protein kinase
Solyc09g074560	146.155	1.68236	0.204047	8.24497	1.65e-16	1.87e-15	(1 of 1) PTHR31717//PTHR31717:SF16 - FAMILY NOT NAMED // ZINC FINGER PROTEIN CONSTANS-LIKE 13
Solyc09g074675	9.7332	1.68185	0.803297	2.09369	0.0362877	0.0761658	#N/A
Solyc03g116030	505.631	1.67793	0.107645	15.5877	8.83e-55	3.42e-53	(1 of 2) PTHR23012//PTHR23012:SF57 - MEMBRANE ASSOCIATED RING FINGER // SUBFAMILY NOT NAMED
Solyc07g032230	833.999	1.67789	0.0915364	18.3303	4.74e-75	2.61e-73	(1 of 1) PTHR12161//PTHR12161:SF13 - UNCHARACTERIZED DUF292 // REGULATOR OF VPS4 ACTIVITY PROTEIN-RELATED
Solyc01g105300	34.6653	1.6765	0.478797	3.50149	0.000462657	0.00154537	(1 of 4) IPR011600//IPR029030 - Peptidase C14, caspase domain // Caspase-like domain
Solyc01g108810	10.8584	1.67619	0.809283	2.0712	0.0383399	0.0798362	(1 of 4) 4.56 - 3-oxolaurate decarboxylase / Beta-ketolaurate decarboxylase
Solyc06g053900	11.7609	1.67552	0.665632	2.51718	0.0118298	0.0286548	(1 of 10) 2.319//2.399 - Transferred entry: 1.330, 1.93, 2.399 and 4.134 // Very-long-chain 3-oxoacyl-CoA synthase / Very-long-chain beta-ketoacyl-CoA synthase
Solyc06g060860	23.7527	1.67299	0.472058	3.54402	0.00039407	0.00133586	(1 of 1) PTHR36368:SF1 - GENOMIC DNA, CHROMOSOME 3, TAC CLONE:K17E7
Solyc02g081040	8.85723	1.6718	0.814526	2.05249	0.0401222	0.0830778	(1 of 4) K13429 - chitin elicitor receptor kinase 1 (CERK1)
Solyc06g072830	120.426	1.6712	0.208893	8.00028	1.24e-15	1.35e-14	(1 of 4) K03363 - cell division cycle 20, cofactor of APC complex (CDC20)
Solyc11g011050	192.627	1.66844	0.200023	8.34124	7.35e-17	8.47e-16	(1 of 2) PTHR10641:SF498 - MYB TRANSCRIPTION FACTOR
Solyc03g115040	14.7514	1.66768	0.774209	2.15405	0.0312362	0.0671082	(1 of 5) PTHR13683//PTHR13683:SF268 - ASPARTYL PROTEASES // EUKARYOTIC ASPARTYL PROTEASE FAMILY PROTEIN
Solyc06g071780	14.4212	1.65934	0.681727	2.43402	0.014932	0.035116	(1 of 1) IPR008598//IPR027935 - Drought induced 19 protein type, zinc-binding domain // Protein dehydration-induced 19, C-terminal
Solyc05g007140	1184.82	1.65923	0.087231	19.0211	1.14e-80	6.83e-79	(1 of 3) PTHR27001//PTHR27001:SF160 - FAMILY NOT NAMED // PROTEIN KINASE 2A, CHLOROPLASTIC-RELATED
Solyc04g082420	1149.14	1.65142	0.0724504	22.7938	5.28e-115	4.77e-113	(1 of 1) PTHR24413//PTHR24413:SF79 - FAMILY NOT NAMED // BTB/POZ DOMAIN-CONTAINING PROTEIN 9
Solyc02g082590	22.5251	1.63997	0.478199	3.42947	0.000604769	0.00197031	(1 of 3) PTHR22939//PTHR22939:SF90 - SERINE PROTEASE FAMILY S1C HTRA-RELATED // SUBFAMILY NOT NAMED
Solyc06g043150	97.9097	1.63995	0.29376	5.58263	2.37e-08	1.44e-07	(1 of 1) PTHR19918//PTHR19918:SF7 - CELL DIVISION CYCLE 20 CDC20 FIZZY -RELATED // PROTEIN FIZZY-RELATED 3
Solyc02g071780	485.529	1.63833	0.118059	13.8773	8.7e-44	2.64e-42	(1 of 1) PTHR33199:SF3 - MACPF DOMAIN-CONTAINING PROTEIN CAD1
Solyc08g078080	19.9882	1.63607	0.594351	2.7527	0.00591064	0.015425	(1 of 66) PF01535//PF13041//PF14432 - PPR repeat (PPR) // PPR repeat family (PPR_2) // DYW family of nucleic acid deaminases (DYW_deaminase)
Solyc07g041640	14.0323	1.63536	0.774876	2.11048	0.0348167	0.0735615	(1 of 1) IPR013783//IPR014977//IPR014978//IPR031137 - Immunoglobulin-like fold // WRC domain // Glutamine-Leucine-Glutamine, QLQ // Growth-regulating factor
Solyc09g082240	34.8533	1.63442	0.377192	4.33314	1.47e-05	6.37e-05	(1 of 1) 2.82 - Aminoglycoside 6'-N-acetyltransferase / Kanamycin 6'-N-acetyltransferase
Solyc07g055110	10.4137	1.6343	0.737771	2.21519	0.026747	0.0585978	(1 of 1) PTHR35125:SF1 - GENOMIC DNA, CHROMOSOME 3, P1 CLONE: MAG2
Solyc02g087450	35.0272	1.6321	0.41536	3.92935	8.52e-05	0.000325599	(1 of 1) IPR027417//IPR029048 - P-loop containing nucleoside triphosphate hydrolase // Heat shock protein 70kD, C-terminal domain
Solyc06g053760	102.344	1.63158	0.22508	7.2489	4.2e-13	3.87e-12	(1 of 1) PTHR19957:SF91 - SYNTAXIN-RELATED PROTEIN KNOLLE
Solyc06g076040	997.236	1.63092	0.0785161	20.7719	7.78e-96	5.73e-94	(1 of 2) PTHR23315//PTHR23315:SF69 - BETA CATENIN-RELATED ARMADILLO REPEAT-CONTAINING // U-BOX DOMAIN-CONTAINING PROTEIN 12-RELATED
Solyc03g118480	36.9607	1.62901	0.354312	4.59768	4.27e-06	2e-05	(1 of 10) PF10497 - Zinc-finger domain of monoamine-oxidase A repressor R1 (zf-4CXXC_R1)
Solyc08g063090	83.4141	1.62881	0.262321	6.20923	5.32e-10	3.82e-09	(1 of 1) 1.14.19.3 - Acyl-CoA 6-desaturase / Long-chain fatty acid Delta(6)-desaturase
Solyc09g010710	13.719	1.6267	0.631989	2.57394	0.0100548	0.0248257	#N/A
Solyc09g011560	443.515	1.62645	0.115493	14.0826	4.86e-45	1.51e-43	(1 of 11) PTHR11260//PTHR11260:SF309 - GLUTATHIONE S-TRANSFERASE, GST, SUPERFAMILY, GST DOMAIN CONTAINING // SUBFAMILY NOT NAMED
Solyc01g110480	1699.35	1.62451	0.0728985	22.2845	5.23e-110	4.43e-108	(1 of 2) PTHR13690:SF76 - BASIC-LEUCINE ZIPPER (BZIP) TRANSCRIPTION FACTOR FAMILY PROTEIN
Solyc08g080770	35.7192	1.62213	0.359804	4.50839	6.53e-06	2.98e-05	(1 of 6) PTHR31087:SF25 - PROTEIN LURP-ONE-RELATED 4
Solyc05g007300	8.10346	1.6213	0.7905	2.05097	0.0402696	0.0833434	(1 of 1) PTHR12300//PTHR12300:SF51 - HVA22-LIKE PROTEINS // HVA22-LIKE PROTEIN C
Solyc08g075240	116.014	1.6198	0.238643	6.78755	1.14e-11	9.42e-11	(1 of 4) K17756 - long-chain-alcohol oxidase (FAO3)
Solyc05g046150	37.5714	1.61488	0.329498	4.90102	9.53e-07	4.84e-06	(1 of 15) PTHR31907:SF4 - MLP-LIKE PROTEIN 165-RELATED
Solyc03g025190	317.967	1.61204	0.146254	11.0222	2.99e-28	5.64e-27	(1 of 2) PTHR11206:SF152 - MATE EFFLUX FAMILY PROTEIN
Solyc01g103470	14.9262	1.60974	0.619191	2.59974	0.00932931	0.0232305	#N/A
Solyc03g119940	71.9007	1.60711	0.291043	5.52189	3.35e-08	2.01e-07	(1 of 1) PTHR33427:SF2 - GENOMIC DNA, CHROMOSOME 3, P1 CLONE:MQD17
Solyc01g006100	110.653	1.60672	0.225296	7.13159	9.92e-13	8.92e-12	(1 of 2) PTHR10629//PTHR10629:SF28 - CYTOSINE-SPECIFIC METHYLTRANSFERASE // DNA (CYTOSINE-5)-METHYLTRANSFERASE CMT3
Solyc07g042170	854.28	1.60665	0.0950796	16.8979	4.66e-64	2.14e-62	(1 of 9) K13464 - jasmonate ZIM domain-containing protein (JAZ)
Solyc08g066020	24.453	1.60634	0.509489	3.15286	0.00161682	0.00481671	(1 of 2) PTHR13693//PTHR13693:SF2 - CLASS II AMINOTRANSFERASE/8-AMINO-7-OXONONANOATE SYNTHASE // SERINE PALMITOYLTRANSFERASE 1
Solyc01g103390	9.06968	1.60223	0.763837	2.0976	0.0359401	0.0755394	(1 of 1) PTHR22893//PTHR22893:SF50 - NADH OXIDOREDUCTASE-RELATED // SUBFAMILY NOT NAMED
Solyc02g093250	47.6349	1.60197	0.397516	4.02994	5.58e-05	0.0002197	(1 of 4) PTHR10509//PTHR10509:SF19 - O-METHYLTRANSFERASE-RELATED // SUBFAMILY NOT NAMED
Solyc04g081560	13.8346	1.60106	0.64547	2.48046	0.0131212	0.0314234	(1 of 32) PF00314 - Thaumatin family (Thaumatin)
Solyc01g096200	476.586	1.59936	0.115529	13.8438	1.39e-43	4.16e-42	(1 of 2) PTHR22849//PTHR22849:SF37 - WDSAM1 PROTEIN // SUBFAMILY NOT NAMED
Solyc11g072630	79.2593	1.59716	0.303694	5.25913	1.45e-07	8.13e-07	(1 of 1) PTHR24055//PTHR24055:SF185 - MITOGEN-ACTIVATED PROTEIN KINASE // MITOGEN-ACTIVATED PROTEIN KINASE 13
Solyc11g071460	52.492	1.5968	0.419014	3.81087	0.000138481	0.000511431	(1 of 7) 1.208 - (+)-neomenthol dehydrogenase / Monoterpenoid dehydrogenase
Solyc10g009550	159.421	1.59007	0.228264	6.96595	3.26e-12	2.81e-11	(1 of 85) PF03106 - WRKY DNA -binding domain (WRKY)
Solyc06g008980	80.2506	1.58905	0.247446	6.42181	1.35e-10	1.02e-09	#N/A
Solyc12g098360	22.845	1.58668	0.573632	2.76603	0.0056743	0.0148693	(1 of 2) PF02636 - Putative S-adenosyl-L-methionine-dependent methyltransferase (Methyltransf_28)
Solyc05g007100	231.683	1.58659	0.15954	9.94482	2.66e-23	4.15e-22	(1 of 1) PTHR31745:SF2 - SINGLE-STRANDED DNA-BINDING PROTEIN WHY1, CHLOROPLASTIC-RELATED
Solyc08g066220	26.768	1.58312	0.409504	3.86595	0.000110656	0.000414995	(1 of 8) 4.22 - Histidine decarboxylase / L-histidine carboxy-lyase
Solyc01g014275	354.131	1.58207	0.115389	13.7108	8.75e-43	2.55e-41	#N/A
Solyc02g091870	16.0022	1.58156	0.631796	2.50327	0.0123051	0.0296695	(1 of 1) PTHR11588//PTHR11588:SF101 - TUBULIN // TUBULIN ALPHA-2 CHAIN-RELATED
Solyc06g074670	5460.59	1.57584	0.0339562	46.408	0	0	(1 of 3) K12449 - UDP-apiose/xylose synthase (AXS)
Solyc12g044620	32.5971	1.57396	0.440204	3.57552	0.000349535	0.00119902	#N/A
Solyc01g099640	16.264	1.57394	0.712663	2.20854	0.0272067	0.0594311	#N/A
Solyc02g083640	97.3303	1.56885	0.230876	6.79517	1.08e-11	8.95e-11	(1 of 3) PTHR36326//PTHR36326:SF1 - FAMILY NOT NAMED // PROTEIN MALE STERILE 5
Solyc09g007550	54.5003	1.56426	0.366799	4.26463	2e-05	8.47e-05	(1 of 2) PTHR10593:SF42 - ZINC FINGER PROTEIN JACKDAW
Solyc04g071890	169.812	1.56418	0.210371	7.43532	1.04e-13	9.99e-13	(1 of 2) PTHR31235:SF77 - PEROXIDASE 12
Solyc09g010810	89.5807	1.56027	0.246039	6.34155	2.27e-10	1.69e-09	(1 of 1) PTHR24115:SF462 - KINESIN-LIKE PROTEIN KIF22
Solyc09g074270	128.685	1.55937	0.215205	7.246	4.29e-13	3.95e-12	(1 of 3) K14493 - gibberellin receptor GID1 (GID1)
Solyc01g108670	196.434	1.5575	0.159698	9.75283	1.79e-22	2.73e-21	(1 of 1) PTHR24115:SF506 - PHRAGMOPLAST ORIENTING KINESIN 2
Solyc09g018850	38.1669	1.55701	0.379359	4.1043	4.06e-05	0.000163441	(1 of 1) K03575 - A/G-specific adenine glycosylase (mutY)
Solyc02g079220	866.485	1.55545	0.0907147	17.1466	6.67e-66	3.12e-64	(1 of 3) PTHR23500:SF55 - SUGAR TRANSPORT PROTEIN 1-RELATED
Solyc06g005350	24.5971	1.55422	0.468232	3.31933	0.000902352	0.00284308	(1 of 1) PTHR24073:SF561 - GTP-BINDING PROTEIN ARA-3-RELATED
Solyc01g089910	45.2071	1.54803	0.374032	4.13877	3.49e-05	0.000142154	(1 of 4) K07192 - flotillin (FLOT)
Solyc06g069570	379.776	1.54715	0.143132	10.8093	3.11e-27	5.7e-26	(1 of 3) K18211 - synaptosomal-associated protein 25 (SNAP25)
Solyc04g081730	1632.53	1.5449	0.0666186	23.1903	5.71e-119	5.5e-117	#N/A
Solyc01g099470	18.7369	1.54409	0.544505	2.83576	0.00457167	0.0122448	(1 of 6) PTHR13710:SF69 - ATP-DEPENDENT DNA HELICASE Q-LIKE SIM
Solyc06g082780	147.937	1.54383	0.199787	7.72737	1.1e-14	1.13e-13	(1 of 5) KOG2966 - Uncharacterized conserved protein
Solyc03g098450	31.5783	1.54271	0.445084	3.46611	0.000528051	0.00174194	(1 of 2) PTHR32258//PTHR32258:SF3 - FAMILY NOT NAMED // F11A17.4-RELATED
Solyc10g086490	7.79814	1.54156	0.723416	2.13094	0.0330939	0.0704743	(1 of 2) PTHR13832:SF351 - PROTEIN PHOSPHATASE 2C 23-RELATED
Solyc07g065600	163.183	1.5408	0.205105	7.51225	5.81e-14	5.7e-13	(1 of 1) PF03941 - Inner centromere protein, ARK binding region (INCENP_ARK-bind)
Solyc07g007190	57.4195	1.53865	0.333516	4.61341	3.96e-06	1.86e-05	#N/A
Solyc12g005030	15.5442	1.53671	0.66297	2.31792	0.0204537	0.0463607	(1 of 2) PTHR24349:SF23 - MAP KINASE-ACTIVATED PROTEIN KINASE 5
Solyc08g061130	114.036	1.53499	0.224369	6.84134	7.85e-12	6.56e-11	(1 of 1) K16241 - transcription factor HY5 (HY5)
Solyc02g079010	168.052	1.53443	0.19516	7.86239	3.77e-15	3.98e-14	(1 of 2) PTHR33098//PTHR33098:SF10 - FAMILY NOT NAMED // T28P6.11 PROTEIN
Solyc02g078330	34.6882	1.53119	0.380996	4.01893	5.85e-05	0.000229446	(1 of 1) PTHR24015:SF644 - PENTATRICOPEPTIDE REPEAT-CONTAINING PROTEIN
Solyc03g063720	28.0254	1.52784	0.465911	3.27926	0.00104079	0.0032319	(1 of 3) PTHR21717:SF18 - HOMEODOMAIN-LIKE PROTEIN WITH RING/FYVE/PHD-TYPE ZINC FINGER DOMAIN
Solyc12g088220	50.5906	1.52775	0.34933	4.37338	1.22e-05	5.37e-05	(1 of 6) K00826 - branched-chain amino acid aminotransferase (E2.6.1.42, ilvE)
Solyc06g051820	60.4695	1.52687	0.326196	4.68083	2.86e-06	1.37e-05	(1 of 2) PF06017 - Unconventional myosin tail, actin- and lipid-binding (Myosin_TH1)
Solyc10g050060	901.792	1.5249	0.0979884	15.5621	1.32e-54	5.04e-53	(1 of 17) PTHR10024 - SYNAPTOTAGMIN
Solyc00g500063	10971.7	1.52293	0.0453578	33.5759	3.78e-247	1.18e-244	(1 of 1) K01601 - ribulose-bisphosphate carboxylase large chain (rbcL)
Solyc03g121060	301.504	1.52057	0.139174	10.9257	8.69e-28	1.62e-26	(1 of 1) PTHR31734:SF2 - AUXIN-RESPONSIVE PROTEIN IAA18-RELATED
Solyc06g063070	2072.89	1.52013	0.0520078	29.2288	8.35e-188	1.49e-185	(1 of 3) PTHR31190//PTHR31190:SF4 - FAMILY NOT NAMED // ETHYLENE-RESPONSIVE TRANSCRIPTION FACTOR ERF071-RELATED
Solyc04g077510	201.542	1.51891	0.172414	8.80965	1.26e-18	1.61e-17	(1 of 12) PF08879//PF08880 - WRC (WRC) // QLQ (QLQ)
Solyc02g069060	64.0762	1.51846	0.265841	5.7119	1.12e-08	7.06e-08	(1 of 6) PTHR32278:SF8 - PHLOEM PROTEIN 2-A10-RELATED
Solyc09g015170	292.265	1.51775	0.134288	11.3022	1.28e-29	2.54e-28	(1 of 1) PTHR27008//PTHR27008:SF3 - FAMILY NOT NAMED // PROBABLY INACTIVE LEUCINE-RICH REPEAT RECEPTOR-LIKE PROTEIN KINASE IMK2
Solyc02g093760	31.5114	1.51724	0.404057	3.75502	0.000173331	0.000627672	(1 of 1) IPR001841//IPR011991//IPR013083//IPR018957 - Zinc finger, RING-type // Winged helix-turn-helix DNA-binding domain // Zinc finger, RING/FYVE/PHD-type // Zinc finger, C3HC4 RING-type
Solyc06g066840	196.892	1.51721	0.163131	9.30061	1.4e-20	1.96e-19	(1 of 7) PTHR10209:SF211 - 2-OXOGLUTARATE (2OG) AND FE(II)-DEPENDENT OXYGENASE SUPERFAMILY PROTEIN-RELATED
Solyc10g055780	60.6195	1.51716	0.33098	4.58383	4.57e-06	2.13e-05	(1 of 2) PTHR22595//PTHR22595:SF46 - CHITINASE-RELATED // SUBFAMILY NOT NAMED
Solyc09g098060	12.1199	1.51691	0.734211	2.06604	0.0388243	0.0806897	(1 of 11) KOG4214 - Myotrophin and similar proteins
Solyc01g080020	880.933	1.51565	0.101437	14.9418	1.76e-50	6.24e-49	(1 of 1) PTHR13683//PTHR13683:SF379 - ASPARTYL PROTEASES // ASPARTYL PROTEASE-LIKE PROTEIN
Solyc10g078470	35.0861	1.51449	0.36217	4.18172	2.89e-05	0.000119422	(1 of 3) PTHR32195:SF12 - TYROSINE-SPECIFIC TRANSPORT PROTEIN-RELATED
Solyc01g096120	17.6896	1.51395	0.588695	2.57171	0.0101198	0.024968	(1 of 31) PF02701 - Dof domain, zinc finger (zf-Dof)
Solyc12g014350	92.912	1.51205	0.287855	5.2528	1.5e-07	8.38e-07	(1 of 13) IPR000719//IPR001245//IPR002290//IPR011009//IPR013320//IPR020635//IPR021720 - Protein kinase domain // Serine-threonine/tyrosine-protein kinase catalytic domain // Serine/threonine/dual specificity protein kinase, catalytic domain // Protein kinase-like domain // Concanavalin A-like lectin/glucanase domain // Tyrosine-protein kinase, catalytic domain // Malectin
Solyc01g101260	15.2535	1.51183	0.518242	2.91722	0.00353165	0.00972076	#N/A
Solyc05g055680	145.514	1.51174	0.22074	6.84851	7.46e-12	6.25e-11	(1 of 2) PTHR34124:SF2 - F16B3.27 PROTEIN
Solyc10g050220	8.85763	1.50904	0.744038	2.02817	0.0425426	0.0875578	(1 of 3) PTHR33676//PTHR33676:SF3 - FAMILY NOT NAMED // COLD REGULATED PROTEIN 27
Solyc03g122080	13.8313	1.50903	0.632748	2.38489	0.0170843	0.0395015	(1 of 9) PF06075 - Plant protein of unknown function (DUF936) (DUF936)
Solyc01g107170	324.58	1.50808	0.13206	11.4197	3.33e-30	6.79e-29	(1 of 3) PTHR26374//PTHR26374:SF208 - FAMILY NOT NAMED // ZINC FINGER PROTEIN AZF3-RELATED
Solyc05g053080	1131.79	1.50697	0.0793667	18.9874	2.17e-80	1.29e-78	#N/A
Solyc04g074390	12.1703	1.50639	0.679712	2.21621	0.026677	0.058459	(1 of 9) PTHR11926//PTHR11926:SF286 - GLUCOSYL/GLUCURONOSYL TRANSFERASES // SUBFAMILY NOT NAMED
Solyc01g103250	29.2162	1.50388	0.399129	3.7679	0.000164626	0.000598742	(1 of 2) PTHR13844//PTHR13844:SF18 - BRG-1 ASSOCIATED FACTOR 60 BAF60 // SUBFAMILY NOT NAMED
Solyc01g060250	23.4124	1.50379	0.469732	3.20138	0.00136771	0.00414471	#N/A
Solyc12g045030	546.916	1.50293	0.110442	13.6083	3.57e-42	1.02e-40	(1 of 1) 1.10 - L-xylulose reductase
Solyc06g068620	142.949	1.50097	0.250996	5.98003	2.23e-09	1.51e-08	#N/A
Solyc02g078810	206.003	1.50095	0.173263	8.66289	4.6e-18	5.71e-17	(1 of 1) PTHR22880//PTHR22880:SF138 - FALZ-RELATED BROMODOMAIN-CONTAINING PROTEINS // SUBFAMILY NOT NAMED
Solyc10g074720	156.71	1.49977	0.198161	7.56841	3.78e-14	3.74e-13	(1 of 2) K07760 - cyclin-dependent kinase [EC:2.7.11.22] (CDK)
Solyc09g061930	101.9	1.49902	0.199712	7.50592	6.1e-14	5.97e-13	(1 of 1) PTHR27008//PTHR27008:SF28 - FAMILY NOT NAMED // KINASE-LIKE PROTEIN TMKL1-RELATED
Solyc06g053850	11.9407	1.49834	0.7227	2.07325	0.0381491	0.0794839	(1 of 176) PF01535//PF13041 - PPR repeat (PPR) // PPR repeat family (PPR_2)
Solyc06g072810	163.271	1.49784	0.1662	9.01229	2.02e-19	2.69e-18	(1 of 1) PTHR33621:SF2 - T17B22.18 PROTEIN
Solyc11g066690	19.4569	1.49756	0.590973	2.53406	0.0112749	0.027466	(1 of 1) K15365 - RecQ-mediated genome instability protein 2 (RMI2)
Solyc05g014760	3273.74	1.49593	0.0451022	33.1676	3.16e-241	8.81e-239	(1 of 1) K08818 - cell division cycle 2-like [EC:2.7.11.22] (CDC2L)
Solyc01g096680	40.1207	1.48996	0.398774	3.73636	0.000186705	0.000673455	(1 of 1) PTHR19321//PTHR19321:SF4 - PROTEIN REGULATOR OF CYTOKINESIS 1 PRC1-RELATED // 65-KDA MICROTUBULE-ASSOCIATED PROTEIN 5
Solyc02g092820	31.2487	1.48924	0.377927	3.94054	8.13e-05	0.000311748	(1 of 8) K14487 - auxin responsive GH3 gene family (GH3)
Solyc09g013150	139.2	1.48726	0.211501	7.03191	2.04e-12	1.78e-11	(1 of 1) PTHR11662//PTHR11662:SF235 - SODIUM-DEPENDENT PHOSPHATE TRANSPORTERS // ANION TRANSPORTER 3, CHLOROPLASTIC-RELATED
Solyc12g011010	1084.95	1.48661	0.0778604	19.0933	2.87e-81	1.74e-79	(1 of 3) PTHR33210//PTHR33210:SF6 - FAMILY NOT NAMED // PROTODERMAL FACTOR 1
Solyc02g088630	936.371	1.48629	0.0781133	19.0273	1.01e-80	6.08e-79	(1 of 3) PTHR32116:SF2 - GALACTURONOSYLTRANSFERASE 13-RELATED
Solyc08g006790	168.726	1.48497	0.171919	8.63761	5.74e-18	7.07e-17	(1 of 2) PTHR33021//PTHR33021:SF48 - FAMILY NOT NAMED // EARLY NODULIN-LIKE PROTEIN 11-RELATED
Solyc07g056060	90.3036	1.48436	0.209833	7.07403	1.5e-12	1.33e-11	#N/A
Solyc02g088690	5270.96	1.48031	0.0364697	40.5902	0	0	(1 of 1) PF00984//PF03721 - UDP-glucose/GDP-mannose dehydrogenase family, central domain (UDPG_MGDP_dh) // UDP-glucose/GDP-mannose dehydrogenase family, NAD binding domain (UDPG_MGDP_dh_N)
Solyc08g076390	747.875	1.47927	0.0857743	17.2461	1.2e-66	5.71e-65	(1 of 3) PTHR10694:SF33 - TRANSCRIPTION FACTOR JUMONJI (JMJ) FAMILY PROTEIN / ZINC FINGER (C5HC2 TYPE) FAMILY PROTEIN
Solyc08g042040	24.493	1.47571	0.476342	3.09801	0.00194823	0.00570163	#N/A
Solyc05g053070	1282.93	1.47467	0.0854233	17.2631	8.92e-67	4.27e-65	#N/A
Solyc03g120440	19.0112	1.47403	0.573177	2.57168	0.0101206	0.024968	(1 of 2) PTHR10177:SF212 - CYCLIN-A2-1-RELATED
Solyc05g052570	9412.05	1.47371	0.0422614	34.8713	2.03e-266	7.47e-264	(1 of 2) PTHR14493:SF51 - ZINC FINGER CCCH DOMAIN-CONTAINING PROTEIN 29-RELATED
Solyc04g081550	582.329	1.47058	0.128518	11.4426	2.56e-30	5.25e-29	(1 of 32) PF00314 - Thaumatin family (Thaumatin)
Solyc01g106830	19.2556	1.46998	0.625469	2.35021	0.018763	0.0429088	(1 of 4) PTHR33285//PTHR33285:SF1 - FAMILY NOT NAMED // GROWTH FACTOR PROTEIN-RELATED
Solyc01g094100	24.6072	1.46978	0.412056	3.56695	0.000361163	0.00123408	(1 of 12) 1.14.13.109 - Abieta-7,13-dien-18-ol hydroxylase / CYP720B1
Solyc11g017270	881.727	1.46922	0.100266	14.6532	1.28e-48	4.36e-47	(1 of 2) PTHR27000//PTHR27000:SF14 - FAMILY NOT NAMED // LEUCINE-RICH REPEAT PROTEIN FLOR1-RELATED
Solyc11g071730	151.079	1.46886	0.228297	6.43397	1.24e-10	9.47e-10	(1 of 1) PTHR24115:SF388 - KINESIN FAMILY MEMBER C1
Solyc09g072800	155.132	1.46682	0.207363	7.07369	1.51e-12	1.33e-11	#N/A
Solyc08g081170	315.826	1.46647	0.133469	10.9873	4.4e-28	8.24e-27	(1 of 1) PTHR23135:SF16 - UDP-N-ACETYLMUAMOYLALANYL-D-GLUTAMATE-2,6-DIAMINOPIMELATE LIGASE-RELATED
Solyc03g083900	157.354	1.46542	0.172311	8.50451	1.82e-17	2.19e-16	(1 of 1) PTHR11709//PTHR11709:SF123 - MULTI-COPPER OXIDASE // MONOCOPPER OXIDASE-LIKE PROTEIN SKS1-RELATED
Solyc01g066430	1201.28	1.46189	0.0767688	19.0427	7.55e-81	4.54e-79	(1 of 5) PTHR14155//PTHR14155:SF99 - RING FINGER DOMAIN-CONTAINING // RING-H2 FINGER PROTEIN ATL3
Solyc03g094020	14.1902	1.45943	0.705554	2.06849	0.0385942	0.0802659	(1 of 1) PTHR22762//PTHR22762:SF91 - ALPHA-GLUCOSIDASE // SUBFAMILY NOT NAMED
Solyc05g051530	114.248	1.45839	0.203198	7.17719	7.12e-13	6.46e-12	(1 of 3) 3.6.3.36 - Taurine-transporting ATPase
Solyc01g098320	22.6414	1.45632	0.601045	2.42298	0.0153937	0.0360682	(1 of 3) K03013 - DNA-directed RNA polymerases I, II, and III subunit RPABC1 (RPB5, POLR2E)
Solyc09g098310	1394.83	1.45355	0.0690456	21.052	2.19e-98	1.67e-96	(1 of 3) PTHR31568:SF3 - CYSTM1 FAMILY PROTEIN A-RELATED
Solyc06g082070	48.1772	1.44902	0.3522	4.11419	3.89e-05	0.000157004	(1 of 26) IPR025846//IPR026057//IPR029962 - PMR5 N-terminal domain // PC-Esterase // Trichome birefringence-like family
Solyc05g005580	52.0487	1.44834	0.295384	4.90324	9.43e-07	4.79e-06	(1 of 9) PF06075 - Plant protein of unknown function (DUF936) (DUF936)
Solyc01g104230	52.2692	1.44521	0.315682	4.57808	4.69e-06	2.18e-05	#N/A
Solyc05g014560	21.7253	1.44474	0.482932	2.99161	0.00277512	0.00785203	(1 of 2) PTHR24322:SF619 - 3-OXOACYL-[ACYL-CARRIER-PROTEIN] REDUCTASE, CHLOROPLASTIC
Solyc07g054300	492.8	1.44337	0.110306	13.0851	4.01e-39	1.04e-37	(1 of 2) PTHR13832:SF193 - PROTEIN PHOSPHATASE 2C 1-RELATED
Solyc06g084090	242.683	1.44294	0.168275	8.5749	9.92e-18	1.21e-16	(1 of 1) PTHR23430//PTHR23430:SF105 - HISTONE H2A // SUBFAMILY NOT NAMED
Solyc01g097470	29.8166	1.44266	0.425076	3.39389	0.000689075	0.00222101	#N/A
Solyc10g055770	43.9484	1.44134	0.387982	3.71496	0.000203237	0.000728521	(1 of 5) KOG2816 - Predicted transporter ADD1 (major facilitator superfamily)
Solyc06g082810	33.0044	1.4401	0.411331	3.50107	0.000463391	0.00154693	(1 of 1) K13288 - oligoribonuclease (orn, REX2, REXO2)
Solyc03g007220	388.548	1.44007	0.132917	10.8344	2.37e-27	4.35e-26	#N/A
Solyc02g090390	141.178	1.43801	0.246832	5.82587	5.68e-09	3.71e-08	(1 of 1) PTHR24343//PTHR24343:SF160 - SERINE/THREONINE KINASE // SUBFAMILY NOT NAMED
Solyc02g081500	468.151	1.43744	0.12438	11.5568	6.82e-31	1.43e-29	(1 of 24) 3.1.4.46 - Glycerophosphodiester phosphodiesterase / Glycerophosphoryl diester phosphodiesterase
Solyc01g080750	98.8238	1.43718	0.251082	5.72395	1.04e-08	6.59e-08	(1 of 1) PTHR21567//PTHR21567:SF35 - CLASP // ARM REPEAT SUPERFAMILY PROTEIN
Solyc05g009720	806.903	1.43649	0.0891155	16.1194	1.86e-58	7.71e-57	(1 of 1) PTHR31003:SF4 - GENOMIC DNA, CHROMOSOME 3, TAC CLONE:K13N2-RELATED
Solyc03g120950	24.1808	1.43566	0.484156	2.96529	0.00302399	0.00847491	#N/A
Solyc02g087210	214.628	1.43263	0.15769	9.08509	1.04e-19	1.4e-18	(1 of 1) PTHR14677:SF2 - AN1-TYPE ZINC FINGER PROTEIN 1
Solyc05g024010	31.3893	1.43242	0.438441	3.26708	0.00108664	0.00336178	(1 of 1) PTHR31717//PTHR31717:SF3 - FAMILY NOT NAMED // ZINC FINGER PROTEIN CONSTANS-LIKE 14-RELATED
Solyc03g005250	92.6425	1.43237	0.246935	5.80059	6.61e-09	4.27e-08	(1 of 3) 2.7.7.4 - Sulfate adenylyltransferase / Sulfurylase
Solyc04g082040	725.951	1.43235	0.100821	14.2069	8.3e-46	2.64e-44	(1 of 3) IPR016688 - Mechanosensitive ion channel MscS-like, plants/fungi
Solyc08g082110	141.583	1.43105	0.244562	5.85149	4.87e-09	3.2e-08	(1 of 85) PF03106 - WRKY DNA -binding domain (WRKY)
Solyc07g042130	291.548	1.43079	0.165235	8.65911	4.75e-18	5.9e-17	(1 of 66) PF01535//PF13041//PF14432 - PPR repeat (PPR) // PPR repeat family (PPR_2) // DYW family of nucleic acid deaminases (DYW_deaminase)
Solyc11g065190	168.666	1.43047	0.179829	7.95457	1.8e-15	1.93e-14	(1 of 1) K06688 - ubiquitin-conjugating enzyme E2 C (UBE2C, UBC11)
Solyc07g053360	17.4757	1.42986	0.558564	2.55989	0.0104704	0.0257137	(1 of 2) PTHR23241//PTHR23241:SF60 - LATE EMBRYOGENESIS ABUNDANT PLANTS LEA-RELATED // SUBFAMILY NOT NAMED
Solyc12g077440	11.2826	1.42907	0.707715	2.01928	0.0434585	0.0892632	#N/A
Solyc09g011690	3241.64	1.42408	0.0491825	28.955	2.43e-184	4.1e-182	#N/A
Solyc06g008300	106.929	1.4236	0.224688	6.33588	2.36e-10	1.75e-09	(1 of 2) PF00560//PF08263//PF12799//PF13855 - Leucine Rich Repeat (LRR_1) // Leucine rich repeat N-terminal domain (LRRNT_2) // Leucine Rich repeats (2 copies) (LRR_4) // Leucine rich repeat (LRR_8)
Solyc09g092620	77.0442	1.42282	0.249667	5.69886	1.21e-08	7.58e-08	(1 of 146) IPR001128//IPR002401//IPR002403 - Cytochrome P450 // Cytochrome P450, E-class, group I // Cytochrome P450, E-class, group IV
Solyc12g005020	17.7282	1.41687	0.640096	2.21353	0.0268609	0.0587945	(1 of 153) IPR001841//IPR013083 - Zinc finger, RING-type // Zinc finger, RING/FYVE/PHD-type
Solyc05g054870	9.72464	1.41477	0.690026	2.05031	0.0403343	0.0834607	#N/A
Solyc01g080290	368.641	1.41102	0.14113	9.998	1.56e-23	2.46e-22	(1 of 1) PTHR33294//PTHR33294:SF3 - FAMILY NOT NAMED // AWPM-19-LIKE PROTEIN
Solyc06g075420	44.6617	1.40763	0.321888	4.37305	1.23e-05	5.38e-05	#N/A
Solyc01g005290	14.2549	1.40682	0.580578	2.42314	0.0153868	0.0360567	(1 of 4) PTHR10174//PTHR10174:SF142 - RETINALDEHYDE BINDING PROTEIN-RELATED // SUBFAMILY NOT NAMED
Solyc04g005790	14.4183	1.40569	0.713526	1.97006	0.0488311	0.0985507	(1 of 3) PTHR11654//PTHR11654:SF98 - OLIGOPEPTIDE TRANSPORTER-RELATED // PROTEIN NRT1/ PTR FAMILY 4.5-RELATED
Solyc10g079130	1561.57	1.4038	0.0621016	22.6049	3.88e-113	3.42e-111	(1 of 3) PTHR24349//PTHR24349:SF93 - SERINE/THREONINE-PROTEIN KINASE // CALCIUM-DEPENDENT PROTEIN KINASE 14
Solyc03g120155	15.226	1.40347	0.547126	2.56516	0.0103128	0.0253844	#N/A
Solyc08g068120	28.5768	1.40234	0.442318	3.17044	0.00152209	0.00456032	(1 of 1) K02349 - DNA polymerase theta [EC:2.7.7.7] (POLQ)
Solyc11g005090	182.633	1.4007	0.164232	8.5288	1.48e-17	1.79e-16	(1 of 1) PTHR10177:SF203 - G2/MITOTIC-SPECIFIC CYCLIN-B
Solyc06g076220	645.798	1.39925	0.0899388	15.5578	1.41e-54	5.38e-53	(1 of 5) PTHR31867//PTHR31867:SF5 - FAMILY NOT NAMED // EXPANSIN-A16-RELATED
Solyc01g010430	136.968	1.39764	0.210804	6.63007	3.36e-11	2.67e-10	(1 of 7) PTHR31205//PTHR31205:SF2 - FAMILY NOT NAMED // ACTIN CROSS-LINKING PROTEIN
Solyc03g083010	747.921	1.39179	0.100132	13.8995	6.38e-44	1.93e-42	(1 of 1) PTHR10992//PTHR10992:SF699 - ALPHA/BETA HYDROLASE FOLD-CONTAINING PROTEIN // SUBFAMILY NOT NAMED
Solyc01g102700	523.877	1.38468	0.120986	11.445	2.49e-30	5.12e-29	(1 of 2) PTHR27003//PTHR27003:SF15 - FAMILY NOT NAMED // LEUCINE-RICH REPEAT PROTEIN KINASE-LIKE PROTEIN
Solyc01g097000	157.229	1.38376	0.178998	7.7306	1.07e-14	1.1e-13	(1 of 1) PTHR30620//PTHR30620:SF35 - PERIPLASMIC BETA-GLUCOSIDASE-RELATED // GLYCOSYL HYDROLASE FAMILY PROTEIN
Solyc06g048600	49.1184	1.37887	0.336378	4.09916	4.15e-05	0.000166752	(1 of 2) PTHR26402:SF521 - TWO-COMPONENT RESPONSE REGULATOR ARR16-RELATED
Solyc06g064510	220.972	1.37755	0.156805	8.78512	1.56e-18	1.99e-17	(1 of 2) 2.155//2.82 - Kaempferol 4'-O-methyltransferase / S-adenosyl-L-methionine:flavonoid 4'-O-methyltransferase // 3-methylquercetin 7-O-methyltransferase / Flavonol 7-O-methyltransferase
Solyc02g083880	21.323	1.37727	0.571679	2.40916	0.0159893	0.0372833	(1 of 3) PTHR23201//PTHR23201:SF2 - EXTENSIN, PROLINE-RICH PROTEIN // GIBBERELLIN-REGULATED PROTEIN 1-RELATED
Solyc02g080070	743.495	1.37712	0.0883596	15.5854	9.15e-55	3.54e-53	(1 of 9) PTHR27002//PTHR27002:SF122 - FAMILY NOT NAMED // CYSTEINE-RICH RECEPTOR-LIKE PROTEIN KINASE 28-RELATED
Solyc07g062810	18.9592	1.37562	0.524695	2.62175	0.00874794	0.0219461	(1 of 1) 2.6.1.21//4.1.3.38 - D-amino-acid transaminase / D-aspartic aminotransferase // Aminodeoxychorismate lyase / Enzyme X
Solyc02g083310	280.456	1.37433	0.151388	9.07815	1.1e-19	1.49e-18	(1 of 1) K08999 - hypothetical protein (K08999)
Solyc04g071120	78.0751	1.37107	0.256075	5.35419	8.59e-08	4.94e-07	(1 of 2) PTHR23257:SF505 - SERINE/THREONINE-PROTEIN KINASE DRKC-RELATED
Solyc01g109250	218.028	1.3676	0.159572	8.57043	1.03e-17	1.25e-16	(1 of 28) PF14009 - Domain of unknown function (DUF4228) (DUF4228)
Solyc07g055810	865.877	1.364	0.0793771	17.1837	3.51e-66	1.66e-64	(1 of 1) PF00069//PF11721//PF13855 - Protein kinase domain (Pkinase) // Di-glucose binding within endoplasmic reticulum (Malectin) // Leucine rich repeat (LRR_8)
Solyc04g056410	59.489	1.36367	0.272062	5.01234	5.38e-07	2.82e-06	(1 of 9) K10875 - DNA repair and recombination protein RAD54 and RAD54-like protein (RAD54L, RAD54)
Solyc06g084450	60.0174	1.35871	0.328355	4.13792	3.5e-05	0.000142648	(1 of 4) PF00620//PF00786 - RhoGAP domain (RhoGAP) // P21-Rho-binding domain (PBD)
Solyc12g005250	88.8854	1.35716	0.219135	6.19323	5.89e-10	4.21e-09	(1 of 1) PTHR24115:SF464 - KINESIN-1-RELATED
Solyc01g111950	27.7892	1.35472	0.48508	2.79277	0.00522589	0.0138281	(1 of 7) K04730 - interleukin-1 receptor-associated kinase 1 (IRAK1)
Solyc10g080010	51.7992	1.3537	0.404818	3.34398	0.000825864	0.00262379	(1 of 2) PTHR20961//PTHR20961:SF12 - GLYCOSYLTRANSFERASE // SUBFAMILY NOT NAMED
Solyc04g071140	1282.35	1.35294	0.075912	17.8225	4.73e-71	2.45e-69	(1 of 1) PTHR11999//PTHR11999:SF83 - GROUP II PYRIDOXAL-5-PHOSPHATE DECARBOXYLASE // SUBFAMILY NOT NAMED
Solyc02g087480	386.74	1.35238	0.114527	11.8084	3.53e-32	7.72e-31	(1 of 4) PTHR31558//PTHR31558:SF3 - FAMILY NOT NAMED // CW14 PROTEIN
Solyc08g062330	67.6232	1.35165	0.288069	4.69208	2.7e-06	1.3e-05	(1 of 12) IPR002110//IPR020683//IPR026961//IPR027001 - Ankyrin repeat // Ankyrin repeat-containing domain // PGG domain // Caskin/Ankyrin repeat-containing protein
Solyc02g068070	47.9459	1.35006	0.34193	3.94834	7.87e-05	0.000302584	(1 of 5) K01052 - lysosomal acid lipase/cholesteryl ester hydrolase (LIPA)
Solyc03g121760	49.5003	1.34987	0.284297	4.74811	2.05e-06	1e-05	(1 of 5) IPR000048//IPR027417 - IQ motif, EF-hand binding site // P-loop containing nucleoside triphosphate hydrolase
Solyc03g118780	375.393	1.34706	0.128034	10.5211	6.91e-26	1.2e-24	(1 of 1) PTHR31048//PTHR31048:SF1 - FAMILY NOT NAMED // PATHOGENESIS-RELATED THAUMATIN-LIKE PROTEIN-RELATED
Solyc05g016060	89.4786	1.34671	0.357517	3.76685	0.000165323	0.000601039	(1 of 1) PTHR31568//PTHR31568:SF17 - FAMILY NOT NAMED // EXPRESSED PROTEIN
Solyc06g009140	1496.77	1.344	0.0751717	17.8791	1.72e-71	8.98e-70	(1 of 3) PTHR33509//PTHR33509:SF5 - FAMILY NOT NAMED // LATE EMBRYOGENESIS ABUNDANT 3 (LEA3) FAMILY PROTEIN
Solyc08g075710	707.825	1.342	0.0986945	13.5975	4.14e-42	1.18e-40	(1 of 3) PTHR11785//PTHR11785:SF355 - AMINO ACID TRANSPORTER // SUBFAMILY NOT NAMED
Solyc04g006940	11.014	1.33951	0.671932	1.99351	0.0462052	0.0940019	#N/A
Solyc01g005470	126.403	1.33944	0.237595	5.63748	1.73e-08	1.07e-07	(1 of 1) PTHR15907//PTHR15907:SF43 - FAMILY NOT NAMED // PROTEIN PLANT CADMIUM RESISTANCE 2-RELATED
Solyc01g094070	66.9328	1.3381	0.257871	5.18904	2.11e-07	1.16e-06	(1 of 3) 1.348 - Vestitone reductase
Solyc01g103030	154.942	1.33763	0.190622	7.01719	2.26e-12	1.98e-11	(1 of 1) PTHR11654:SF177 - PROTEIN NRT1/ PTR FAMILY 4.3
Solyc07g005870	194.156	1.33699	0.199476	6.70248	2.05e-11	1.66e-10	(1 of 1) PTHR10617//PTHR10617:SF52 - ELECTRON TRANSFER FLAVOPROTEIN-UBIQUINONE OXIDOREDUCTASE // OXIDOREDUCTASE/ELECTRON CARRIER-RELATED
Solyc04g079400	252.14	1.33466	0.172223	7.74962	9.22e-15	9.51e-14	(1 of 2) PTHR24361//PTHR24361:SF337 - MITOGEN-ACTIVATED KINASE KINASE KINASE // SUBFAMILY NOT NAMED
Solyc11g006200	40.4323	1.33457	0.341555	3.90734	9.33e-05	0.000354003	(1 of 1) PTHR10390:SF38 - HOMEODOMAIN-LIKE TRANSCRIPTIONAL REGULATOR
Solyc03g123860	87.3528	1.33292	0.244857	5.44369	5.22e-08	3.07e-07	(1 of 1) PTHR27000:SF185 - LEUCINE-RICH REPEAT RECEPTOR-LIKE PROTEIN KINASE PEPR1-RELATED
Solyc04g072000	80.3164	1.33052	0.301582	4.41181	1.03e-05	4.55e-05	(1 of 2) PTHR22595//PTHR22595:SF37 - CHITINASE-RELATED // CHITINASE-RELATED
Solyc09g010060	153.381	1.32888	0.185836	7.15078	8.63e-13	7.8e-12	(1 of 2) PTHR24115//PTHR24115:SF536 - FAMILY NOT NAMED // 125 KDA KINESIN-RELATED PROTEIN-RELATED
Solyc11g007600	59.8353	1.32623	0.258973	5.12112	3.04e-07	1.64e-06	(1 of 2) PTHR32044:SF21 - MANNAN SYNTHASE 7-RELATED
Solyc08g007780	25.2131	1.32618	0.46734	2.83772	0.00454369	0.0121822	(1 of 2) PTHR31867//PTHR31867:SF2 - FAMILY NOT NAMED // EXPANSIN-A18-RELATED
Solyc05g041860	38.3384	1.3254	0.365208	3.62917	0.000284335	0.000990493	#N/A
Solyc06g064820	183.354	1.32536	0.178988	7.40472	1.31e-13	1.25e-12	(1 of 2) PTHR22835//PTHR22835:SF143 - ZINC FINGER FYVE DOMAIN CONTAINING PROTEIN // SUBFAMILY NOT NAMED
Solyc09g008010	93.017	1.32477	0.245583	5.39439	6.88e-08	3.98e-07	(1 of 2) PTHR27001//PTHR27001:SF29 - FAMILY NOT NAMED // PROTEIN KINASE FAMILY PROTEIN-RELATED
Solyc05g056480	107.824	1.32383	0.220226	6.01125	1.84e-09	1.26e-08	(1 of 4) K00166 - 2-oxoisovalerate dehydrogenase E1 component alpha subunit (BCKDHA, bkdA1)
Solyc09g008940	91.7582	1.32351	0.246475	5.36976	7.88e-08	4.55e-07	(1 of 1) IPR005175//IPR012897//IPR017956 - PPC domain // Potassium channel, voltage dependent, Kv1.4, tandem inactivation domain // AT hook, DNA-binding motif
Solyc05g052820	16.4154	1.32194	0.53014	2.49357	0.0126467	0.0303976	(1 of 4) PTHR22950//PTHR22950:SF48 - AMINO ACID TRANSPORTER // PROLINE TRANSPORTER 1-RELATED
Solyc05g014690	70.4421	1.32109	0.303328	4.35533	1.33e-05	5.81e-05	(1 of 1) K10730 - ATP-dependent DNA helicase Q4 [EC:3.62] (RECQL4)
Solyc09g061280	115.629	1.31871	0.250384	5.26675	1.39e-07	7.81e-07	(1 of 1) PTHR10265:SF23 - CYCLIN-DEPENDENT KINASE INHIBITOR 3-RELATED
Solyc01g005500	12.3477	1.31337	0.587444	2.23573	0.0253694	0.0558527	(1 of 9) 1.331 - Secoisolariciresinol dehydrogenase
Solyc07g048100	46.8734	1.31265	0.363126	3.61485	0.000300521	0.00104175	(1 of 25) IPR001357 - BRCT domain
Solyc03g116610	19.8162	1.31081	0.48657	2.69397	0.00706056	0.0181329	(1 of 2) PTHR31194//PTHR31194:SF12 - SHN SHINE , DNA BINDING / TRANSCRIPTION FACTOR // SUBFAMILY NOT NAMED
Solyc08g013900	199.039	1.31072	0.168818	7.76414	8.22e-15	8.5e-14	(1 of 2) PTHR32002//PTHR32002:SF7 - FAMILY NOT NAMED // PROTEIN NLP8-RELATED
Solyc07g049680	105.642	1.30973	0.259028	5.05632	4.27e-07	2.26e-06	(1 of 1) K06676 - condensin complex subunit 2 (BRRN1, BRN1, CAPH)
Solyc10g018305	18.38	1.30952	0.545525	2.40047	0.0163739	0.038079	#N/A
Solyc01g096900	513.834	1.30438	0.0919862	14.1801	1.22e-45	3.84e-44	(1 of 1) K02469 - DNA gyrase subunit A [EC:5.99.1.3] (gyrA)
Solyc08g062690	818.852	1.30433	0.084357	15.4621	6.26e-54	2.37e-52	#N/A
Solyc04g009860	34.895	1.30353	0.524607	2.48477	0.0129636	0.0310822	(1 of 2) PTHR10209//PTHR10209:SF221 - OXIDOREDUCTASE, 2OG-FE II OXYGENASE FAMILY PROTEIN // SUBFAMILY NOT NAMED
Solyc07g056200	146.711	1.3034	0.233155	5.59024	2.27e-08	1.38e-07	#N/A
Solyc06g060690	292.351	1.30332	0.156715	8.31648	9.06e-17	1.04e-15	(1 of 125) IPR000719//IPR002290//IPR011009//IPR020635 - Protein kinase domain // Serine/threonine/dual specificity protein kinase, catalytic domain // Protein kinase-like domain // Tyrosine-protein kinase, catalytic domain
Solyc01g007200	20.6079	1.30244	0.508274	2.56248	0.0103928	0.0255538	#N/A
Solyc04g050950	57.1045	1.30156	0.294688	4.41673	1e-05	4.46e-05	(1 of 15) PTHR31907:SF4 - MLP-LIKE PROTEIN 165-RELATED
Solyc02g069110	77.8182	1.29976	0.320865	4.05081	5.1e-05	0.000202212	(1 of 3) K01363 - cathepsin B (CTSB)
Solyc02g083940	99.3669	1.29951	0.189075	6.87297	6.29e-12	5.3e-11	(1 of 1) PTHR19861//PTHR19861:SF3 - WD40 REPEAT PROTEIN SWD2 // TRANSDUCIN/WD40 DOMAIN-CONTAINING PROTEIN
Solyc09g083380	1485.76	1.2953	0.0613543	21.1118	6.2e-99	4.74e-97	(1 of 1) PTHR11467//PTHR11467:SF44 - HISTONE H1/H5 // SUBFAMILY NOT NAMED
Solyc10g086565	160.487	1.29397	0.186266	6.94686	3.74e-12	3.21e-11	(1 of 2) PTHR22883//PTHR22883:SF92 - ZINC FINGER DHHC DOMAIN CONTAINING PROTEIN // PROTEIN S-ACYLTRANSFERASE 16-RELATED
Solyc11g008850	61.9463	1.29148	0.285661	4.52101	6.15e-06	2.82e-05	(1 of 1) PTHR22939:SF87 - DO-LIKE 15 PROTEIN-RELATED
Solyc01g105410	554.641	1.29132	0.115439	11.1862	4.76e-29	9.24e-28	(1 of 1) PTHR31279:SF12 - PHI-1-LIKE PROTEIN
Solyc02g082270	797.245	1.28924	0.0808122	15.9536	2.69e-57	1.09e-55	(1 of 4) KOG0149 - Predicted RNA-binding protein SEB4 (RRM superfamily)
Solyc06g074390	82.8141	1.28824	0.313425	4.11022	3.95e-05	0.00015952	(1 of 1) 1.50//1.84 - Long-chain-fatty-acyl-CoA reductase / Acyl-CoA reductase // Alcohol-forming fatty acyl-CoA reductase
Solyc03g117330	30.3568	1.28819	0.399757	3.22243	0.00127108	0.00387896	(1 of 3) K01881 - prolyl-tRNA synthetase (PARS, proS)
Solyc04g074030	97.7887	1.28674	0.255419	5.03777	4.71e-07	2.48e-06	(1 of 1) IPR000719//IPR002290//IPR003591//IPR011009//IPR013210//IPR020635 - Protein kinase domain // Serine/threonine/dual specificity protein kinase, catalytic domain // Leucine-rich repeat, typical subtype // Protein kinase-like domain // Leucine-rich repeat-containing N-terminal, plant-type // Tyrosine-protein kinase, catalytic domain
Solyc02g086210	47.1584	1.28615	0.37369	3.44175	0.00057797	0.0018907	(1 of 1) IPR013320//IPR025287 - Concanavalin A-like lectin/glucanase domain // Wall-associated receptor kinase galacturonan-binding domain
Solyc01g079530	251.841	1.28595	0.172872	7.43876	1.02e-13	9.75e-13	(1 of 1) PTHR23012:SF93 - RING/FYVE/PHD ZINC FINGER-CONTAINING PROTEIN
Solyc01g058010	212.086	1.28585	0.151169	8.50606	1.8e-17	2.16e-16	(1 of 3) IPR008928//IPR012341//IPR024746 - Six-hairpin glycosidase-like // Six-hairpin glycosidase // Glycosyl hydrolase family 100
Solyc04g082380	36.075	1.28578	0.413207	3.11171	0.00186009	0.00546453	#N/A
Solyc02g062400	26.5266	1.28453	0.45045	2.85166	0.00434916	0.0117204	(1 of 3) PTHR31604//PTHR31604:SF3 - FAMILY NOT NAMED // PROTEIN SHI RELATED SEQUENCE 1-RELATED
Solyc10g081170	4999.04	1.28284	0.0448258	28.6182	3.98e-180	6.49e-178	(1 of 1) PTHR23050//PTHR23050:SF166 - CALCIUM BINDING PROTEIN // CALMODULIN-5
Solyc01g101110	48.4047	1.28268	0.401049	3.19832	0.00138229	0.00418436	(1 of 1) K16315 - serine/threonine-protein kinase haspin [EC:2.7.11.1] (GSG2)
Solyc04g076460	39.4428	1.28227	0.370286	3.46293	0.000534336	0.00176047	(1 of 4) KOG1909 - Ran GTPase-activating protein
Solyc01g056810	30.7552	1.28173	0.418334	3.0639	0.00218475	0.00632051	(1 of 3) PTHR19957//PTHR19957:SF131 - SYNTAXIN // SUBFAMILY NOT NAMED
Solyc03g044020	82.4465	1.27964	0.256073	4.99716	5.82e-07	3.04e-06	(1 of 1) K11492 - condensin-2 complex subunit G2 (NCAPG2, LUZP5)
Solyc05g047530	12.7839	1.27832	0.621377	2.05724	0.0396629	0.0822098	(1 of 1) 3.61 - Mycodextranase
Solyc07g024000	491.63	1.27672	0.112112	11.3879	4.8e-30	9.74e-29	(1 of 2) 1.294 - Chlorophyll(ide) b reductase / Chlorophyll b reductase
Solyc07g063310	19.4731	1.27597	0.519232	2.45743	0.0139937	0.0332018	(1 of 3) PTHR12736//PTHR12736:SF13 - LANC-LIKE PROTEIN // SUBFAMILY NOT NAMED
Solyc06g062880	28.5941	1.27543	0.436905	2.91924	0.00350884	0.00966662	(1 of 3) PTHR22870//PTHR22870:SF219 - REGULATOR OF CHROMOSOME CONDENSATION // REGULATOR OF CHROMOSOME CONDENSATION (RCC1) FAMILY PROTEIN-RELATED
Solyc07g052440	32.4696	1.2754	0.523405	2.43674	0.0148202	0.0348842	(1 of 2) PF10914 - Protein of unknown function (DUF2781) (DUF2781)
Solyc03g113070	163.076	1.27214	0.202587	6.27947	3.4e-10	2.49e-09	(1 of 4) KOG0059 - Lipid exporter ABCA1 and related proteins, ABC superfamily
Solyc12g019410	42.6642	1.27172	0.337119	3.77233	0.000161731	0.000589141	(1 of 1) PF07714//PF13857 - Protein tyrosine kinase (Pkinase_Tyr) // Ankyrin repeats (many copies) (Ank_5)
Solyc07g055640	90.5615	1.27165	0.27797	4.57476	4.77e-06	2.22e-05	(1 of 2) IPR000719//IPR001480//IPR002290//IPR011009//IPR020635 - Protein kinase domain // Bulb-type lectin domain // Serine/threonine/dual specificity protein kinase, catalytic domain // Protein kinase-like domain // Tyrosine-protein kinase, catalytic domain
Solyc09g011740	1030.54	1.27155	0.0754705	16.8484	1.08e-63	4.9e-62	(1 of 3) PTHR21290//PTHR21290:SF29 - SPHINGOMYELIN SYNTHETASE // SUBFAMILY NOT NAMED
Solyc09g089530	2623.28	1.27085	0.395443	3.21375	0.00131015	0.00398959	(1 of 21) PF00280 - Potato inhibitor I family (potato_inhibit)
Solyc10g005820	35.3368	1.27084	0.38296	3.31847	0.000905109	0.00284949	(1 of 5) 2.50 - (2E,6E)-farnesyl diphosphate synthase / Geranyltranstransferase
Solyc09g072700	56.7263	1.27082	0.273923	4.63934	3.5e-06	1.66e-05	(1 of 2) PTHR31235//PTHR31235:SF13 - FAMILY NOT NAMED // PEROXIDASE 28-RELATED
Solyc02g030130	147.618	1.26999	0.183771	6.9107	4.82e-12	4.11e-11	(1 of 3) PTHR10795:SF439 - SERINE PROTEINASE-RELATED
Solyc03g119840	22.3663	1.26949	0.562589	2.25652	0.0240382	0.0533301	(1 of 2) PTHR31964:SF13 - ADENINE NUCLEOTIDE ALPHA HYDROLASES-LIKE PROTEIN
Solyc01g108030	233.035	1.2673	0.145563	8.70617	3.14e-18	3.93e-17	(1 of 1) K01969 - 3-methylcrotonyl-CoA carboxylase beta subunit (E6.4B)
Solyc03g093840	18.8521	1.26565	0.490708	2.57924	0.00990183	0.0244873	(1 of 2) PTHR11070//PTHR11070:SF15 - UVRD / RECB / PCRA DNA HELICASE FAMILY MEMBER // SUBFAMILY NOT NAMED
Solyc03g020040	147.454	1.26181	0.163961	7.69577	1.41e-14	1.43e-13	(1 of 16) PF02428 - Potato type II proteinase inhibitor family (Prot_inhib_II)
Solyc05g051480	24.6873	1.26158	0.609452	2.07002	0.0384501	0.0800384	#N/A
Solyc07g062160	354.794	1.26021	0.123972	10.1653	2.83e-24	4.59e-23	(1 of 28) PF00643 - B-box zinc finger (zf-B_box)
Solyc04g077630	16.9388	1.25856	0.558653	2.25285	0.0242688	0.0537703	(1 of 14) K16296 - serine carboxypeptidase-like clade I [EC:36.-] (SCPL-I)
Solyc04g079130	44.8282	1.25743	0.367642	3.42025	0.000625639	0.00203363	(1 of 72) IPR003340//IPR015300 - B3 DNA binding domain // DNA-binding pseudobarrel domain
Solyc01g090800	147.564	1.2552	0.200331	6.26562	3.71e-10	2.71e-09	(1 of 1) PTHR15615:SF15 - CYCLIN-U2-1-RELATED
Solyc03g120390	109.089	1.25465	0.197942	6.33848	2.32e-10	1.72e-09	(1 of 1) PTHR31734//PTHR31734:SF34 - FAMILY NOT NAMED // AUXIN-RESPONSIVE PROTEIN IAA15
Solyc06g060230	1574.59	1.25434	0.0617496	20.3134	9.8e-92	6.96e-90	(1 of 1) PTHR31719//PTHR31719:SF3 - FAMILY NOT NAMED // GRAB1-LIKE PROTEIN
Solyc01g066910	91.0363	1.25339	0.28897	4.33744	1.44e-05	6.26e-05	(1 of 49) PF14368 - Probable lipid transfer (LTP_2)
Solyc01g099270	26.9946	1.25037	0.455883	2.74274	0.00609288	0.0158511	(1 of 1) K18636 - microtubule-binding protein TANGLED1 (TAN1)
Solyc03g114850	126.58	1.25002	0.215198	5.80871	6.3e-09	4.09e-08	(1 of 3) PTHR31251:SF22 - SQUAMOSA PROMOTER-BINDING-LIKE PROTEIN 15-RELATED
Solyc01g097070	38.8505	1.24976	0.33137	3.77149	0.000162277	0.000591015	(1 of 1) PTHR11390//PTHR11390:SF25 - PROKARYOTIC DNA TOPOISOMERASE // SUBFAMILY NOT NAMED
Solyc03g113860	12.8096	1.24764	0.583173	2.1394	0.0324036	0.0691346	(1 of 1) 2.170 - 16S rRNA (guanine(527)-N(7))-methyltransferase
Solyc07g055950	3827.92	1.24583	0.0588926	21.1543	2.52e-99	1.98e-97	(1 of 3) PTHR33210:SF6 - PROTODERMAL FACTOR 1
Solyc07g048110	30.5556	1.24419	0.466941	2.66455	0.00770923	0.0196481	(1 of 1) PTHR13018:SF46 - ERD (EARLY-RESPONSIVE TO DEHYDRATION STRESS) FAMILY PROTEIN-RELATED
Solyc04g076100	244.686	1.24415	0.136735	9.09898	9.12e-20	1.23e-18	#N/A
Solyc03g031600	58.7596	1.2427	0.342292	3.63051	0.000282857	0.000985529	(1 of 4) K13347 - peroxisomal membrane protein 2 (PXMP2, PMP22)
Solyc08g078500	202.306	1.24212	0.15719	7.90208	2.74e-15	2.92e-14	(1 of 1) IPR008546//IPR011993//IPR013666//IPR013813 - Domain of unknown function DUF828 // Pleckstrin-homology domain (PH domain)/Phosphotyrosine-binding domain (PTB) // Pleckstrin-like, plant // Endoribonuclease L-PSP/chorismate mutase-like
Solyc04g055160	261.673	1.24015	0.131912	9.40132	5.39e-21	7.64e-20	(1 of 7) 1.14.11.33 - DNA oxidative demethylase / Alkylated DNA repair protein
Solyc07g007170	483.568	1.2398	0.131435	9.43282	3.99e-21	5.69e-20	(1 of 1) IPR023127 - NMB0488-like domain
Solyc01g087080	57.4985	1.23731	0.31188	3.96726	7.27e-05	0.000281249	#N/A
Solyc04g026020	109.126	1.23545	0.190563	6.48317	8.98e-11	6.91e-10	(1 of 6) PF14576//PF14577 - Sieve element occlusion N-terminus (SEO_N) // Sieve element occlusion C-terminus (SEO_C)
Solyc03g006250	1374.53	1.2354	0.0704838	17.5275	8.84e-69	4.47e-67	(1 of 1) PTHR22835//PTHR22835:SF210 - ZINC FINGER FYVE DOMAIN CONTAINING PROTEIN // SUBFAMILY NOT NAMED
Solyc07g016080	49.454	1.23354	0.304814	4.04685	5.19e-05	0.000205264	(1 of 9) 4.19 - Arginine decarboxylase / L-arginine carboxy-lyase
Solyc01g104760	18.0945	1.23351	0.52008	2.37177	0.017703	0.0407581	(1 of 2) PTHR21654:SF11 - F16F4.11 PROTEIN
Solyc10g079820	4524.77	1.23309	0.037707	32.702	1.46e-234	3.85e-232	(1 of 2) PTHR33790//PTHR33790:SF1 - FAMILY NOT NAMED // PROTEIN EARLY RESPONSIVE TO DEHYDRATION 15
Solyc10g005030	3540.68	1.23256	0.0418164	29.4756	5.92e-191	1.11e-188	(1 of 2) K12130 - pseudo-response regulator 5 (PRR5)
Solyc08g006580	17.2542	1.23193	0.609776	2.02031	0.0433515	0.0890733	#N/A
Solyc01g094990	31.0725	1.23188	0.368016	3.34734	0.000815905	0.00259573	(1 of 5) 2.222 - O-fucosylpeptide 3-beta-N-acetylglucosaminyltransferase / O-fucosylpeptide beta-1,3-N-acetylglucosaminyltransferase
Solyc10g008240	47.1493	1.22902	0.313353	3.92214	8.78e-05	0.000334877	(1 of 26) PTHR23155//PTHR23155:SF634 - LEUCINE-RICH REPEAT-CONTAINING PROTEIN // SUBFAMILY NOT NAMED
Solyc07g007755	500.831	1.22864	0.125211	9.8126	9.94e-23	1.52e-21	(1 of 13) IPR003614//IPR008177 - Knottin, scorpion toxin-like // Gamma Purothionin
Solyc06g006100	482.806	1.22658	0.101756	12.0541	1.84e-33	4.19e-32	(1 of 1) PTHR11236//PTHR11236:SF20 - AMINOBENZOATE/ANTHRANILATE SYNTHASE // ANTHRANILATE SYNTHASE COMPONENT I-LIKE PROTEIN
Solyc09g010230	193.939	1.22513	0.174613	7.01625	2.28e-12	1.99e-11	(1 of 2) PTHR31140//PTHR31140:SF2 - FAMILY NOT NAMED // B3 DOMAIN-CONTAINING TRANSCRIPTION FACTOR VAL3
Solyc05g014270	32.1208	1.2232	0.355133	3.44434	0.000572452	0.00187364	(1 of 18) PF06886 - Targeting protein for Xklp2 (TPX2) (TPX2)
Solyc08g005680	58.7576	1.22301	0.282957	4.32225	1.54e-05	6.66e-05	(1 of 1) K18114 - dimethylallylcistransferase (NDPS1)
Solyc09g092320	34.2938	1.22191	0.351947	3.47185	0.000516878	0.00170845	(1 of 94) IPR000504//IPR012677 - RNA recognition motif domain // Nucleotide-binding alpha-beta plait domain
Solyc02g067040	30.9553	1.22175	0.433609	2.81763	0.004838	0.012885	(1 of 4) PTHR31558:SF1 - F7A19.6 PROTEIN-RELATED
Solyc10g006660	405.121	1.22122	0.122291	9.98618	1.75e-23	2.76e-22	(1 of 2) PTHR23050//PTHR23050:SF170 - CALCIUM BINDING PROTEIN // SUBFAMILY NOT NAMED
Solyc01g087800	430.478	1.2207	0.125466	9.7293	2.26e-22	3.42e-21	(1 of 1) IPR000209//IPR001633//IPR010259//IPR015500 - Peptidase S8/S53 domain // EAL domain // Peptidase S8 propeptide/proteinase inhibitor I9 // Peptidase S8, subtilisin-related
Solyc09g092690	21.2162	1.22023	0.589902	2.06853	0.0385906	0.0802659	(1 of 4) K09571 - FK506-binding protein 4/5 (FKBP4_5)
Solyc05g011990	146.625	1.2193	0.189253	6.4427	1.17e-10	8.95e-10	(1 of 1) K14766 - nucleolar protein 14 (NOP14, UTP2)
Solyc03g006620	329.805	1.21906	0.163036	7.47722	7.59e-14	7.37e-13	(1 of 2) PTHR33098:SF10 - T28P6.11 PROTEIN
Solyc01g095110	55.208	1.21807	0.289966	4.20073	2.66e-05	0.000110416	(1 of 1) PTHR24015:SF771 - F21B23.6 PROTEIN
Solyc06g053840	2261.6	1.21636	0.0580446	20.9557	1.67e-97	1.26e-95	(1 of 3) PTHR31734:SF11 - AUXIN-RESPONSIVE PROTEIN IAA1-RELATED
Solyc09g074340	28.1135	1.21536	0.40806	2.97839	0.00289768	0.00816743	(1 of 1) KOG4270 - GTPase-activator protein
Solyc04g076990	822.553	1.21393	0.0936451	12.9631	1.98e-38	5.09e-37	(1 of 2) PTHR27000//PTHR27000:SF182 - FAMILY NOT NAMED // LEUCINE-RICH RECEPTOR-LIKE PROTEIN KINASE
Solyc05g008620	33.5943	1.2134	0.36644	3.31134	0.000928517	0.0029177	(1 of 1) K10734 - GINS complex subunit 3 (GINS3)
Solyc12g056930	187.359	1.21229	0.152139	7.96833	1.61e-15	1.74e-14	(1 of 3) K17470 - sulfate transporter 1, high-affinity (SULTR1)
Solyc05g012100	379.427	1.21191	0.125648	9.64525	5.15e-22	7.68e-21	(1 of 1) PTHR10584//PTHR10584:SF155 - SUGAR KINASE // FRUCTOKINASE-LIKE 2
Solyc03g098430	12.5179	1.21102	0.604152	2.00449	0.0450172	0.0920131	(1 of 32) K08235 - xyloglucan:xyloglucosyl transferase (E2.207)
Solyc03g093310	27.9192	1.21027	0.396477	3.05256	0.002269	0.00653548	(1 of 13) K10268 - F-box and leucine-rich repeat protein 2/20 (FBXL2_20)
Solyc02g090340	168.982	1.20926	0.208629	5.79621	6.78e-09	4.38e-08	(1 of 19) 1.14.13.152 - Geraniol 8-hydroxylase / G10H
Solyc06g005340	15.8921	1.20765	0.564483	2.13938	0.0324047	0.0691346	#N/A
Solyc03g097570	50.5611	1.20435	0.351481	3.4265	0.00061142	0.00198952	(1 of 6) PTHR10791//PTHR10791:SF33 - RAG1-ACTIVATING PROTEIN 1 // SUBFAMILY NOT NAMED
Solyc02g093990	29.021	1.20278	0.368675	3.26244	0.00110458	0.00341272	(1 of 2) PTHR23359//PTHR23359:SF84 - NUCLEOTIDE KINASE // SUBFAMILY NOT NAMED
Solyc02g080320	142.861	1.20241	0.179293	6.70638	2e-11	1.61e-10	(1 of 1) PTHR11079:SF79 - RNA PSEUDOURIDINE SYNTHASE 6, CHLOROPLASTIC
Solyc01g102470	20.4998	1.20179	0.538009	2.23378	0.0254979	0.0561222	(1 of 1) PTHR24015:SF562 - PENTATRICOPEPTIDE REPEAT-CONTAINING PROTEIN
Solyc08g080400	75.9655	1.19969	0.286354	4.18954	2.8e-05	0.000115666	(1 of 2) PTHR31636//PTHR31636:SF16 - FAMILY NOT NAMED // SCARECROW-LIKE PROTEIN 28
Solyc08g061970	73.3458	1.19859	0.274646	4.36414	1.28e-05	5.59e-05	(1 of 1) K18787 - thermospermine synthase (ACL5)
Solyc04g015620	97.1157	1.19828	0.253877	4.71993	2.36e-06	1.14e-05	(1 of 8) PF04862 - Protein of unknown function (DUF642) (DUF642)
Solyc02g090240	21.4286	1.19825	0.499028	2.40117	0.0163427	0.0380112	(1 of 176) PF01535//PF13041 - PPR repeat (PPR) // PPR repeat family (PPR_2)
Solyc02g085430	27.515	1.19796	0.424477	2.82219	0.00476962	0.012725	(1 of 3) PTHR27001//PTHR27001:SF89 - FAMILY NOT NAMED // PROLINE-RICH RECEPTOR-LIKE PROTEIN KINASE PERK1-RELATED
Solyc07g042520	177.598	1.19788	0.159942	7.48946	6.92e-14	6.74e-13	(1 of 6) K00695 - sucrose synthase (E2.43)
Solyc04g082900	125.099	1.19779	0.222553	5.38207	7.36e-08	4.26e-07	(1 of 2) K02178 - checkpoint serine/threonine-protein kinase (BUB1)
Solyc03g118970	1242.04	1.19674	0.0643275	18.6039	2.99e-77	1.69e-75	(1 of 2) PTHR11206//PTHR11206:SF173 - MULTIDRUG RESISTANCE PROTEIN // SUBFAMILY NOT NAMED
Solyc01g096070	686.186	1.1963	0.100567	11.8955	1.25e-32	2.78e-31	(1 of 1) PTHR31384:SF17 - AUXIN RESPONSE FACTOR 11-RELATED
Solyc08g016210	76.8511	1.19613	0.318156	3.75956	0.000170211	0.000617466	(1 of 34) IPR001611//IPR003591 - Leucine-rich repeat // Leucine-rich repeat, typical subtype
Solyc02g072500	99.848	1.1957	0.224675	5.3219	1.03e-07	5.85e-07	(1 of 1) PTHR11119//PTHR11119:SF47 - XANTHINE-URACIL / VITAMIN C PERMEASE FAMILY MEMBER // SUBFAMILY NOT NAMED
Solyc01g099530	29.7635	1.19517	0.484243	2.46812	0.0135823	0.0323634	(1 of 1) PF13041//PF13668 - PPR repeat family (PPR_2) // Ferritin-like domain (Ferritin_2)
Solyc08g074740	64.2986	1.19259	0.295803	4.0317	5.54e-05	0.00021821	(1 of 1) PTHR10459//PTHR10459:SF64 - DNA LIGASE // SUBFAMILY NOT NAMED
Solyc06g069790	305.275	1.19152	0.131469	9.06313	1.27e-19	1.7e-18	(1 of 2) PTHR23201//PTHR23201:SF21 - EXTENSIN, PROLINE-RICH PROTEIN // GIBBERELLIN-REGULATED PROTEIN 4
Solyc12g042950	1147.66	1.19104	0.0850764	13.9996	1.57e-44	4.81e-43	(1 of 1) PTHR31187:SF1 - ADP,ATP CARRIER PROTEIN 1, CHLOROPLASTIC-RELATED
Solyc02g085390	114.67	1.19009	0.243624	4.88495	1.03e-06	5.24e-06	(1 of 2) K19001 - ATP-dependent DNA helicase (HELLS, DDM1)
Solyc07g054070	124.029	1.1897	0.209769	5.67148	1.42e-08	8.84e-08	(1 of 1) PTHR21392:SF4 - DTW DOMAIN-CONTAINING PROTEIN
Solyc03g093490	56.3716	1.18932	0.347785	3.4197	0.000626909	0.0020374	(1 of 26) IPR001680//IPR017986 - WD40 repeat // WD40-repeat-containing domain
Solyc07g049370	573.968	1.1886	0.0953537	12.4652	1.16e-35	2.78e-34	(1 of 1) PTHR32227//PTHR32227:SF116 - FAMILY NOT NAMED // O-GLYCOSYL HYDROLASES FAMILY 17 PROTEIN
Solyc01g067440	97.3269	1.18845	0.232364	5.11462	3.14e-07	1.69e-06	(1 of 1) PTHR10168:SF105 - MONOTHIOL GLUTAREDOXIN-S10
Solyc01g009040	155.958	1.18737	0.167668	7.08168	1.42e-12	1.26e-11	(1 of 1) IPR001382//IPR004367//IPR006671//IPR013763 - Glycoside hydrolase, family 47 // Cyclin, C-terminal domain // Cyclin, N-terminal // Cyclin-like
Solyc08g077530	1273.64	1.18734	0.0723697	16.4066	1.71e-60	7.29e-59	(1 of 5) K01177 - beta-amylase (E3.2)
Solyc12g098590	437.387	1.18705	0.115201	10.3042	6.74e-25	1.12e-23	(1 of 2) PTHR11926//PTHR11926:SF98 - GLUCOSYL/GLUCURONOSYL TRANSFERASES // UDP-GLYCOSYLTRANSFERASE 75B1-RELATED
Solyc02g087440	15.7308	1.18631	0.547471	2.16689	0.0302429	0.0652328	(1 of 2) IPR002765 - Uncharacterised protein family UPF0145
Solyc08g005970	564.268	1.18578	0.0900542	13.1674	1.35e-39	3.57e-38	(1 of 1) K02516 - protein arginine N-methyltransferase 5 (PRMT5, HSL7)
Solyc07g062510	18.4238	1.18356	0.510723	2.31743	0.0204803	0.0464154	(1 of 4) PTHR24282//PTHR24282:SF21 - CYTOCHROME P450 FAMILY MEMBER // SUBFAMILY NOT NAMED
Solyc03g122140	189.068	1.18302	0.143032	8.27101	1.33e-16	1.52e-15	(1 of 5) K11517 - (S)-2-hydroxy-acid oxidase (HAO)
Solyc03g113970	76.6842	1.18178	0.289353	4.08419	4.42e-05	0.000177248	(1 of 12) PF07887 - Calmodulin binding protein-like (Calmodulin_bind)
Solyc01g109100	80.5742	1.1813	0.278473	4.24205	2.21e-05	9.3e-05	(1 of 14) IPR008914 - Phosphatidylethanolamine-binding protein PEBP
Solyc03g096830	77.3959	1.17934	0.315887	3.73341	0.000188904	0.000680721	(1 of 7) K17964 - leucine-rich PPR motif-containing protein, mitochondrial (LRPPRC)
Solyc10g078370	109.934	1.17858	0.25264	4.66507	3.09e-06	1.47e-05	(1 of 10) K13947 - auxin efflux carrier family (PIN)
Solyc02g079050	55.1008	1.17796	0.321378	3.66534	0.000247011	0.000870546	(1 of 1) K03351 - anaphase-promoting complex subunit 4 (APC4)
Solyc01g111880	384.656	1.17722	0.116942	10.0667	7.76e-24	1.24e-22	(1 of 1) IPR000719//IPR001245//IPR002912//IPR011009 - Protein kinase domain // Serine-threonine/tyrosine-protein kinase catalytic domain // ACT domain // Protein kinase-like domain
Solyc01g007040	86.3325	1.177	0.322166	3.65339	0.000258801	0.000908417	(1 of 5) PTHR22849//PTHR22849:SF48 - WDSAM1 PROTEIN // SUBFAMILY NOT NAMED
Solyc07g005890	134.347	1.17526	0.201351	5.83687	5.32e-09	3.48e-08	(1 of 1) K14807 - ATP-dependent RNA helicase DDX51/DBP6 [EC:3.63] (DDX51, DBP6)
Solyc03g114970	147.604	1.17514	0.184154	6.3813	1.76e-10	1.32e-09	(1 of 5) K18635 - protein SPIRAL1 and related proteins (SPR1)
Solyc03g097170	788.797	1.17506	0.0883767	13.296	2.44e-40	6.62e-39	(1 of 2) PTHR10366//PTHR10366:SF428 - NAD DEPENDENT EPIMERASE/DEHYDRATASE // SUBFAMILY NOT NAMED
Solyc11g067140	93.5745	1.17029	0.277482	4.21754	2.47e-05	0.000102895	(1 of 1) K02324 - DNA polymerase epsilon subunit 1 (POLE1)
Solyc02g077220	137.391	1.16945	0.195168	5.99204	2.07e-09	1.41e-08	(1 of 1) PTHR14209//PTHR14209:SF7 - ISOAMYL ACETATE-HYDROLYZING ESTERASE 1 // SUBFAMILY NOT NAMED
Solyc09g005140	39.0837	1.1692	0.352051	3.32112	0.000896583	0.00282652	#N/A
Solyc04g008730	44.4632	1.16568	0.345178	3.37704	0.000732717	0.00234934	(1 of 1) PTHR11452:SF18 - ALPHA-GALACTOSIDASE 1
Solyc01g011090	47.4018	1.16565	0.377155	3.09063	0.00199733	0.00582773	(1 of 1) PF00122//PF16209 - E1-E2 ATPase (E1-E2_ATPase) // Phospholipid-translocating ATPase N-terminal (PhoLip_ATPase_N)
Solyc08g005580	86.876	1.16256	0.269297	4.31703	1.58e-05	6.8e-05	(1 of 2) PTHR19241//PTHR19241:SF213 - ATP-BINDING CASSETTE TRANSPORTER // ABC TRANSPORTER G FAMILY MEMBER 14
Solyc05g012900	17.9373	1.16072	0.55812	2.07969	0.037554	0.0783858	(1 of 4) PTHR23155//PTHR23155:SF534 - LEUCINE-RICH REPEAT-CONTAINING PROTEIN // SUBFAMILY NOT NAMED
Solyc10g078720	22.0198	1.1606	0.461102	2.51701	0.0118354	0.0286647	(1 of 2) PTHR31314:SF7 - MYB-LIKE HTH TRANSCRIPTIONAL REGULATOR FAMILY PROTEIN
Solyc01g109290	81.9154	1.16031	0.247766	4.68309	2.83e-06	1.36e-05	(1 of 1) PTHR12176//PTHR12176:SF16 - UNCHARACTERIZED // PROTEIN C17E4.11
Solyc09g008730	180.367	1.16001	0.169327	6.85074	7.35e-12	6.16e-11	(1 of 3) K03978 - GTP-binding protein (engB)
Solyc08g078520	130.462	1.15888	0.201909	5.73961	9.49e-09	6.04e-08	(1 of 1) IPR006869//IPR025757//IPR029058 - Domain of unknown function DUF547 // Ternary complex factor MIP1, leucine-zipper // Alpha/Beta hydrolase fold
Solyc08g022060	13.3795	1.1588	0.574498	2.01706	0.0436896	0.0896878	#N/A
Solyc09g010510	91.3902	1.15777	0.268657	4.30946	1.64e-05	7.02e-05	(1 of 5) PTHR24320:SF81 - NAD(P)-BINDING ROSSMANN-FOLD SUPERFAMILY PROTEIN
Solyc01g079100	38.3812	1.15763	0.338982	3.41501	0.000637787	0.00206655	(1 of 1) PTHR22883//PTHR22883:SF53 - ZINC FINGER DHHC DOMAIN CONTAINING PROTEIN // PROTEIN S-ACYLTRANSFERASE 18
Solyc03g119160	65.2289	1.15683	0.262116	4.41342	1.02e-05	4.52e-05	#N/A
Solyc03g007770	1606.16	1.15659	0.0648251	17.8417	3.35e-71	1.74e-69	(1 of 3) PTHR31269//PTHR31269:SF2 - FAMILY NOT NAMED // S-TYPE ANION CHANNEL SLAH2-RELATED
Solyc04g007720	39.4591	1.15628	0.339961	3.40122	0.000670853	0.00216619	(1 of 11) PTHR11467//PTHR11467:SF37 - HISTONE H1/H5 // SUBFAMILY NOT NAMED
Solyc04g082990	31.756	1.15625	0.40422	2.86044	0.00423056	0.0114242	#N/A
Solyc02g093950	45.5587	1.15584	0.329471	3.50817	0.000451195	0.00151115	(1 of 20) IPR002110//IPR020683 - Ankyrin repeat // Ankyrin repeat-containing domain
Solyc02g086660	441.622	1.1548	0.109161	10.5789	3.73e-26	6.55e-25	(1 of 1) PTHR24031//PTHR24031:SF274 - RNA HELICASE // SUBFAMILY NOT NAMED
Solyc03g119640	882.597	1.15477	0.0868151	13.3015	2.27e-40	6.16e-39	(1 of 4) PTHR31086:SF20 - ALUMINUM-ACTIVATED MALATE TRANSPORTER 4-RELATED
Solyc01g068280	243.881	1.15443	0.131039	8.80983	1.25e-18	1.61e-17	(1 of 1) PTHR10799//PTHR10799:SF654 - SWI/SNF-RELATED MATRIX-ASSOCIATED ACTIN-DEPENDENT REGULATOR OF CHROMATIN SUBFAMILY-RELATED // SUBFAMILY NOT NAMED
Solyc12g014090	20.8104	1.15338	0.484459	2.38076	0.0172772	0.0398724	(1 of 1) PF14929 - TAF RNA Polymerase I subunit A (TAF1_subA)
Solyc01g111430	141.843	1.15323	0.186505	6.18337	6.27e-10	4.46e-09	(1 of 176) PF01535//PF13041 - PPR repeat (PPR) // PPR repeat family (PPR_2)
Solyc10g008270	75.0392	1.15227	0.346556	3.32493	0.000884423	0.0027944	(1 of 9) PTHR13935//PTHR13935:SF59 - ACHAETE-SCUTE TRANSCRIPTION FACTOR-RELATED // SUBFAMILY NOT NAMED
Solyc02g085830	29.9054	1.15191	0.531677	2.16656	0.0302685	0.0652805	(1 of 2) PTHR12161//PTHR12161:SF16 - UNCHARACTERIZED DUF292 // SUBFAMILY NOT NAMED
Solyc01g100530	611.779	1.15043	0.0848498	13.5584	7.06e-42	2e-40	(1 of 4) KOG1877 - Putative transmembrane protein cmp44E
Solyc02g083560	419.004	1.14696	0.119153	9.62592	6.21e-22	9.22e-21	(1 of 3) K18468 - vacuolar protein sorting-associated protein 35 (VPS35)
Solyc10g079155	21.4205	1.14588	0.483721	2.36888	0.0178422	0.0410374	(1 of 1) IPR028076 - Staphopain proregion
Solyc01g091230	103.162	1.1457	0.214334	5.34537	9.02e-08	5.17e-07	(1 of 14) IPR000719//IPR001611//IPR002290//IPR011009//IPR013210//IPR020635 - Protein kinase domain // Leucine-rich repeat // Serine/threonine/dual specificity protein kinase, catalytic domain // Protein kinase-like domain // Leucine-rich repeat-containing N-terminal, plant-type // Tyrosine-protein kinase, catalytic domain
Solyc12g095870	33.8107	1.14294	0.411191	2.77959	0.00544275	0.0143319	(1 of 3) K08850 - aurora kinase, other [EC:2.7.11.1] (AURKX)
Solyc02g061940	21.4063	1.14242	0.48277	2.36639	0.0179624	0.0413036	(1 of 12) PF12776 - Myb/SANT-like DNA-binding domain (Myb_DNA-bind_3)
Solyc12g006240	23.8328	1.14214	0.537222	2.12602	0.0335019	0.0712031	(1 of 3) PTHR31717:SF8 - ZINC FINGER PROTEIN CONSTANS-LIKE 10-RELATED
Solyc02g088340	366.963	1.14161	0.112279	10.1676	2.77e-24	4.49e-23	(1 of 4) PTHR31221:SF35 - WRKY TRANSCRIPTION FACTOR 10-RELATED
Solyc04g076980	436.457	1.14155	0.119034	9.59016	8.79e-22	1.3e-20	(1 of 1) KOG0617//KOG4579 - Ras suppressor protein (contains leucine-rich repeats) // Leucine-rich repeat (LRR) protein associated with apoptosis in muscle tissue
Solyc12g036650	105.005	1.14096	0.264543	4.31294	1.61e-05	6.92e-05	#N/A
Solyc02g080890	135.162	1.14073	0.235148	4.8511	1.23e-06	6.16e-06	(1 of 85) PF03106 - WRKY DNA -binding domain (WRKY)
Solyc08g066150	21.0513	1.13998	0.439966	2.59106	0.00956798	0.0237574	#N/A
Solyc09g075900	218.621	1.13846	0.153233	7.42956	1.09e-13	1.04e-12	(1 of 1) 2.5.1.79 - Thermospermine synthase
Solyc02g078040	352.264	1.13711	0.109079	10.4246	1.91e-25	3.28e-24	(1 of 2) PTHR31614//PTHR31614:SF15 - FAMILY NOT NAMED // ARABINOGALACTAN PROTEIN 30-RELATED
Solyc04g051820	1041.08	1.13673	0.0817751	13.9007	6.28e-44	1.91e-42	#N/A
Solyc01g006210	37.3083	1.1367	0.406078	2.79922	0.00512261	0.0135704	(1 of 1) KOG4718 - Non-SMC (structural maintenance of chromosomes) element 1 protein (NSE1)
Solyc06g064880	16.3851	1.13616	0.549268	2.0685	0.0385927	0.0802659	(1 of 2) 3.5.1.3 - Omega-amidase
Solyc06g074310	111.94	1.1356	0.2153	5.27447	1.33e-07	7.51e-07	(1 of 1) PTHR10766//PTHR10766:SF60 - TRANSMEMBRANE 9 SUPERFAMILY PROTEIN // SYNTAXIN OF PLANT 111
Solyc05g050800	940.517	1.13425	0.0840835	13.4896	1.8e-41	5.02e-40	(1 of 1) KOG3734 - Predicted phosphoglycerate mutase
Solyc07g045010	107.721	1.13289	0.214547	5.28038	1.29e-07	7.28e-07	#N/A
Solyc11g072820	247.675	1.13162	0.156552	7.22836	4.89e-13	4.47e-12	(1 of 7) K10398 - kinesin family member 11 (KIF11, EG5)
Solyc03g096890	148.506	1.13109	0.179453	6.30299	2.92e-10	2.15e-09	(1 of 1) K06228 - fused (FU)
Solyc10g083310	74.4458	1.12982	0.322132	3.50731	0.000452654	0.00151549	(1 of 2) PTHR24115:SF536 - 125 KDA KINESIN-RELATED PROTEIN-RELATED
Solyc05g055010	30.2521	1.12977	0.373825	3.02219	0.00250949	0.00715875	(1 of 236) PF00076 - RNA recognition motif. (a.k.a. RRM, RBD, or RNP domain) (RRM_1)
Solyc10g007073	26.3956	1.12896	0.445872	2.53203	0.0113403	0.0275999	(1 of 5) PTHR11206//PTHR11206:SF78 - MULTIDRUG RESISTANCE PROTEIN // MATE EFFLUX FAMILY PROTEIN ALF5-RELATED
Solyc05g052190	121.595	1.12668	0.220161	5.11753	3.1e-07	1.67e-06	(1 of 2) K03145 - transcription elongation factor S-II (TFIIS)
Solyc08g006320	4016.2	1.126	0.0413182	27.2519	1.58e-163	2.23e-161	(1 of 1) PTHR31282:SF15 - WRKY TRANSCRIPTION FACTOR 11-RELATED
Solyc06g074410	60.3539	1.12555	0.27706	4.06248	4.86e-05	0.000193192	(1 of 1) IPR001509//IPR026055 - NAD-dependent epimerase/dehydratase, N-terminal domain // Fatty acyl-CoA reductase
Solyc06g068910	280.902	1.12404	0.140153	8.02004	1.06e-15	1.15e-14	(1 of 4) PTHR27008:SF19 - INACTIVE RECEPTOR KINASE RLK902-RELATED
Solyc05g010320	699.454	1.12324	0.0852134	13.1815	1.12e-39	2.97e-38	(1 of 2) K01859 - chalcone isomerase (E5.5.1.6)
Solyc03g115610	102.527	1.12262	0.305987	3.66884	0.000243657	0.000859522	(1 of 26) IPR000719//IPR001611//IPR002290//IPR003591//IPR011009//IPR013210//IPR020635 - Protein kinase domain // Leucine-rich repeat // Serine/threonine/dual specificity protein kinase, catalytic domain // Leucine-rich repeat, typical subtype // Protein kinase-like domain // Leucine-rich repeat-containing N-terminal, plant-type // Tyrosine-protein kinase, catalytic domain
Solyc09g098070	534.538	1.12157	0.121425	9.23674	2.54e-20	3.51e-19	(1 of 8) PF01823 - MAC/Perforin domain (MACPF)
Solyc07g008760	72.5829	1.12129	0.310662	3.60936	0.000306951	0.00106184	(1 of 1) PTHR16193//PTHR16193:SF0 - UNCHARACTERIZED // TETRATRICOPEPTIDE REPEAT PROTEIN 27
Solyc05g009660	136.382	1.1212	0.234373	4.78384	1.72e-06	8.47e-06	(1 of 1) PTHR22952:SF209 - BZIP TRANSCRIPTION FACTOR
Solyc09g090350	100.446	1.12001	0.204512	5.47648	4.34e-08	2.57e-07	(1 of 1) PF00890//PF05199 - FAD binding domain (FAD_binding_2) // GMC oxidoreductase (GMC_oxred_C)
Solyc11g072280	76.256	1.1193	0.27426	4.08118	4.48e-05	0.000179214	(1 of 1) IPR007145//IPR009053 - Microtubule-associated protein, MAP65/Ase1/PRC1 // Prefoldin
Solyc09g007940	721.997	1.11814	0.0844641	13.238	5.29e-40	1.41e-38	(1 of 2) 2.7.1.20 - Adenosine kinase
Solyc03g031440	24.7884	1.11699	0.483067	2.31229	0.0207615	0.0469832	(1 of 1) IPR005025//IPR029039 - NADPH-dependent FMN reductase-like // Flavoprotein-like
Solyc01g091080	155.863	1.11668	0.186091	6.00069	1.96e-09	1.34e-08	(1 of 2) PTHR12658:SF0 - TUBULIN-SPECIFIC CHAPERONE D
Solyc03g025900	25.7289	1.11615	0.403978	2.7629	0.00572911	0.0150022	(1 of 2) K15338 - flap endonuclease GEN [EC:3.1.-.-] (GEN1, GEN)
Solyc09g007900	2852.87	1.11496	0.0562334	19.8274	1.73e-87	1.14e-85	(1 of 7) K10775 - phenylalanine ammonia-lyase (E4.24)
Solyc07g054430	190.533	1.11209	0.193465	5.74827	9.02e-09	5.74e-08	(1 of 2) 2.1.2.5 - Glutamate formimidoyltransferase / Glutamate formyltransferase
Solyc03g093250	131.797	1.10977	0.189529	5.85544	4.76e-09	3.13e-08	(1 of 1) K06674 - structural maintenance of chromosome 2 (SMC2)
Solyc08g066260	68.8607	1.10939	0.293636	3.7781	0.00015803	0.000576574	(1 of 8) 4.22 - Histidine decarboxylase / L-histidine carboxy-lyase
Solyc02g081390	459.77	1.10815	0.112796	9.82439	8.84e-23	1.36e-21	(1 of 2) PTHR10742//PTHR10742:SF228 - AMINE OXIDASE // POLYAMINE OXIDASE 4-RELATED
Solyc08g082610	2101.76	1.10787	0.0524168	21.1358	3.72e-99	2.89e-97	(1 of 1) PTHR10857:SF54 - DCD (DEVELOPMENT AND CELL DEATH) DOMAIN PROTEIN
Solyc09g014510	117.975	1.10657	0.197593	5.60027	2.14e-08	1.31e-07	(1 of 1) K09648 - mitochondrial inner membrane protease subunit 2 (IMP2)
Solyc02g087600	81.9459	1.10656	0.243163	4.55071	5.35e-06	2.47e-05	(1 of 1) PTHR21392:SF0 - DTW DOMAIN-CONTAINING PROTEIN 2
Solyc09g092080	148.496	1.10633	0.185326	5.96965	2.38e-09	1.61e-08	#N/A
Solyc02g084830	35.4553	1.1061	0.397769	2.78077	0.00542303	0.0142852	(1 of 66) PF01535//PF13041//PF14432 - PPR repeat (PPR) // PPR repeat family (PPR_2) // DYW family of nucleic acid deaminases (DYW_deaminase)
Solyc04g074490	837	1.10547	0.0816039	13.5467	8.28e-42	2.32e-40	(1 of 1) PF12937//PF13621 - F-box-like (F-box-like) // Cupin-like domain (Cupin_8)
Solyc05g013500	38.6159	1.10511	0.382308	2.89062	0.00384479	0.0104886	(1 of 1) PTHR10994:SF83 - NUCLEOTIDE-DIPHOSPHO-SUGAR TRANSFERASE FAMILY PROTEIN
Solyc02g068600	55.8466	1.09973	0.300298	3.66213	0.000250131	0.000880166	(1 of 2) IPR020683//IPR026961//IPR027001 - Ankyrin repeat-containing domain // PGG domain // Caskin/Ankyrin repeat-containing protein
Solyc09g091370	45.0763	1.09871	0.311012	3.5327	0.000411333	0.00138952	(1 of 1) PF14868 - Domain of unknown function (DUF4487) (DUF4487)
Solyc06g009190	316.948	1.09674	0.15278	7.17852	7.05e-13	6.41e-12	(1 of 2) PTHR31707//PTHR31707:SF25 - FAMILY NOT NAMED // PECTINESTERASE/PECTINESTERASE INHIBITOR 39-RELATED
Solyc10g086250	167.265	1.09668	0.218225	5.02544	5.02e-07	2.64e-06	(1 of 1) IPR001005//IPR007079//IPR009057//IPR017930 - SANT/Myb domain // Succinylarginine dihydrolase // Homeodomain-like // Myb domain
Solyc01g094110	36.0421	1.09667	0.428213	2.56103	0.0104362	0.0256523	(1 of 10) IPR006044//IPR006045//IPR011051//IPR014710 - 11-S seed storage protein, plant // Cupin 1 // RmlC-like cupin domain // RmlC-like jelly roll fold
Solyc03g007810	1297.38	1.09579	0.0704034	15.5645	1.27e-54	4.87e-53	(1 of 1) PTHR11817//PTHR11817:SF2 - PYRUVATE KINASE // PLASTIDIAL PYRUVATE KINASE 2
Solyc04g005010	165.63	1.09577	0.192106	5.70399	1.17e-08	7.37e-08	(1 of 1) IPR002156//IPR009027//IPR012337 - Ribonuclease H domain // Ribosomal protein L9/RNase H1, N-terminal // Ribonuclease H-like domain
Solyc02g082210	103.174	1.0949	0.256964	4.26089	2.04e-05	8.6e-05	#N/A
Solyc09g007440	50.4832	1.09454	0.309125	3.54078	0.000398946	0.00135165	(1 of 1) K14779 - ATP-dependent RNA helicase DDX52/ROK1 [EC:3.63] (DDX52, ROK1)
Solyc04g074950	298.443	1.09407	0.147586	7.41313	1.23e-13	1.18e-12	(1 of 2) PTHR22778//PTHR22778:SF19 - OVARIAN CANCER GENE-2 PROTEIN-RELATED // SUBFAMILY NOT NAMED
Solyc02g068610	31.088	1.0932	0.463242	2.3599	0.01828	0.0419449	(1 of 7) PTHR24177:SF42 - ANKYRIN REPEAT FAMILY PROTEIN
Solyc08g007070	31.8448	1.09315	0.340169	3.21355	0.00131103	0.00399163	#N/A
Solyc12g009040	32.9695	1.09163	0.410094	2.6619	0.00777003	0.0197806	(1 of 2) PTHR24096//PTHR24096:SF219 - FAMILY NOT NAMED // LONG CHAIN ACYL-COA SYNTHETASE 8
Solyc09g075360	553.849	1.09156	0.100556	10.8552	1.88e-27	3.47e-26	(1 of 1) PTHR22298:SF55 - ENDOGLUCANASE 1-RELATED
Solyc01g112220	55.4086	1.09109	0.335788	3.24935	0.00115669	0.00355701	(1 of 30) 2.7.10.2//2.7.11.1 - Non-specific protein-tyrosine kinase / Cytoplasmic protein tyrosine kinase // Non-specific serine/threonine protein kinase / Threonine-specific protein kinase
Solyc04g064545	105.536	1.0884	0.218479	4.98171	6.3e-07	3.28e-06	#N/A
Solyc02g089170	21.9765	1.08818	0.469669	2.31691	0.0205088	0.0464684	(1 of 8) 5.4.99.30 - UDP-arabinopyranose mutase
Solyc02g085230	135.37	1.08619	0.180623	6.01354	1.82e-09	1.24e-08	(1 of 1) K14544 - U3 small nucleolar RNA-associated protein 22 (UTP22, NOL6)
Solyc04g016010	32.3538	1.0855	0.424827	2.55516	0.0106139	0.026035	(1 of 2) PTHR22912:SF48 - NADPH-DEPENDENT THIOREDOXIN REDUCTASE 3
Solyc08g066000	64.5149	1.08292	0.248702	4.3543	1.33e-05	5.83e-05	#N/A
Solyc04g017690	803.533	1.08222	0.0917575	11.7944	4.17e-32	9.07e-31	(1 of 2) PTHR33790:SF1 - PROTEIN EARLY RESPONSIVE TO DEHYDRATION 15
Solyc06g061010	39.0387	1.08076	0.486837	2.21996	0.0264214	0.0579264	(1 of 16) PF04570 - zinc-finger of the FCS-type, C2-C2 (zf-FLZ)
Solyc03g117510	91.7059	1.07912	0.25602	4.215	2.5e-05	0.000104013	(1 of 1) 3.2.2.23//4.2.99.18 - DNA-formamidopyrimidine glycosylase / Formamidopyrimidine-DNA glycosylase // DNA-(apurinic or apyrimidinic site) lyase / Phage-T4 UV endonuclease
Solyc02g089980	147.873	1.0782	0.182345	5.91297	3.36e-09	2.24e-08	(1 of 10) PF04784//PF14389 - Protein of unknown function, DUF547 (DUF547) // Leucine-zipper of ternary complex factor MIP1 (Lzipper-MIP1)
Solyc10g074560	213.063	1.07557	0.160639	6.69559	2.15e-11	1.74e-10	(1 of 1) K14771 - U3 small nucleolar RNA-associated protein 19 (NOC4, UTP19)
Solyc12g098880	49.7571	1.07444	0.318831	3.36992	0.000751899	0.00240623	#N/A
Solyc05g006220	534.261	1.06917	0.121216	8.82038	1.14e-18	1.47e-17	(1 of 1) PTHR11014//PTHR11014:SF85 - PEPTIDASE M20 FAMILY MEMBER // SUBFAMILY NOT NAMED
Solyc01g066260	35.0467	1.06905	0.429099	2.49137	0.012725	0.0305739	#N/A
Solyc08g008610	399.586	1.06898	0.112293	9.5196	1.74e-21	2.53e-20	(1 of 2) 3.7.1.9 - 2-hydroxymuconate-6-semialdehyde hydrolase / 2-hydroxymuconate-semialdehyde hydrolase
Solyc07g063080	94.3503	1.06724	0.229013	4.66018	3.16e-06	1.5e-05	(1 of 1) PTHR11566//PTHR11566:SF44 - DYNAMIN // DYNAMIN-LIKE PROTEIN C
Solyc03g120910	497.195	1.06687	0.0902899	11.8161	3.22e-32	7.06e-31	(1 of 1) IPR001356//IPR002913//IPR009057//IPR013978 - Homeobox domain // START domain // Homeodomain-like // MEKHLA
Solyc11g017380	24.3512	1.06593	0.475011	2.244	0.0248322	0.0548273	(1 of 8) KOG2922 - Uncharacterized conserved protein
Solyc03g113380	489.969	1.06497	0.108548	9.81098	1.01e-22	1.55e-21	(1 of 5) IPR002625//IPR002885 - Smr domain // Pentatricopeptide repeat
Solyc01g086680	27.3925	1.06436	0.496344	2.14441	0.0320004	0.0684365	(1 of 1) PTHR11260:SF303 - GLUTATHIONE S-TRANSFERASE U1-RELATED
Solyc10g078320	54.2161	1.06356	0.308049	3.45258	0.000555255	0.00182254	(1 of 1) PTHR23077//PTHR23077:SF27 - AAA-FAMILY ATPASE // SPERMATOGENESIS-ASSOCIATED PROTEIN 5
Solyc03g096870	38.7009	1.06331	0.360567	2.94899	0.00318816	0.00887478	(1 of 4) K03363 - cell division cycle 20, cofactor of APC complex (CDC20)
Solyc03g093260	127.144	1.06304	0.201138	5.28514	1.26e-07	7.1e-07	(1 of 2) PTHR18937//PTHR18937:SF9 - STRUCTURAL MAINTENANCE OF CHROMOSOMES SMC FAMILY MEMBER // STRUCTURAL MAINTENANCE OF CHROMOSOMES PROTEIN 2
Solyc05g050120	2355.1	1.06265	0.050245	21.1494	2.79e-99	2.19e-97	(1 of 5) 1.40 - Malate dehydrogenase (oxaloacetate-decarboxylating) (NADP(+)) / Pyruvic-malic carboxylase
Solyc04g082290	751.783	1.06209	0.0929256	11.4295	2.98e-30	6.09e-29	#N/A
Solyc01g107740	112.96	1.0609	0.202857	5.22978	1.7e-07	9.43e-07	(1 of 17) PTHR10024 - SYNAPTOTAGMIN
Solyc07g052210	37.3702	1.05794	0.375402	2.81817	0.00482988	0.0128652	#N/A
Solyc11g011370	138.125	1.05788	0.188937	5.59911	2.15e-08	1.32e-07	(1 of 1) K06678 - condensin complex subunit 3 (YCG1, CAPG)
Solyc01g097390	40.8614	1.05719	0.333819	3.16696	0.00154043	0.00460854	(1 of 2) PTHR11732//PTHR11732:SF216 - ALDO/KETO REDUCTASE // SUBFAMILY NOT NAMED
Solyc08g006550	43.9373	1.0568	0.394263	2.68045	0.00735229	0.0188225	(1 of 1) PTHR33101:SF4 - ROP GUANINE NUCLEOTIDE EXCHANGE FACTOR 5-RELATED
Solyc06g071820	177.796	1.05541	0.209814	5.03023	4.9e-07	2.57e-06	(1 of 3) PTHR24413//PTHR24413:SF75 - FAMILY NOT NAMED // BTB/POZ AND TAZ DOMAIN-CONTAINING PROTEIN 2
Solyc02g089290	103.194	1.05498	0.217441	4.85178	1.22e-06	6.14e-06	(1 of 63) IPR000719//IPR001245//IPR002290//IPR011009//IPR013320//IPR020635 - Protein kinase domain // Serine-threonine/tyrosine-protein kinase catalytic domain // Serine/threonine/dual specificity protein kinase, catalytic domain // Protein kinase-like domain // Concanavalin A-like lectin/glucanase domain // Tyrosine-protein kinase, catalytic domain
Solyc01g010920	18.0503	1.05492	0.522956	2.01722	0.0436724	0.0896727	(1 of 3) PTHR31741:SF3 - O-FUCOSYLTRANSFERASE-LIKE PROTEIN
Solyc02g063090	393.243	1.05276	0.123957	8.49292	2.02e-17	2.41e-16	(1 of 2) K09498 - T-complex protein 1 subunit zeta (CCT6)
Solyc03g123460	52.4104	1.05238	0.324526	3.24282	0.00118354	0.00363288	(1 of 16) PF04570 - zinc-finger of the FCS-type, C2-C2 (zf-FLZ)
Solyc01g106390	625.98	1.05148	0.106666	9.85769	6.35e-23	9.78e-22	(1 of 2) K02492 - glutamyl-tRNA reductase (hemA)
Solyc01g087810	240.613	1.04772	0.16002	6.5474	5.85e-11	4.59e-10	(1 of 5) PTHR10795//PTHR10795:SF446 - PROPROTEIN CONVERTASE SUBTILISIN/KEXIN // SUBFAMILY NOT NAMED
Solyc11g007740	44.5289	1.04768	0.330923	3.16594	0.00154585	0.00462323	(1 of 2) K02838 - ribosome recycling factor (frr, MRRF, RRF)
Solyc01g087060	20.9876	1.04681	0.439647	2.38103	0.0172645	0.0398616	(1 of 5) K19045 - E3 ubiquitin-protein ligase BIG BROTHER and related proteins [EC:6.39] (BB)
Solyc01g102550	81.8733	1.04471	0.264105	3.95565	7.63e-05	0.000294279	(1 of 2) PF11715 - Nucleoporin Nup120/160 (Nup160)
Solyc01g098910	163.978	1.04389	0.186421	5.59962	2.15e-08	1.32e-07	(1 of 2) PTHR24089:SF282 - PEROXISOMAL ADENINE NUCLEOTIDE CARRIER 1-RELATED
Solyc07g055910	98.3657	1.04388	0.225881	4.62139	3.81e-06	1.8e-05	#N/A
Solyc06g005500	1009.8	1.04369	0.0775025	13.4666	2.46e-41	6.84e-40	(1 of 2) PTHR27001:SF191 - PROTEIN KINASE APK1A, CHLOROPLASTIC-RELATED
Solyc07g049500	149.551	1.04363	0.173174	6.0265	1.68e-09	1.15e-08	(1 of 1) PTHR22891//PTHR22891:SF35 - EUKARYOTIC TRANSLATION INITIATION FACTOR 2C // PROTEIN ARGONAUTE 6
Solyc11g071960	17.1155	1.04339	0.522329	1.99757	0.0457636	0.0933006	(1 of 1) K17783 - mitochondrial FAD-linked sulfhydryl oxidase [EC:1.8.3.2] (ERV1, GFER, ALR)
Solyc03g097160	188.447	1.04302	0.158324	6.58791	4.46e-11	3.52e-10	(1 of 1) K14555 - U3 small nucleolar RNA-associated protein 13 (UTP13, TBL3)
Solyc02g094520	183.034	1.04165	0.166951	6.23925	4.4e-10	3.18e-09	(1 of 1) PTHR22884//PTHR22884:SF352 - SET DOMAIN PROTEINS // HISTONE-LYSINE N-METHYLTRANSFERASE, H3 LYSINE-9 SPECIFIC SUVH4
Solyc05g013740	175.099	1.04108	0.173434	6.00272	1.94e-09	1.33e-08	(1 of 2) K13150 - coilin (COIL, CLN80)
Solyc09g082660	260.115	1.03928	0.142191	7.30904	2.69e-13	2.51e-12	(1 of 1) 2.104//2.267 - Caffeoyl-CoA O-methyltransferase / Trans-caffeoyl-CoA 3-O-methyltransferase // Flavonoid 3',5'-methyltransferase
Solyc01g109060	43.4886	1.03763	0.357546	2.90208	0.00370695	0.0101622	(1 of 176) PF01535//PF13041 - PPR repeat (PPR) // PPR repeat family (PPR_2)
Solyc09g097860	116.094	1.03696	0.187454	5.53181	3.17e-08	1.9e-07	(1 of 2) PTHR24115:SF413 - KINESIN-LIKE PROTEIN KIN12A-RELATED
Solyc07g008475	17.5513	1.03687	0.521944	1.98656	0.0469708	0.095329	#N/A
Solyc08g060970	90.3031	1.03646	0.242433	4.27526	1.91e-05	8.09e-05	(1 of 50) 3.15 - Polygalacturonase / Pectinase
Solyc03g007410	100.64	1.03491	0.24329	4.25382	2.1e-05	8.86e-05	(1 of 1) PTHR11514//PTHR11514:SF58 - MYC // TRANSCRIPTION FACTOR SPEECHLESS
Solyc01g080410	137.699	1.0333	0.202577	5.10077	3.38e-07	1.81e-06	(1 of 4) 1.82 - Peptide-methionine (R)-S-oxide reductase / Selenoprotein R
Solyc02g093280	16.7731	1.03292	0.522272	1.97774	0.0479584	0.0970553	(1 of 1) PTHR12565//PTHR12565:SF177 - STEROL REGULATORY ELEMENT-BINDING PROTEIN // SUBFAMILY NOT NAMED
Solyc03g062700	46.7505	1.03275	0.312685	3.30284	0.00095712	0.00299786	(1 of 1) PTHR12794//PTHR12794:SF2 - GEMIN2 // ARM REPEAT SUPERFAMILY PROTEIN
Solyc09g014525	50.7851	1.03267	0.298622	3.45811	0.000543978	0.00178967	(1 of 12) IPR000916//IPR023393//IPR024948 - Bet v I/Major latex protein // START-like domain // Major latex protein domain
Solyc03g026050	25.877	1.03039	0.457713	2.25116	0.0243755	0.0539679	(1 of 3) PTHR11362//PTHR11362:SF22 - PHOSPHATIDYLETHANOLAMINE-BINDING PROTEIN // PROTEIN BROTHER OF FT AND TFL 1
Solyc02g081270	65.508	1.02897	0.327936	3.13771	0.00170273	0.00504979	(1 of 2) PTHR31989:SF6 - F12P19.8 PROTEIN
Solyc01g088160	186.201	1.02851	0.185412	5.54715	2.9e-08	1.75e-07	(1 of 3) PTHR13878//PTHR13878:SF53 - GULONOLACTONE OXIDASE // CYTOKININ DEHYDROGENASE 6
Solyc12g049520	54.9582	1.02845	0.269719	3.81304	0.00013727	0.000507365	(1 of 4) PTHR31008:SF3 - COP1-INTERACTING PROTEIN-RELATED PROTEIN-RELATED
Solyc03g093450	51.3898	1.02736	0.335476	3.06238	0.00219584	0.00634958	(1 of 2) PTHR27003:SF29 - U-BOX DOMAIN-CONTAINING PROTEIN 35-RELATED
Solyc12g006790	37.2967	1.02611	0.362584	2.83	0.00465485	0.0124512	(1 of 1) IPR003100//IPR003165//IPR009057//IPR012337//IPR014811 - PAZ domain // Piwi domain // Homeodomain-like // Ribonuclease H-like domain // Argonaute, linker 1 domain
Solyc06g065680	368.903	1.02595	0.12594	8.14636	3.75e-16	4.17e-15	(1 of 2) PTHR10177:SF212 - CYCLIN-A2-1-RELATED
Solyc06g053870	35.3814	1.02542	0.45107	2.2733	0.0230082	0.0513854	(1 of 10) 2.319//2.399 - Transferred entry: 1.330, 1.93, 2.399 and 4.134 // Very-long-chain 3-oxoacyl-CoA synthase / Very-long-chain beta-ketoacyl-CoA synthase
Solyc04g054820	25.4344	1.02492	0.413407	2.47921	0.0131672	0.031511	(1 of 2) K01834 - 2,3-bisphosphoglycerate-dependent phosphoglycerate mutase (PGAM, gpmA)
Solyc04g081200	546.646	1.02484	0.102442	10.0041	1.46e-23	2.32e-22	(1 of 1) PTHR22870//PTHR22870:SF195 - REGULATOR OF CHROMOSOME CONDENSATION // REGULATOR OF CHROMOSOME CONDENSATION (RCC1) FAMILY PROTEIN
Solyc12g014420	184.999	1.02475	0.162257	6.31556	2.69e-10	1.99e-09	(1 of 3) PTHR32227:SF102 - O-GLYCOSYL HYDROLASES FAMILY 17 PROTEIN
Solyc06g060360	34.0848	1.02242	0.45034	2.27034	0.0231869	0.0517094	(1 of 1) PTHR31964:SF37 - ADENINE NUCLEOTIDE ALPHA HYDROLASE-LIKE PROTEIN
Solyc02g082720	22.4421	1.02187	0.509444	2.00586	0.0448712	0.0917643	(1 of 3) PTHR22939//PTHR22939:SF90 - SERINE PROTEASE FAMILY S1C HTRA-RELATED // SUBFAMILY NOT NAMED
Solyc10g051377	882.942	1.0205	0.0870885	11.718	1.03e-31	2.23e-30	(1 of 94) IPR000504//IPR012677 - RNA recognition motif domain // Nucleotide-binding alpha-beta plait domain
Solyc01g005410	506.544	1.02028	0.12897	7.91102	2.55e-15	2.73e-14	(1 of 6) 1.11.2.3 - Plant seed peroxygenase / Soybean peroxygenase
Solyc08g006150	848.77	1.02002	0.0817212	12.4818	9.39e-36	2.26e-34	(1 of 2) PTHR12192//PTHR12192:SF10 - CATION TRANSPORT PROTEIN CHAC-RELATED // SUBFAMILY NOT NAMED
Solyc06g062670	481.186	1.01977	0.11008	9.26388	1.97e-20	2.74e-19	(1 of 2) PTHR10593:SF42 - ZINC FINGER PROTEIN JACKDAW
Solyc09g092530	168.774	1.01971	0.196244	5.19615	2.03e-07	1.12e-06	(1 of 1) PTHR33926//PTHR33926:SF1 - FAMILY NOT NAMED // PROTEIN TIC 22-LIKE, CHLOROPLASTIC
Solyc11g068690	50.8343	1.01923	0.32312	3.15435	0.00160855	0.00479518	(1 of 1) PTHR24365//PTHR24365:SF276 - TOLL-LIKE RECEPTOR // SUBFAMILY NOT NAMED
Solyc09g010850	251.29	1.01901	0.16438	6.19914	5.68e-10	4.06e-09	(1 of 30) 2.7.10.2//2.7.11.1 - Non-specific protein-tyrosine kinase / Cytoplasmic protein tyrosine kinase // Non-specific serine/threonine protein kinase / Threonine-specific protein kinase
Solyc04g056570	24.567	1.01884	0.468047	2.17679	0.0294966	0.0638325	(1 of 5) PTHR11017//PTHR11017:SF167 - LEUCINE-RICH REPEAT-CONTAINING PROTEIN // SUBFAMILY NOT NAMED
Solyc12g042580	101.88	1.01797	0.214879	4.73741	2.16e-06	1.05e-05	(1 of 49) PF02298 - Plastocyanin-like domain (Cu_bind_like)
Solyc05g014130	212.743	1.01494	0.160315	6.3309	2.44e-10	1.81e-09	(1 of 1) PTHR13164//PTHR13164:SF7 - CALICYLIN BINDING PROTEIN // COP1-INTERACTING PROTEIN 4-RELATED
Solyc02g092290	132.887	1.01488	0.216281	4.69241	2.7e-06	1.3e-05	(1 of 173) PF00646 - F-box domain (F-box)
Solyc08g076190	77.9997	1.01226	0.244444	4.14108	3.46e-05	0.000140791	(1 of 400) IPR016024 - Armadillo-type fold
Solyc10g076480	88.3698	1.01107	0.272748	3.70697	0.00020975	0.000750114	(1 of 1) PTHR11730//PTHR11730:SF38 - AMMONIUM TRANSPORTER // AMMONIUM TRANSPORTER 2
Solyc03g118420	2877.48	1.01042	0.04959	20.3755	2.76e-92	1.98e-90	(1 of 1) K12236 - transcriptional repressor NF-X1 [EC:6.3.2.-] (NFX1)
Solyc02g092460	65.3351	1.00894	0.24609	4.09988	4.13e-05	0.000166305	(1 of 1) PTHR24413//PTHR24413:SF129 - FAMILY NOT NAMED // BTB AND MATH DOMAIN-CONTAINING PROTEIN 42
Solyc01g067680	324.504	1.0059	0.135048	7.44847	9.44e-14	9.07e-13	(1 of 1) PTHR16517//PTHR16517:SF47 - TUBBY-RELATED // SUBFAMILY NOT NAMED
Solyc01g091370	42.3583	1.00578	0.316663	3.1762	0.0014922	0.00447879	(1 of 3) PTHR31500//PTHR31500:SF7 - FAMILY NOT NAMED // AT HOOK MOTIF DNA-BINDING FAMILY PROTEIN-RELATED
Solyc09g082690	1637.59	1.00546	0.0771458	13.0333	7.91e-39	2.04e-37	(1 of 2) PTHR14154:SF5 - EARLY LIGHT-INDUCED PROTEIN 1, CHLOROPLASTIC-RELATED
Solyc06g068570	33.3278	1.00406	0.431332	2.32781	0.0199221	0.0453119	(1 of 13) K09285 - AP2-like factor, ANT lineage (OVM, ANT)
Solyc02g084900	49.8887	1.00302	0.316429	3.16979	0.00152547	0.00456897	(1 of 1) PTHR23070//PTHR23070:SF26 - BCS1 AAA-TYPE ATPASE // AAA-TYPE ATPASE LIKE PROTEIN
Solyc01g011100	221.03	1.00273	0.154158	6.5046	7.79e-11	6.04e-10	(1 of 3) PTHR24092:SF85 - PHOSPHOLIPID-TRANSPORTING ATPASE 3
Solyc02g092950	108.911	1.00229	0.222753	4.49956	6.81e-06	3.1e-05	(1 of 2) K10436 - microtubule-associated protein, RP/EB family (MAPRE)
Solyc09g065580	38.2499	1.00171	0.370982	2.70017	0.0069304	0.0178435	(1 of 1) PTHR10209:SF170 - 2-OXOGLUTARATE (2OG) AND FE(II)-DEPENDENT OXYGENASE SUPERFAMILY PROTEIN
Solyc01g060410	91.6129	1.00043	0.238871	4.18815	2.81e-05	0.000116243	(1 of 3) PTHR21726:SF29 - F1O19.10 PROTEIN
Solyc06g061090	503.229	-1.00023	0.110132	-9.08212	1.06e-19	1.43e-18	(1 of 1) PTHR14241//PTHR14241:SF11 - INTERFERON-INDUCED PROTEIN 44 // SUBFAMILY NOT NAMED
Solyc09g011080	22808.4	-1.00064	0.0324608	-30.8261	1.17e-208	2.45e-206	(1 of 2) KOG0651 - 26S proteasome regulatory complex, ATPase RPT4
Solyc09g008350	289.377	-1.00081	0.129689	-7.717	1.19e-14	1.22e-13	(1 of 1) PTHR31096//PTHR31096:SF23 - FAMILY NOT NAMED // ACT DOMAIN-CONTAINING PROTEIN
Solyc05g007730	64.1075	-1.00109	0.299858	-3.33856	0.000842142	0.00267089	(1 of 1) K15112 - solute carrier family 25 (mitochondrial uncoupling protein), member 27 (SLC25A27, UCP4)
Solyc10g078410	232.315	-1.00204	0.163134	-6.14244	8.13e-10	5.74e-09	(1 of 173) PF00646 - F-box domain (F-box)
Solyc08g013880	323.491	-1.00271	0.130174	-7.70284	1.33e-14	1.36e-13	#N/A
Solyc10g086240	234.91	-1.00277	0.14356	-6.98502	2.85e-12	2.47e-11	(1 of 2) PTHR11926//PTHR11926:SF202 - GLUCOSYL/GLUCURONOSYL TRANSFERASES // UDP-GLYCOSYLTRANSFERASE 86A1
Solyc04g040220	55.639	-1.00286	0.280658	-3.57326	0.000352565	0.00120761	(1 of 6) K14508 - regulatory protein NPR1 (NPR1)
Solyc07g054580	247.891	-1.00406	0.130589	-7.68874	1.49e-14	1.51e-13	(1 of 8) K14487 - auxin responsive GH3 gene family (GH3)
Solyc12g019550	5680.55	-1.00516	0.0331388	-30.3317	4.38e-202	8.76e-200	(1 of 1) PTHR37182:SF1 - F24J8.11 PROTEIN
Solyc07g056310	71.7058	-1.0059	0.285905	-3.51831	0.000434299	0.00145907	(1 of 2) PTHR32227//PTHR32227:SF127 - FAMILY NOT NAMED // CARBOHYDRATE-BINDING X8 DOMAIN-CONTAINING PROTEIN
Solyc02g071320	2476.7	-1.00647	0.0577672	-17.4228	5.54e-68	2.74e-66	#N/A
Solyc12g094640	75838.7	-1.00674	0.0208696	-48.2396	0	0	(1 of 4) 1.13 - Glyceraldehyde-3-phosphate dehydrogenase (NADP(+)) (phosphorylating) / Triosephosphate dehydrogenase (NADP+)
Solyc04g005120	604.1	-1.00682	0.100953	-9.97318	2e-23	3.14e-22	(1 of 1) PTHR35474:SF2 - SERINE-ARGININE-ASPARTATE-RICH PROTEIN SHW1
Solyc06g071440	98.7456	-1.00741	0.228381	-4.41109	1.03e-05	4.56e-05	(1 of 2) PTHR11615//PTHR11615:SF147 - NITRATE, FROMATE, IRON DEHYDROGENASE // SUBFAMILY NOT NAMED
Solyc06g018050	87.5942	-1.00793	0.283426	-3.55623	0.00037621	0.00128169	(1 of 2) PTHR12294//PTHR12294:SF12 - EF HAND DOMAIN FAMILY A1,A2-RELATED // SUBFAMILY NOT NAMED
Solyc08g077340	25.5022	-1.00838	0.426921	-2.36199	0.0181773	0.0417447	(1 of 20) PF08387 - FBD (FBD)
Solyc12g150101	10614.7	-1.00901	0.162652	-6.20347	5.52e-10	3.96e-09	(1 of 2) PTHR34455//PTHR34455:SF1 - FAMILY NOT NAMED // EXPRESSED PROTEIN
Solyc04g072780	1421.46	-1.00901	0.0659422	-15.3015	7.47e-53	2.74e-51	(1 of 16) PF04570 - zinc-finger of the FCS-type, C2-C2 (zf-FLZ)
Solyc01g091740	216.847	-1.00906	0.143804	-7.0169	2.27e-12	1.98e-11	(1 of 1) PTHR23315:SF97 - ARMADILLO/BETA-CATENIN REPEAT-CONTAINING PROTEIN-RELATED
Solyc09g066140	190.995	-1.00965	0.151306	-6.67293	2.51e-11	2.01e-10	(1 of 12) PF04576 - Zein-binding (Zein-binding)
Solyc07g045160	500.185	-1.00983	0.113666	-8.88416	6.44e-19	8.38e-18	(1 of 2) PTHR13697//PTHR13697:SF7 - PHOSPHOFRUCTOKINASE // 6-PHOSPHOFRUCTOKINASE 1-RELATED
Solyc08g082790	51.3681	-1.01035	0.32036	-3.15379	0.00161164	0.00480284	(1 of 73) IPR013087 - Zinc finger C2H2-type/integrase DNA-binding domain
Solyc07g005650	39.9428	-1.01067	0.334358	-3.02273	0.00250507	0.00714837	(1 of 1) PTHR31221//PTHR31221:SF34 - FAMILY NOT NAMED // WRKY TRANSCRIPTION FACTOR 32-RELATED
Solyc04g005800	100.524	-1.01108	0.229352	-4.40844	1.04e-05	4.61e-05	(1 of 15) IPR000047//IPR001356//IPR003106//IPR009057 - Helix-turn-helix motif // Homeobox domain // Leucine zipper, homeobox-associated // Homeodomain-like
Solyc06g068520	145.708	-1.01168	0.207369	-4.87863	1.07e-06	5.39e-06	#N/A
Solyc06g076750	237.329	-1.01182	0.151271	-6.68877	2.25e-11	1.82e-10	(1 of 2) PTHR11654//PTHR11654:SF166 - OLIGOPEPTIDE TRANSPORTER-RELATED // SUBFAMILY NOT NAMED
Solyc05g024260	1208.68	-1.01279	0.0736356	-13.7541	4.81e-43	1.43e-41	(1 of 2) PTHR10791//PTHR10791:SF34 - RAG1-ACTIVATING PROTEIN 1 // BIDIRECTIONAL SUGAR TRANSPORTER SWEET15
Solyc02g085870	1366.66	-1.01306	0.0623447	-16.2493	2.26e-59	9.45e-58	(1 of 5) PTHR31561//PTHR31561:SF5 - FAMILY NOT NAMED // 3-KETOACYL-COA SYNTHASE 5-RELATED
Solyc01g099810	49.3719	-1.01319	0.304863	-3.32344	0.00088914	0.00280738	(1 of 4) K12890 - splicing factor, arginine/serine-rich 1/9 (SFRS1_9)
Solyc08g077385	33.5448	-1.01417	0.375465	-2.70111	0.00691079	0.0177997	(1 of 10) PF01348 - Type II intron maturase (Intron_maturas2)
Solyc07g063830	54.6774	-1.01631	0.28125	-3.61355	0.000302034	0.00104632	(1 of 2) PTHR16223:SF46 - TRANSCRIPTION FACTOR BHLH123
Solyc09g010360	703.09	-1.01649	0.0867363	-11.7193	1.01e-31	2.19e-30	(1 of 40) IPR000620//IPR030184 - EamA domain // WAT1-related protein
Solyc06g008050	30.0336	-1.01705	0.425587	-2.38976	0.0168595	0.0390503	(1 of 3) PTHR23023//PTHR23023:SF141 - DIMETHYLANILINE MONOOXYGENASE // INDOLE-3-PYRUVATE MONOOXYGENASE YUCCA3-RELATED
Solyc02g090000	71.0713	-1.01851	0.221388	-4.60055	4.21e-06	1.98e-05	(1 of 49) PF04535 - Domain of unknown function (DUF588) (DUF588)
Solyc11g006040	2439.5	-1.01973	0.0556141	-18.3357	4.29e-75	2.37e-73	(1 of 3) PTHR27001:SF164 - RECEPTOR PROTEIN KINASE TMK1-RELATED
Solyc01g100900	135.314	-1.02104	0.205191	-4.97607	6.49e-07	3.36e-06	(1 of 40) IPR000620//IPR030184 - EamA domain // WAT1-related protein
Solyc09g010530	724.841	-1.02246	0.0901001	-11.348	7.59e-30	1.52e-28	(1 of 1) PTHR32468//PTHR32468:SF10 - FAMILY NOT NAMED // CATION/H(+) ANTIPORTER 20
Solyc05g051750	776.392	-1.02336	0.0939263	-10.8954	1.21e-27	2.25e-26	(1 of 1) PF07376 - Prosystemin (Prosystemin)
Solyc04g011560	277.245	-1.02406	0.153347	-6.67806	2.42e-11	1.95e-10	#N/A
Solyc12g019710	44.0567	-1.02568	0.348067	-2.94679	0.00321089	0.00892995	#N/A
Solyc10g074470	372.865	-1.02642	0.113054	-9.07902	1.1e-19	1.47e-18	(1 of 11) PF04782//PF04783 - Protein of unknown function (DUF632) (DUF632) // Protein of unknown function (DUF630) (DUF630)
Solyc07g056320	89.7843	-1.02655	0.237689	-4.31889	1.57e-05	6.75e-05	(1 of 1) PTHR15486//PTHR15486:SF0 - ANCIENT UBIQUITOUS PROTEIN // ANCIENT UBIQUITOUS PROTEIN 1
Solyc06g075650	560.834	-1.02857	0.0911957	-11.2787	1.67e-29	3.32e-28	(1 of 10) K09873 - aquaporin TIP (TIP)
Solyc11g066320	171.183	-1.02888	0.192361	-5.34871	8.86e-08	5.08e-07	(1 of 1) PTHR11062//PTHR11062:SF46 - EXOSTOSIN HEPARAN SULFATE GLYCOSYLTRANSFERASE -RELATED // GLUCURONOXYLAN GLUCURONOSYLTRANSFERASE F8H-RELATED
Solyc11g018690	96.4755	-1.03081	0.214735	-4.80039	1.58e-06	7.83e-06	(1 of 2) PTHR19241//PTHR19241:SF225 - ATP-BINDING CASSETTE TRANSPORTER // ABC TRANSPORTER G FAMILY MEMBER 25
Solyc12g068070	162.887	-1.03119	0.200997	-5.13041	2.89e-07	1.56e-06	(1 of 1) PTHR31580//PTHR31580:SF5 - FAMILY NOT NAMED // FILAMENT-LIKE PLANT PROTEIN 3
Solyc04g077920	3010.15	-1.03123	0.044216	-23.3226	2.61e-120	2.59e-118	(1 of 1) IPR006921//IPR007701//IPR016024 - Interferon-related developmental regulator, C-terminal // Interferon-related developmental regulator, N-terminal // Armadillo-type fold
Solyc07g061790	4376.03	-1.0322	0.0331452	-31.1418	6.55e-213	1.39e-210	(1 of 2) PTHR11220:SF25 - F3F9.4
Solyc02g150143	32.2077	-1.03347	0.398421	-2.59393	0.00948867	0.0235859	#N/A
Solyc08g079280	2017.56	-1.03358	0.0545958	-18.9315	6.27e-80	3.69e-78	(1 of 11) PTHR24298//PTHR24298:SF114 - FAMILY NOT NAMED // CYTOCHROME P450 - LIKE PROTEIN-RELATED
Solyc05g025590	18032.6	-1.03386	0.0269058	-38.4252	0	0	(1 of 1) PTHR23273//PTHR23273:SF15 - REPLICATION FACTOR A 1, RFA1 // REPLICATION PROTEIN A 70 KDA DNA-BINDING SUBUNIT A
Solyc09g018890	3847.73	-1.034	0.0368307	-28.0743	2.02e-173	3.12e-171	(1 of 1) PF11210 - Protein of unknown function (DUF2996) (DUF2996)
Solyc03g117050	265.888	-1.03555	0.136059	-7.61104	2.72e-14	2.72e-13	(1 of 1) PTHR19139:SF170 - AQUAPORIN NIP6-1
Solyc09g007700	2964.12	-1.03561	0.0525688	-19.7001	2.15e-86	1.4e-84	(1 of 3) PTHR22996//PTHR22996:SF5 - MAHOGUNIN // SUBFAMILY NOT NAMED
Solyc03g031530	52.6233	-1.03566	0.287594	-3.60111	0.000316867	0.0010931	(1 of 2) PTHR14255:SF3 - SULFITE EXPORTER TAUE/SAFE FAMILY PROTEIN
Solyc11g005430	84.2625	-1.03568	0.235145	-4.40441	1.06e-05	4.69e-05	(1 of 40) IPR000620//IPR030184 - EamA domain // WAT1-related protein
Solyc04g049407	28.4332	-1.03687	0.399881	-2.59294	0.00951582	0.0236502	#N/A
Solyc08g013910	25.0454	-1.03701	0.407969	-2.54188	0.0110256	0.0269159	(1 of 22) PF04749 - PLAC8 family (PLAC8)
Solyc01g099970	606.523	-1.03714	0.0963281	-10.7668	4.94e-27	9.01e-26	(1 of 1) PTHR24006//PTHR24006:SF442 - FAMILY NOT NAMED // PROTEIN GADR-4
Solyc03g095980	35.8886	-1.03767	0.379137	-2.73693	0.00620155	0.0161111	(1 of 4) PTHR12565//PTHR12565:SF181 - STEROL REGULATORY ELEMENT-BINDING PROTEIN // SUBFAMILY NOT NAMED
Solyc02g082440	58.8598	-1.03792	0.265318	-3.91197	9.15e-05	0.000348002	#N/A
Solyc06g017977	25.4208	-1.03826	0.449861	-2.30797	0.0210009	0.0474724	#N/A
Solyc10g009240	97.7465	-1.03855	0.246107	-4.2199	2.44e-05	0.000101867	(1 of 1) PTHR31561:SF1 - 3-KETOACYL-COA SYNTHASE 1-RELATED
Solyc03g005930	44.0356	-1.03906	0.362978	-2.86259	0.0042019	0.0113584	(1 of 2) PF07823 - Cyclic phosphodiesterase-like protein (CPDase)
Solyc06g061027	908.183	-1.03919	0.354771	-2.92919	0.00339848	0.00939349	(1 of 7) PTHR24282//PTHR24282:SF16 - CYTOCHROME P450 FAMILY MEMBER // SUBFAMILY NOT NAMED
Solyc11g066010	19.9575	-1.04066	0.49444	-2.10472	0.0353158	0.0744364	#N/A
Solyc05g052470	93.0324	-1.04259	0.251317	-4.14851	3.35e-05	0.000136629	(1 of 2) K00522 - ferritin heavy chain (FTH1)
Solyc11g007540	1060.56	-1.04286	0.0770812	-13.5294	1.05e-41	2.93e-40	(1 of 2) PTHR24298:SF47 - CYTOCHROME P450 77A4-RELATED
Solyc03g112190	214.277	-1.04301	0.162689	-6.4111	1.44e-10	1.09e-09	(1 of 176) PF01535//PF13041 - PPR repeat (PPR) // PPR repeat family (PPR_2)
Solyc09g090040	153.99	-1.04499	0.219278	-4.7656	1.88e-06	9.23e-06	(1 of 5) PTHR31238//PTHR31238:SF42 - FAMILY NOT NAMED // GERMIN-LIKE PROTEIN SUBFAMILY 1 MEMBER 10-RELATED
Solyc02g093220	577.341	-1.04525	0.0886403	-11.7921	4.29e-32	9.31e-31	(1 of 25) IPR001810//IPR006553 - F-box domain // Leucine-rich repeat, cysteine-containing subtype
Solyc12g005270	1303.15	-1.04537	0.0798609	-13.0899	3.76e-39	9.81e-38	(1 of 16) K11251 - histone H2A (H2A)
Solyc01g087230	398.594	-1.04549	0.111222	-9.39999	5.46e-21	7.73e-20	(1 of 1) K15170 - mediator of RNA polymerase II transcription subunit 27 (MED27)
Solyc02g086180	5772.67	-1.04686	0.0361804	-28.9344	4.41e-184	7.38e-182	(1 of 3) 1.14.21.6 - Transferred entry: 1.14.19.20
Solyc05g006820	91.9262	-1.04727	0.238514	-4.39082	1.13e-05	4.97e-05	(1 of 1) PTHR24078//PTHR24078:SF317 - DNAJ HOMOLOG SUBFAMILY C MEMBER // DNAJ HEAT SHOCK PROTEIN-RELATED
Solyc01g111280	62.6751	-1.04732	0.316943	-3.30444	0.00095167	0.0029813	(1 of 5) PF00098//PF00313 - Zinc knuckle (zf-CCHC) // 'Cold-shock' DNA-binding domain (CSD)
Solyc01g106820	544.582	-1.04733	0.0946998	-11.0595	1.97e-28	3.74e-27	(1 of 1) PTHR31412//PTHR31412:SF2 - FAMILY NOT NAMED // ZINC METALLOPEPTIDASE EGY3, CHLOROPLASTIC-RELATED
Solyc06g150138	29.6681	-1.04769	0.465681	-2.24981	0.0244612	0.0541185	#N/A
Solyc11g066060	35630.6	-1.04804	0.0215165	-48.7086	0	0	(1 of 2) PTHR19375//PTHR19375:SF200 - HEAT SHOCK PROTEIN 70KDA // SUBFAMILY NOT NAMED
Solyc01g094590	23.3143	-1.04816	0.489811	-2.13992	0.0323614	0.0690662	(1 of 2) PTHR10209//PTHR10209:SF151 - OXIDOREDUCTASE, 2OG-FE II OXYGENASE FAMILY PROTEIN // SUBFAMILY NOT NAMED
Solyc08g075520	208.394	-1.04859	0.159232	-6.58525	4.54e-11	3.58e-10	(1 of 3) PF13369//PF13371 - Transglutaminase-like superfamily (Transglut_core2) // Tetratricopeptide repeat (TPR_9)
Solyc01g094010	721.347	-1.04869	0.0789302	-13.2863	2.78e-40	7.52e-39	(1 of 1) PTHR23024//PTHR23024:SF113 - MEMBER OF 'GDXG' FAMILY OF LIPOLYTIC ENZYMES // CARBOXYLESTERASE 8-RELATED
Solyc10g076290	76.1955	-1.04937	0.240049	-4.37148	1.23e-05	5.41e-05	(1 of 3) KOG4341 - F-box protein containing LRR
Solyc01g107090	18.5992	-1.04973	0.522592	-2.0087	0.0445686	0.0912686	#N/A
Solyc01g109340	61.3302	-1.04998	0.289819	-3.62288	0.000291336	0.00101182	(1 of 2) PTHR12313:SF12 - RING ZINC FINGER PROTEIN-RELATED
Solyc04g057930	840.261	-1.05132	0.0834122	-12.6039	2.01e-36	4.91e-35	(1 of 2) PTHR27001//PTHR27001:SF44 - FAMILY NOT NAMED // ADENINE NUCLEOTIDE ALPHA HYDROLASES-DOMAIN CONTAINING PROTEIN KINASE
Solyc06g071180	23.0598	-1.052	0.406478	-2.58808	0.00965128	0.0239416	(1 of 2) PTHR11886//PTHR11886:SF37 - DYNEIN LIGHT CHAIN // SUBFAMILY NOT NAMED
Solyc04g072790	57.4882	-1.05264	0.261496	-4.02544	5.69e-05	0.000223516	(1 of 1) PF00535//PF13632//PF14569 - Glycosyl transferase family 2 (Glycos_transf_2) // Glycosyl transferase family group 2 (Glyco_trans_2_3) // Zinc-binding RING-finger (zf-UDP)
Solyc11g071510	186.57	-1.05312	0.151227	-6.96382	3.31e-12	2.86e-11	#N/A
Solyc09g084470	2753.86	-1.05323	0.211132	-4.98851	6.08e-07	3.17e-06	(1 of 21) PF00280 - Potato inhibitor I family (potato_inhibit)
Solyc01g067900	2167.7	-1.05362	0.0601089	-17.5286	8.68e-69	4.4e-67	(1 of 2) PTHR33136:SF13 - PROTEIN RALF-LIKE 22
Solyc01g079360	143.924	-1.05496	0.184117	-5.72984	1.01e-08	6.38e-08	(1 of 85) PF03106 - WRKY DNA -binding domain (WRKY)
Solyc09g089640	110.862	-1.05721	0.193368	-5.46734	4.57e-08	2.7e-07	(1 of 1) PTHR31371:SF2 - GENOMIC DNA, CHROMOSOME 3, TAC CLONE:K14B15
Solyc05g013290	29.9775	-1.05756	0.4302	-2.45829	0.0139599	0.0331387	(1 of 182) IPR000719//IPR001245//IPR002290//IPR011009//IPR020635 - Protein kinase domain // Serine-threonine/tyrosine-protein kinase catalytic domain // Serine/threonine/dual specificity protein kinase, catalytic domain // Protein kinase-like domain // Tyrosine-protein kinase, catalytic domain
Solyc02g068040	34.1242	-1.05762	0.357204	-2.96083	0.00306811	0.00858084	#N/A
Solyc01g100210	27.349	-1.05853	0.437995	-2.41677	0.015659	0.0365827	(1 of 2) PTHR13778//PTHR13778:SF8 - GLYCOSYLTRANSFERASE 8 DOMAIN-CONTAINING PROTEIN // GALACTURONOSYLTRANSFERASE-LIKE 6-RELATED
Solyc04g014810	728.628	-1.05911	0.0845511	-12.5263	5.36e-36	1.3e-34	(1 of 2) PTHR23315//PTHR23315:SF129 - BETA CATENIN-RELATED ARMADILLO REPEAT-CONTAINING // ARMADILLO/BETA-CATENIN-LIKE REPEAT-CONTAINING PROTEIN
Solyc04g080950	49.9117	-1.05926	0.329355	-3.21617	0.00129915	0.00395938	#N/A
Solyc01g100490	5218.84	-1.06002	0.0356341	-29.7474	1.88e-194	3.56e-192	(1 of 1) 2.5.1.43 - Nicotianamine synthase
Solyc01g105030	64367.8	-1.06026	0.0488456	-21.7065	1.78e-104	1.45e-102	(1 of 2) K08917 - light-harvesting complex II chlorophyll a/b binding protein 6 (LHCB6)
Solyc01g087040	6222.08	-1.06037	0.0349055	-30.3785	1.06e-202	2.14e-200	(1 of 2) PTHR31407//PTHR31407:SF20 - FAMILY NOT NAMED // THYLAKOID LUMENAL 19 KDA PROTEIN, CHLOROPLASTIC
Solyc09g007120	19.5246	-1.06074	0.533004	-1.99013	0.0465771	0.0946134	(1 of 1) PTHR31576//PTHR31576:SF2 - FAMILY NOT NAMED // TATA BOX-BINDING PROTEIN-ASSOCIATED FACTOR RNA POLYMERASE I SUBUNIT B
Solyc02g090900	600.09	-1.06098	0.0930195	-11.406	3.9e-30	7.94e-29	(1 of 18) PF03763 - Remorin, C-terminal region (Remorin_C)
Solyc01g095700	447.175	-1.0621	0.112213	-9.46503	2.93e-21	4.22e-20	(1 of 3) PTHR31213//PTHR31213:SF4 - FAMILY NOT NAMED // ABSCISIC ACID RECEPTOR PYL7-RELATED
Solyc02g080200	127.462	-1.06219	0.224323	-4.73509	2.19e-06	1.07e-05	(1 of 2) 3.2.2.22 - rRNA N-glycosylase / rRNA N-glycosidase
Solyc11g021365	406.482	-1.06295	0.111358	-9.54535	1.36e-21	1.99e-20	(1 of 1) PTHR10168//PTHR10168:SF94 - GLUTAREDOXIN // SUBFAMILY NOT NAMED
Solyc12g005150	166.883	-1.06377	0.181077	-5.87469	4.24e-09	2.8e-08	(1 of 26) PF01190 - Pollen proteins Ole e I like (Pollen_Ole_e_I)
Solyc10g075150	75.7528	-1.06403	0.415805	-2.55896	0.0104987	0.0257764	(1 of 10) PTHR33076:SF11 - BIFUNCTIONAL INHIBITOR/LIPID-TRANSFER PROTEIN/SEED STORAGE 2S ALBUMIN SUPERFAMILY PROTEIN-RELATED
Solyc10g083990	766.694	-1.06435	0.0968253	-10.9925	4.15e-28	7.8e-27	#N/A
Solyc04g005060	104.793	-1.06456	0.227024	-4.68917	2.74e-06	1.32e-05	(1 of 2) PTHR31358//PTHR31358:SF6 - FAMILY NOT NAMED // F3I6.9 PROTEIN
Solyc05g055840	246.806	-1.06518	0.137469	-7.74856	9.29e-15	9.58e-14	(1 of 4) PTHR11926//PTHR11926:SF333 - GLUCOSYL/GLUCURONOSYL TRANSFERASES // UDP-GLYCOSYLTRANSFERASE 86A2
Solyc01g109400	251.524	-1.06529	0.153409	-6.9441	3.81e-12	3.27e-11	(1 of 3) PTHR30546:SF3 - MINOR ALLERGEN
Solyc07g017530	57.8711	-1.06559	0.317681	-3.35429	0.000795681	0.00253445	(1 of 2) PF04136 - Sec34-like family (Sec34)
Solyc08g007460	83.3833	-1.06588	0.232265	-4.58906	4.45e-06	2.08e-05	(1 of 49) PF14368 - Probable lipid transfer (LTP_2)
Solyc06g036100	279.18	-1.06954	0.138138	-7.74254	9.74e-15	1e-13	(1 of 2) PTHR10283//PTHR10283:SF94 - SOLUTE CARRIER FAMILY 13 MEMBER // SUBFAMILY NOT NAMED
Solyc09g008050	56.3019	-1.07092	0.304022	-3.5225	0.000427495	0.00143805	(1 of 2) PTHR11926:SF202 - UDP-GLYCOSYLTRANSFERASE 86A1
Solyc10g076760	17.8454	-1.07199	0.507029	-2.11425	0.0344938	0.0730099	(1 of 1) PTHR27006:SF33 - PROTEIN KINASE
Solyc12g094440	264.698	-1.07248	0.128209	-8.36512	6.01e-17	6.98e-16	(1 of 1) PTHR13711//PTHR13711:SF202 - SWI/SNF-RELATED CHROMATIN BINDING PROTEIN // HIGH MOBILITY GROUP B PROTEIN 10-RELATED
Solyc05g012230	693.579	-1.07253	0.08479	-12.6492	1.13e-36	2.79e-35	(1 of 2) PTHR33476//PTHR33476:SF7 - FAMILY NOT NAMED // EMB|CAB62613.1
Solyc11g072660	98.2623	-1.07274	0.204354	-5.2494	1.53e-07	8.54e-07	(1 of 1) PTHR27001:SF63 - SERINE/THREONINE-PROTEIN KINASE RLCKVII-RELATED
Solyc02g091000	79.4488	-1.07407	0.244286	-4.39676	1.1e-05	4.84e-05	(1 of 37) PF03168 - Late embryogenesis abundant protein (LEA_2)
Solyc07g062740	135.753	-1.07519	0.222105	-4.84091	1.29e-06	6.48e-06	(1 of 1) PTHR33785:SF1 - GENOMIC DNA, CHROMOSOME 3, BAC CLONE:F4B12
Solyc02g077920	35.6978	-1.07522	0.354987	-3.0289	0.00245446	0.00702026	(1 of 1) IPR004333//IPR017238 - Transcription factor, SBP-box // Squamosa promoter-binding protein
Solyc09g042740	332.148	-1.07542	0.122271	-8.79541	1.43e-18	1.82e-17	(1 of 4) PTHR23213//PTHR23213:SF220 - FORMIN-RELATED // SUBFAMILY NOT NAMED
Solyc02g062580	616.571	-1.07569	0.111204	-9.67319	3.92e-22	5.86e-21	(1 of 3) PTHR11247:SF25 - LIPID PHOSPHATE PHOSPHATASE EPSILON 1, CHLOROPLASTIC-RELATED
Solyc01g065490	122.981	-1.07587	0.21822	-4.93024	8.21e-07	4.21e-06	(1 of 2) PTHR11732//PTHR11732:SF12 - ALDO/KETO REDUCTASE // ALDO-KETO REDUCTASE 1-RELATED
Solyc10g078530	1014.96	-1.07592	0.0860781	-12.4993	7.53e-36	1.81e-34	(1 of 9) 3.26 - Galactolipase
Solyc02g093610	21.2935	-1.07768	0.496825	-2.16913	0.0300729	0.0649118	(1 of 1) PTHR10666//PTHR10666:SF127 - UBIQUITIN // SUBFAMILY NOT NAMED
Solyc12g005680	36.4223	-1.07844	0.368138	-2.92944	0.00339572	0.00938729	(1 of 2) PTHR30540:SF7 - K+ POTASSIUM TRANSPORTER
Solyc06g016770	55.7817	-1.07974	0.282271	-3.8252	0.000130666	0.000485196	(1 of 1) PTHR23012//PTHR23012:SF81 - MEMBRANE ASSOCIATED RING FINGER // SUBFAMILY NOT NAMED
Solyc02g085950	21024.5	-1.08107	0.384283	-2.81322	0.00490478	0.0130459	(1 of 4) K01602 - ribulose-bisphosphate carboxylase small chain (rbcS)
Solyc01g094910	382.23	-1.0819	0.109977	-9.83748	7.76e-23	1.19e-21	(1 of 1) PF00175//PF01794//PF08022 - Oxidoreductase NAD-binding domain (NAD_binding_1) // Ferric reductase like transmembrane component (Ferric_reduct) // FAD-binding domain (FAD_binding_8)
Solyc01g095580	876.721	-1.0835	0.0792945	-13.6642	1.66e-42	4.78e-41	(1 of 3) PTHR31901:SF3 - JASMONIC ACID-AMIDO SYNTHETASE JAR1
Solyc10g075110	989.217	-1.08393	0.102109	-10.6154	2.53e-26	4.48e-25	(1 of 34) PF00234 - Protease inhibitor/seed storage/LTP family (Tryp_alpha_amyl)
Solyc01g088770	75.0309	-1.08531	0.242737	-4.47113	7.78e-06	3.52e-05	(1 of 1) K18185 - cytochrome c oxidase assembly protein subunit 23 (COX23)
Solyc05g050240	172.735	-1.08563	0.174284	-6.22906	4.69e-10	3.39e-09	#N/A
Solyc01g107190	1234.35	-1.08597	0.140385	-7.73568	1.03e-14	1.06e-13	(1 of 1) PTHR31304//PTHR31304:SF1 - FAMILY NOT NAMED // LOB DOMAIN-CONTAINING PROTEIN 39
Solyc03g082620	3255.62	-1.08621	0.0463445	-23.4377	1.76e-121	1.76e-119	(1 of 3) PTHR31645:SF4 - METAL-NICOTIANAMINE TRANSPORTER YSL2
Solyc06g050800	22.5322	-1.08757	0.44138	-2.46403	0.0137386	0.0326893	(1 of 2) PTHR22950//PTHR22950:SF323 - AMINO ACID TRANSPORTER // SUBFAMILY NOT NAMED
Solyc10g018530	162.839	-1.08916	0.17489	-6.22767	4.73e-10	3.41e-09	(1 of 1) K08741 - DNA mismatch repair protein MSH5 (MSH5)
Solyc11g007590	337.153	-1.08993	0.129424	-8.42137	3.72e-17	4.38e-16	#N/A
Solyc05g056320	1287.84	-1.09064	0.0727179	-14.9982	7.54e-51	2.7e-49	(1 of 3) PF01713//PF08590 - Smr domain (Smr) // Domain of unknown function (DUF1771) (DUF1771)
Solyc12g150113	217.288	-1.091	0.145532	-7.4966	6.55e-14	6.39e-13	(1 of 61) PF00403 - Heavy-metal-associated domain (HMA)
Solyc03g097710	466.908	-1.09118	0.129288	-8.43992	3.18e-17	3.76e-16	(1 of 1) KOG2306 - Uncharacterized conserved protein
Solyc02g080190	57.3989	-1.09121	0.286581	-3.80768	0.000140278	0.00051734	(1 of 1) PTHR12612//PTHR12612:SF10 - NUCLEAR TRANSPORT FACTOR 2 // NUCLEAR TRANSPORT FACTOR 2-LIKE PROTEIN
Solyc05g055390	89.223	-1.09134	0.215047	-5.07489	3.88e-07	2.06e-06	(1 of 2) PTHR14155//PTHR14155:SF145 - RING FINGER DOMAIN-CONTAINING // RING-H2 FINGER PROTEIN ATL61-RELATED
Solyc01g099340	93.4498	-1.0917	0.208279	-5.24153	1.59e-07	8.89e-07	(1 of 1) PTHR10593:SF31 - C2H2-LIKE ZINC FINGER PROTEIN-RELATED
Solyc05g005950	1670.52	-1.092	0.0606198	-18.014	1.51e-72	8.08e-71	(1 of 3) PTHR11654//PTHR11654:SF137 - OLIGOPEPTIDE TRANSPORTER-RELATED // SUBFAMILY NOT NAMED
Solyc09g007770	9217.8	-1.09345	0.032777	-33.3603	5.17e-244	1.56e-241	(1 of 3) PTHR19139//PTHR19139:SF153 - AQUAPORIN TRANSPORTER // AQUAPORIN PIP1-1-RELATED
Solyc07g062220	84.1518	-1.09526	0.243973	-4.48929	7.15e-06	3.25e-05	(1 of 2) PTHR32285:SF58 - PROTEIN TRICHOME BIREFRINGENCE-LIKE 41
Solyc07g006140	155.642	-1.09623	0.186231	-5.88638	3.95e-09	2.62e-08	(1 of 7) PTHR24282//PTHR24282:SF16 - CYTOCHROME P450 FAMILY MEMBER // SUBFAMILY NOT NAMED
Solyc05g014052	33.4908	-1.09623	0.329421	-3.32776	0.000875486	0.00276949	#N/A
Solyc02g080610	122.089	-1.09719	0.198546	-5.52616	3.27e-08	1.96e-07	(1 of 1) PTHR12447//PTHR12447:SF7 - UNCHARACTERIZED WITH ANKYRIN REPEAT DOMAIN // ANKYRIN REPEAT FAMILY PROTEIN
Solyc01g080800	46.8384	-1.09761	0.415973	-2.63866	0.00832352	0.0210044	(1 of 9) PF04450 - Peptidase of plants and bacteria (BSP)
Solyc02g082140	1683.26	-1.09794	0.0633861	-17.3215	3.24e-67	1.57e-65	(1 of 4) PTHR21461:SF12 - F21O3.9 PROTEIN-RELATED
Solyc08g076150	1547.61	-1.09827	0.0659821	-16.645	3.29e-62	1.45e-60	(1 of 66) PF01535//PF13041//PF14432 - PPR repeat (PPR) // PPR repeat family (PPR_2) // DYW family of nucleic acid deaminases (DYW_deaminase)
Solyc09g091700	95.4063	-1.09851	0.223712	-4.9104	9.09e-07	4.62e-06	(1 of 1) PTHR11695//PTHR11695:SF572 - ALCOHOL DEHYDROGENASE RELATED // SUBFAMILY NOT NAMED
Solyc07g038120	18.5216	-1.09961	0.532778	-2.06392	0.0390257	0.0810442	(1 of 1) PTHR23421:SF63 - BETA-GALACTOSIDASE 2-RELATED
Solyc10g005500	42.0333	-1.10168	0.356649	-3.08898	0.00200845	0.00585647	(1 of 1) PTHR11562//PTHR11562:SF20 - CATION EFFLUX PROTEIN/ ZINC TRANSPORTER // METAL TOLERANCE PROTEIN 10-RELATED
Solyc01g095030	1012.21	-1.10172	0.0870277	-12.6595	9.92e-37	2.45e-35	(1 of 2) PTHR12802//PTHR12802:SF48 - SWI/SNF COMPLEX-RELATED // SUBFAMILY NOT NAMED
Solyc11g065990	38.1348	-1.10183	0.404949	-2.72091	0.00651018	0.0168487	(1 of 5) PTHR11937//PTHR11937:SF255 - ACTIN // SUBFAMILY NOT NAMED
Solyc11g005590	169.989	-1.10316	0.160127	-6.8893	5.61e-12	4.74e-11	(1 of 1) IPR001810//IPR011050//IPR012334 - F-box domain // Pectin lyase fold/virulence factor // Pectin lyase fold
Solyc06g060620	3336.41	-1.10347	0.0397216	-27.7801	7.55e-170	1.13e-167	(1 of 3) PTHR11654:SF78 - PROTEIN NRT1/ PTR FAMILY 6.3
Solyc10g076740	115.837	-1.10378	0.227341	-4.85515	1.2e-06	6.05e-06	(1 of 2) PTHR14209//PTHR14209:SF8 - ISOAMYL ACETATE-HYDROLYZING ESTERASE 1 // GDSL ESTERASE/LIPASE CPRD49
Solyc07g064010	18.9434	-1.10499	0.487428	-2.26697	0.023392	0.0521035	(1 of 2) IPR007642//IPR013320//IPR015425 - RNA polymerase Rpb2, domain 2 // Concanavalin A-like lectin/glucanase domain // Formin, FH2 domain
Solyc07g007800	499.585	-1.10518	0.119591	-9.2413	2.44e-20	3.37e-19	(1 of 2) PTHR20855//PTHR20855:SF32 - ADIPOR/PROGESTIN RECEPTOR-RELATED // SUBFAMILY NOT NAMED
Solyc05g056140	691.152	-1.10539	0.0959205	-11.524	9.98e-31	2.08e-29	(1 of 2) PTHR10579:SF61 - C3H4 TYPE ZINC FINGER PROTEIN-RELATED
Solyc08g007430	141.967	-1.10722	0.177685	-6.23135	4.62e-10	3.34e-09	(1 of 3) PTHR11654//PTHR11654:SF78 - OLIGOPEPTIDE TRANSPORTER-RELATED // PROTEIN NRT1/ PTR FAMILY 6.3
Solyc05g006660	1375.71	-1.10779	0.0669835	-16.5382	1.95e-61	8.39e-60	(1 of 4) PTHR31558//PTHR31558:SF3 - FAMILY NOT NAMED // CW14 PROTEIN
Solyc11g008530	49.3382	-1.10915	0.301852	-3.67448	0.000238336	0.000842201	(1 of 6) K11592 - endoribonuclease Dicer (DICER1, DCR1)
Solyc07g064710	29.5715	-1.11063	0.411658	-2.69795	0.0069768	0.0179454	(1 of 1) 2.730 - Tetraacyldisaccharide 4'-kinase / Lipid-A 4'-kinase
Solyc09g010780	56.216	-1.11101	0.292277	-3.80121	0.000143989	0.000529647	(1 of 2) PTHR13832//PTHR13832:SF351 - PROTEIN PHOSPHATASE 2C // PROTEIN PHOSPHATASE 2C 23-RELATED
Solyc04g047885	60.7981	-1.11136	0.249124	-4.46108	8.15e-06	3.68e-05	#N/A
Solyc01g080150	58.9549	-1.1117	0.282472	-3.9356	8.3e-05	0.000317847	(1 of 1) PTHR11088//PTHR11088:SF30 - TRNA DELTA 2 -ISOPENTENYLPYROPHOSPHATE TRANSFERASE-RELATED // ADENYLATE ISOPENTENYLTRANSFERASE 3, CHLOROPLASTIC
Solyc04g071510	95.6761	-1.1143	0.207697	-5.36504	8.09e-08	4.66e-07	(1 of 1) PTHR22952//PTHR22952:SF184 - CAMP-RESPONSE ELEMENT BINDING PROTEIN-RELATED // BASIC LEUCINE ZIPPER TRANSCRIPTION FACTOR-RELATED
Solyc08g079000	231.966	-1.11477	0.137847	-8.08706	6.11e-16	6.73e-15	#N/A
Solyc07g049600	17.2172	-1.11507	0.534297	-2.087	0.0368886	0.0771893	(1 of 4) PTHR19961:SF25 - ACTIN BINDING CALPONIN HOMOLOGY DOMAIN-CONTAINING PROTEIN-RELATED
Solyc03g120580	21.9178	-1.11677	0.451355	-2.47427	0.0133509	0.0318862	#N/A
Solyc02g089930	638.947	-1.11767	0.0813787	-13.7342	6.34e-43	1.87e-41	(1 of 2) IPR001781//IPR003903//IPR022087 - Zinc finger, LIM-type // Ubiquitin interacting motif // Protein DA1-like
Solyc03g111670	2140.73	-1.11849	0.052369	-21.3579	3.29e-101	2.62e-99	(1 of 8) IPR000719//IPR001611//IPR002290//IPR011009//IPR013210//IPR013320//IPR020635 - Protein kinase domain // Leucine-rich repeat // Serine/threonine/dual specificity protein kinase, catalytic domain // Protein kinase-like domain // Leucine-rich repeat-containing N-terminal, plant-type // Concanavalin A-like lectin/glucanase domain // Tyrosine-protein kinase, catalytic domain
Solyc11g012690	179.102	-1.12111	0.16269	-6.89109	5.54e-12	4.69e-11	(1 of 2) PTHR22814//PTHR22814:SF94 - COPPER TRANSPORT PROTEIN ATOX1-RELATED // SUBFAMILY NOT NAMED
Solyc02g070050	897.93	-1.1235	0.0715124	-15.7106	1.28e-55	5.06e-54	(1 of 3) PTHR12863//PTHR12863:SF3 - FATTY ACID HYDROXYLASE // FATTY ACID 2-HYDROXYLASE 1-RELATED
Solyc07g041780	17.02	-1.12428	0.532228	-2.1124	0.034652	0.0732755	(1 of 2) PTHR35710:SF1 - OBP3-RESPONSIVE PROTEIN 4
Solyc01g110940	91.486	-1.12435	0.223356	-5.03388	4.81e-07	2.53e-06	(1 of 80) K14488 - SAUR family protein (SAUR)
Solyc05g048830	28.3612	-1.12617	0.466887	-2.41207	0.015862	0.0370241	(1 of 2) PTHR10641//PTHR10641:SF622 - MYB-LIKE DNA-BINDING PROTEIN MYB // SUBFAMILY NOT NAMED
Solyc11g007080	109.785	-1.12649	0.227741	-4.94635	7.56e-07	3.89e-06	(1 of 2) PTHR21236//PTHR21236:SF8 - GOLGI MEMBRANE PROTEIN YIP1 // INTEGRAL MEMBRANE YIP1 FAMILY PROTEIN
Solyc01g100770	2017.34	-1.12659	0.053715	-20.9734	1.15e-97	8.69e-96	(1 of 22) PF04398 - Protein of unknown function, DUF538 (DUF538)
Solyc10g055540	19.3805	-1.12692	0.465356	-2.42163	0.0154509	0.0361797	(1 of 16) IPR008906//IPR012337 - HAT dimerisation domain, C-terminal // Ribonuclease H-like domain
Solyc04g072390	223.047	-1.12696	0.151299	-7.44853	9.44e-14	9.07e-13	(1 of 1) PTHR13069//PTHR13069:SF21 - UNCHARACTERIZED // PROTEIN C35D10.12
Solyc01g010185	68.9399	-1.12699	0.262044	-4.30078	1.7e-05	7.28e-05	(1 of 17) PF14223 - gag-polypeptide of LTR copia-type (UBN2)
Solyc07g043460	2523.95	-1.12827	0.0494892	-22.7984	4.76e-115	4.32e-113	(1 of 7) PTHR24282//PTHR24282:SF16 - CYTOCHROME P450 FAMILY MEMBER // SUBFAMILY NOT NAMED
Solyc02g070910	988.299	-1.12935	0.150813	-7.48839	6.97e-14	6.79e-13	(1 of 2) PTHR27000//PTHR27000:SF16 - FAMILY NOT NAMED // LRR RECEPTOR-LIKE SERINE/THREONINE-PROTEIN KINASE FLS2
Solyc03g025180	219.135	-1.12975	0.139148	-8.11904	4.7e-16	5.2e-15	#N/A
Solyc08g068930	24.297	-1.13009	0.450353	-2.50934	0.0120958	0.02923	#N/A
Solyc07g007250	8758.87	-1.13073	0.167849	-6.73659	1.62e-11	1.32e-10	(1 of 2) IPR004231//IPR011052//IPR021142 - Carboxypeptidase A inhibitor-like // Proteinase/amylase inhibitor domain // Metallocarboxypeptidase inhibitor
Solyc08g007270	83.3499	-1.13281	0.245168	-4.62054	3.83e-06	1.81e-05	(1 of 1) PTHR24326//PTHR24326:SF235 - FAMILY NOT NAMED // HOMEOBOX-LEUCINE ZIPPER PROTEIN HAT3
Solyc08g076060	414.239	-1.13323	0.101113	-11.2075	3.75e-29	7.33e-28	(1 of 2) PF01453//PF07714//PF08276//PF11883 - D-mannose binding lectin (B_lectin) // Protein tyrosine kinase (Pkinase_Tyr) // PAN-like domain (PAN_2) // Domain of unknown function (DUF3403) (DUF3403)
Solyc01g010215	75.2339	-1.1348	0.239176	-4.7446	2.09e-06	1.02e-05	(1 of 17) PF14223 - gag-polypeptide of LTR copia-type (UBN2)
Solyc07g053890	37.6966	-1.13518	0.373182	-3.04188	0.00235102	0.00675694	(1 of 5) IPR004255//IPR009721 - O-acyltransferase, WSD1, N-terminal // O-acyltransferase WSD1, C-terminal
Solyc04g076010	644.339	-1.13523	0.0991039	-11.455	2.22e-30	4.57e-29	(1 of 133) IPR011011 - Zinc finger, FYVE/PHD-type
Solyc12g089310	20.5188	-1.13579	0.553113	-2.05345	0.0400286	0.0829026	(1 of 4) PTHR11588//PTHR11588:SF97 - TUBULIN // TUBULIN BETA-4 CHAIN-RELATED
Solyc08g014440	913.426	-1.13623	0.0770977	-14.7375	3.7e-49	1.28e-47	(1 of 2) PTHR24413//PTHR24413:SF140 - FAMILY NOT NAMED // BTB/POZ AND TAZ DOMAIN-CONTAINING PROTEIN 3
Solyc04g040180	70.0938	-1.13624	0.348655	-3.25891	0.00111843	0.00345257	(1 of 1) 2.145 - Trans-aconitate 3-methyltransferase
Solyc09g005730	25.4927	-1.13712	0.460027	-2.47186	0.0134411	0.0320601	(1 of 1) IPR006476//IPR029060 - Conserved hypothetical protein CHP01589, plant // PIN domain-like
Solyc01g080180	94.8774	-1.13747	0.247733	-4.59154	4.4e-06	2.06e-05	(1 of 1) PTHR10759//PTHR10759:SF3 - 60S RIBOSOMAL PROTEIN L34 // SUBFAMILY NOT NAMED
Solyc01g104910	1653.29	-1.13875	0.0520914	-21.8607	6.15e-106	5.1e-104	(1 of 1) PTHR31827//PTHR31827:SF1 - FAMILY NOT NAMED // EMB|CAB89363.1
Solyc10g076250	41.1176	-1.14022	0.385144	-2.96051	0.00307135	0.00858859	(1 of 1) PTHR11986:SF66 - ALANINE--GLYOXYLATE AMINOTRANSFERASE 2 HOMOLOG 2, MITOCHONDRIAL-RELATED
Solyc03g123600	75.1429	-1.14048	0.244802	-4.65878	3.18e-06	1.51e-05	(1 of 3) K00814 - alanine transaminase (GPT, ALT)
Solyc05g052450	22.4302	-1.14112	0.495699	-2.30205	0.0213323	0.0481212	(1 of 5) PTHR32285//PTHR32285:SF62 - FAMILY NOT NAMED // PROTEIN TRICHOME BIREFRINGENCE-LIKE 33
Solyc04g005250	27.4192	-1.14152	0.439048	-2.59998	0.00932291	0.0232177	(1 of 3) PTHR23068//PTHR23068:SF12 - DNA CYTOSINE-5- -METHYLTRANSFERASE 3-RELATED // SUBFAMILY NOT NAMED
Solyc09g090960	4515.73	-1.14191	0.0387546	-29.4652	8.05e-191	1.5e-188	(1 of 20) KOG0131 - Splicing factor 3b, subunit 4
Solyc01g008280	292.887	-1.14245	0.137039	-8.33667	7.64e-17	8.79e-16	(1 of 1) K17605 - serine/threonine-protein phosphatase 2A activator (PPP2R4, PTPA)
Solyc01g100940	39.5325	-1.14298	0.386704	-2.95568	0.00311977	0.00870679	(1 of 2) PF15699 - NPR1 interacting (NPR1_interact)
Solyc09g059240	1202.47	-1.14348	0.0694078	-16.4747	5.57e-61	2.39e-59	(1 of 1) K17961 - cytochrome P450, family 82, subfamily G, polypeptide 1 (CYP82G1)
Solyc01g109880	317.892	-1.14492	0.138526	-8.26505	1.4e-16	1.59e-15	(1 of 3) PTHR22952//PTHR22952:SF182 - CAMP-RESPONSE ELEMENT BINDING PROTEIN-RELATED // SUBFAMILY NOT NAMED
Solyc05g008130	23.6867	-1.14769	0.493209	-2.32698	0.0199665	0.0453962	#N/A
Solyc03g043930	130.586	-1.15043	0.194147	-5.92556	3.11e-09	2.08e-08	(1 of 2) PTHR20855//PTHR20855:SF52 - ADIPOR/PROGESTIN RECEPTOR-RELATED // ADIPONECTIN RECEPTOR PROTEIN
Solyc12g096420	834.638	-1.15107	0.0720993	-15.965	2.24e-57	9.11e-56	(1 of 2) PTHR22937//PTHR22937:SF53 - RING FINGER CONTAINING PROTEIN // SUBFAMILY NOT NAMED
Solyc08g005030	146.67	-1.1521	0.198456	-5.80531	6.42e-09	4.16e-08	#N/A
Solyc02g063140	107.531	-1.15376	0.212627	-5.42622	5.76e-08	3.37e-07	(1 of 1) PF02797//PF08392 - Chalcone and stilbene synthases, C-terminal domain (Chal_sti_synt_C) // FAE1/Type III polyketide synthase-like protein (FAE1_CUT1_RppA)
Solyc09g007080	112.639	-1.15486	0.198171	-5.82758	5.62e-09	3.67e-08	(1 of 2) PTHR13832//PTHR13832:SF367 - PROTEIN PHOSPHATASE 2C // PROTEIN PHOSPHATASE 2C 67-RELATED
Solyc01g017860	26.2924	-1.15571	0.465635	-2.48201	0.0130644	0.0312995	#N/A
Solyc01g104740	40.3003	-1.15683	0.375062	-3.08437	0.00203986	0.00593772	(1 of 1) PTHR10245//PTHR10245:SF33 - ENDOTHELIAL DIFFERENTIATION-RELATED FACTOR 1 MULTIPROTEIN BRIDGING FACTOR 1 // SUBFAMILY NOT NAMED
Solyc04g074350	723.462	-1.15842	0.0884835	-13.0919	3.66e-39	9.57e-38	(1 of 9) PTHR11926//PTHR11926:SF286 - GLUCOSYL/GLUCURONOSYL TRANSFERASES // SUBFAMILY NOT NAMED
Solyc02g062380	22.5724	-1.15851	0.550625	-2.10399	0.0353796	0.0745233	(1 of 1) PTHR10071:SF213 - GATA TRANSCRIPTION FACTOR 3
Solyc07g056040	216.761	-1.15879	0.143787	-8.05906	7.69e-16	8.44e-15	(1 of 2) PTHR11615//PTHR11615:SF151 - NITRATE, FROMATE, IRON DEHYDROGENASE // SUBFAMILY NOT NAMED
Solyc05g010685	212.997	-1.15893	0.156521	-7.40428	1.32e-13	1.26e-12	(1 of 2) PTHR11926//PTHR11926:SF379 - GLUCOSYL/GLUCURONOSYL TRANSFERASES // F11M15.8 PROTEIN-RELATED
Solyc11g006890	37.2514	-1.15995	0.391396	-2.96362	0.00304039	0.00851494	#N/A
Solyc07g007270	227.312	-1.16129	0.157804	-7.35907	1.85e-13	1.75e-12	#N/A
Solyc01g065700	209.807	-1.16279	0.144955	-8.02175	1.04e-15	1.14e-14	(1 of 1) PTHR13832//PTHR13832:SF310 - PROTEIN PHOSPHATASE 2C // PROTEIN PHOSPHATASE 2C 41-RELATED
Solyc04g026110	38.423	-1.16514	0.358807	-3.24726	0.00116522	0.00358025	(1 of 26) PTHR23155//PTHR23155:SF634 - LEUCINE-RICH REPEAT-CONTAINING PROTEIN // SUBFAMILY NOT NAMED
Solyc06g060560	457.264	-1.16537	0.110939	-10.5047	8.22e-26	1.43e-24	#N/A
Solyc04g011463	122.565	-1.16603	0.197959	-5.89029	3.86e-09	2.56e-08	#N/A
Solyc11g012590	92.2171	-1.16658	0.215066	-5.42431	5.82e-08	3.4e-07	(1 of 2) PTHR11615//PTHR11615:SF100 - NITRATE, FROMATE, IRON DEHYDROGENASE // SUBFAMILY NOT NAMED
Solyc05g015980	992.241	-1.16727	0.069315	-16.8401	1.24e-63	5.63e-62	#N/A
Solyc05g006770	69.8898	-1.16746	0.257434	-4.53496	5.76e-06	2.65e-05	(1 of 1) PTHR27005:SF56 - PROTEIN KINASE SUPERFAMILY PROTEIN
Solyc05g051850	26850.6	-1.17054	0.0196424	-59.5926	0	0	(1 of 3) K01858 - myo-inositol-1-phosphate synthase (E5.5.1.4, INO1)
Solyc06g073320	76928.1	-1.17211	0.018175	-64.4901	0	0	(1 of 2) 2.7.7.69 - GDP-L-galactose phosphorylase
Solyc02g089510	122.111	-1.17315	0.234104	-5.01122	5.41e-07	2.83e-06	#N/A
Solyc03g078650	41.695	-1.17347	0.35752	-3.28224	0.00102987	0.00320232	(1 of 2) PTHR31300//PTHR31300:SF2 - FAMILY NOT NAMED // EMB|CAB81597.1
Solyc11g008260	49.946	-1.17611	0.298259	-3.94327	8.04e-05	0.000308419	(1 of 2) 3.4.22.15 - Cathepsin L
Solyc03g082540	243.93	-1.17744	0.156863	-7.5062	6.09e-14	5.96e-13	#N/A
Solyc01g087890	305.593	-1.17783	0.124097	-9.49122	2.28e-21	3.3e-20	(1 of 1) PTHR12385//PTHR12385:SF4 - CTL TRANSPORTER // PROTEIN PNS1
Solyc01g106470	2698.84	-1.17812	0.0508046	-23.1893	5.84e-119	5.6e-117	#N/A
Solyc07g055840	24.824	-1.1785	0.514715	-2.28961	0.0220438	0.049532	(1 of 3) 2.3//2.36 - Citrate (Si)-synthase / Citrate oxaloacetate-lyase ((pro-3S)-CH(2)COO->acetyl-CoA) // Citrate synthase (unknown stereospecificity) / Oxaloacetate transacetase
Solyc10g050105	15.1011	-1.17904	0.581459	-2.02772	0.0425887	0.0876331	(1 of 2) PTHR22936//PTHR22936:SF39 - RHOMBOID-RELATED // RHOMBOID-RELATED INTRAMEMBRANE SERINE PROTEASE FAMILY PROTEIN
Solyc03g078570	364.529	-1.17951	0.118398	-9.96231	2.23e-23	3.5e-22	(1 of 3) K07893 - Ras-related protein Rab-6A (RAB6A)
Solyc11g072000	34.3573	-1.17957	0.396526	-2.97475	0.00293228	0.00825234	(1 of 22) PTHR23155//PTHR23155:SF567 - LEUCINE-RICH REPEAT-CONTAINING PROTEIN // SUBFAMILY NOT NAMED
Solyc04g015520	181.252	-1.18007	0.157876	-7.47464	7.74e-14	7.51e-13	(1 of 18) PF03763 - Remorin, C-terminal region (Remorin_C)
Solyc04g077000	20.8316	-1.18019	0.555068	-2.1262	0.0334862	0.071178	(1 of 6) PTHR11685//PTHR11685:SF149 - RBR FAMILY RING FINGER AND IBR DOMAIN-CONTAINING // SUBFAMILY NOT NAMED
Solyc05g050810	12.4558	-1.18236	0.602681	-1.96183	0.0497818	0.100195	(1 of 1) IPR001623//IPR008971 - DnaJ domain // HSP40/DnaJ peptide-binding
Solyc01g150101	37.6349	-1.18317	0.367851	-3.21644	0.00129792	0.00395628	(1 of 1) PTHR16223//PTHR16223:SF32 - FAMILY NOT NAMED // TRANSCRIPTION FACTOR BHLH111
Solyc08g007080	74.0183	-1.18362	0.279829	-4.22978	2.34e-05	9.77e-05	(1 of 2) PTHR11200:SF107 - TYPE I INOSITOL 1,4,5-TRISPHOSPHATE 5-PHOSPHATASE 2
Solyc06g076470	671.996	-1.18534	0.100437	-11.8019	3.82e-32	8.33e-31	(1 of 1) PTHR33738//PTHR33738:SF1 - FAMILY NOT NAMED // EMB|CAB82975.1
Solyc03g097650	32.7836	-1.1868	0.34146	-3.47565	0.000509609	0.00168624	(1 of 92) PF02365 - No apical meristem (NAM) protein (NAM)
Solyc01g009770	49.0613	-1.18737	0.307757	-3.85814	0.000114253	0.000427612	(1 of 1) PTHR14791//PTHR14791:SF27 - BOMB/KIRA PROTEINS // SUBFAMILY NOT NAMED
Solyc06g083650	29.2635	-1.18814	0.450504	-2.63736	0.00835531	0.021076	(1 of 4) PTHR22835//PTHR22835:SF160 - ZINC FINGER FYVE DOMAIN CONTAINING PROTEIN // GDSL ESTERASE/LIPASE LTL1
Solyc04g016430	40.5218	-1.18875	0.364977	-3.25705	0.00112576	0.00347233	(1 of 3) PTHR13878:SF53 - CYTOKININ DEHYDROGENASE 6
Solyc04g008550	436.851	-1.18916	0.10805	-11.0057	3.59e-28	6.76e-27	(1 of 2) PTHR15725//PTHR15725:SF3 - ZN-FINGER, C-X8-C-X5-C-X3-H TYPE-CONTAINING // SUBFAMILY NOT NAMED
Solyc10g006640	73.4234	-1.18992	0.246424	-4.82876	1.37e-06	6.86e-06	(1 of 2) PTHR16223//PTHR16223:SF46 - FAMILY NOT NAMED // TRANSCRIPTION FACTOR BHLH123
Solyc07g064020	124.402	-1.19077	0.209401	-5.68657	1.3e-08	8.13e-08	(1 of 1) PTHR11527//PTHR11527:SF5 - SMALL HEAT-SHOCK PROTEIN HSP20 FAMILY // 21.7 KDA CLASS VI HEAT SHOCK PROTEIN
Solyc03g119630	33.5476	-1.1908	0.371151	-3.2084	0.00133477	0.00405642	#N/A
Solyc04g005380	31.3008	-1.19233	0.408208	-2.9209	0.00349019	0.00961957	(1 of 2) PF07897//PF16135//PF16136 - Ethylene-responsive binding factor-associated repression (EAR) // TPL-binding domain in jasmonate signalling (Jas) // Putative nuclear localisation signal (NINJA_B)
Solyc09g007760	7067.84	-1.19315	0.0445422	-26.787	4.58e-158	6.11e-156	(1 of 3) PTHR19139//PTHR19139:SF153 - AQUAPORIN TRANSPORTER // AQUAPORIN PIP1-1-RELATED
Solyc01g096000	56.9129	-1.19328	0.270837	-4.4059	1.05e-05	4.66e-05	(1 of 37) PF03168 - Late embryogenesis abundant protein (LEA_2)
Solyc01g005550	1561.66	-1.19429	0.0767216	-15.5666	1.23e-54	4.72e-53	(1 of 25) PF03080//PF14365 - Domain of unknown function (DUF239) (DUF239) // Domain of unknown function (DUF4409) (DUF4409)
Solyc10g005470	458.704	-1.19441	0.117597	-10.1568	3.09e-24	5e-23	#N/A
Solyc04g056560	2728.32	-1.19532	0.0529414	-22.5781	7.11e-113	6.23e-111	(1 of 1) IPR023154 - Jann4075-like domain
Solyc04g056580	2989.65	-1.19705	0.0474585	-25.223	2.24e-140	2.58e-138	(1 of 6) PF10184 - Uncharacterized conserved protein (DUF2358) (DUF2358)
Solyc02g091320	71.6756	-1.19717	0.271892	-4.4031	1.07e-05	4.71e-05	#N/A
Solyc01g108420	61.465	-1.19826	0.290786	-4.12077	3.78e-05	0.000152955	#N/A
Solyc10g085230	180.852	-1.19826	0.163075	-7.34792	2.01e-13	1.89e-12	(1 of 6) PTHR11926//PTHR11926:SF322 - GLUCOSYL/GLUCURONOSYL TRANSFERASES // SUBFAMILY NOT NAMED
Solyc06g009390	66.5073	-1.19832	0.297172	-4.0324	5.52e-05	0.000217599	(1 of 4) PTHR13832:SF165 - PROTEIN PHOSPHATASE 2C 13-RELATED
Solyc12g098310	121.605	-1.19985	0.22695	-5.28685	1.24e-07	7.04e-07	(1 of 6) PTHR10265 - CYCLIN-DEPENDENT KINASE INHIBITOR 1
Solyc10g049800	39.477	-1.19985	0.360908	-3.32454	0.00088563	0.00279725	(1 of 9) PF06075 - Plant protein of unknown function (DUF936) (DUF936)
Solyc02g066830	34.4334	-1.20004	0.393308	-3.05115	0.00227968	0.0065642	(1 of 7) PTHR10693//PTHR10693:SF25 - RAS GTPASE-ACTIVATING PROTEIN-BINDING PROTEIN // SUBFAMILY NOT NAMED
Solyc07g005230	21.9352	-1.20168	0.525387	-2.28724	0.0221819	0.0498054	#N/A
Solyc09g089540	1364.23	-1.20169	0.333422	-3.6041	0.000313235	0.00108155	(1 of 21) PF00280 - Potato inhibitor I family (potato_inhibit)
Solyc03g120190	12.0356	-1.20319	0.60977	-1.97319	0.0484739	0.0979585	(1 of 1) PTHR33057:SF29 - F18B13.4 PROTEIN
Solyc01g109200	568.077	-1.20378	0.109044	-11.0394	2.47e-28	4.67e-27	(1 of 1) PTHR14155//PTHR14155:SF185 - RING FINGER DOMAIN-CONTAINING // RING-H2 FINGER PROTEIN ATL65
Solyc12g087830	38.2918	-1.20431	0.389495	-3.09199	0.00198823	0.00580577	(1 of 4) PTHR11945//PTHR11945:SF190 - MADS BOX PROTEIN // SUBFAMILY NOT NAMED
Solyc01g006990	195.524	-1.20532	0.182672	-6.59825	4.16e-11	3.29e-10	(1 of 1) K10293 - F-box protein 7 (FBXO7)
Solyc10g006480	4695.19	-1.20543	0.0423446	-28.4672	2.99e-178	4.82e-176	(1 of 3) PTHR10666:SF150 - POLYUBIQUITIN 3
Solyc07g062890	27.2573	-1.20612	0.384666	-3.1355	0.00171559	0.00508381	(1 of 1) IPR004910//IPR029064 - Yippee/Mis18 // 50S ribosomal protein L30e-like
Solyc08g007250	458.99	-1.2066	0.107859	-11.1868	4.73e-29	9.2e-28	(1 of 16) PTHR23155//PTHR23155:SF442 - LEUCINE-RICH REPEAT-CONTAINING PROTEIN // PH DOMAIN LEUCINE-RICH REPEAT-CONTAINING PROTEIN PHOSPHATASE 2
Solyc06g005130	16.1079	-1.20674	0.535484	-2.25355	0.0242244	0.0536849	(1 of 31) PF02701 - Dof domain, zinc finger (zf-Dof)
Solyc04g072490	82.4286	-1.20751	0.226896	-5.32189	1.03e-07	5.85e-07	(1 of 11) PTHR13068//PTHR13068:SF28 - CGI-12 PROTEIN-RELATED // MITOCHONDRIAL TRANSCRIPTION TERMINATION FACTOR FAMILY PROTEIN-RELATED
Solyc04g015850	1047.07	-1.2096	0.0657296	-18.4027	1.25e-75	6.93e-74	(1 of 1) PTHR34960//PTHR34960:SF1 - FAMILY NOT NAMED // EMB|CAB68146.1
Solyc11g007770	207.879	-1.21057	0.145364	-8.32785	8.23e-17	9.46e-16	(1 of 3) 2.224 - Glucuronosyl-N-acetylglucosaminyl-proteoglycan 4-alpha-N- acetylglucosaminyltransferase / acetylglucosaminyltransferase
Solyc08g083190	324.269	-1.21178	0.137222	-8.83082	1.04e-18	1.34e-17	(1 of 2) 3.7.1.9 - 2-hydroxymuconate-6-semialdehyde hydrolase / 2-hydroxymuconate-semialdehyde hydrolase
Solyc05g008940	69.6885	-1.21273	0.279803	-4.33422	1.46e-05	6.34e-05	(1 of 4) PTHR27005:SF28 - PROTEIN KINASE-LIKE PROTEIN
Solyc01g091240	145.193	-1.21309	0.193697	-6.26281	3.78e-10	2.76e-09	(1 of 29) PF01535//PF12854//PF13041 - PPR repeat (PPR) // PPR repeat (PPR_1) // PPR repeat family (PPR_2)
Solyc05g010800	17.5722	-1.21323	0.469284	-2.58529	0.00972978	0.0241201	(1 of 2) PTHR31116:SF2 - 3-METHYLADENINE GLYCOSYLASE I-RELATED
Solyc07g017825	20.237	-1.21455	0.481952	-2.52006	0.0117334	0.0284437	#N/A
Solyc05g007890	60.3546	-1.21602	0.255182	-4.76531	1.89e-06	9.24e-06	(1 of 1) PTHR31499:SF11 - HOMEODOMAIN-LIKE SUPERFAMILY PROTEIN
Solyc01g091200	740.5	-1.21676	0.0810097	-15.0199	5.44e-51	1.95e-49	(1 of 3) PTHR10366//PTHR10366:SF356 - NAD DEPENDENT EPIMERASE/DEHYDRATASE // UDP-GLUCURONATE 4-EPIMERASE 4
Solyc07g049560	753.22	-1.21692	0.103119	-11.8012	3.85e-32	8.39e-31	(1 of 5) K18045 - tyrosine-protein phosphatase SIW14 [EC:3.1.3.48] (SIW14, OCA3)
Solyc09g074610	1328.45	-1.21704	0.0627267	-19.4022	7.39e-84	4.71e-82	(1 of 2) PTHR24078//PTHR24078:SF250 - DNAJ HOMOLOG SUBFAMILY C MEMBER // CHAPERONE DNAJ-DOMAIN CONTAINING PROTEIN-RELATED
Solyc04g076950	83.8441	-1.21705	0.247866	-4.91012	9.1e-07	4.63e-06	(1 of 1) PTHR11206:SF92 - MATE EFFLUX FAMILY PROTEIN
Solyc03g006540	268.378	-1.21824	0.145034	-8.39968	4.48e-17	5.24e-16	#N/A
Solyc09g091960	512.909	-1.2186	0.0898458	-13.5633	6.61e-42	1.88e-40	(1 of 1) PTHR13711:SF213 - PROTEIN HMG-20
Solyc01g103530	338.037	-1.21881	0.141108	-8.63745	5.75e-18	7.08e-17	(1 of 20) PF07714//PF08263//PF13855 - Protein tyrosine kinase (Pkinase_Tyr) // Leucine rich repeat N-terminal domain (LRRNT_2) // Leucine rich repeat (LRR_8)
Solyc04g018080	36.8669	-1.21886	0.359733	-3.38824	0.000703438	0.00226334	#N/A
Solyc11g072120	54.3757	-1.21923	0.330683	-3.68701	0.000226908	0.00080584	(1 of 8) K06892 - feruloyl-CoA ortho-hydroxylase (F6H1)
Solyc04g079210	164.442	-1.21972	0.238095	-5.12281	3.01e-07	1.62e-06	(1 of 9) 3.26 - Galactolipase
Solyc02g088270	22.5155	-1.22007	0.48203	-2.53111	0.0113702	0.0276542	(1 of 4) PF09366 - Protein of unknown function (DUF1997) (DUF1997)
Solyc04g005420	209.511	-1.22008	0.156237	-7.80916	5.76e-15	6.01e-14	(1 of 45) PF07983 - X8 domain (X8)
Solyc02g089680	652.685	-1.22062	0.0971646	-12.5624	3.4e-36	8.24e-35	(1 of 26) IPR025846//IPR026057//IPR029962 - PMR5 N-terminal domain // PC-Esterase // Trichome birefringence-like family
Solyc06g083800	39.7568	-1.22092	0.349859	-3.48976	0.000483452	0.00160633	(1 of 12) PF00786 - P21-Rho-binding domain (PBD)
Solyc07g041180	82.8366	-1.22101	0.237274	-5.14599	2.66e-07	1.44e-06	(1 of 2) PF01476//PF10358 - LysM domain (LysM) // N-terminal C2 in EEIG1 and EHBP1 proteins (NT-C2)
Solyc11g012710	35.1131	-1.22142	0.368635	-3.31336	0.000921811	0.00289762	(1 of 5) K07199 - 5'-AMP-activated protein kinase, regulatory beta subunit (PRKAB)
Solyc08g007770	823.646	-1.22298	0.0890818	-13.7287	6.83e-43	2.01e-41	(1 of 2) PTHR31032:SF1 - PGR5-LIKE PROTEIN 1A, CHLOROPLASTIC-RELATED
Solyc11g066100	265.937	-1.2235	0.126309	-9.68653	3.44e-22	5.16e-21	(1 of 1) PTHR19375:SF218 - HEAT SHOCK 70 KDA PROTEIN 18
Solyc01g106890	41.6492	-1.22409	0.369091	-3.31651	0.000911504	0.00286766	#N/A
Solyc03g111950	92.7778	-1.22636	0.217721	-5.63272	1.77e-08	1.09e-07	(1 of 74) IPR001128//IPR002397//IPR002401//IPR002403 - Cytochrome P450 // Cytochrome P450, B-class // Cytochrome P450, E-class, group I // Cytochrome P450, E-class, group IV
Solyc10g018540	111.23	-1.22656	0.191547	-6.40348	1.52e-10	1.15e-09	(1 of 2) PTHR11361:SF20 - MUTS PROTEIN HOMOLOG 5
Solyc10g085090	19.3619	-1.2266	0.580851	-2.11172	0.0347102	0.0733732	(1 of 4) PTHR11709//PTHR11709:SF93 - MULTI-COPPER OXIDASE // LACCASE-10-RELATED
Solyc03g043740	63.3919	-1.2266	0.294024	-4.17176	3.02e-05	0.000124429	#N/A
Solyc05g051710	136.799	-1.22674	0.193586	-6.3369	2.34e-10	1.74e-09	(1 of 10) PF05627 - Cleavage site for pathogenic type III effector avirulence factor Avr (AvrRpt-cleavage)
Solyc08g060810	2562.51	-1.22743	0.0504951	-24.308	1.62e-130	1.72e-128	(1 of 4) K14515 - EIN3-binding F-box protein (EBF1_2)
Solyc07g066230	107.628	-1.22855	0.200218	-6.13606	8.46e-10	5.96e-09	(1 of 2) PTHR27000//PTHR27000:SF48 - FAMILY NOT NAMED // RECEPTOR-LIKE PROTEIN KINASE BRI1-LIKE 3-RELATED
Solyc01g102860	473.599	-1.2289	0.100385	-12.2419	1.86e-34	4.34e-33	(1 of 1) PF12843 - Putative quorum-sensing-regulated virulence factor (QSregVF_b)
Solyc08g081620	305.825	-1.22893	0.125378	-9.80181	1.11e-22	1.69e-21	(1 of 1) PTHR22298//PTHR22298:SF22 - ENDO-1,4-BETA-GLUCANASE // ENDOGLUCANASE 18-RELATED
Solyc06g067870	30.7223	-1.22906	0.393546	-3.12305	0.00178985	0.00528603	(1 of 4) PTHR10209//PTHR10209:SF174 - OXIDOREDUCTASE, 2OG-FE II OXYGENASE FAMILY PROTEIN // 2-OXOGLUTARATE (2OG) AND FE(II)-DEPENDENT OXYGENASE SUPERFAMILY PROTEIN-RELATED
Solyc03g078160	360.926	-1.2291	0.141979	-8.65693	4.85e-18	6.01e-17	(1 of 22) PF04398 - Protein of unknown function, DUF538 (DUF538)
Solyc09g091430	2055.93	-1.2292	0.0538489	-22.8269	2.48e-115	2.26e-113	(1 of 2) PTHR31683//PTHR31683:SF20 - FAMILY NOT NAMED // PECTATE LYASE 1-RELATED
Solyc11g066620	642.47	-1.22942	0.0825889	-14.886	4.07e-50	1.43e-48	(1 of 1) PTHR13683:SF351 - ASPARTYL PROTEASE FAMILY PROTEIN
Solyc02g077720	26.304	-1.2324	0.527675	-2.33553	0.0195158	0.0444428	#N/A
Solyc01g073680	528.381	-1.23336	0.107999	-11.4201	3.32e-30	6.76e-29	(1 of 2) PTHR33044:SF28 - BIFUNCTIONAL INHIBITOR/LIPID-TRANSFER PROTEIN/SEED STORAGE 2S ALBUMIN SUPERFAMILY PROTEIN
Solyc05g054030	100.329	-1.23427	0.225662	-5.46956	4.51e-08	2.67e-07	(1 of 1) PTHR10593//PTHR10593:SF35 - SERINE/THREONINE-PROTEIN KINASE RIO // SUBFAMILY NOT NAMED
Solyc01g091790	11.8276	-1.23498	0.59934	-2.06056	0.0393447	0.081633	(1 of 1) IPR009084 - B transposition protein, C-terminal
Solyc02g087000	880.444	-1.23601	0.0861094	-14.354	1.01e-46	3.27e-45	(1 of 1) PTHR30540//PTHR30540:SF18 - OSMOTIC STRESS POTASSIUM TRANSPORTER // POTASSIUM TRANSPORTER 8
Solyc06g073600	1096.06	-1.23984	0.0779728	-15.9009	6.24e-57	2.5e-55	(1 of 4) IPR009060//IPR015940 - UBA-like // Ubiquitin-associated domain
Solyc06g066420	150.861	-1.23986	0.191006	-6.49121	8.51e-11	6.56e-10	(1 of 3) PTHR33172:SF2 - EMB|CAB83157.1
Solyc06g068630	45.5236	-1.24187	0.307578	-4.03758	5.4e-05	0.000213037	(1 of 5) PTHR11102//PTHR11102:SF90 - SEL-1-LIKE PROTEIN // SUBFAMILY NOT NAMED
Solyc01g107520	146.843	-1.24206	0.196859	-6.30939	2.8e-10	2.07e-09	(1 of 1) IPR007541//IPR024079 - Uncharacterised protein family, basic secretory protein // Metallopeptidase, catalytic domain
Solyc10g150149	172.564	-1.24229	0.170788	-7.2739	3.49e-13	3.23e-12	#N/A
Solyc10g006170	142.748	-1.24356	0.192249	-6.46852	9.9e-11	7.6e-10	(1 of 1) IPR007216//IPR011989//IPR016024 - Rcd1/Caf40 // Armadillo-like helical // Armadillo-type fold
Solyc03g006880	393.113	-1.24361	0.12705	-9.78839	1.26e-22	1.93e-21	(1 of 1) 1.14.11.12//4.29 - Gibberellin-44 dioxygenase / Gibberellin A44 oxidase // Ent-kaurene synthase / Ent-kaurene synthetase B
Solyc11g069990	128.738	-1.24417	0.177136	-7.0238	2.16e-12	1.89e-11	(1 of 22) PTHR23155//PTHR23155:SF567 - LEUCINE-RICH REPEAT-CONTAINING PROTEIN // SUBFAMILY NOT NAMED
Solyc09g018500	23.5703	-1.24421	0.52613	-2.36484	0.0180381	0.0414569	(1 of 193) IPR011598 - Myc-type, basic helix-loop-helix (bHLH) domain
Solyc10g055410	206.424	-1.24537	0.159149	-7.8252	5.07e-15	5.3e-14	(1 of 2) PTHR10641//PTHR10641:SF588 - MYB-LIKE DNA-BINDING PROTEIN MYB // TRANSCRIPTION REPRESSOR MYB4
Solyc01g079170	97.1584	-1.24614	0.219768	-5.67025	1.43e-08	8.89e-08	(1 of 1) PTHR11183//PTHR11183:SF54 - GLYCOGENIN // SUBFAMILY NOT NAMED
Solyc01g005690	396.903	-1.2462	0.109563	-11.3742	5.62e-30	1.13e-28	#N/A
Solyc06g074940	96.3893	-1.24683	0.216077	-5.7703	7.91e-09	5.07e-08	(1 of 2) K06185 - ATP-binding cassette, subfamily F, member 2 (ABCF2)
Solyc01g067000	481.825	-1.24777	0.105258	-11.8544	2.04e-32	4.52e-31	(1 of 1) IPR000008//IPR022416 - C2 domain // Prion/Doppel protein, beta-ribbon domain
Solyc03g078090	63.1695	-1.24798	0.293784	-4.24796	2.16e-05	9.07e-05	(1 of 1) PTHR31707:SF2 - PECTINESTERASE/PECTINESTERASE INHIBITOR 64-RELATED
Solyc01g100910	77.5661	-1.24804	0.27183	-4.59124	4.41e-06	2.06e-05	(1 of 40) IPR000620//IPR030184 - EamA domain // WAT1-related protein
Solyc03g026020	235.56	-1.25083	0.158431	-7.89508	2.9e-15	3.08e-14	(1 of 1) PTHR10015//PTHR10015:SF168 - HEAT SHOCK TRANSCRIPTION FACTOR // HEAT STRESS TRANSCRIPTION FACTOR B-2A
Solyc06g072013	10.677	-1.2515	0.627093	-1.99572	0.0459642	0.0936473	#N/A
Solyc04g007340	106.046	-1.25226	0.221967	-5.64164	1.68e-08	1.04e-07	(1 of 7) PF07797 - Protein of unknown function (DUF1639) (DUF1639)
Solyc10g055800	971.796	-1.25282	0.0822657	-15.2289	2.27e-52	8.29e-51	(1 of 15) K01183 - chitinase (E3.14)
Solyc01g089857	89.2956	-1.25397	0.213269	-5.87975	4.11e-09	2.72e-08	#N/A
Solyc09g074620	353.462	-1.25446	0.110123	-11.3915	4.61e-30	9.36e-29	#N/A
Solyc03g078630	148.431	-1.25568	0.205227	-6.11849	9.45e-10	6.63e-09	(1 of 1) PTHR10666//PTHR10666:SF145 - UBIQUITIN // UBIQUITIN-40S RIBOSOMAL PROTEIN S27A-2
Solyc05g014230	49.6449	-1.25821	0.34445	-3.65281	0.000259386	0.000910297	(1 of 2) PTHR15315//PTHR15315:SF32 - RING FINGER PROTEIN 41, 151 // SUBFAMILY NOT NAMED
Solyc01g096150	103.267	-1.2588	0.260567	-4.831	1.36e-06	6.78e-06	(1 of 3) PTHR13943//PTHR13943:SF32 - HRAS-LIKE SUPPRESSOR - RELATED // NC DOMAIN-CONTAINING PROTEIN-LIKE PROTEIN
Solyc09g014250	199.013	-1.25906	0.154141	-8.16823	3.13e-16	3.49e-15	(1 of 6) PTHR24078//PTHR24078:SF261 - DNAJ HOMOLOG SUBFAMILY C MEMBER // DNAJ (HSP40) HOMOLOG, SUBFAMILY A, MEMBER 3A
Solyc05g010040	256.742	-1.25964	0.143642	-8.7693	1.8e-18	2.29e-17	#N/A
Solyc01g049810	21.1969	-1.25989	0.460474	-2.73606	0.00621791	0.016149	(1 of 176) PF01535//PF13041 - PPR repeat (PPR) // PPR repeat family (PPR_2)
Solyc01g099880	61.7205	-1.26057	0.275202	-4.58052	4.64e-06	2.16e-05	(1 of 1) PTHR10791//PTHR10791:SF35 - RAG1-ACTIVATING PROTEIN 1 // SUBFAMILY NOT NAMED
Solyc09g008320	363.38	-1.26081	0.121899	-10.3431	4.5e-25	7.57e-24	(1 of 1) PTHR31062//PTHR31062:SF52 - FAMILY NOT NAMED // XYLOGLUCAN ENDOTRANSGLUCOSYLASE/HYDROLASE PROTEIN 31-RELATED
Solyc04g014480	16.5908	-1.26197	0.568748	-2.21885	0.026497	0.0580852	(1 of 1) PTHR11527:SF142 - 15.7 KDA HEAT SHOCK PROTEIN, PEROXISOMAL
Solyc03g078100	103.263	-1.26357	0.229681	-5.5014	3.77e-08	2.24e-07	(1 of 3) PTHR31707//PTHR31707:SF24 - FAMILY NOT NAMED // PECTINESTERASE/PECTINESTERASE INHIBITOR 51-RELATED
Solyc03g082690	101.829	-1.26494	0.242148	-5.22383	1.75e-07	9.72e-07	(1 of 1) KOG0166//KOG4224 - Karyopherin (importin) alpha // Armadillo repeat protein VAC8 required for vacuole fusion, inheritance and cytosol-to-vacuole protein targeting
Solyc12g008500	51.3414	-1.2657	0.369052	-3.42961	0.00060445	0.00196981	(1 of 1) 2.7.10.1//2.7.10.2//2.7.11.1 - Receptor protein-tyrosine kinase / Receptor protein tyrosine kinase // Non-specific protein-tyrosine kinase / Cytoplasmic protein tyrosine kinase // Non-specific serine/threonine protein kinase / Threonine-specific protein kinase
Solyc02g084840	39.3813	-1.26586	0.37077	-3.41416	0.000639801	0.00207271	(1 of 4) PF00257 - Dehydrin (Dehydrin)
Solyc05g006920	785.864	-1.26712	0.0847333	-14.9542	1.46e-50	5.19e-49	(1 of 1) PTHR11654:SF20 - PROTEIN NRT1/ PTR FAMILY 2.12-RELATED
Solyc04g071970	1546.06	-1.26852	0.0702544	-18.0561	7.06e-73	3.79e-71	#N/A
Solyc01g111670	72.7031	-1.2692	0.264948	-4.79037	1.66e-06	8.21e-06	(1 of 2) KOG4526 - Predicted membrane protein
Solyc04g072037	53.0547	-1.27155	0.313219	-4.05963	4.92e-05	0.000195388	(1 of 26) IPR000719//IPR001611//IPR002290//IPR003591//IPR011009//IPR013210//IPR020635 - Protein kinase domain // Leucine-rich repeat // Serine/threonine/dual specificity protein kinase, catalytic domain // Leucine-rich repeat, typical subtype // Protein kinase-like domain // Leucine-rich repeat-containing N-terminal, plant-type // Tyrosine-protein kinase, catalytic domain
Solyc03g006980	383.498	-1.27181	0.134276	-9.47162	2.76e-21	3.97e-20	(1 of 2) K01206 - alpha-L-fucosidase (FUCA)
Solyc02g086990	39.237	-1.27279	0.352404	-3.61175	0.000304138	0.0010531	(1 of 2) PTHR10217:SF479 - CYCLIC NUCLEOTIDE-GATED ION CHANNEL 16-RELATED
Solyc06g062900	224.858	-1.27294	0.159485	-7.98154	1.45e-15	1.56e-14	(1 of 3) K03126 - transcription initiation factor TFIID subunit 12 (TAF12)
Solyc11g011340	789.032	-1.27304	0.0763971	-16.6634	2.42e-62	1.07e-60	(1 of 4) 1.195//1.71 - Cinnamyl-alcohol dehydrogenase / CAD // Alcohol dehydrogenase (NAD(P)(+)) / Retinal reductase
Solyc05g012770	86.4034	-1.27429	0.265079	-4.80722	1.53e-06	7.59e-06	(1 of 1) PTHR31221:SF22 - WRKY TRANSCRIPTION FACTOR 3-RELATED
Solyc08g067960	602.455	-1.2747	0.089466	-14.2478	4.62e-46	1.48e-44	(1 of 1) PTHR21319//PTHR21319:SF15 - RING FINGER AND CHY ZINC FINGER DOMAIN-CONTAINING PROTEIN 1 // CHY AND CTCHY AND RING-TYPE ZINC FINGER PROTEIN
Solyc12g042460	33.8313	-1.27564	0.422622	-3.01838	0.00254129	0.00724162	(1 of 5) 6.12//6.34 - 4-coumarate--CoA ligase / 4-coumaryl-CoA synthetase // Trans-feruloyl-CoA synthase / Trans-feruloyl-CoA synthetase
Solyc12g042470	1255.05	-1.27624	0.0713476	-17.8876	1.47e-71	7.75e-70	(1 of 1) 1.334 - Methylecgonone reductase
Solyc01g100640	25.8617	-1.27645	0.464	-2.75097	0.00594189	0.0155021	(1 of 3) PTHR11465//PTHR11465:SF19 - CATALASE // SUBFAMILY NOT NAMED
Solyc11g073120	1300.67	-1.27692	0.0683387	-18.6852	6.53e-78	3.76e-76	(1 of 5) PTHR10641:SF484 - TRANSCRIPTION FACTOR MYB48-RELATED
Solyc09g009830	1797.94	-1.27699	0.0584616	-21.8432	9.01e-106	7.44e-104	(1 of 1) PTHR18952//PTHR18952:SF129 - CARBONIC ANHYDRASE // SUBFAMILY NOT NAMED
Solyc11g069625	25.1833	-1.27705	0.431658	-2.95848	0.00309159	0.00863339	#N/A
Solyc07g042020	241.612	-1.27722	0.146172	-8.73779	2.38e-18	3e-17	(1 of 2) IPR025846//IPR026057 - PMR5 N-terminal domain // PC-Esterase
Solyc08g079510	368.336	-1.27754	0.117387	-10.8831	1.39e-27	2.57e-26	(1 of 1) PTHR31029//PTHR31029:SF4 - FAMILY NOT NAMED // F5O11.6
Solyc08g063030	20.3187	-1.27915	0.463449	-2.76006	0.00577903	0.0151163	(1 of 2) PTHR24089//PTHR24089:SF342 - FAMILY NOT NAMED // PROTEIN R07E3.4
Solyc06g083230	1816.62	-1.27973	0.0513946	-24.9	7.43e-137	8.3e-135	(1 of 1) 3.56 - GTP cyclohydrolase I
Solyc11g069600	601.722	-1.28138	0.0953097	-13.4444	3.32e-41	9.22e-40	(1 of 2) PTHR10579//PTHR10579:SF61 - CALCIUM-ACTIVATED CHLORIDE CHANNEL REGULATOR // C3H4 TYPE ZINC FINGER PROTEIN-RELATED
Solyc02g081600	381.11	-1.28378	0.111223	-11.5424	8.06e-31	1.69e-29	(1 of 1) PTHR11040//PTHR11040:SF71 - ZINC/IRON TRANSPORTER // SUBFAMILY NOT NAMED
Solyc02g038805	24.4294	-1.28424	0.444006	-2.8924	0.00382309	0.0104375	(1 of 5) PTHR14155//PTHR14155:SF187 - RING FINGER DOMAIN-CONTAINING // SUBFAMILY NOT NAMED
Solyc07g014690	84.7226	-1.28495	0.27435	-4.68364	2.82e-06	1.35e-05	(1 of 2) PF02386 - Cation transport protein (TrkH)
Solyc06g051020	166.432	-1.28574	0.167706	-7.66662	1.77e-14	1.79e-13	(1 of 11) 3.5.1.52 - Peptide-N(4)-(N-acetyl-beta-glucosaminyl)asparagine amidase / N-oligosaccharide glycopeptidase
Solyc03g006260	14.5096	-1.28729	0.527704	-2.43942	0.014711	0.0346627	(1 of 2) PF01699//PF13499 - Sodium/calcium exchanger protein (Na_Ca_ex) // EF-hand domain pair (EF-hand_7)
Solyc03g150104	67.6817	-1.28742	0.251597	-5.117	3.1e-07	1.67e-06	#N/A
Solyc04g011440	143.225	-1.29073	0.199912	-6.4565	1.07e-10	8.2e-10	(1 of 3) PTHR19375:SF232 - MEDIATOR OF RNA POLYMERASE II TRANSCRIPTION SUBUNIT 37E-RELATED
Solyc12g043040	37.5587	-1.29092	0.365918	-3.5279	0.000418867	0.00141124	(1 of 3) PTHR11814:SF85 - SULFATE TRANSPORTER 3.4-RELATED
Solyc01g080500	5089.58	-1.29126	0.038923	-33.1749	2.48e-241	7.03e-239	(1 of 5) PF15365 - Proline-rich nuclear receptor coactivator (PNRC)
Solyc08g075560	175.527	-1.29379	0.166771	-7.75786	8.64e-15	8.93e-14	#N/A
Solyc02g082490	104.233	-1.29465	0.234056	-5.53137	3.18e-08	1.91e-07	(1 of 2) PTHR13832:SF304 - PROTEIN PHOSPHATASE 2C 47-RELATED
Solyc02g081850	283.289	-1.29535	0.141919	-9.12734	7.02e-20	9.57e-19	(1 of 1) PTHR11785:SF267 - CATIONIC AMINO ACID TRANSPORTER 5
Solyc01g109700	782.774	-1.2954	0.0897997	-14.4255	3.58e-47	1.19e-45	(1 of 1) PTHR12565//PTHR12565:SF149 - STEROL REGULATORY ELEMENT-BINDING PROTEIN // SUBFAMILY NOT NAMED
Solyc01g006780	100.47	-1.29662	0.238833	-5.42899	5.67e-08	3.32e-07	#N/A
Solyc08g077970	29.8723	-1.29671	0.37795	-3.43089	0.000601603	0.00196208	(1 of 7) IPR023564 - Ribosomal protein L13 domain
Solyc09g089520	470.505	-1.29693	0.597575	-2.17032	0.0299827	0.0647703	(1 of 21) PF00280 - Potato inhibitor I family (potato_inhibit)
Solyc07g063910	394.087	-1.29721	0.12252	-10.5878	3.4e-26	5.98e-25	#N/A
Solyc03g096290	9900.04	-1.29782	0.0300905	-43.1305	0	0	(1 of 1) PTHR19139//PTHR19139:SF146 - AQUAPORIN TRANSPORTER // SUBFAMILY NOT NAMED
Solyc02g079390	331.809	-1.29853	0.117794	-11.0237	2.94e-28	5.55e-27	(1 of 22) PF04749 - PLAC8 family (PLAC8)
Solyc06g071160	148.496	-1.30268	0.188899	-6.89617	5.34e-12	4.54e-11	(1 of 2) PTHR11214//PTHR11214:SF119 - BETA-1,3-N-ACETYLGLUCOSAMINYLTRANSFERASE // BETA-1,3-GALACTOSYLTRANSFERASE 18-RELATED
Solyc05g007830	1518.51	-1.30349	0.067919	-19.1919	4.33e-82	2.67e-80	(1 of 24) IPR002963//IPR007112//IPR007117//IPR007118//IPR009009 - Expansin // Expansin/pollen allergen, DPBB domain // Expansin, cellulose-binding-like domain // Expansin/Lol pI // RlpA-like double-psi beta-barrel domain
Solyc04g079540	118.236	-1.3038	0.223898	-5.8232	5.77e-09	3.76e-08	#N/A
Solyc03g006560	339.623	-1.30527	0.128885	-10.1274	4.18e-24	6.73e-23	(1 of 1) PTHR11614:SF20 - ALPHA/BETA-HYDROLASE-LIKE PROTEIN
Solyc11g068880	13.7002	-1.30577	0.536189	-2.43527	0.0148805	0.0350038	(1 of 2) PTHR13683//PTHR13683:SF225 - ASPARTYL PROTEASES // SUBFAMILY NOT NAMED
Solyc05g051060	60.3209	-1.30748	0.28685	-4.55806	5.16e-06	2.39e-05	(1 of 8) IPR001005//IPR006447//IPR009057 - SANT/Myb domain // Myb domain, plants // Homeodomain-like
Solyc03g119480	89.124	-1.30793	0.25116	-5.20755	1.91e-07	1.06e-06	#N/A
Solyc04g081980	19.3578	-1.30822	0.537762	-2.43272	0.014986	0.0352295	(1 of 173) PF00646 - F-box domain (F-box)
Solyc03g006545	68.1155	-1.30858	0.298272	-4.38721	1.15e-05	5.05e-05	(1 of 2) PTHR31739:SF7 - (E,E)-GERANYLLINALOOL SYNTHASE
Solyc02g088560	2331.86	-1.31122	0.0478607	-27.3966	3.01e-165	4.4e-163	(1 of 1) PTHR10217//PTHR10217:SF501 - VOLTAGE AND LIGAND GATED POTASSIUM CHANNEL // CYCLIC NUCLEOTIDE-GATED ION CHANNEL 2
Solyc04g074980	945.428	-1.31427	0.0845205	-15.5497	1.6e-54	6.09e-53	(1 of 1) PTHR24006//PTHR24006:SF430 - FAMILY NOT NAMED // F-BOX PROTEIN FBX14-RELATED
Solyc07g007020	130.322	-1.31637	0.175977	-7.48032	7.41e-14	7.21e-13	(1 of 3) IPR000719//IPR000742//IPR001881//IPR002290//IPR011009//IPR013320//IPR020635//IPR025287 - Protein kinase domain // EGF-like domain // EGF-like calcium-binding domain // Serine/threonine/dual specificity protein kinase, catalytic domain // Protein kinase-like domain // Concanavalin A-like lectin/glucanase domain // Tyrosine-protein kinase, catalytic domain // Wall-associated receptor kinas…
Solyc12g035470	44.9589	-1.31654	0.355522	-3.7031	0.000212978	0.000760625	(1 of 3) K00737 - beta-1,4-mannosyl-glycoprotein beta-1,4-N-acetylglucosaminyltransferase (MGAT3)
Solyc01g006320	60.9747	-1.3169	0.331022	-3.97828	6.94e-05	0.000269384	(1 of 1) PTHR31415:SF22 - LATE EMBRYOGENESIS ABUNDANT HYDROXYPROLINE-RICH GLYCOPROTEIN-RELATED
Solyc04g014500	529.01	-1.31794	0.108704	-12.1241	7.87e-34	1.82e-32	(1 of 6) 3.63//3.6.1.22 - ADP-ribose diphosphatase / ADPR-PPase // NAD(+) diphosphatase / NADP pyrophosphatase
Solyc05g015780	77.8716	-1.31879	0.27757	-4.75119	2.02e-06	9.9e-06	(1 of 3) 2.4.2.29 - tRNA-guanine(34) transglycosylase / tRNA transglycosylase
Solyc08g077470	135.603	-1.3189	0.204516	-6.44886	1.13e-10	8.6e-10	(1 of 21) PF02453 - Reticulon (Reticulon)
Solyc10g079600	240.705	-1.31919	0.151128	-8.72892	2.57e-18	3.24e-17	(1 of 2) PTHR26402:SF507 - TWO-COMPONENT RESPONSE REGULATOR ARR8-RELATED
Solyc04g080820	162.37	-1.31942	0.201594	-6.54495	5.95e-11	4.66e-10	(1 of 1) PTHR13878//PTHR13878:SF60 - GULONOLACTONE OXIDASE // CYTOKININ DEHYDROGENASE 5
Solyc12g044310	57.1756	-1.31994	0.330074	-3.99891	6.36e-05	0.00024841	(1 of 4) PTHR11654//PTHR11654:SF157 - OLIGOPEPTIDE TRANSPORTER-RELATED // PROTEIN NRT1/ PTR FAMILY 1.1-RELATED
Solyc02g082770	40.7182	-1.32232	0.39093	-3.38249	0.000718318	0.00230604	(1 of 6) 3.1.3.66 - Phosphatidylinositol-3,4-bisphosphate 4-phosphatase / Phosphoinositide 4-phosphatase
Solyc01g073700	68.6736	-1.32285	0.297534	-4.44604	8.75e-06	3.92e-05	#N/A
Solyc09g009520	304.139	-1.32313	0.114528	-11.5529	7.13e-31	1.5e-29	(1 of 5) 3.77 - 4,5-9,10-diseco-3-hydroxy-5,9,17-trioxoandrosta-1(10),2-diene-4-oate hydrolase
Solyc10g018510	15.6012	-1.32351	0.526748	-2.5126	0.0119844	0.0289759	(1 of 2) PTHR12565//PTHR12565:SF173 - STEROL REGULATORY ELEMENT-BINDING PROTEIN // TRANSCRIPTION FACTOR UNE10
Solyc05g043405	13.7379	-1.32401	0.616668	-2.14704	0.03179	0.0680835	#N/A
Solyc09g097770	19002.8	-1.32481	0.0417648	-31.7206	8.07e-221	1.81e-218	(1 of 10) PF07172 - Glycine rich protein family (GRP)
Solyc01g109210	549.467	-1.32546	0.11107	-11.9336	7.91e-33	1.77e-31	#N/A
Solyc05g016260	27.6408	-1.32601	0.538834	-2.46089	0.0138594	0.0329341	(1 of 4) PTHR13140:SF390 - MYOSIN-11-RELATED
Solyc03g119540	4071.08	-1.32908	0.0392539	-33.8585	2.72e-251	8.95e-249	(1 of 1) PTHR31874:SF1 - CCT MOTIF FAMILY PROTEIN-RELATED
Solyc07g063770	92.338	-1.33291	0.232511	-5.7327	9.88e-09	6.28e-08	(1 of 1) IPR000719//IPR000742//IPR000858//IPR001245//IPR001480//IPR002290//IPR003609//IPR011009//IPR013320//IPR020635//IPR024171 - Protein kinase domain // EGF-like domain // S-locus glycoprotein domain // Serine-threonine/tyrosine-protein kinase catalytic domain // Bulb-type lectin domain // Serine/threonine/dual specificity protein kinase, catalytic domain // PAN/Apple domain // Protein kinase-…
Solyc02g081230	34.8421	-1.33497	0.419544	-3.18194	0.0014629	0.00440304	#N/A
Solyc07g005010	171.683	-1.33502	0.191364	-6.97638	3.03e-12	2.62e-11	(1 of 12) IPR000719//IPR001245//IPR001611//IPR002290//IPR011009//IPR013210//IPR020635 - Protein kinase domain // Serine-threonine/tyrosine-protein kinase catalytic domain // Leucine-rich repeat // Serine/threonine/dual specificity protein kinase, catalytic domain // Protein kinase-like domain // Leucine-rich repeat-containing N-terminal, plant-type // Tyrosine-protein kinase, catalytic domain
Solyc01g108540	113.034	-1.33519	0.190052	-7.02541	2.13e-12	1.87e-11	(1 of 4) PTHR23024//PTHR23024:SF157 - MEMBER OF 'GDXG' FAMILY OF LIPOLYTIC ENZYMES // CARBOXYLESTERASE 12-RELATED
Solyc09g092490	868.299	-1.33681	0.0775291	-17.2426	1.27e-66	6.05e-65	(1 of 4) 2.298 - Anthocyanidin 3-O-glucoside 5-O-glucosyltransferase
Solyc03g115850	16.5636	-1.33755	0.579046	-2.30992	0.0208924	0.0472504	(1 of 2) PTHR31744//PTHR31744:SF7 - FAMILY NOT NAMED // NAC DOMAIN-CONTAINING PROTEIN 100-RELATED
Solyc01g100100	19.9682	-1.33832	0.537826	-2.48838	0.0128325	0.0307959	(1 of 1) PTHR14155//PTHR14155:SF163 - RING FINGER DOMAIN-CONTAINING // SUBFAMILY NOT NAMED
Solyc06g150131	29.2451	-1.33863	0.471346	-2.84002	0.00451103	0.0121141	#N/A
Solyc03g005900	314.217	-1.33905	0.11888	-11.2639	1.98e-29	3.91e-28	(1 of 3) PTHR22835//PTHR22835:SF238 - ZINC FINGER FYVE DOMAIN CONTAINING PROTEIN // SUBFAMILY NOT NAMED
Solyc03g006920	145.545	-1.33935	0.197437	-6.78369	1.17e-11	9.66e-11	(1 of 1) PTHR27001:SF212 - PROTEIN KINASE FAMILY PROTEIN
Solyc03g097150	38.89	-1.34043	0.375121	-3.57334	0.000352462	0.00120749	(1 of 4) 2.734 - Inositol-tetrakisphosphate 1-kinase / Inositol-trisphosphate 6-kinase
Solyc06g007620	507.607	-1.3412	0.0993376	-13.5015	1.53e-41	4.28e-40	(1 of 22) PF04398 - Protein of unknown function, DUF538 (DUF538)
Solyc01g005010	335.625	-1.34128	0.115021	-11.6612	2.01e-31	4.3e-30	#N/A
Solyc07g006855	241.999	-1.34229	0.162178	-8.2767	1.27e-16	1.45e-15	(1 of 1) PTHR11615//PTHR11615:SF161 - NITRATE, FROMATE, IRON DEHYDROGENASE // SUBFAMILY NOT NAMED
Solyc07g038160	153.245	-1.34262	0.225454	-5.95518	2.6e-09	1.75e-08	(1 of 2) PTHR10071//PTHR10071:SF191 - TRANSCRIPTION FACTOR GATA GATA BINDING FACTOR // SUBFAMILY NOT NAMED
Solyc10g055560	9.74811	-1.34356	0.649137	-2.06976	0.0384744	0.0800497	(1 of 3) PTHR10044//PTHR10044:SF112 - INHIBITOR OF APOPTOSIS // SUBFAMILY NOT NAMED
Solyc01g107350	599.894	-1.3454	0.0985839	-13.6473	2.1e-42	6.01e-41	(1 of 8) PF04788 - Protein of unknown function (DUF620) (DUF620)
Solyc02g090350	273.577	-1.34927	0.174605	-7.72753	1.1e-14	1.13e-13	(1 of 19) 1.14.13.152 - Geraniol 8-hydroxylase / G10H
Solyc01g097890	202.307	-1.35135	0.142373	-9.49163	2.27e-21	3.29e-20	(1 of 2) PTHR31662//PTHR31662:SF6 - FAMILY NOT NAMED // DNA-BINDING STOREKEEPER PROTEIN-RELATED TRANSCRIPTIONAL REGULATOR
Solyc03g113770	216.694	-1.352	0.172069	-7.8573	3.93e-15	4.14e-14	(1 of 2) 5.1.99.6 - NAD(P)H-hydrate epimerase / NAD(P)HX epimerase
Solyc09g073030	39.793	-1.352	0.396343	-3.41119	0.000646796	0.00209353	(1 of 10) IPR012292 - Globin/Protoglobin
Solyc11g006920	41.7569	-1.35281	0.341177	-3.96512	7.34e-05	0.000283492	(1 of 2) K13628 - iron-sulfur cluster assembly protein (iscA, ISCA1)
Solyc06g068410	378.823	-1.35414	0.147055	-9.20841	3.31e-20	4.56e-19	(1 of 8) K12581 - CCR4-NOT transcription complex subunit 7/8 (CNOT7_8, CAF1, POP2)
Solyc02g070920	890.112	-1.35426	0.185765	-7.29018	3.1e-13	2.88e-12	#N/A
Solyc05g018417	56.7937	-1.35539	0.302584	-4.47937	7.49e-06	3.39e-05	(1 of 3) PTHR11941//PTHR11941:SF47 - ENOYL-COA HYDRATASE-RELATED // 3-HYDROXYISOBUTYRYL-COA HYDROLASE-LIKE PROTEIN 3, MITOCHONDRIAL-RELATED
Solyc03g121280	49.1493	-1.357	0.349968	-3.87751	0.000105532	0.000397233	(1 of 3) PTHR31042//PTHR31042:SF24 - FAMILY NOT NAMED // CORE-2/I-BRANCHING BETA-1,6-N-ACETYLGLUCOSAMINYLTRANSFERASE FAMILY PROTEIN
Solyc12g088250	302.682	-1.35836	0.127544	-10.6501	1.74e-26	3.11e-25	(1 of 4) PTHR11802//PTHR11802:SF76 - SERINE PROTEASE FAMILY S10 SERINE CARBOXYPEPTIDASE // SUBFAMILY NOT NAMED
Solyc04g080130	173.1	-1.35841	0.170183	-7.98205	1.44e-15	1.56e-14	(1 of 1) PTHR10593//PTHR10593:SF32 - SERINE/THREONINE-PROTEIN KINASE RIO // SUBFAMILY NOT NAMED
Solyc05g015815	28.673	-1.35876	0.419916	-3.2358	0.00121303	0.00371352	#N/A
Solyc02g093750	28.373	-1.35983	0.478154	-2.84392	0.00445621	0.0119791	(1 of 1) PTHR21461//PTHR21461:SF10 - UNCHARACTERIZED // C3H4 TYPE ZINC FINGER PROTEIN-RELATED
Solyc06g083900	126.456	-1.36122	0.308071	-4.41853	9.94e-06	4.42e-05	(1 of 5) PTHR10641//PTHR10641:SF523 - MYB-LIKE DNA-BINDING PROTEIN MYB // SUBFAMILY NOT NAMED
Solyc02g082920	375.587	-1.36162	0.157455	-8.64767	5.26e-18	6.51e-17	(1 of 14) PTHR22595:SF34 - BASIC ENDOCHITINASE B
Solyc07g008020	254.2	-1.36295	0.129783	-10.5018	8.48e-26	1.47e-24	(1 of 23) K14484 - auxin-responsive protein IAA (IAA)
Solyc03g096350	43.3156	-1.36439	0.315691	-4.3219	1.55e-05	6.66e-05	(1 of 6) PTHR24078:SF261 - DNAJ (HSP40) HOMOLOG, SUBFAMILY A, MEMBER 3A
Solyc03g116280	46.8429	-1.36535	0.348764	-3.91484	9.05e-05	0.00034432	(1 of 3) PTHR10209//PTHR10209:SF105 - OXIDOREDUCTASE, 2OG-FE II OXYGENASE FAMILY PROTEIN // SUBFAMILY NOT NAMED
Solyc03g033660	34.6969	-1.36945	0.321355	-4.26147	2.03e-05	8.58e-05	(1 of 3) PTHR10071//PTHR10071:SF163 - TRANSCRIPTION FACTOR GATA GATA BINDING FACTOR // GATA TRANSCRIPTION FACTOR 14-RELATED
Solyc07g055120	215.049	-1.37005	0.164112	-8.34825	6.93e-17	8e-16	(1 of 2) PTHR24006:SF466 - F-BOX/LRR-REPEAT PROTEIN 18
Solyc08g078030	21.6117	-1.37072	0.46607	-2.94102	0.0032713	0.00908016	(1 of 64) IPR003480//IPR023213 - Transferase // Chloramphenicol acetyltransferase-like domain
Solyc08g067970	34.4466	-1.37193	0.35933	-3.81803	0.00013452	0.000498402	(1 of 16) PF04570 - zinc-finger of the FCS-type, C2-C2 (zf-FLZ)
Solyc03g117720	16.9915	-1.37319	0.511281	-2.68579	0.00723589	0.0185444	(1 of 13) K09285 - AP2-like factor, ANT lineage (OVM, ANT)
Solyc10g074930	6931.52	-1.37336	0.028542	-48.1171	0	0	(1 of 3) K04688 - p70 ribosomal S6 kinase (RPS6KB)
Solyc07g041340	148.517	-1.37386	0.194636	-7.05858	1.68e-12	1.48e-11	(1 of 2) PTHR33469//PTHR33469:SF3 - FAMILY NOT NAMED // PROTEIN ELF4-LIKE 2-RELATED
Solyc01g108710	98.796	-1.37423	0.313618	-4.38188	1.18e-05	5.17e-05	#N/A
Solyc05g046310	31.8178	-1.37488	0.445195	-3.08826	0.00201334	0.00586793	#N/A
Solyc02g086860	180.334	-1.3768	0.181756	-7.57498	3.59e-14	3.57e-13	(1 of 1) PTHR11615//PTHR11615:SF135 - NITRATE, FROMATE, IRON DEHYDROGENASE // SUBFAMILY NOT NAMED
Solyc02g089410	49.4463	-1.377	0.300788	-4.57798	4.69e-06	2.18e-05	(1 of 4) PTHR22763//PTHR22763:SF5 - RING ZINC FINGER PROTEIN // E3 UBIQUITIN-PROTEIN LIGASE CIP8
Solyc02g083760	663.451	-1.37867	0.11609	-11.8759	1.58e-32	3.51e-31	(1 of 1) PTHR31048//PTHR31048:SF11 - FAMILY NOT NAMED // PATHOGENESIS-RELATED THAUMATIN FAMILY PROTEIN
Solyc09g097870	480.755	-1.3787	0.101772	-13.5469	8.26e-42	2.32e-40	(1 of 2) PTHR12565//PTHR12565:SF152 - STEROL REGULATORY ELEMENT-BINDING PROTEIN // TRANSCRIPTION FACTOR BHLH63-RELATED
Solyc09g082950	458.762	-1.38135	0.122086	-11.3146	1.11e-29	2.21e-28	(1 of 1) PTHR32246:SF19 - CALCIUM-DEPENDENT LIPID-BINDING DOMAIN PROTEIN
Solyc10g017570	41.7568	-1.38337	0.447791	-3.08931	0.00200622	0.00585174	(1 of 7) 1.208 - (+)-neomenthol dehydrogenase / Monoterpenoid dehydrogenase
Solyc06g065040	196.748	-1.38338	0.184004	-7.51818	5.55e-14	5.46e-13	#N/A
Solyc08g063010	50.2961	-1.38502	0.323051	-4.28732	1.81e-05	7.71e-05	(1 of 2) PTHR24089//PTHR24089:SF342 - FAMILY NOT NAMED // PROTEIN R07E3.4
Solyc10g054840	296.548	-1.38535	0.1442	-9.60715	7.46e-22	1.1e-20	(1 of 6) PTHR19139//PTHR19139:SF162 - AQUAPORIN TRANSPORTER // SUBFAMILY NOT NAMED
Solyc09g005120	64.8118	-1.38811	0.324478	-4.27798	1.89e-05	8e-05	(1 of 1) PTHR24078//PTHR24078:SF229 - DNAJ HOMOLOG SUBFAMILY C MEMBER // DNAJ DOMAIN-CONTAINING PROTEIN
Solyc11g013010	142.613	-1.3891	0.200263	-6.93638	4.02e-12	3.45e-11	(1 of 2) PTHR23084//PTHR23084:SF136 - PHOSPHATIDYLINOSITOL-4-PHOSPHATE 5-KINASE RELATED // SUBFAMILY NOT NAMED
Solyc01g008230	810.667	-1.39029	0.082383	-16.8759	6.77e-64	3.09e-62	(1 of 2) PTHR31072:SF7 - TRANSCRIPTION FACTOR TCP21-RELATED
Solyc06g065100	58.5507	-1.39049	0.357863	-3.88553	0.000102107	0.000385286	(1 of 1) PTHR10641//PTHR10641:SF643 - MYB-LIKE DNA-BINDING PROTEIN MYB // MYB TRANSCRIPTION FACTOR-RELATED
Solyc02g084430	193.099	-1.39051	0.156259	-8.89876	5.65e-19	7.37e-18	#N/A
Solyc01g150118	28.4569	-1.39136	0.417614	-3.33169	0.000863198	0.00273343	#N/A
Solyc09g097960	55.7915	-1.39211	0.309003	-4.50515	6.63e-06	3.02e-05	(1 of 12) 1.317 - Perakine reductase
Solyc11g012440	682.185	-1.39215	0.0938294	-14.8371	8.44e-50	2.95e-48	(1 of 2) PTHR23315:SF129 - ARMADILLO/BETA-CATENIN-LIKE REPEAT-CONTAINING PROTEIN
Solyc02g062040	29.3019	-1.393	0.436327	-3.19255	0.00141024	0.00425777	(1 of 1) PTHR14155//PTHR14155:SF144 - RING FINGER DOMAIN-CONTAINING // SUBFAMILY NOT NAMED
Solyc08g082910	52.3754	-1.39534	0.302354	-4.61492	3.93e-06	1.85e-05	(1 of 31) PF02701 - Dof domain, zinc finger (zf-Dof)
Solyc01g111260	757.711	-1.39592	0.083645	-16.6886	1.59e-62	7.04e-61	(1 of 3) 4.63 - Phosphatidylinositol diacylglycerol-lyase / Phosphatidylinositol phospholipase C
Solyc05g050130	155.418	-1.39834	0.210868	-6.63137	3.33e-11	2.65e-10	(1 of 1) IPR001223//IPR017853 - Glycoside hydrolase family 18, catalytic domain // Glycoside hydrolase superfamily
Solyc01g005670	52.3268	-1.40039	0.331133	-4.22908	2.35e-05	9.8e-05	(1 of 1) PTHR31060//PTHR31060:SF8 - FAMILY NOT NAMED // F8M12.23 PROTEIN
Solyc02g063000	5632.28	-1.40044	0.042306	-33.1027	2.72e-240	7.46e-238	(1 of 1) PTHR11926:SF223 - UDP-GLYCOSYLTRANSFERASE 72E1-RELATED
Solyc01g107780	27.5674	-1.40206	0.427524	-3.27948	0.00103998	0.00322991	(1 of 4) 2.428 - Scopoletin glucosyltransferase
Solyc05g056560	148.568	-1.40255	0.182816	-7.67193	1.69e-14	1.72e-13	(1 of 1) KOG4067 - Uncharacterized conserved protein
Solyc07g008250	871.44	-1.4055	0.0800335	-17.5614	4.86e-69	2.49e-67	(1 of 4) K14515 - EIN3-binding F-box protein (EBF1_2)
Solyc03g121250	20.1066	-1.40698	0.491782	-2.86098	0.00422336	0.0114102	(1 of 2) K18740 - exonuclease 3'-5' domain-containing protein 1 (EXD1, EGL)
Solyc07g041235	24.2557	-1.40955	0.429908	-3.27873	0.00104275	0.00323744	#N/A
Solyc04g007210	240.698	-1.40984	0.170692	-8.25956	1.46e-16	1.66e-15	(1 of 9) IPR000315//IPR010402 - B-box-type zinc finger // CCT domain
Solyc04g005620	28.4659	-1.41044	0.397944	-3.54432	0.000393634	0.00133488	(1 of 23) IPR006459//IPR006702 - Casparian strip membrane protein // Domain of unknown function DUF588
Solyc09g059470	144.13	-1.41147	0.172114	-8.2008	2.39e-16	2.68e-15	(1 of 17) IPR009003 - Peptidase S1, PA clan
Solyc03g093350	127.732	-1.41223	0.199967	-7.06234	1.64e-12	1.44e-11	(1 of 1) PTHR11208:SF45 - SPLICING FACTOR 1
Solyc02g062760	15.2213	-1.41272	0.57798	-2.44423	0.014516	0.034257	(1 of 2) PTHR10071:SF156 - GATA TRANSCRIPTION FACTOR 18-RELATED
Solyc10g086320	32.7798	-1.41802	0.462527	-3.0658	0.00217087	0.00628233	(1 of 1) IPR028999 - Haemocyanin beta-sandwich domain
Solyc07g049150	71.0304	-1.41843	0.241874	-5.86434	4.51e-09	2.97e-08	(1 of 1) PF00035//PF00636 - Double-stranded RNA binding motif (dsrm) // Ribonuclease III domain (Ribonuclease_3)
Solyc12g014580	78.0745	-1.41853	0.218392	-6.49533	8.29e-11	6.39e-10	(1 of 6) PF09253 - Pollen allergen ole e 6 (Ole-e-6)
Solyc02g080110	36.6783	-1.41871	0.356941	-3.97464	7.05e-05	0.000273249	#N/A
Solyc10g086000	417.375	-1.41891	0.124844	-11.3655	6.21e-30	1.25e-28	(1 of 2) K12129 - pseudo-response regulator 7 (PRR7)
Solyc01g087820	288.181	-1.41925	0.15074	-9.4152	4.72e-21	6.72e-20	(1 of 1) IPR000209//IPR001633//IPR009020//IPR010259//IPR015500 - Peptidase S8/S53 domain // EAL domain // Proteinase inhibitor, propeptide // Peptidase S8 propeptide/proteinase inhibitor I9 // Peptidase S8, subtilisin-related
Solyc01g103150	107.398	-1.41965	0.210358	-6.7487	1.49e-11	1.22e-10	(1 of 32) PF02485 - Core-2/I-Branching enzyme (Branch)
Solyc04g017720	797.108	-1.42182	0.0751793	-18.9124	9.02e-80	5.29e-78	(1 of 1) PTHR23201//PTHR23201:SF8 - EXTENSIN, PROLINE-RICH PROTEIN // SUBFAMILY NOT NAMED
Solyc07g053250	34.3291	-1.42381	0.373958	-3.8074	0.000140433	0.000517808	(1 of 173) PF00646 - F-box domain (F-box)
Solyc06g075660	168.072	-1.42564	0.197007	-7.23652	4.6e-13	4.23e-12	(1 of 5) PTHR10641//PTHR10641:SF484 - MYB-LIKE DNA-BINDING PROTEIN MYB // TRANSCRIPTION FACTOR MYB48-RELATED
Solyc04g082050	45.5846	-1.42649	0.314237	-4.53952	5.64e-06	2.6e-05	(1 of 2) PTHR11106//PTHR11106:SF58 - GANGLIOSIDE INDUCED DIFFERENTIATION ASSOCIATED PROTEIN 2-RELATED // SUBFAMILY NOT NAMED
Solyc07g055020	45.5931	-1.42865	0.30352	-4.70693	2.51e-06	1.22e-05	(1 of 9) IPR001810//IPR006527//IPR017451 - F-box domain // F-box associated domain, type 1 // F-box associated interaction domain
Solyc09g091260	141.991	-1.43156	0.186695	-7.66793	1.75e-14	1.77e-13	(1 of 22) IPR000719//IPR001245//IPR001611//IPR002290//IPR003591//IPR011009//IPR013210//IPR020635 - Protein kinase domain // Serine-threonine/tyrosine-protein kinase catalytic domain // Leucine-rich repeat // Serine/threonine/dual specificity protein kinase, catalytic domain // Leucine-rich repeat, typical subtype // Protein kinase-like domain // Leucine-rich repeat-containing N-terminal, plant-ty…
Solyc12g088190	124.299	-1.43167	0.189408	-7.55864	4.07e-14	4.02e-13	(1 of 3) PTHR22950:SF278 - AMINO ACID PERMEASE 1-RELATED
Solyc01g079880	15679.8	-1.4324	0.0268886	-53.2717	0	0	(1 of 2) PTHR11772//PTHR11772:SF18 - ASPARAGINE SYNTHETASE // ALUMINUM INDUCED PROTEIN WITH YGL AND LRDR MOTIFS
Solyc06g066340	256.798	-1.43366	0.147369	-9.72837	2.28e-22	3.45e-21	(1 of 3) PTHR31496:SF10 - TRANSCRIPTION FACTOR KAN2-RELATED
Solyc01g099560	217.33	-1.4361	0.149796	-9.58705	9.06e-22	1.34e-20	(1 of 8) K15095 - (+)-neomenthol dehydrogenase (E1.208)
Solyc04g057790	32.268	-1.43696	0.372733	-3.85519	0.000115639	0.00043245	(1 of 16) IPR008906//IPR012337 - HAT dimerisation domain, C-terminal // Ribonuclease H-like domain
Solyc09g084490	4165.9	-1.43717	0.253707	-5.66468	1.47e-08	9.18e-08	(1 of 21) PF00280 - Potato inhibitor I family (potato_inhibit)
Solyc02g092730	65.1934	-1.43759	0.355598	-4.04272	5.28e-05	0.00020873	(1 of 3) 1.3.99.1 - Deleted entry
Solyc08g006050	27.7592	-1.43797	0.434578	-3.3089	0.000936641	0.00293921	#N/A
Solyc03g116630	595.744	-1.43942	0.102011	-14.1103	3.28e-45	1.02e-43	#N/A
Solyc05g006030	201.43	-1.442	0.15083	-9.56046	1.17e-21	1.73e-20	(1 of 28) PF14009 - Domain of unknown function (DUF4228) (DUF4228)
Solyc10g009365	9.80717	-1.44297	0.728144	-1.9817	0.0475124	0.0962797	#N/A
Solyc02g064690	18.0131	-1.44455	0.549798	-2.62742	0.00860341	0.0216189	(1 of 2) PTHR23091:SF211 - N-ACETYLTRANSFERASE HLS1-LIKE-RELATED
Solyc07g008280	67.9403	-1.44484	0.332226	-4.34898	1.37e-05	5.96e-05	#N/A
Solyc09g014450	37.1392	-1.44722	0.408995	-3.53848	0.000402431	0.0013622	(1 of 1) PTHR10639:SF10 - CLATHRIN LIGHT CHAIN 2
Solyc07g007360	253.612	-1.44779	0.166894	-8.67493	4.14e-18	5.15e-17	(1 of 1) PF13359//PF13613 - DDE superfamily endonuclease (DDE_Tnp_4) // Helix-turn-helix of DDE superfamily endonuclease (HTH_Tnp_4)
Solyc05g008060	2637.57	-1.45092	0.0440741	-32.9201	1.13e-237	3.07e-235	(1 of 10) K13947 - auxin efflux carrier family (PIN)
Solyc03g063140	16.8309	-1.45107	0.51408	-2.82265	0.00476286	0.0127088	(1 of 3) PTHR31301//PTHR31301:SF5 - FAMILY NOT NAMED // LOB DOMAIN-CONTAINING PROTEIN 10-RELATED
Solyc11g011770	58.7001	-1.45314	0.290828	-4.99655	5.84e-07	3.05e-06	(1 of 8) IPR001005//IPR006447//IPR009057 - SANT/Myb domain // Myb domain, plants // Homeodomain-like
Solyc11g012385	111.688	-1.45328	0.21097	-6.88855	5.64e-12	4.77e-11	(1 of 7) PF16845 - Aspartic acid proteinase inhibitor (SQAPI)
Solyc12g099200	957.909	-1.45487	0.0868073	-16.7597	4.81e-63	2.15e-61	(1 of 3) PTHR31080//PTHR31080:SF18 - FAMILY NOT NAMED // CELL WALL / VACUOLAR INHIBITOR OF FRUCTOSIDASE 1-RELATED
Solyc11g005340	897.007	-1.45524	0.068399	-21.2758	1.9e-100	1.51e-98	(1 of 14) PF04755 - PAP_fibrillin (PAP_fibrillin)
Solyc01g090240	128.285	-1.45527	0.208656	-6.97452	3.07e-12	2.65e-11	(1 of 2) PTHR24351:SF106 - PROTEIN KINASE
Solyc04g015020	1561.17	-1.45627	0.0625436	-23.284	6.44e-120	6.27e-118	(1 of 1) 3.11 - Dextranase / Alpha-1,6-glucan-6-glucanohydrolase
Solyc01g098570	497.867	-1.45933	0.120958	-12.0647	1.62e-33	3.7e-32	(1 of 12) PF11250 - Fantastic Four meristem regulator (FAF)
Solyc05g054210	396.659	-1.45957	0.129546	-11.2669	1.91e-29	3.79e-28	(1 of 3) PTHR22814//PTHR22814:SF79 - COPPER TRANSPORT PROTEIN ATOX1-RELATED // SUBFAMILY NOT NAMED
Solyc07g053290	127.074	-1.46451	0.200385	-7.30848	2.7e-13	2.52e-12	(1 of 4) PTHR12565//PTHR12565:SF181 - STEROL REGULATORY ELEMENT-BINDING PROTEIN // SUBFAMILY NOT NAMED
Solyc07g006170	25.893	-1.46496	0.474491	-3.08744	0.0020189	0.00588229	(1 of 1) PTHR11062//PTHR11062:SF88 - EXOSTOSIN HEPARAN SULFATE GLYCOSYLTRANSFERASE -RELATED // SUBFAMILY NOT NAMED
Solyc07g065450	20.016	-1.46646	0.483484	-3.0331	0.00242054	0.00693436	(1 of 2) PTHR11003//PTHR11003:SF135 - POTASSIUM CHANNEL, SUBFAMILY K // SUBFAMILY NOT NAMED
Solyc08g079690	55.0244	-1.46899	0.267718	-5.48708	4.09e-08	2.43e-07	#N/A
Solyc02g084420	248.019	-1.46932	0.153974	-9.54264	1.39e-21	2.04e-20	(1 of 2) PTHR31832//PTHR31832:SF5 - FAMILY NOT NAMED // B-BOX TYPE ZINC FINGER-CONTAINING PROTEIN
Solyc09g092235	40.8959	-1.46947	0.336214	-4.37064	1.24e-05	5.43e-05	(1 of 1) PTHR33136//PTHR33136:SF3 - FAMILY NOT NAMED // PROTEIN RALF-LIKE 32
Solyc03g013160	163.909	-1.47041	0.206	-7.13791	9.48e-13	8.54e-12	(1 of 2) PTHR22950//PTHR22950:SF280 - AMINO ACID TRANSPORTER // TRANSMEMBRANE AMINO ACID TRANSPORTER FAMILY PROTEIN
Solyc06g011350	101.829	-1.47047	0.21828	-6.73662	1.62e-11	1.32e-10	(1 of 2) PTHR19139:SF158 - AQUAPORIN PIP2-4-RELATED
Solyc03g097310	163.258	-1.47495	0.162345	-9.08529	1.03e-19	1.4e-18	(1 of 1) PTHR31585//PTHR31585:SF2 - FAMILY NOT NAMED // FOLATE-BIOPTERIN TRANSPORTER 7-RELATED
Solyc01g106620	362.401	-1.47649	0.181663	-8.12762	4.38e-16	4.85e-15	(1 of 5) K13449 - pathogenesis-related protein 1 (PR1)
Solyc09g007480	540.533	-1.47779	0.110003	-13.4341	3.82e-41	1.06e-39	#N/A
Solyc11g007410	85.0347	-1.47847	0.23941	-6.17546	6.6e-10	4.68e-09	(1 of 24) 3.1.4.46 - Glycerophosphodiester phosphodiesterase / Glycerophosphoryl diester phosphodiesterase
Solyc11g012040	63.7036	-1.47912	0.331828	-4.4575	8.29e-06	3.73e-05	#N/A
Solyc09g091990	99.3232	-1.47962	0.222189	-6.6593	2.75e-11	2.2e-10	(1 of 1) PTHR27007:SF61 - RECEPTOR LIKE PROTEIN KINASE S.2
Solyc06g062980	73.9188	-1.47965	0.284734	-5.19659	2.03e-07	1.12e-06	(1 of 2) K12620 - U6 snRNA-associated Sm-like protein LSm1 (LSM1)
Solyc04g026220	46.2778	-1.48074	0.296493	-4.99419	5.91e-07	3.08e-06	(1 of 3) PTHR12606:SF28 - UBIQUITIN-LIKE-SPECIFIC PROTEASE 1C-RELATED
Solyc03g097600	125.387	-1.48379	0.19745	-7.51477	5.7e-14	5.6e-13	(1 of 6) PTHR10791//PTHR10791:SF33 - RAG1-ACTIVATING PROTEIN 1 // SUBFAMILY NOT NAMED
Solyc06g050230	372.481	-1.48952	0.12335	-12.0755	1.42e-33	3.25e-32	(1 of 1) PTHR10159:SF326 - LAFORIN
Solyc01g110310	844.488	-1.49058	0.084729	-17.5923	2.82e-69	1.45e-67	(1 of 3) PTHR10071//PTHR10071:SF163 - TRANSCRIPTION FACTOR GATA GATA BINDING FACTOR // GATA TRANSCRIPTION FACTOR 14-RELATED
Solyc10g085500	47.2142	-1.49081	0.353075	-4.22237	2.42e-05	0.000100827	(1 of 106) KOG0156 - Cytochrome P450 CYP2 subfamily
Solyc06g083850	26.1822	-1.49681	0.469923	-3.18523	0.00144637	0.00435614	(1 of 100) IPR003441 - NAC domain
Solyc10g084230	142.421	-1.49805	0.177699	-8.43029	3.45e-17	4.07e-16	(1 of 9) PF07939 - Protein of unknown function (DUF1685) (DUF1685)
Solyc05g051545	187.453	-1.49864	0.182901	-8.19369	2.53e-16	2.84e-15	(1 of 2) PTHR33109//PTHR33109:SF3 - FAMILY NOT NAMED // EPIDERMAL PATTERNING FACTOR-LIKE PROTEIN 1
Solyc01g020320	19.5589	-1.49876	0.57731	-2.59611	0.00942866	0.0234557	#N/A
Solyc02g067790	81.5132	-1.5028	0.256993	-5.84762	4.99e-09	3.27e-08	(1 of 1) PTHR23515//PTHR23515:SF5 - FAMILY NOT NAMED // HIGH AFFINITY NITRATE TRANSPORTER 2.7
Solyc12g006690	47.887	-1.50351	0.395389	-3.80261	0.000143177	0.000527294	(1 of 12) IPR000719//IPR001245//IPR002290//IPR011009//IPR011993//IPR020635 - Protein kinase domain // Serine-threonine/tyrosine-protein kinase catalytic domain // Serine/threonine/dual specificity protein kinase, catalytic domain // Protein kinase-like domain // Pleckstrin-homology domain (PH domain)/Phosphotyrosine-binding domain (PTB) // Tyrosine-protein kinase, catalytic domain
Solyc06g008580	86.6961	-1.50498	0.282773	-5.3222	1.03e-07	5.84e-07	(1 of 23) K14484 - auxin-responsive protein IAA (IAA)
Solyc10g076930	88.0441	-1.50537	0.242043	-6.21944	4.99e-10	3.59e-09	(1 of 1) 1.367 - UDP-2-acetamido-2,6-beta-L-arabino-hexul-4-ose reductase
Solyc01g014140	32.4636	-1.50644	0.398268	-3.78249	0.000155267	0.000567165	#N/A
Solyc12g098570	364.947	-1.50665	0.128864	-11.6918	1.4e-31	3.02e-30	(1 of 3) PTHR27001//PTHR27001:SF172 - FAMILY NOT NAMED // GENOMIC DNA, CHROMOSOME 3, P1 CLONE: MYM9
Solyc05g008340	61.9763	-1.50705	0.286829	-5.25416	1.49e-07	8.33e-07	(1 of 2) PTHR19297//PTHR19297:SF70 - GLYCOSYLTRANSFERASE 14 FAMILY MEMBER // SUBFAMILY NOT NAMED
Solyc06g050900	460.67	-1.50995	0.109747	-13.7585	4.53e-43	1.34e-41	(1 of 1) PTHR11654//PTHR11654:SF155 - OLIGOPEPTIDE TRANSPORTER-RELATED // PROTEIN NRT1/ PTR FAMILY 5.1
Solyc06g061023	84.8144	-1.51009	0.545894	-2.76626	0.00567025	0.0148608	(1 of 6) 1.14.13.173 - 11-oxo-beta-amyrin 30-oxidase / CYP72A154
Solyc07g032180	50.1024	-1.51068	0.314148	-4.80882	1.52e-06	7.53e-06	(1 of 2) PTHR10992//PTHR10992:SF866 - ALPHA/BETA HYDROLASE FOLD-CONTAINING PROTEIN // SUBFAMILY NOT NAMED
Solyc01g101070	68.2234	-1.51138	0.273815	-5.51971	3.4e-08	2.03e-07	(1 of 1) PTHR19241:SF259 - ABC TRANSPORTER G FAMILY MEMBER 33-RELATED
Solyc10g079210	26.2366	-1.51413	0.453368	-3.33974	0.000838581	0.00266097	(1 of 2) PTHR10774//PTHR10774:SF95 - EXTENDED SYNAPTOTAGMIN-RELATED // SUBFAMILY NOT NAMED
Solyc03g005820	43.6549	-1.5144	0.362667	-4.17572	2.97e-05	0.000122393	(1 of 6) PTHR31376:SF17 - PURINE PERMEASE 10-RELATED
Solyc02g065220	847.239	-1.51442	0.075624	-20.0257	3.29e-89	2.24e-87	(1 of 19) 1.14.13.152 - Geraniol 8-hydroxylase / G10H
Solyc02g080520	20.403	-1.51606	0.534772	-2.83497	0.00458299	0.0122697	(1 of 3) PTHR31071:SF2 - F11F12.2 PROTEIN
Solyc10g006150	20.192	-1.5184	0.464006	-3.27237	0.00106649	0.00330501	(1 of 28) PF05553 - Cotton fibre expressed protein (DUF761)
Solyc01g073720	15.8935	-1.51934	0.600907	-2.52841	0.011458	0.0278495	#N/A
Solyc06g071335	11.1953	-1.52169	0.597213	-2.54799	0.0108345	0.0265231	#N/A
Solyc02g080310	217.107	-1.52526	0.16033	-9.51325	1.85e-21	2.68e-20	(1 of 1) IPR014744 - Nuclear receptor coactivator, CREB-bp-like, interlocking
Solyc02g065600	16.6066	-1.52596	0.613533	-2.48716	0.0128767	0.030882	(1 of 26) IPR025846//IPR026057//IPR029962 - PMR5 N-terminal domain // PC-Esterase // Trichome birefringence-like family
Solyc04g079700	91.0456	-1.52776	0.240078	-6.3636	1.97e-10	1.47e-09	(1 of 5) PTHR22844//PTHR22844:SF145 - F-BOX AND WD40 DOMAIN PROTEIN // SUBFAMILY NOT NAMED
Solyc09g075720	93.1348	-1.52874	0.222315	-6.87644	6.14e-12	5.18e-11	(1 of 2) PTHR27001:SF29 - PROTEIN KINASE FAMILY PROTEIN-RELATED
Solyc05g005920	217.094	-1.53034	0.154547	-9.90208	4.08e-23	6.31e-22	(1 of 6) PTHR11654//PTHR11654:SF150 - OLIGOPEPTIDE TRANSPORTER-RELATED // SUBFAMILY NOT NAMED
Solyc08g076080	23.5071	-1.53117	0.436936	-3.50433	0.000457753	0.00153123	(1 of 2) PTHR31062:SF16 - XYLOGLUCAN ENDOTRANSGLUCOSYLASE/HYDROLASE PROTEIN 29-RELATED
Solyc05g056120	788.403	-1.53334	0.0758107	-20.2259	5.79e-91	4.04e-89	(1 of 2) PTHR10071:SF194 - GATA TRANSCRIPTION FACTOR 8
Solyc01g028803	498.384	-1.53938	0.113769	-13.5307	1.03e-41	2.88e-40	(1 of 316) PF00067 - Cytochrome P450 (p450)
Solyc12g098930	14.7574	-1.54025	0.585705	-2.62974	0.00854506	0.0214869	(1 of 2) 2.7.11.2 - [Pyruvate dehydrogenase (acetyl-transferring)] kinase / Pyruvate dehydrogenase kinase (phosphorylating)
Solyc07g066510	12.8861	-1.54269	0.676211	-2.28138	0.0225259	0.0504185	(1 of 1) PTHR31717//PTHR31717:SF9 - FAMILY NOT NAMED // ACTIVATOR OF SPORAMIN LUC 2
Solyc09g098350	8.95478	-1.54287	0.773315	-1.99513	0.0460284	0.0937262	(1 of 6) PF00646//PF08268 - F-box domain (F-box) // F-box associated domain (FBA_3)
Solyc07g063930	473.157	-1.54326	0.119621	-12.9012	4.43e-38	1.12e-36	(1 of 2) PTHR24064//PTHR24064:SF292 - FAMILY NOT NAMED // ORGANIC CATION/CARNITINE TRANSPORTER 4
Solyc08g077460	521.914	-1.54362	0.109286	-14.1246	2.68e-45	8.38e-44	(1 of 3) PTHR10044//PTHR10044:SF131 - INHIBITOR OF APOPTOSIS // SUBFAMILY NOT NAMED
Solyc08g067630	25.0625	-1.54363	0.496714	-3.10768	0.00188562	0.00553599	(1 of 1) PTHR37210:SF2 - EXPRESSED PROTEIN
Solyc03g118140	23.4537	-1.54436	0.462235	-3.34106	0.000834591	0.00264968	(1 of 2) KOG3808 - Uncharacterized conserved protein
Solyc03g034010	63.1976	-1.54503	0.289892	-5.32968	9.84e-08	5.62e-07	(1 of 3) PTHR22849:SF40 - U-BOX DOMAIN-CONTAINING PROTEIN 5
Solyc05g006680	432.03	-1.54566	0.104801	-14.7485	3.15e-49	1.09e-47	(1 of 1) PTHR11214:SF103 - BETA-1,3-GALACTOSYLTRANSFERASE 17-RELATED
Solyc07g061800	25.6158	-1.54734	0.454585	-3.40385	0.00066442	0.0021468	(1 of 2) PTHR11220//PTHR11220:SF25 - HEME-BINDING PROTEIN-RELATED // F3F9.4
Solyc01g098020	102.445	-1.54799	0.205445	-7.53482	4.89e-14	4.82e-13	(1 of 4) PTHR13256//PTHR13256:SF35 - N-ACETYLTRANSFERASE 9 // ALANINE ACETYL TRANSFERASE-LIKE PROTEIN
Solyc08g078300	204.747	-1.54814	0.155454	-9.95882	2.31e-23	3.62e-22	(1 of 3) IPR000047//IPR001356//IPR003106//IPR006712//IPR009057 - Helix-turn-helix motif // Homeobox domain // Leucine zipper, homeobox-associated // HD-ZIP protein, N-terminal // Homeodomain-like
Solyc05g053290	179.731	-1.54932	0.153158	-10.1158	4.7e-24	7.56e-23	(1 of 1) PTHR13832//PTHR13832:SF316 - PROTEIN PHOSPHATASE 2C // PROTEIN PHOSPHATASE 2C 43-RELATED
Solyc02g081470	9.49556	-1.54938	0.716305	-2.16302	0.0305395	0.0658264	(1 of 24) 3.1.4.46 - Glycerophosphodiester phosphodiesterase / Glycerophosphoryl diester phosphodiesterase
Solyc09g082810	300.842	-1.55078	0.18434	-8.4126	4.01e-17	4.72e-16	(1 of 10) PF07172 - Glycine rich protein family (GRP)
Solyc05g042010	7.31071	-1.55507	0.756159	-2.05654	0.0397301	0.0823399	(1 of 1) IPR003121//IPR004252 - SWIB/MDM2 domain // Probable transposase, Ptta/En/Spm, plant
Solyc03g044590	10.2975	-1.55804	0.696274	-2.23769	0.0252416	0.0556178	(1 of 3) PF06916 - Protein of unknown function (DUF1279) (DUF1279)
Solyc05g013530	668.813	-1.55913	0.0906955	-17.1908	3.11e-66	1.47e-64	(1 of 38) PF00564 - PB1 domain (PB1)
Solyc08g076970	12813.2	-1.55918	0.0482854	-32.291	9.35e-229	2.24e-226	(1 of 3) 3.56 - Acetylornithine deacetylase / N-acetylornithinase
Solyc07g021630	28.8904	-1.5607	0.425228	-3.67027	0.000242299	0.000854895	(1 of 6) K00826 - branched-chain amino acid aminotransferase (E2.6.1.42, ilvE)
Solyc11g012060	504.763	-1.56073	0.098831	-15.7919	3.54e-56	1.41e-54	(1 of 1) PTHR31903//PTHR31903:SF6 - FAMILY NOT NAMED // F12F1.11-RELATED
Solyc08g006970	65.1328	-1.56164	0.309541	-5.04501	4.54e-07	2.39e-06	(1 of 3) PTHR23155//PTHR23155:SF501 - LEUCINE-RICH REPEAT-CONTAINING PROTEIN // SUBFAMILY NOT NAMED
Solyc02g063355	53.3231	-1.56356	0.345016	-4.53187	5.85e-06	2.68e-05	(1 of 3) PTHR23180//PTHR23180:SF285 - CENTAURIN/ARF // SUBFAMILY NOT NAMED
Solyc05g007470	265.813	-1.56395	0.160596	-9.73845	2.07e-22	3.14e-21	(1 of 3) PTHR23070:SF5 - AAA-TYPE ATPASE FAMILY PROTEIN-RELATED
Solyc01g090380	49.6481	-1.56455	0.382068	-4.09495	4.22e-05	0.000169625	(1 of 1) KOG2800 - Conserved developmentally regulated protein
Solyc03g033520	31.5139	-1.56606	0.364228	-4.29968	1.71e-05	7.31e-05	(1 of 1) PTHR33642//PTHR33642:SF1 - FAMILY NOT NAMED // RNA-DIRECTED DNA POLYMERASE (REVERSE TRANSCRIPTASE)
Solyc09g074530	13.0662	-1.56922	0.619668	-2.53235	0.0113301	0.0275786	(1 of 1) PTHR10791//PTHR10791:SF49 - RAG1-ACTIVATING PROTEIN 1 // SUBFAMILY NOT NAMED
Solyc02g092760	35.6012	-1.57108	0.396922	-3.95816	7.55e-05	0.000291509	(1 of 2) PTHR10992:SF891 - STRIGOLACTONE ESTERASE D14 HOMOLOG-RELATED
Solyc06g073490	68.5653	-1.57277	0.314077	-5.00758	5.51e-07	2.88e-06	#N/A
Solyc03g098795	3367.22	-1.57297	0.206133	-7.63085	2.33e-14	2.34e-13	(1 of 16) PF02428 - Potato type II proteinase inhibitor family (Prot_inhib_II)
Solyc02g079490	399.309	-1.57454	0.117777	-13.3688	9.2e-41	2.53e-39	(1 of 1) PTHR31642:SF6 - HXXXD-TYPE ACYL-TRANSFERASE-RELATED
Solyc09g025310	9.13054	-1.57699	0.751269	-2.09911	0.0358076	0.0753125	(1 of 92) PF02365 - No apical meristem (NAM) protein (NAM)
Solyc01g111960	9.99053	-1.57839	0.653576	-2.41501	0.0157349	0.0367414	(1 of 1) PTHR22835//PTHR22835:SF268 - ZINC FINGER FYVE DOMAIN CONTAINING PROTEIN // SUBFAMILY NOT NAMED
Solyc06g049030	290.769	-1.58004	0.130681	-12.0908	1.18e-33	2.72e-32	(1 of 6) K19040 - E3 ubiquitin-protein ligase ATL10/75/76/77/78 [EC:6.39] (ATL76S)
Solyc07g041070	79.9133	-1.58034	0.265155	-5.96007	2.52e-09	1.7e-08	(1 of 28) PF05553 - Cotton fibre expressed protein (DUF761)
Solyc01g005710	53.7956	-1.5825	0.335677	-4.71435	2.42e-06	1.17e-05	(1 of 261) PF08263 - Leucine rich repeat N-terminal domain (LRRNT_2)
Solyc03g119110	859.178	-1.58729	0.0801462	-19.8049	2.7e-87	1.77e-85	(1 of 2) PTHR34056//PTHR34056:SF1 - FAMILY NOT NAMED // GENOMIC DNA, CHROMOSOME 3, P1 CLONE: MRC8
Solyc01g006790	263.963	-1.58743	0.143277	-11.0795	1.58e-28	3.01e-27	(1 of 5) PTHR33264:SF5 - EXPRESSED PROTEIN-RELATED
Solyc06g008360	31.0715	-1.5876	0.473466	-3.35315	0.000798964	0.00254447	(1 of 92) PF02365 - No apical meristem (NAM) protein (NAM)
Solyc02g076980	40.8024	-1.58917	0.355727	-4.4674	7.92e-06	3.58e-05	#N/A
Solyc12g006860	59.9094	-1.59055	0.28929	-5.49812	3.84e-08	2.28e-07	(1 of 2) PTHR24282//PTHR24282:SF25 - CYTOCHROME P450 FAMILY MEMBER // CYTOCHROME P450 734A1
Solyc10g080260	650.033	-1.59083	0.0989943	-16.0699	4.15e-58	1.71e-56	(1 of 5) PTHR14493//PTHR14493:SF47 - UNCHARACTERIZED // ZINC FINGER CCCH DOMAIN-CONTAINING PROTEIN 56
Solyc02g081900	323.126	-1.59559	0.123346	-12.9358	2.83e-38	7.18e-37	(1 of 10) PF01535//PF13041//PF13812//PF14432 - PPR repeat (PPR) // PPR repeat family (PPR_2) // Pentatricopeptide repeat domain (PPR_3) // DYW family of nucleic acid deaminases (DYW_deaminase)
Solyc11g010700	73.0804	-1.59887	0.27615	-5.78984	7.05e-09	4.54e-08	(1 of 1) PTHR27003:SF81 - U-BOX DOMAIN-CONTAINING PROTEIN 50-RELATED
Solyc03g083910	1347.32	-1.6014	0.0711234	-22.5158	2.91e-112	2.53e-110	#N/A
Solyc11g012310	10.1381	-1.6045	0.703076	-2.28211	0.0224829	0.0503362	#N/A
Solyc01g009160	115.193	-1.60715	0.229986	-6.98802	2.79e-12	2.42e-11	(1 of 1) PTHR31852:SF0 - LATE EMBRYOGENESIS ABUNDANT HYDROXYPROLINE-RICH GLYCOPROTEIN
Solyc07g063860	159.109	-1.6105	0.181755	-8.86085	7.94e-19	1.03e-17	(1 of 22) PF04398 - Protein of unknown function, DUF538 (DUF538)
Solyc01g102720	51.0579	-1.6123	0.288116	-5.59601	2.19e-08	1.34e-07	(1 of 1) PTHR19308:SF14 - PROTEIN T28D6.7
Solyc08g082870	117.192	-1.61729	0.218569	-7.39947	1.37e-13	1.3e-12	(1 of 5) PTHR24320:SF81 - NAD(P)-BINDING ROSSMANN-FOLD SUPERFAMILY PROTEIN
Solyc12g036500	53.6563	-1.61983	0.313831	-5.16147	2.45e-07	1.34e-06	(1 of 2) PTHR10759//PTHR10759:SF6 - 60S RIBOSOMAL PROTEIN L34 // SUBFAMILY NOT NAMED
Solyc04g015460	33.3303	-1.61984	0.43332	-3.73822	0.000185327	0.000668746	(1 of 1) IPR000719//IPR001480//IPR002290//IPR011009//IPR020635//IPR024171 - Protein kinase domain // Bulb-type lectin domain // Serine/threonine/dual specificity protein kinase, catalytic domain // Protein kinase-like domain // Tyrosine-protein kinase, catalytic domain // S-receptor-like serine/threonine-protein kinase
Solyc07g055750	14.2411	-1.62269	0.784568	-2.06826	0.0386152	0.0803003	(1 of 4) PTHR10426//PTHR10426:SF22 - STRICTOSIDINE SYNTHASE-RELATED // SUBFAMILY NOT NAMED
Solyc09g016950	141.154	-1.62624	0.219944	-7.39387	1.43e-13	1.36e-12	#N/A
Solyc03g065235	15.744	-1.62721	0.49412	-3.29316	0.000990687	0.00309352	#N/A
Solyc07g042470	11.3565	-1.62856	0.587313	-2.77291	0.00555582	0.0146004	(1 of 1) IPR003676//IPR029058 - Small auxin-up RNA // Alpha/Beta hydrolase fold
Solyc01g088590	15.8546	-1.62926	0.680746	-2.39334	0.0166959	0.038725	#N/A
Solyc02g093525	184.993	-1.62969	0.170114	-9.57995	9.71e-22	1.43e-20	#N/A
Solyc09g098770	38.7828	-1.63052	0.397652	-4.10037	4.12e-05	0.000166026	(1 of 19) 1.14.13.152 - Geraniol 8-hydroxylase / G10H
Solyc09g090680	138.973	-1.63057	0.221733	-7.35372	1.93e-13	1.82e-12	(1 of 4) PTHR32080:SF4 - CYSTEINE-RICH REPEAT SECRETORY PROTEIN 11-RELATED
Solyc03g044480	67.9931	-1.63147	0.268983	-6.06533	1.32e-09	9.14e-09	(1 of 2) PTHR10265:SF24 - CYCLIN-DEPENDENT KINASE INHIBITOR 1-RELATED
Solyc06g009370	515.79	-1.63205	0.104686	-15.5899	8.53e-55	3.31e-53	#N/A
Solyc10g085440	45.152	-1.63508	0.33447	-4.88856	1.02e-06	5.15e-06	(1 of 1123) 2.7.11.1 - Non-specific serine/threonine protein kinase / Threonine-specific protein kinase
Solyc08g079420	76.357	-1.63537	0.31118	-5.25538	1.48e-07	8.29e-07	(1 of 106) KOG0156 - Cytochrome P450 CYP2 subfamily
Solyc11g010270	974.898	-1.63603	0.0805812	-20.3029	1.21e-91	8.56e-90	(1 of 52) K09338 - homeobox-leucine zipper protein (HD-ZIP)
Solyc01g089880	58.9802	-1.63623	0.370707	-4.41381	1.02e-05	4.51e-05	(1 of 8) KOG3142 - Prenylated rab acceptor 1
Solyc01g005980	115.034	-1.63764	0.266822	-6.13759	8.38e-10	5.91e-09	(1 of 22) PF04398 - Protein of unknown function, DUF538 (DUF538)
Solyc03g078580	106.159	-1.6377	0.246209	-6.65165	2.9e-11	2.32e-10	#N/A
Solyc05g007210	53.8416	-1.64227	0.331952	-4.94731	7.52e-07	3.87e-06	(1 of 2) PTHR12565:SF148 - PROTEIN BANQUO 3
Solyc02g086120	7.94853	-1.64381	0.787185	-2.08822	0.0367783	0.0770118	#N/A
Solyc03g115730	73.7246	-1.64496	0.287681	-5.71801	1.08e-08	6.82e-08	#N/A
Solyc09g008830	10.9563	-1.64507	0.713036	-2.30713	0.0210477	0.0475665	#N/A
Solyc05g007220	147.422	-1.64627	0.183351	-8.97877	2.74e-19	3.62e-18	(1 of 3) PTHR24413//PTHR24413:SF138 - FAMILY NOT NAMED // F-BOX/KELCH-REPEAT PROTEIN SKIP11
Solyc04g058110	96.5971	-1.64868	0.210256	-7.8413	4.46e-15	4.68e-14	(1 of 1) IPR000719//IPR000742//IPR000858//IPR001480//IPR002290//IPR003609//IPR011009//IPR020635//IPR024171 - Protein kinase domain // EGF-like domain // S-locus glycoprotein domain // Bulb-type lectin domain // Serine/threonine/dual specificity protein kinase, catalytic domain // PAN/Apple domain // Protein kinase-like domain // Tyrosine-protein kinase, catalytic domain // S-receptor-like serine/…
Solyc05g055910	64.3297	-1.64953	0.316029	-5.21956	1.79e-07	9.93e-07	(1 of 2) PTHR17204//PTHR17204:SF30 - PRE-MRNA PROCESSING PROTEIN PRP39-RELATED // SUBFAMILY NOT NAMED
Solyc01g066457	56.8308	-1.65008	0.381558	-4.3246	1.53e-05	6.59e-05	(1 of 6) PTHR10992//PTHR10992:SF829 - ALPHA/BETA HYDROLASE FOLD-CONTAINING PROTEIN // ALPHA/BETA-HYDROLASES SUPERFAMILY PROTEIN
Solyc01g081250	95.8678	-1.65225	0.247609	-6.6728	2.51e-11	2.01e-10	(1 of 6) PTHR11260//PTHR11260:SF254 - GLUTATHIONE S-TRANSFERASE, GST, SUPERFAMILY, GST DOMAIN CONTAINING // GLUTATHIONE S-TRANSFERASE U8
Solyc05g055340	106.111	-1.65568	0.205711	-8.04861	8.37e-16	9.18e-15	(1 of 1) IPR014002//IPR016197 - Agenet domain, plant type // Chromo domain-like
Solyc05g009120	67.3012	-1.65686	0.28101	-5.89608	3.72e-09	2.48e-08	(1 of 32) PF02485 - Core-2/I-Branching enzyme (Branch)
Solyc10g054820	1824.59	-1.65846	0.0604648	-27.4286	1.25e-165	1.84e-163	(1 of 6) PTHR19139//PTHR19139:SF162 - AQUAPORIN TRANSPORTER // SUBFAMILY NOT NAMED
Solyc06g048930	11.7442	-1.65893	0.66222	-2.5051	0.0122416	0.0295395	(1 of 2) PTHR26402:SF521 - TWO-COMPONENT RESPONSE REGULATOR ARR16-RELATED
Solyc01g099990	10.3588	-1.66069	0.830322	-2.00005	0.0454947	0.0928758	(1 of 1) IPR001810//IPR014729//IPR025886 - F-box domain // Rossmann-like alpha/beta/alpha sandwich fold // Phloem protein 2-like
Solyc01g104650	85.8844	-1.66242	0.23834	-6.97501	3.06e-12	2.64e-11	(1 of 1) PTHR22952//PTHR22952:SF175 - CAMP-RESPONSE ELEMENT BINDING PROTEIN-RELATED // SUBFAMILY NOT NAMED
Solyc04g077170	53.7047	-1.66323	0.32298	-5.14965	2.61e-07	1.42e-06	(1 of 1) PTHR33109:SF13 - EPIDERMAL PATTERNING FACTOR-LIKE PROTEIN 8
Solyc01g110920	190.508	-1.6643	0.158403	-10.5067	8.05e-26	1.4e-24	#N/A
Solyc06g082040	14.5699	-1.66641	0.655273	-2.54308	0.010988	0.0268418	(1 of 2) PTHR31917:SF17 - AGENET DOMAIN-CONTAINING PROTEIN
Solyc01g080130	787.452	-1.66901	0.0873691	-19.103	2.39e-81	1.45e-79	(1 of 2) PTHR35124//PTHR35124:SF1 - FAMILY NOT NAMED // F28L1.9 PROTEIN
Solyc10g080890	28.0149	-1.67004	0.439302	-3.80158	0.000143777	0.000529077	(1 of 1) PTHR24322//PTHR24322:SF575 - FAMILY NOT NAMED // ROSSMANN-FOLD NAD(P)-BINDING DOMAIN-CONTAINING PROTEIN
Solyc10g007070	78.3413	-1.67188	0.298938	-5.59273	2.24e-08	1.37e-07	(1 of 4) PTHR33021//PTHR33021:SF45 - FAMILY NOT NAMED // EARLY NODULIN-LIKE PROTEIN 3-RELATED
Solyc04g150172	10.6805	-1.67192	0.704536	-2.37308	0.0176402	0.0406392	(1 of 9) PTHR24078//PTHR24078:SF279 - DNAJ HOMOLOG SUBFAMILY C MEMBER // DUPLICATED SANT DNA-BINDING DOMAIN-CONTAINING PROTEIN
Solyc06g005300	10.5361	-1.67361	0.711781	-2.3513	0.018708	0.0428044	(1 of 2) PTHR33431//PTHR33431:SF2 - FAMILY NOT NAMED // GB|AAD24366.1
Solyc01g091030	375.241	-1.67494	0.114149	-14.6733	9.56e-49	3.25e-47	(1 of 2) PTHR31374//PTHR31374:SF56 - FAMILY NOT NAMED // AUXIN-REGULATED PROTEIN-RELATED
Solyc04g071360	745.654	-1.6763	0.0861194	-19.4648	2.18e-84	1.41e-82	(1 of 2) PTHR21654:SF9 - TRIHELIX TRANSCRIPTION FACTOR GT-2
Solyc04g082270	63.8227	-1.67689	0.316536	-5.29763	1.17e-07	6.66e-07	(1 of 16) PF03087 - Arabidopsis protein of unknown function (DUF241)
Solyc06g008870	71.206	-1.67757	0.261127	-6.42436	1.32e-10	1.01e-09	(1 of 3) K14493 - gibberellin receptor GID1 (GID1)
Solyc05g043390	13.4806	-1.679	0.660423	-2.5423	0.0110125	0.0268944	#N/A
Solyc04g081790	98.9226	-1.67963	0.246023	-6.82713	8.66e-12	7.21e-11	(1 of 2) PTHR22835//PTHR22835:SF188 - ZINC FINGER FYVE DOMAIN CONTAINING PROTEIN // SUBFAMILY NOT NAMED
Solyc10g011730	53.5099	-1.68005	0.318619	-5.27291	1.34e-07	7.57e-07	(1 of 1) PTHR33374//PTHR33374:SF6 - FAMILY NOT NAMED // ARABINOGALACTAN PEPTIDE 16-RELATED
Solyc11g012120	46.2615	-1.68014	0.492941	-3.40839	0.000653475	0.00211329	(1 of 1) PTHR31579//PTHR31579:SF15 - FAMILY NOT NAMED // F2401.16
Solyc01g007010	115.241	-1.68184	0.215508	-7.80407	5.99e-15	6.23e-14	(1 of 5) PTHR22849//PTHR22849:SF48 - WDSAM1 PROTEIN // SUBFAMILY NOT NAMED
Solyc02g067350	24.0538	-1.68186	0.506505	-3.32052	0.000898494	0.00283205	(1 of 2) PTHR10759//PTHR10759:SF1 - 60S RIBOSOMAL PROTEIN L34 // SUBFAMILY NOT NAMED
Solyc06g051000	36.2659	-1.68867	0.328559	-5.13963	2.75e-07	1.49e-06	(1 of 1) PTHR10108//PTHR10108:SF840 - METHYLTRANSFERASE // SUBFAMILY NOT NAMED
Solyc02g067520	174.124	-1.69227	0.177849	-9.51521	1.81e-21	2.64e-20	#N/A
Solyc05g150117	123.24	-1.69296	0.172344	-9.82318	8.95e-23	1.37e-21	#N/A
Solyc10g009380	6.87129	-1.69453	0.840895	-2.01515	0.0438894	0.0900177	#N/A
Solyc07g041925	12.8941	-1.69534	0.674584	-2.51316	0.0119655	0.0289377	#N/A
Solyc01g095100	101.607	-1.69761	0.294798	-5.75854	8.48e-09	5.42e-08	(1 of 2) PTHR32096//PTHR32096:SF31 - FAMILY NOT NAMED // WRKY TRANSCRIPTION FACTOR 22
Solyc08g074960	146.169	-1.70174	0.191826	-8.87127	7.23e-19	9.39e-18	(1 of 1) PTHR21576:SF7 - MAJOR FACILITATOR PROTEIN-RELATED
Solyc02g079290	11.5241	-1.70495	0.648517	-2.629	0.00856367	0.0215308	(1 of 1) PTHR11362//PTHR11362:SF34 - PHOSPHATIDYLETHANOLAMINE-BINDING PROTEIN // SUBFAMILY NOT NAMED
Solyc03g013240	1278.66	-1.70519	0.0731516	-23.3103	3.48e-120	3.43e-118	(1 of 1) PF14234 - Domain of unknown function (DUF4336) (DUF4336)
Solyc12g099170	47.0298	-1.70522	0.334637	-5.09573	3.47e-07	1.85e-06	(1 of 1) PTHR32133:SF83 - F-BOX ASSOCIATED UBIQUITINATION EFFECTOR FAMILY PROTEIN-RELATED
Solyc11g066510	20.0042	-1.7053	0.46198	-3.69128	0.000223126	0.000793611	(1 of 2) PTHR14155//PTHR14155:SF2 - RING FINGER DOMAIN-CONTAINING // RING-H2 FINGER PROTEIN ATL60
Solyc09g065430	10.6041	-1.70554	0.73873	-2.30875	0.0209575	0.0473802	(1 of 49) PF14368 - Probable lipid transfer (LTP_2)
Solyc03g112540	79.6386	-1.70698	0.293953	-5.807	6.36e-09	4.12e-08	(1 of 5) PTHR24320//PTHR24320:SF81 - FAMILY NOT NAMED // NAD(P)-BINDING ROSSMANN-FOLD SUPERFAMILY PROTEIN
Solyc04g063380	247.138	-1.70736	0.158683	-10.7596	5.34e-27	9.72e-26	(1 of 1) K03875 - F-box and leucine-rich repeat protein 1 (S-phase kinase-associated protein 2) (SKP2, FBXL1)
Solyc01g099820	19.156	-1.7086	0.564501	-3.02675	0.002472	0.00706166	(1 of 3) PF04588 - Hypoxia induced protein conserved region (HIG_1_N)
Solyc03g112460	157.995	-1.71136	0.182789	-9.36247	7.79e-21	1.1e-19	(1 of 3) K16903 - L-tryptophan---pyruvate aminotransferase (TAA1)
Solyc01g107210	42.1092	-1.71296	0.364847	-4.695	2.67e-06	1.28e-05	(1 of 4) PF12767 - Transcriptional regulator of RNA polII, SAGA, subunit (SAGA-Tad1)
Solyc04g076340	672.436	-1.71519	0.099165	-17.2963	5.01e-67	2.42e-65	#N/A
Solyc07g052770	33.578	-1.71542	0.370632	-4.62836	3.69e-06	1.74e-05	(1 of 2) PF00560//PF00931//PF13676 - Leucine Rich Repeat (LRR_1) // NB-ARC domain (NB-ARC) // TIR domain (TIR_2)
Solyc05g012000	10.837	-1.7188	0.682171	-2.5196	0.011749	0.028474	(1 of 1) PTHR31964:SF39 - ADENINE NUCLEOTIDE ALPHA HYDROLASES-LIKE PROTEIN
Solyc01g110720	18.2731	-1.71885	0.5521	-3.1133	0.00185008	0.0054386	(1 of 80) K14488 - SAUR family protein (SAUR)
Solyc02g021230	13.4686	-1.71906	0.610715	-2.81483	0.00488023	0.0129862	(1 of 2) PTHR24015:SF419 - NUCLEOTIDE-DIPHOSPHO-SUGAR TRANSFERASE DOMAIN-CONTAINING PROTEIN-RELATED
Solyc02g083785	30.0775	-1.72322	0.405152	-4.25327	2.11e-05	8.87e-05	#N/A
Solyc05g054405	249.189	-1.7244	0.166553	-10.3535	4.04e-25	6.81e-24	(1 of 2) PTHR14241//PTHR14241:SF18 - INTERFERON-INDUCED PROTEIN 44 // SUBFAMILY NOT NAMED
Solyc09g014740	97.3817	-1.73014	0.238679	-7.24882	4.2e-13	3.87e-12	(1 of 3) IPR000719//IPR000742//IPR001881//IPR002290//IPR011009//IPR013320//IPR020635//IPR025287 - Protein kinase domain // EGF-like domain // EGF-like calcium-binding domain // Serine/threonine/dual specificity protein kinase, catalytic domain // Protein kinase-like domain // Concanavalin A-like lectin/glucanase domain // Tyrosine-protein kinase, catalytic domain // Wall-associated receptor kinas…
Solyc01g110100	33.1403	-1.73128	0.388112	-4.46076	8.17e-06	3.68e-05	(1 of 6) K11975 - E3 ubiquitin-protein ligase RNF144 [EC:6.39] (RNF144)
Solyc04g054260	131.205	-1.73446	0.208245	-8.32895	8.16e-17	9.38e-16	(1 of 74) IPR001128//IPR002397//IPR002401//IPR002403 - Cytochrome P450 // Cytochrome P450, B-class // Cytochrome P450, E-class, group I // Cytochrome P450, E-class, group IV
Solyc05g009820	1545.92	-1.73555	0.0578554	-29.9981	1.04e-197	2.06e-195	(1 of 1) PTHR13778//PTHR13778:SF4 - GLYCOSYLTRANSFERASE 8 DOMAIN-CONTAINING PROTEIN // GALACTURONOSYLTRANSFERASE-LIKE 3-RELATED
Solyc09g090560	28.9105	-1.73586	0.504833	-3.43849	0.000584958	0.00191152	(1 of 1) PTHR16007//PTHR16007:SF30 - EPIDIDYMAL MEMBRANE PROTEIN E9-RELATED // SUBFAMILY NOT NAMED
Solyc08g067180	91.8382	-1.73597	0.253717	-6.84216	7.8e-12	6.52e-11	(1 of 1) PTHR23111//PTHR23111:SF34 - ZINC FINGER PROTEIN // SUBFAMILY NOT NAMED
Solyc01g088450	43.8955	-1.73697	0.400044	-4.34195	1.41e-05	6.15e-05	(1 of 1) PTHR14155//PTHR14155:SF146 - RING FINGER DOMAIN-CONTAINING // SUBFAMILY NOT NAMED
Solyc11g010340	12.6942	-1.73748	0.678444	-2.56098	0.0104379	0.0256523	(1 of 3) PTHR11969//PTHR11969:SF19 - MAX DIMERIZATION, MAD // SUBFAMILY NOT NAMED
Solyc01g068370	31.945	-1.73761	0.389748	-4.4583	8.26e-06	3.72e-05	(1 of 1) K11433 - histone-lysine N-methyltransferase SETMAR (SETMAR)
Solyc10g080980	52.4754	-1.73767	0.39842	-4.3614	1.29e-05	5.66e-05	(1 of 40) IPR000620//IPR030184 - EamA domain // WAT1-related protein
Solyc02g077550	6.31511	-1.74152	0.856047	-2.03437	0.0419142	0.0863609	(1 of 3) PTHR31168:SF5 - EMB|CAB89385.1
Solyc09g008780	2844.17	-1.74283	0.0555849	-31.3543	8.49e-216	1.86e-213	(1 of 1) PTHR14255//PTHR14255:SF5 - ATP-DEPENDENT PROTEASE CEREBLON // SUBFAMILY NOT NAMED
Solyc03g033410	172.507	-1.74334	0.175318	-9.94389	2.68e-23	4.18e-22	(1 of 1) IPR000608//IPR006575//IPR016135 - Ubiquitin-conjugating enzyme E2 // RWD domain // Ubiquitin-conjugating enzyme/RWD-like
Solyc08g080630	47.6282	-1.74368	0.40787	-4.27508	1.91e-05	8.1e-05	(1 of 21) PF00280 - Potato inhibitor I family (potato_inhibit)
Solyc01g097170	111.441	-1.74382	0.223432	-7.80469	5.96e-15	6.21e-14	#N/A
Solyc10g080670	42.4243	-1.74384	0.42674	-4.08643	4.38e-05	0.000175816	(1 of 2) PTHR33646:SF2 - F20H23.8 PROTEIN-RELATED
Solyc07g065810	8.03681	-1.7452	0.875386	-1.99363	0.046192	0.0939868	(1 of 2) PTHR14155:SF83 - RING/U-BOX DOMAIN-CONTAINING PROTEIN
Solyc05g015850	6.80053	-1.74661	0.88374	-1.97638	0.0481117	0.0973442	(1 of 2) PTHR31221//PTHR31221:SF25 - FAMILY NOT NAMED // WRKY TRANSCRIPTION FACTOR 45-RELATED
Solyc07g052950	89.2142	-1.74989	0.227413	-7.69478	1.42e-14	1.44e-13	#N/A
Solyc09g018490	20.5359	-1.75063	0.498115	-3.5145	0.000440581	0.00147802	(1 of 1) PTHR32444//PTHR32444:SF6 - FAMILY NOT NAMED // D-MANNOSE BINDING LECTIN PROTEIN WITH APPLE-LIKE CARBOHYDRATE-BINDING DOMAIN
Solyc05g052880	18.6216	-1.75327	0.523675	-3.34801	0.000813945	0.00258994	#N/A
Solyc05g007950	12.541	-1.75415	0.779123	-2.25145	0.0243572	0.0539339	(1 of 2) PTHR11240//PTHR11240:SF20 - RIBONUCLEASE T2 // SUBFAMILY NOT NAMED
Solyc05g008105	551.463	-1.75618	0.108102	-16.2456	2.4e-59	1e-57	#N/A
Solyc09g042780	15.3295	-1.75691	0.612493	-2.86846	0.00412477	0.011168	#N/A
Solyc02g086440	346.147	-1.75817	0.129156	-13.6128	3.36e-42	9.61e-41	(1 of 13) K10268 - F-box and leucine-rich repeat protein 2/20 (FBXL2_20)
Solyc07g026620	165.348	-1.75858	0.191989	-9.15979	5.2e-20	7.12e-19	#N/A
Solyc01g094360	14.3203	-1.75985	0.585687	-3.00477	0.00265783	0.00754688	(1 of 2) PTHR10641//PTHR10641:SF622 - MYB-LIKE DNA-BINDING PROTEIN MYB // SUBFAMILY NOT NAMED
Solyc11g010630	374.137	-1.76023	0.127781	-13.7753	3.59e-43	1.07e-41	(1 of 2) KOG4421 - Uncharacterized conserved protein
Solyc05g054770	54.1164	-1.76023	0.339746	-5.18103	2.21e-07	1.21e-06	(1 of 2) PTHR21726:SF49 - PHOSPHATIDYLINOSITOL N-ACETYGLUCOSAMINLYTRANSFERASE SUBUNIT P-LIKE PROTEIN
Solyc07g043660	25.7489	-1.76265	0.433308	-4.06788	4.74e-05	0.000189008	(1 of 33) PF00501//PF13193 - AMP-binding enzyme (AMP-binding) // AMP-binding enzyme C-terminal domain (AMP-binding_C)
Solyc01g007870	31.371	-1.76334	0.43571	-4.04704	5.19e-05	0.000205186	#N/A
Solyc07g053450	86.091	-1.76395	0.279037	-6.32157	2.59e-10	1.92e-09	(1 of 1) IPR004827//IPR008917 - Basic-leucine zipper domain // Transcription factor, Skn-1-like, DNA-binding domain
Solyc12g044950	10.3448	-1.76794	0.690829	-2.55916	0.0104925	0.0257646	(1 of 14) 1.35 - Transferred entry: 1.14.19.22
Solyc09g010090	82.0117	-1.76845	0.271969	-6.50242	7.9e-11	6.12e-10	#N/A
Solyc04g063245	180.978	-1.77122	0.168427	-10.5163	7.27e-26	1.27e-24	(1 of 36) 1.14.13.121 - Premnaspirodiene oxygenase / Hyoscymus muticus premnaspirodiene oxygenase
Solyc02g068010	107.561	-1.77182	0.257599	-6.87822	6.06e-12	5.11e-11	(1 of 2) PTHR31766:SF2 - DNA-BINDING STOREKEEPER PROTEIN-LIKE PROTEIN-RELATED
Solyc12g099370	120.897	-1.77387	0.209491	-8.4675	2.51e-17	2.99e-16	(1 of 3) PTHR10071//PTHR10071:SF203 - TRANSCRIPTION FACTOR GATA GATA BINDING FACTOR // GATA TRANSCRIPTION FACTOR 15-RELATED
Solyc01g007220	277.913	-1.77417	0.138903	-12.7727	2.33e-37	5.82e-36	(1 of 1) IPR004864//IPR006667 - Late embryogenesis abundant protein, LEA-14 // SLC41 divalent cation transporters, integral membrane domain
Solyc03g025290	507.935	-1.77738	0.102928	-17.2682	8.16e-67	3.91e-65	#N/A
Solyc06g053910	678.973	-1.77752	0.0955633	-18.6004	3.19e-77	1.79e-75	(1 of 14) PF04720 - PDDEXK-like family of unknown function (PDDEXK_6)
Solyc07g040661	10.4662	-1.77914	0.73264	-2.42839	0.015166	0.0355935	#N/A
Solyc09g091670	77.0556	-1.78138	0.256734	-6.93859	3.96e-12	3.4e-11	(1 of 7) PTHR19241//PTHR19241:SF221 - ATP-BINDING CASSETTE TRANSPORTER // SUBFAMILY NOT NAMED
Solyc06g072360	40.6563	-1.7859	0.389418	-4.58608	4.52e-06	2.11e-05	(1 of 1) PTHR10593:SF43 - SHOOT GRAVITROPISM5-LIKE PROTEIN
Solyc08g077480	314.442	-1.78709	0.123695	-14.4476	2.6e-47	8.65e-46	(1 of 16) PF04570 - zinc-finger of the FCS-type, C2-C2 (zf-FLZ)
Solyc01g065500	61.8691	-1.7896	0.279701	-6.39825	1.57e-10	1.19e-09	(1 of 1) PTHR10024//PTHR10024:SF182 - SYNAPTOTAGMIN // C2 CALCIUM/LIPID-BINDING AND PHOSPHORIBOSYLTRANSFERASE C-TERMINAL DOMAIN-CONTAINING PROTEIN
Solyc04g014730	29.7056	-1.79025	0.405539	-4.41451	1.01e-05	4.5e-05	(1 of 2) 3.7.1.2 - Fumarylacetoacetase / Fumarylacetoacetate hydrolase
Solyc03g121420	528.535	-1.7923	0.0963413	-18.6036	3e-77	1.7e-75	(1 of 4) K13248 - pyridoxal phosphate phosphatase PHOSPHO2 (PHOSPHO2)
Solyc06g053380	13.9213	-1.79231	0.669592	-2.67672	0.00743466	0.0190168	(1 of 2) PTHR22595//PTHR22595:SF37 - CHITINASE-RELATED // CHITINASE-RELATED
Solyc05g006340	41.6396	-1.79873	0.343242	-5.24042	1.6e-07	8.93e-07	(1 of 2) PTHR22844:SF159 - F3I6.5 PROTEIN
Solyc11g027887	44.8599	-1.80018	0.399201	-4.50944	6.5e-06	2.96e-05	(1 of 1) IPR001251//IPR009038 - CRAL-TRIO lipid binding domain // GOLD domain
Solyc02g032100	88.3196	-1.80103	0.220751	-8.15867	3.39e-16	3.77e-15	(1 of 3) PTHR11040:SF35 - ZINC TRANSPORTER 3-RELATED
Solyc04g008570	1181.62	-1.80174	0.0724871	-24.856	2.23e-136	2.46e-134	(1 of 176) PF01535//PF13041 - PPR repeat (PPR) // PPR repeat family (PPR_2)
Solyc07g005750	44.8297	-1.80501	0.329157	-5.48374	4.16e-08	2.47e-07	(1 of 13) K10268 - F-box and leucine-rich repeat protein 2/20 (FBXL2_20)
Solyc07g052970	114.852	-1.80603	0.190733	-9.46885	2.83e-21	4.07e-20	(1 of 16) IPR000210//IPR011333//IPR027356 - BTB/POZ domain // POZ domain // NPH3 domain
Solyc12g006530	64.4127	-1.807	0.302242	-5.97865	2.25e-09	1.52e-08	(1 of 1) PTHR11764:SF16 - ARABIDIOL SYNTHASE-RELATED
Solyc03g044420	6.24672	-1.80917	0.898833	-2.0128	0.0441355	0.0904621	#N/A
Solyc06g048750	11.9141	-1.81222	0.699764	-2.58976	0.00960424	0.0238442	#N/A
Solyc02g086490	18.1184	-1.81612	0.569818	-3.18719	0.00143663	0.00432965	(1 of 3) PTHR33203//PTHR33203:SF6 - FAMILY NOT NAMED // OLEOSIN 21.2 KDA-RELATED
Solyc10g084880	26.8052	-1.81732	0.462805	-3.92676	8.61e-05	0.000328995	(1 of 8) PF05003//PF11961 - Protein of unknown function (DUF668) (DUF668) // Domain of unknown function (DUF3475) (DUF3475)
Solyc02g092550	621.36	-1.821	0.0977748	-18.6244	2.04e-77	1.16e-75	(1 of 56) PF03195 - Protein of unknown function DUF260 (DUF260)
Solyc01g079830	213.531	-1.82114	0.16018	-11.3693	5.94e-30	1.2e-28	#N/A
Solyc11g009000	42.6296	-1.82227	0.345947	-5.26748	1.38e-07	7.79e-07	(1 of 2) PTHR10992//PTHR10992:SF742 - ALPHA/BETA HYDROLASE FOLD-CONTAINING PROTEIN // ALPHA/BETA-HYDROLASES SUPERFAMILY PROTEIN
Solyc09g065660	43.2747	-1.82346	0.336264	-5.42271	5.87e-08	3.43e-07	(1 of 1) PTHR10015//PTHR10015:SF160 - HEAT SHOCK TRANSCRIPTION FACTOR // SUBFAMILY NOT NAMED
Solyc11g072720	80.6781	-1.82383	0.259471	-7.02903	2.08e-12	1.82e-11	(1 of 8) IPR000210//IPR011333 - BTB/POZ domain // POZ domain
Solyc04g054910	3463.18	-1.82651	0.0420319	-43.4553	0	0	(1 of 8) PTHR31657//PTHR31657:SF9 - FAMILY NOT NAMED // ETHYLENE-RESPONSIVE TRANSCRIPTION FACTOR CRF5-RELATED
Solyc01g094670	103.875	-1.82675	0.262395	-6.96183	3.36e-12	2.9e-11	(1 of 1) PTHR15430:SF1 - GLOMULIN
Solyc03g059350	10.3954	-1.82816	0.873482	-2.09295	0.0363533	0.0762947	(1 of 2) IPR006068//IPR023298 - Cation-transporting P-type ATPase, C-terminal // P-type ATPase, transmembrane domain
Solyc01g096340	590.873	-1.83083	0.0896132	-20.4303	8.99e-93	6.47e-91	(1 of 80) K14488 - SAUR family protein (SAUR)
Solyc01g005920	55.4976	-1.83186	0.294666	-6.21675	5.08e-10	3.65e-09	(1 of 2) PTHR11785//PTHR11785:SF378 - AMINO ACID TRANSPORTER // SUBFAMILY NOT NAMED
Solyc07g054850	119.465	-1.83453	0.195378	-9.38964	6.02e-21	8.52e-20	(1 of 1) IPR012497 - Neurotoxin B-IV-like
Solyc10g009420	65.3058	-1.83753	0.296627	-6.19474	5.84e-10	4.17e-09	(1 of 5) PTHR10315:SF34 - E3 UBIQUITIN-PROTEIN LIGASE SINAT3-RELATED
Solyc07g006040	233.168	-1.83831	0.144499	-12.7219	4.47e-37	1.11e-35	#N/A
Solyc03g116320	275.63	-1.84138	0.149041	-12.3548	4.59e-35	1.09e-33	(1 of 2) PTHR31072//PTHR31072:SF33 - FAMILY NOT NAMED // TRANSCRIPTION FACTOR TCP15
Solyc03g098175	19.5819	-1.84375	0.521142	-3.53791	0.000403308	0.00136492	#N/A
Solyc10g085450	116.671	-1.84788	0.235262	-7.85453	4.01e-15	4.22e-14	(1 of 2) K12761 - carbon catabolite-derepressing protein kinase (SNF1)
Solyc05g051270	8.28998	-1.85146	0.738435	-2.50727	0.0121668	0.0293916	(1 of 2) PTHR32080:SF5 - CYSTEINE-RICH REPEAT SECRETORY PROTEIN 60
Solyc01g102610	5390.82	-1.85174	0.0500488	-36.9987	1.2e-299	5.26e-297	(1 of 9) 1.16.1.7 - Ferric-chelate reductase (NADH) / NADH:Fe(3+)-EDTA reductase
Solyc10g011750	47.7145	-1.85356	0.445427	-4.16132	3.16e-05	0.000129791	(1 of 1) PTHR31234:SF12 - LATE EMBRYOGENESIS ABUNDANT HYDROXYPROLINE-RICH GLYCOPROTEIN
Solyc01g110555	50.7906	-1.8568	0.290307	-6.396	1.59e-10	1.2e-09	(1 of 80) K14488 - SAUR family protein (SAUR)
Solyc04g072700	93.9491	-1.86725	0.207759	-8.98757	2.53e-19	3.36e-18	(1 of 1) PTHR22814//PTHR22814:SF84 - COPPER TRANSPORT PROTEIN ATOX1-RELATED // HEAVY-METAL-ASSOCIATED DOMAIN-CONTAINING PROTEIN
Solyc03g117690	341.017	-1.87081	0.119676	-15.6323	4.39e-55	1.72e-53	(1 of 2) PTHR13683//PTHR13683:SF263 - ASPARTYL PROTEASES // SUBFAMILY NOT NAMED
Solyc06g051260	82.6968	-1.87232	0.250885	-7.46287	8.47e-14	8.18e-13	(1 of 4) PTHR12565//PTHR12565:SF181 - STEROL REGULATORY ELEMENT-BINDING PROTEIN // SUBFAMILY NOT NAMED
Solyc07g043630	10.5997	-1.87487	0.695215	-2.69682	0.00700044	0.0180011	(1 of 33) PF00501//PF13193 - AMP-binding enzyme (AMP-binding) // AMP-binding enzyme C-terminal domain (AMP-binding_C)
Solyc05g013580	473.243	-1.88071	0.10053	-18.7079	4.27e-78	2.46e-76	(1 of 4) 2.444 - Beta-1,4-mannosyl-glycoprotein 4-beta-N-acetylglucosaminyltransferase / acetylglucosaminyltransferase III
Solyc02g065190	213.753	-1.88146	0.177423	-10.6044	2.84e-26	5.02e-25	(1 of 19) 1.14.13.152 - Geraniol 8-hydroxylase / G10H
Solyc06g076120	529.044	-1.88301	0.094533	-19.9191	2.78e-88	1.87e-86	(1 of 2) PTHR32382//PTHR32382:SF0 - FAMILY NOT NAMED // FASCICLIN-LIKE ARABINOGALACTAN PROTEIN 4
Solyc08g081470	12.0088	-1.8855	0.665241	-2.83431	0.00459254	0.0122917	(1 of 1) PTHR33403:SF2 - PROTEIN SPIRAL1-LIKE 5
Solyc04g078900	348.197	-1.88586	0.115904	-16.2709	1.59e-59	6.69e-58	(1 of 7) 1.14.13.93 - (+)-abscisic acid 8'-hydroxylase / ABA 8'-hydroxylase
Solyc02g090460	25.9723	-1.88918	0.44309	-4.26364	2.01e-05	8.5e-05	#N/A
Solyc01g079770	57.6266	-1.88978	0.31743	-5.95338	2.63e-09	1.77e-08	(1 of 1) PTHR13439//PTHR13439:SF4 - CT120 PROTEIN // PROTEIN K12H6.6, ISOFORM B-RELATED
Solyc01g080910	154.751	-1.89297	0.234383	-8.07638	6.67e-16	7.34e-15	(1 of 2) PTHR33133:SF12 - F28K20.6 PROTEIN-RELATED
Solyc08g005655	14.5711	-1.89318	0.577465	-3.27844	0.00104383	0.0032397	(1 of 5) 2.5.1.28 - Dimethylallylcistransferase / Neryl-diphosphate synthase
Solyc09g064520	74.0202	-1.89319	0.281922	-6.7153	1.88e-11	1.52e-10	(1 of 21) PF00069//PF08263//PF13855 - Protein kinase domain (Pkinase) // Leucine rich repeat N-terminal domain (LRRNT_2) // Leucine rich repeat (LRR_8)
Solyc03g058910	32.8358	-1.90093	0.403138	-4.71534	2.41e-06	1.17e-05	(1 of 5) PTHR31683//PTHR31683:SF7 - FAMILY NOT NAMED // PECTATE LYASE 19-RELATED
Solyc10g086720	64.3412	-1.90539	0.280968	-6.78152	1.19e-11	9.79e-11	(1 of 2) PTHR11556//PTHR11556:SF16 - FRUCTOSE-1,6-BISPHOSPHATASE-RELATED // FRUCTOSE-1,6-BISPHOSPHATASE, CHLOROPLASTIC
Solyc04g054760	20.0204	-1.90654	0.529495	-3.60068	0.000317381	0.00109443	(1 of 2) PTHR33059:SF4 - F28K19.24-RELATED
Solyc11g072500	106.309	-1.90722	0.251875	-7.57209	3.67e-14	3.65e-13	(1 of 31) PF02701 - Dof domain, zinc finger (zf-Dof)
Solyc02g089650	93.6185	-1.90971	0.259726	-7.3528	1.94e-13	1.83e-12	(1 of 1) PTHR31050//PTHR31050:SF0 - FAMILY NOT NAMED // T25B24.5 PROTEIN
Solyc07g150120	21.7716	-1.91007	0.562819	-3.39375	0.000689421	0.00222174	#N/A
Solyc02g078600	72.4043	-1.91053	0.286017	-6.67976	2.39e-11	1.93e-10	(1 of 11) IPR003663//IPR005828//IPR020846 - Sugar/inositol transporter // Major facilitator, sugar transporter-like // Major facilitator superfamily domain
Solyc01g014373	297.154	-1.91174	0.139071	-13.7465	5.34e-43	1.58e-41	#N/A
Solyc04g064830	36.9525	-1.91202	0.391547	-4.88324	1.04e-06	5.28e-06	(1 of 5) PTHR31674:SF5 - B3 DOMAIN-CONTAINING PROTEIN REM-LIKE 1-RELATED
Solyc12g010030	1485.95	-1.91258	0.41664	-4.59049	4.42e-06	2.07e-05	(1 of 2) 31.1//31.5 - Leucyl aminopeptidase / Peptidase S // Prolyl aminopeptidase / Proline iminopeptidase
Solyc03g112390	52.7648	-1.91291	0.304154	-6.28926	3.19e-10	2.34e-09	(1 of 2) PTHR10641//PTHR10641:SF466 - MYB-LIKE DNA-BINDING PROTEIN MYB // SUBFAMILY NOT NAMED
Solyc02g091520	62.1785	-1.91346	0.289492	-6.60973	3.85e-11	3.05e-10	(1 of 3) PTHR23180//PTHR23180:SF285 - CENTAURIN/ARF // SUBFAMILY NOT NAMED
Solyc09g065000	25.0459	-1.91413	0.407704	-4.6949	2.67e-06	1.28e-05	(1 of 5) PTHR13683//PTHR13683:SF268 - ASPARTYL PROTEASES // EUKARYOTIC ASPARTYL PROTEASE FAMILY PROTEIN
Solyc01g090340	1253.89	-1.91426	0.0685159	-27.9389	9e-172	1.37e-169	(1 of 6) PTHR31190:SF21 - ETHYLENE-RESPONSIVE TRANSCRIPTION FACTOR 13
Solyc03g078770	121.897	-1.91538	0.18653	-10.2685	9.77e-25	1.61e-23	(1 of 7) 2.323 - 7-deoxyloganetic acid glucosyltransferase
Solyc06g051830	81.3106	-1.91641	0.244201	-7.84769	4.24e-15	4.45e-14	(1 of 1) PTHR30540//PTHR30540:SF13 - OSMOTIC STRESS POTASSIUM TRANSPORTER // SUBFAMILY NOT NAMED
Solyc12g096210	6.08222	-1.92141	0.945732	-2.03167	0.0421875	0.0868755	#N/A
Solyc08g013740	29.1604	-1.92486	0.433616	-4.43908	9.03e-06	4.04e-05	(1 of 1) PTHR10108//PTHR10108:SF801 - METHYLTRANSFERASE // METHYLTRANSFERASE PMT18-RELATED
Solyc08g080360	371.051	-1.92613	0.114778	-16.7813	3.35e-63	1.5e-61	(1 of 2) PTHR31960:SF2 - F-BOX PROTEIN PP2-A11-RELATED
Solyc01g011105	11.543	-1.92667	0.65747	-2.93044	0.00338486	0.0093629	(1 of 2) PTHR34277:SF2 - CLAVATA3/ESR (CLE)-RELATED PROTEIN 26
Solyc03g080030	10.9338	-1.92676	0.660685	-2.91631	0.00354202	0.00974638	#N/A
Solyc06g072630	67.6014	-1.9307	0.310816	-6.21173	5.24e-10	3.76e-09	(1 of 1) IPR018179//IPR020846 - SWEET sugar transporter, plants // Major facilitator superfamily domain
Solyc05g053370	41.7267	-1.93245	0.40064	-4.82341	1.41e-06	7.03e-06	(1 of 1) PTHR11040//PTHR11040:SF26 - ZINC/IRON TRANSPORTER // ZINC TRANSPORTER 6, CHLOROPLASTIC
Solyc01g110770	11.376	-1.93485	0.750543	-2.57793	0.00993935	0.0245702	(1 of 80) K14488 - SAUR family protein (SAUR)
Solyc02g067310	389.953	-1.93846	0.141534	-13.6961	1.07e-42	3.11e-41	(1 of 3) PTHR31948//PTHR31948:SF8 - FAMILY NOT NAMED // ZINC-FINGER HOMEODOMAIN PROTEIN 10-RELATED
Solyc07g032170	62.2402	-1.93894	0.280742	-6.90648	4.97e-12	4.22e-11	(1 of 2) PTHR10992//PTHR10992:SF866 - ALPHA/BETA HYDROLASE FOLD-CONTAINING PROTEIN // SUBFAMILY NOT NAMED
Solyc04g081020	32.4808	-1.94107	0.426876	-4.54715	5.44e-06	2.51e-05	(1 of 28) PF00643 - B-box zinc finger (zf-B_box)
Solyc07g056670	32.354	-1.94574	0.42811	-4.54495	5.49e-06	2.54e-05	(1 of 5) PTHR10209//PTHR10209:SF91 - OXIDOREDUCTASE, 2OG-FE II OXYGENASE FAMILY PROTEIN // GIBBERELLIN 2-BETA-DIOXYGENASE 1
Solyc03g044620	348.538	-1.94799	0.127232	-15.3105	6.51e-53	2.4e-51	(1 of 1) PF12371 - Transmembrane protein 131-like (TMEM131_like)
Solyc04g074700	122.41	-1.95097	0.206618	-9.44244	3.64e-21	5.21e-20	(1 of 2) PTHR24326//PTHR24326:SF196 - FAMILY NOT NAMED // HOMEOBOX-LEUCINE ZIPPER PROTEIN ATHB-16-RELATED
Solyc02g061770	7.75592	-1.95213	0.930275	-2.09845	0.0358655	0.0754171	(1 of 2) PTHR22595//PTHR22595:SF46 - CHITINASE-RELATED // SUBFAMILY NOT NAMED
Solyc09g075470	326.135	-1.95287	0.112723	-17.3245	3.08e-67	1.49e-65	(1 of 1) PTHR24078//PTHR24078:SF166 - DNAJ HOMOLOG SUBFAMILY C MEMBER // LD21896P
Solyc07g062100	41.308	-1.95327	0.439759	-4.44169	8.93e-06	4e-05	(1 of 1) K11380 - NuA3 HAT complex component NTO1 (NTO1)
Solyc01g010220	53.9621	-1.95525	0.334441	-5.84633	5.03e-09	3.3e-08	(1 of 17) PF14223 - gag-polypeptide of LTR copia-type (UBN2)
Solyc01g080340	74.4616	-1.9564	0.310143	-6.30806	2.83e-10	2.08e-09	(1 of 2) PTHR16019//PTHR16019:SF7 - SYNAPSE-ASSOCIATED PROTEIN // BSD DOMAIN-CONTAINING PROTEIN
Solyc01g008910	48.8321	-1.95967	0.357493	-5.48168	4.21e-08	2.5e-07	(1 of 1) PTHR31636//PTHR31636:SF13 - FAMILY NOT NAMED // SCARECROW-LIKE PROTEIN 3
Solyc01g099800	10.3715	-1.96203	0.750752	-2.61343	0.00896397	0.0224453	#N/A
Solyc01g005590	1910.24	-1.96209	0.138161	-14.2015	8.97e-46	2.85e-44	#N/A
Solyc01g007750	589.944	-1.96395	0.0907572	-21.6396	7.61e-104	6.15e-102	(1 of 1) PTHR13068//PTHR13068:SF22 - CGI-12 PROTEIN-RELATED // SUBFAMILY NOT NAMED
Solyc07g008210	40.5322	-1.96659	0.353248	-5.56716	2.59e-08	1.57e-07	(1 of 6) IPR011990//IPR013026 - Tetratricopeptide-like helical domain // Tetratricopeptide repeat-containing domain
Solyc04g009660	10.8111	-1.96966	0.62921	-3.13038	0.00174583	0.00516345	(1 of 26) PTHR23155//PTHR23155:SF634 - LEUCINE-RICH REPEAT-CONTAINING PROTEIN // SUBFAMILY NOT NAMED
Solyc06g071750	18.2967	-1.97284	0.527525	-3.73981	0.000184156	0.000664782	(1 of 38) PF00564 - PB1 domain (PB1)
Solyc01g088660	249.008	-1.97631	0.137202	-14.4044	4.86e-47	1.6e-45	(1 of 16) PF04570 - zinc-finger of the FCS-type, C2-C2 (zf-FLZ)
Solyc01g106250	4.81016	-1.97754	1.0071	-1.96359	0.0495774	0.0998597	(1 of 72) IPR003340//IPR015300 - B3 DNA binding domain // DNA-binding pseudobarrel domain
Solyc01g109810	24.7594	-1.97949	0.448681	-4.4118	1.03e-05	4.55e-05	#N/A
Solyc01g087090	170.785	-1.98927	0.181326	-10.9707	5.29e-28	9.88e-27	#N/A
Solyc02g087280	165.692	-1.98967	0.175671	-11.3261	9.74e-30	1.94e-28	(1 of 1) PTHR11654//PTHR11654:SF82 - OLIGOPEPTIDE TRANSPORTER-RELATED // PROTEIN NRT1/ PTR FAMILY 5.8-RELATED
Solyc11g008910	299.929	-1.99104	0.138936	-14.3307	1.41e-46	4.56e-45	#N/A
Solyc08g078780	83.3238	-1.99207	0.279014	-7.13967	9.36e-13	8.44e-12	#N/A
Solyc01g107920	13.3833	-1.99488	0.673145	-2.96352	0.00304139	0.00851645	(1 of 15) KOG4585 - Predicted transposase
Solyc01g107430	122.461	-1.99624	0.226842	-8.80013	1.37e-18	1.75e-17	(1 of 21) IPR007087//IPR013087 - Zinc finger, C2H2 // Zinc finger C2H2-type/integrase DNA-binding domain
Solyc04g051540	11.0346	-1.99775	0.785878	-2.54206	0.01102	0.0269057	(1 of 1) PTHR31221//PTHR31221:SF17 - FAMILY NOT NAMED // WRKY TRANSCRIPTION FACTOR 13-RELATED
Solyc07g055780	36.6109	-2.00188	0.397857	-5.03167	4.86e-07	2.56e-06	(1 of 3) PTHR32285//PTHR32285:SF47 - FAMILY NOT NAMED // PROTEIN TRICHOME BIREFRINGENCE-LIKE 43
Solyc01g087760	29.6195	-2.00272	0.394011	-5.08289	3.72e-07	1.98e-06	(1 of 6) PTHR10795//PTHR10795:SF394 - PROPROTEIN CONVERTASE SUBTILISIN/KEXIN // SUBFAMILY NOT NAMED
Solyc02g092860	11.6372	-2.00357	0.62958	-3.1824	0.00146061	0.00439686	(1 of 3) PTHR24298:SF61 - CYTOCHROME P450 81D1-RELATED
Solyc02g079160	26.5427	-2.00917	0.469528	-4.27913	1.88e-05	7.96e-05	#N/A
Solyc09g056130	10.6049	-2.01181	0.741224	-2.71417	0.00664419	0.0171617	(1 of 3) IPR000439//IPR012678//IPR024794 - Ribosomal protein L15e // Ribosomal protein L23/L15e core domain // Ribosomal protein L15e core domain
Solyc07g066180	6.53599	-2.01329	0.873013	-2.30614	0.021103	0.0476739	(1 of 1) PTHR32472//PTHR32472:SF12 - FAMILY NOT NAMED // P-LOOP CONTAINING NUCLEOSIDE TRIPHOSPHATE HYDROLASES SUPERFAMILY PROTEIN
Solyc05g009250	20.0122	-2.01333	0.548922	-3.66779	0.000244661	0.000862896	(1 of 3) PTHR31677//PTHR31677:SF17 - FAMILY NOT NAMED // ETHYLENE-RESPONSIVE TRANSCRIPTION FACTOR 10-RELATED
[truncated: 433 more rows]

## Sheet: GO term
GO term	Ontology	Description	Number in input list	Number in BG/Ref	p-value	FDR
GO:0006928	P	movement of cell or subcellular component	16	65	7e-05	0.012
GO:0008219	P	cell death	7	10	6e-05	0.012
GO:0007018	P	microtubule-based movement	16	65	7e-05	0.012
GO:0004674	F	protein serine/threonine kinase activity	56	97	1.9e-27	1.9e-24
GO:0060089	F	molecular transducer activity	44	51	6.7e-27	2.2e-24
GO:0004872	F	receptor activity	44	51	6.7e-27	2.2e-24
GO:0038023	F	signaling receptor activity	38	49	2.8e-22	7e-20
GO:0004871	F	signal transducer activity	44	87	3.9e-20	7.8e-18
GO:0001071	F	nucleic acid binding transcription factor activity	102	570	2.2e-15	3.2e-13
GO:0003700	F	transcription factor activity, sequence-specific DNA binding	102	570	2.2e-15	3.2e-13
GO:0005516	F	calmodulin binding	20	27	4.1e-12	5.1e-10
GO:0022892	F	substrate-specific transporter activity	79	517	2.7e-09	3e-07
GO:0022891	F	substrate-specific transmembrane transporter activity	64	462	1.8e-06	0.00019
GO:0015293	F	symporter activity	7	7	1.3e-05	0.0012
GO:0042803	F	protein homodimerization activity	8	13	3.4e-05	0.0029
GO:0005342	F	organic acid transmembrane transporter activity	10	24	4.8e-05	0.0034
GO:0046943	F	carboxylic acid transmembrane transporter activity	10	24	4.8e-05	0.0034
GO:0016877	F	ligase activity, forming carbon-sulfur bonds	8	14	5e-05	0.0034
GO:0008509	F	anion transmembrane transporter activity	14	50	6.2e-05	0.0039
GO:0015103	F	inorganic anion transmembrane transporter activity	12	39	9.7e-05	0.0058
GO:0016538	F	cyclin-dependent protein serine/threonine kinase regulator activity	6	8	0.00016	0.0089
GO:0019904	F	protein domain specific binding	7	13	0.0002	0.011
GO:0015171	F	amino acid transmembrane transporter activity	9	24	0.00022	0.011
GO:1901476	F	carbohydrate transporter activity	5	6	0.00042	0.018
GO:0015144	F	carbohydrate transmembrane transporter activity	5	6	0.00042	0.018
GO:0051119	F	sugar transmembrane transporter activity	5	6	0.00042	0.018
GO:0019899	F	enzyme binding	11	42	0.0006	0.025
GO:0015294	F	solute:cation symporter activity	5	7	0.00068	0.027
GO:0022857	F	transmembrane transporter activity	74	695	0.00079	0.031
GO:0051213	F	dioxygenase activity	13	60	0.00093	0.035
GO:0005102	F	receptor binding	5	8	0.001	0.038
GO:0019207	F	kinase regulator activity	6	14	0.0014	0.049
GO:0019887	F	protein kinase regulator activity	6	14	0.0014	0.049
