# Supplementary material for: Coronatine Enhances Chilling Tolerance of Tomato Plants by Inducing Chilling-Related Epigenetic Adaptations and Transcriptional Reprogramming
Source: Int J Mol Sci. 2022 Sep 2;23(17):10049. doi: 10.3390/ijms231710049 (PMC9456409; doi:10.3390/ijms231710049)
Supplement: Supplementary file 1 [file ijms-23-10049-s001.zip › Supplementary Table S3.xlsx]

## Sheet: coronatine vs control
DEGs (coronatine vs control)
gene	baseMean	log2FoldChange	lfcSE	stat	pvalue	padj
Solyc09g089500	144.802	9.69794	1.18997	8.14974	3.65e-16	8.85e-15	(1 of 21) PF00280 - Potato inhibitor I family (potato_inhibit)
Solyc11g020960	63.5768	9.11247	1.20795	7.54372	4.57e-14	9.5e-13	(1 of 16) PF02428 - Potato type II proteinase inhibitor family (Prot_inhib_II)
Solyc06g073587	466.72	8.36378	0.596147	14.0297	1.03e-44	6.48e-43	(1 of 3) PTHR11413//PTHR11413:SF57 - CYSTATIN FAMILY MEMBER // SUBFAMILY NOT NAMED
Solyc09g089530	2623.28	8.25835	0.367274	22.4856	5.75e-112	1.22e-109	(1 of 21) PF00280 - Potato inhibitor I family (potato_inhibit)
Solyc03g098720	1376.23	8.24649	0.708572	11.6382	2.64e-31	1.15e-29	(1 of 7) PTHR33107:SF5 - KUNITZ FAMILY TRYPSIN AND PROTEASE INHIBITOR PROTEIN-RELATED
Solyc08g074650	62.5249	8.0707	1.20023	6.72429	1.76e-11	2.99e-10	(1 of 1) IPR002227//IPR008922//IPR022739//IPR022740 - Tyrosinase copper-binding domain // Uncharacterised domain, di-copper centre // Polyphenol oxidase, central domain // Polyphenol oxidase, C-terminal
Solyc06g150133	600.798	7.93369	0.465454	17.0451	3.8e-65	3.47e-63	(1 of 3) PTHR11413//PTHR11413:SF57 - CYSTATIN FAMILY MEMBER // SUBFAMILY NOT NAMED
Solyc07g006380	31.6444	7.37059	1.23659	5.96043	2.52e-09	3.58e-08	(1 of 13) IPR008177 - Gamma Purothionin
Solyc12g010030	1485.95	6.87733	0.209149	32.8824	3.92e-237	2.77e-234	(1 of 2) 31.1//31.5 - Leucyl aminopeptidase / Peptidase S // Prolyl aminopeptidase / Proline iminopeptidase
Solyc08g076980	24.0628	6.78438	1.24255	5.46004	4.76e-08	5.88e-07	(1 of 3) 3.56 - Acetylornithine deacetylase / N-acetylornithinase
Solyc04g077210	7.8939	6.73726	1.34647	5.00365	5.63e-07	6.02e-06	(1 of 1) PTHR11850:SF64 - HOMEOBOX PROTEIN KNOTTED-1-LIKE 1
Solyc03g098795	3367.22	6.68531	0.115266	57.9992	0	0	(1 of 16) PF02428 - Potato type II proteinase inhibitor family (Prot_inhib_II)
Solyc03g020060	11.3081	6.67256	1.28449	5.19473	2.05e-07	2.33e-06	(1 of 16) PF02428 - Potato type II proteinase inhibitor family (Prot_inhib_II)
Solyc09g089540	1364.23	6.29648	0.219221	28.7221	2.02e-181	8.72e-179	(1 of 21) PF00280 - Potato inhibitor I family (potato_inhibit)
Solyc09g089520	470.505	6.22722	0.456479	13.6419	2.26e-42	1.35e-40	(1 of 21) PF00280 - Potato inhibitor I family (potato_inhibit)
Solyc09g084480	1750.58	6.04111	0.198504	30.4332	2e-203	1.1e-200	(1 of 21) PF00280 - Potato inhibitor I family (potato_inhibit)
Solyc12g010020	1353.46	5.86301	0.285023	20.5703	5.06e-94	8e-92	(1 of 2) 31.1//31.5 - Leucyl aminopeptidase / Peptidase S // Prolyl aminopeptidase / Proline iminopeptidase
Solyc09g084490	4165.9	5.85927	0.222663	26.3145	1.31e-152	4.2e-150	(1 of 21) PF00280 - Potato inhibitor I family (potato_inhibit)
Solyc06g035490	6.62857	5.84675	1.36874	4.27162	1.94e-05	0.000160682	(1 of 5) PTHR13935//PTHR13935:SF54 - ACHAETE-SCUTE TRANSCRIPTION FACTOR-RELATED // TRANSCRIPTION FACTOR BHLH118-RELATED
Solyc11g010980	5.55736	5.72406	1.40566	4.07216	4.66e-05	0.00036116	(1 of 2) PTHR11695//PTHR11695:SF519 - ALCOHOL DEHYDROGENASE RELATED // SUBFAMILY NOT NAMED
Solyc03g020080	8.31324	5.56048	1.36348	4.07814	4.54e-05	0.000352609	(1 of 16) PF02428 - Potato type II proteinase inhibitor family (Prot_inhib_II)
Solyc03g006210	2.62061	5.5501	1.58222	3.50779	0.000451851	0.0027777	(1 of 2) PTHR12411:SF333 - CYSTEINE PROTEASE-LIKE PROTEIN-RELATED
Solyc10g007800	4.15773	5.51228	1.47761	3.73054	0.000191069	0.00128537	(1 of 3) PTHR33210//PTHR33210:SF6 - FAMILY NOT NAMED // PROTODERMAL FACTOR 1
Solyc12g096780	1310.93	5.50401	0.19772	27.8374	1.53e-170	5.64e-168	(1 of 3) 1.38 - Trans-2-enoyl-CoA reductase (NADPH)
Solyc09g084470	2753.86	5.49809	0.184697	29.7682	1.01e-194	4.95e-192	(1 of 21) PF00280 - Potato inhibitor I family (potato_inhibit)
Solyc02g067750	121.258	5.39161	1.24655	4.32523	1.52e-05	0.000128882	(1 of 3) K01673 - carbonic anhydrase (cynT, can)
Solyc05g055020	2.82061	5.35724	1.69599	3.15877	0.00158439	0.00837462	(1 of 13) PF04852 - Protein of unknown function (DUF640) (DUF640)
Solyc07g007250	8758.87	5.31504	0.153303	34.6702	2.22e-263	2.31e-260	(1 of 2) IPR004231//IPR011052//IPR021142 - Carboxypeptidase A inhibitor-like // Proteinase/amylase inhibitor domain // Metallocarboxypeptidase inhibitor
Solyc12g038557	2.97582	5.30736	1.63202	3.25203	0.00114586	0.00630347	#N/A
Solyc03g020050	2.35877	5.24752	1.81415	2.89255	0.00382123	0.0177474	(1 of 16) PF02428 - Potato type II proteinase inhibitor family (Prot_inhib_II)
Solyc09g008670	11006.6	5.23722	0.0578502	90.5308	0	0	(1 of 3) K01754 - threonine dehydratase (E4.39, ilvA, tdcB)
Solyc01g103310	2.1494	5.13397	1.82925	2.8066	0.00500675	0.0222374	(1 of 3) PTHR14445:SF39 - SWIB/MDM2, PLUS-3 AND GYF DOMAIN-CONTAINING PROTEIN-RELATED
Solyc12g005640	57.1638	5.12039	0.772632	6.62721	3.42e-11	5.66e-10	(1 of 5) PTHR10641//PTHR10641:SF541 - MYB-LIKE DNA-BINDING PROTEIN MYB // SUBFAMILY NOT NAMED
Solyc09g089490	44.1386	5.058	0.682811	7.40762	1.29e-13	2.61e-12	(1 of 21) PF00280 - Potato inhibitor I family (potato_inhibit)
Solyc03g006040	3.01424	5.05356	1.5887	3.18095	0.00146794	0.00781515	(1 of 193) IPR011598 - Myc-type, basic helix-loop-helix (bHLH) domain
Solyc03g120250	5.81645	5.03236	1.45513	3.45835	0.000543495	0.00328175	(1 of 3) PTHR11814:SF85 - SULFATE TRANSPORTER 3.4-RELATED
Solyc05g008020	5.71096	5.02557	1.48338	3.38792	0.000704244	0.00411744	(1 of 4) PTHR24055:SF211 - MITOGEN-ACTIVATED PROTEIN KINASE 16-RELATED
Solyc05g053380	5.14801	4.97	1.48716	3.34195	0.000831927	0.0047709	(1 of 3) PTHR31221//PTHR31221:SF13 - FAMILY NOT NAMED // WRKY TRANSCRIPTION FACTOR 48-RELATED
Solyc12g040860	3.25698	4.91318	1.82248	2.69587	0.00702048	0.0295559	(1 of 66) 3.39 - Glucan endo-1,3-beta-D-glucosidase / Laminarinase
Solyc06g082880	7.61697	4.89174	1.4304	3.41985	0.000626558	0.00372606	(1 of 66) PF01535//PF13041//PF14432 - PPR repeat (PPR) // PPR repeat family (PPR_2) // DYW family of nucleic acid deaminases (DYW_deaminase)
Solyc04g071400	2.63355	4.88871	1.65001	2.96285	0.00304807	0.0146649	(1 of 40) IPR000620//IPR030184 - EamA domain // WAT1-related protein
Solyc07g064600	7586.13	4.85544	0.107267	45.2651	0	0	(1 of 2) 3.5.99.10 - 2-iminobutanoate/2-iminopropanoate deaminase / Enamine/imine deaminase
Solyc02g085620	3.68993	4.8432	1.59233	3.04158	0.00235337	0.0117326	(1 of 1) PTHR23257//PTHR23257:SF535 - SERINE-THREONINE PROTEIN KINASE // PROTEIN KINASE ATN1-LIKE PROTEIN
Solyc02g070620	2.80599	4.83063	1.70917	2.8263	0.00470887	0.0211535	(1 of 6) IPR013187//IPR017451 - F-box associated domain, type 3 // F-box associated interaction domain
Solyc06g066750	9.31808	4.79457	1.25226	3.82873	0.000128806	0.000901134	#N/A
Solyc02g065020	5.96529	4.78565	1.42747	3.35254	0.000800731	0.00461595	(1 of 2) PTHR31722//PTHR31722:SF5 - FAMILY NOT NAMED // EMB|CAB62433.1|-RELATED
Solyc09g083435	4279.03	4.77574	0.138239	34.547	1.58e-261	1.55e-258	(1 of 21) PF00280 - Potato inhibitor I family (potato_inhibit)
Solyc02g067800	1.83358	4.76831	1.84191	2.58878	0.0096316	0.0383314	(1 of 2) PTHR31301//PTHR31301:SF12 - FAMILY NOT NAMED // LOB DOMAIN-CONTAINING PROTEIN 25
Solyc08g005720	1.13187	4.74749	2.30773	2.05722	0.0396655	NA	(1 of 1) 4.2.3.53 - (+)-endo-beta-bergamotene synthase ((2Z,6Z)-farnesyl diphosphate cyclizing)
Solyc07g041000	3.39779	4.71207	1.55522	3.02984	0.00244681	0.0121216	(1 of 1) PTHR13047//PTHR13047:SF1 - PRE-MRNA CLEAVAGE FACTOR IM, 25KD SUBUNIT // SUBFAMILY NOT NAMED
Solyc02g150127	3.40193	4.68626	1.59459	2.93886	0.00329426	0.0156422	#N/A
Solyc04g076970	2.81639	4.64038	1.70425	2.72282	0.00647267	0.0276913	(1 of 3) PTHR22952//PTHR22952:SF145 - CAMP-RESPONSE ELEMENT BINDING PROTEIN-RELATED // SUBFAMILY NOT NAMED
Solyc02g030460	6.1387	4.60159	1.27895	3.59794	0.000320749	0.00204793	(1 of 2) PTHR33492:SF2 - HOMEODOMAIN-LIKE SUPERFAMILY PROTEIN-RELATED
Solyc03g098780	18537.4	4.59712	0.0607893	75.6238	0	0	(1 of 17) PF00197 - Trypsin and protease inhibitor (Kunitz_legume)
Solyc01g091000	5.95908	4.56275	1.30279	3.5023	0.000461262	0.00282965	(1 of 22) PF04640 - PLATZ transcription factor (PLATZ)
Solyc08g080990	1.22005	4.53142	2.22227	2.0391	0.0414405	0.125071	(1 of 1) IPR010989//IPR012351//IPR014727 - t-SNARE // Four-helical cytokine, core // DNA topoisomerase I, catalytic core, alpha/beta subdomain
Solyc09g064810	5.06641	4.52791	1.42671	3.17367	0.00150523	0.00798486	(1 of 2) PTHR13018:SF29 - ERD (EARLY-RESPONSIVE TO DEHYDRATION STRESS) FAMILY PROTEIN
Solyc01g006920	2.67645	4.5144	1.55811	2.89735	0.0037633	0.0175025	(1 of 66) PF01535//PF13041//PF14432 - PPR repeat (PPR) // PPR repeat family (PPR_2) // DYW family of nucleic acid deaminases (DYW_deaminase)
Solyc01g095960	38.8825	4.51009	0.905616	4.98013	6.35e-07	6.75e-06	(1 of 5) IPR004255//IPR009721 - O-acyltransferase, WSD1, N-terminal // O-acyltransferase WSD1, C-terminal
Solyc01g111250	2.2104	4.48676	1.81458	2.47261	0.013413	0.050505	(1 of 3) 3.11//4.63 - Phosphoinositide phospholipase C / Triphosphoinositide phosphodiesterase // Phosphatidylinositol diacylglycerol-lyase / Phosphatidylinositol phospholipase C
Solyc01g091170	2434.09	4.48275	0.160098	28.0001	1.62e-172	6.24e-170	(1 of 2) 3.5 - Arginase / Canavanase
Solyc03g114230	2.29597	4.46246	1.97631	2.25797	0.0239474	0.0809662	(1 of 9) PTHR13935//PTHR13935:SF59 - ACHAETE-SCUTE TRANSCRIPTION FACTOR-RELATED // SUBFAMILY NOT NAMED
Solyc10g080130	1.38646	4.45354	2.06212	2.15969	0.0307969	0.0984728	(1 of 2) PTHR11097//PTHR11097:SF9 - EXOSOME COMPLEX EXONUCLEASE RIBOSOMAL RNA PROCESSING PROTEIN // EXOSOME COMPLEX COMPONENT RRP43
Solyc06g083100	5.9727	4.44053	1.43886	3.08614	0.00202771	0.0103789	(1 of 2) K16586 - HAUS augmin-like complex subunit 3 (HAUS3)
Solyc01g105500	1.60034	4.43734	2.03198	2.18376	0.0289802	0.0940448	(1 of 1) IPR001000//IPR003305//IPR008979//IPR013781//IPR013784//IPR017853 - Glycoside hydrolase, family 10 // Carbohydrate-binding, CenC-like // Galactose-binding domain-like // Glycoside hydrolase, catalytic domain // Carbohydrate-binding-like fold // Glycoside hydrolase superfamily
Solyc12g011360	2.47897	4.43349	1.77499	2.49775	0.0124985	0.0475907	(1 of 3) IPR016030 - Adenosylcobalamin biosynthesis, ATP:cob(I)alamin adenosyltransferase-like
Solyc01g091470	3.257	4.41201	1.6497	2.67444	0.00748545	0.0311574	(1 of 1) PTHR31100:SF2 - AT-HOOK MOTIF NUCLEAR LOCALIZED PROTEIN 18-RELATED
Solyc02g067300	4.38747	4.39158	1.4165	3.10031	0.00193316	0.0099766	(1 of 3) PTHR18937:SF231 - STRUCTURAL MAINTENANCE OF CHROMOSOMES PROTEIN
Solyc07g055990	8.34419	4.34649	1.40398	3.09582	0.00196268	0.0100888	(1 of 32) K08235 - xyloglucan:xyloglucosyl transferase (E2.207)
Solyc07g007450	2.71062	4.27738	1.74593	2.44991	0.0142893	0.0531261	(1 of 2) PTHR10093 - IRON-SULFUR CLUSTER ASSEMBLY ENZYME NIFU HOMOLOG
Solyc09g065360	2.69056	4.1736	1.63956	2.54557	0.0109101	0.0424452	(1 of 3) PTHR31174//PTHR31174:SF7 - SEED MATURATION FAMILY PROTEIN // LEA PROTEIN-RELATED
Solyc09g084450	1317.28	4.1514	0.185205	22.4151	2.8e-111	5.76e-109	(1 of 21) PF00280 - Potato inhibitor I family (potato_inhibit)
Solyc02g093070	1.5798	4.14067	2.10223	1.96966	0.0488772	0.141457	(1 of 2) PTHR10209//PTHR10209:SF144 - OXIDOREDUCTASE, 2OG-FE II OXYGENASE FAMILY PROTEIN // IRON/ASCORBATE OXIDOREDUCTASE DDB_G0283291-RELATED
Solyc02g087420	2.97469	4.13852	1.89835	2.18006	0.0292531	0.0946363	#N/A
Solyc02g092783	2.12078	4.1218	1.71452	2.40405	0.0162144	0.0588485	(1 of 2) PTHR22904//PTHR22904:SF381 - TPR REPEAT CONTAINING PROTEIN // SUBFAMILY NOT NAMED
Solyc07g062840	12.7308	4.10445	1.18943	3.45078	0.000558968	0.00336755	(1 of 1) PTHR31744//PTHR31744:SF22 - FAMILY NOT NAMED // PROTEIN CUP-SHAPED COTYLEDON 1-RELATED
Solyc07g061760	42.492	4.05845	1.25298	3.23904	0.00119932	0.00656488	(1 of 6) IPR002110//IPR020683//IPR027001 - Ankyrin repeat // Ankyrin repeat-containing domain // Caskin/Ankyrin repeat-containing protein
Solyc02g086850	3.8439	3.99974	1.77101	2.25845	0.0239174	0.080884	(1 of 1) PTHR12801:SF56 - EXONUCLEASE FAMILY PROTEIN
Solyc01g094870	2.04699	3.99618	1.85442	2.15495	0.0311661	0.0995133	#N/A
Solyc01g014315	3.8771	3.96041	1.52145	2.60306	0.00923969	0.03703	#N/A
Solyc05g012360	9.46782	3.95812	1.16932	3.38498	0.000711829	0.00415629	(1 of 3) PTHR10992//PTHR10992:SF783 - ALPHA/BETA HYDROLASE FOLD-CONTAINING PROTEIN // SUBFAMILY NOT NAMED
Solyc03g093270	2.64126	3.95553	1.75329	2.25606	0.024067	0.0812151	(1 of 3) PTHR11732:SF230 - ALDO/KETO REDUCTASE FAMILY PROTEIN
Solyc02g064830	34.5329	3.95537	1.29172	3.06208	0.00219801	0.0111132	(1 of 8) K14487 - auxin responsive GH3 gene family (GH3)
Solyc05g009970	7.15153	3.95029	1.44022	2.74283	0.00609125	0.0263334	#N/A
Solyc07g062460	2.41925	3.87752	1.84351	2.10334	0.0354364	0.110417	(1 of 3) PTHR31104:SF1 - GENOMIC DNA, CHROMOSOME 3, TAC CLONE:K15M2
Solyc08g007240	22.6144	3.79881	1.32253	2.87238	0.00407386	0.0187387	(1 of 2) PTHR13994//PTHR13994:SF9 - NUDIX HYDROLASE RELATED // NUDIX HYDROLASE 8
Solyc11g005860	2.65193	3.79499	1.81367	2.09244	0.0363995	0.11285	(1 of 3) PTHR11601//PTHR11601:SF24 - CYSTEINE DESULFURYLASE // SUBFAMILY NOT NAMED
Solyc03g120690	2.1565	3.7298	1.85462	2.01108	0.0443165	0.131419	(1 of 2) PTHR11886//PTHR11886:SF47 - DYNEIN LIGHT CHAIN // SUBFAMILY NOT NAMED
Solyc06g075480	2.38384	3.65931	1.55732	2.34975	0.018786	0.0665032	(1 of 4) PTHR11654:SF19 - PROTEIN NRT1/ PTR FAMILY 2.1-RELATED
Solyc08g080060	31.1031	3.63457	1.33291	2.72679	0.00639539	0.027427	(1 of 2) PTHR31867//PTHR31867:SF2 - FAMILY NOT NAMED // EXPANSIN-A18-RELATED
Solyc02g083690	2.21364	3.6277	1.69841	2.13594	0.0326842	0.103408	(1 of 4) PF06911 - Senescence-associated protein (Senescence)
Solyc01g107850	3.20647	3.62181	1.64801	2.19769	0.0279712	0.0914753	(1 of 2) 2.485 - Flavanone 7-O-beta-glucosyltransferase
Solyc04g079450	6.00549	3.59167	1.47594	2.43348	0.0149546	0.0551475	(1 of 3) PTHR11461//PTHR11461:SF192 - SERINE PROTEASE INHIBITOR, SERPIN // SUBFAMILY NOT NAMED
Solyc07g061750	46.0607	3.58714	0.612878	5.85293	4.83e-09	6.65e-08	(1 of 12) IPR002110//IPR020683//IPR026961//IPR027001 - Ankyrin repeat // Ankyrin repeat-containing domain // PGG domain // Caskin/Ankyrin repeat-containing protein
Solyc09g015700	2.0506	3.55812	1.79935	1.97744	0.0479918	0.139511	#N/A
Solyc03g120870	4.06462	3.48475	1.3444	2.59204	0.00954081	0.0380723	(1 of 1) PTHR11615//PTHR11615:SF118 - NITRATE, FROMATE, IRON DEHYDROGENASE // SUBFAMILY NOT NAMED
Solyc08g079720	2.61714	3.46122	1.71335	2.02015	0.0433682	0.129235	(1 of 3) PTHR31100:SF15 - AT-HOOK MOTIF NUCLEAR LOCALIZED PROTEIN 24-RELATED
Solyc06g069720	14.3996	3.40685	0.782582	4.35335	1.34e-05	0.000114386	(1 of 2) PTHR10438//PTHR10438:SF263 - THIOREDOXIN // THIOREDOXIN-LIKE 1-2, CHLOROPLASTIC
Solyc01g087180	14.6887	3.36989	0.732293	4.60184	4.19e-06	3.9e-05	#N/A
Solyc07g055730	5.12312	3.36978	1.45988	2.30825	0.020985	0.072844	(1 of 3) IPR026057//IPR029962 - PC-Esterase // Trichome birefringence-like family
Solyc06g007610	116.425	3.36193	0.33987	9.89182	4.52e-23	1.49e-21	(1 of 28) IPR029068 - Glyoxalase/Bleomycin resistance protein/Dihydroxybiphenyl dioxygenase
Solyc03g122000	2.89983	3.33803	1.58215	2.10981	0.0348751	0.109014	(1 of 3) IPR005798//IPR005870 - Cytochrome b/b6, C-terminal // Cytochrome b6/f complex, subunit IV
Solyc07g005305	3.35244	3.3215	1.34503	2.46946	0.0135316	0.050876	#N/A
Solyc10g076660	166.511	3.31238	0.233224	14.2026	8.83e-46	5.74e-44	(1 of 4) 1.14.11.19 - Leucocyanidin oxygenase / Leucoanthocyanidin dioxygenase
Solyc08g066890	7.694	3.29726	1.07566	3.06535	0.00217415	0.0110178	(1 of 4) 3.2.2.9 - Adenosylhomocysteine nucleosidase / S-adenosylhomocysteine/5'-methylthioadenosine nucleosidase
Solyc08g016160	2.96174	3.25487	1.55568	2.09225	0.0364163	0.112854	(1 of 1) IPR006153//IPR013785 - Cation/H+ exchanger // Aldolase-type TIM barrel
Solyc08g008200	10.1397	3.25477	1.48494	2.19186	0.0283899	0.0925458	(1 of 9) IPR006153//IPR014729 - Cation/H+ exchanger // Rossmann-like alpha/beta/alpha sandwich fold
Solyc08g076970	12813.2	3.24867	0.0354129	91.737	0	0	(1 of 3) 3.56 - Acetylornithine deacetylase / N-acetylornithinase
Solyc12g005920	3.92446	3.23795	1.51219	2.14123	0.0322557	0.102378	(1 of 4) PTHR19961//PTHR19961:SF25 - FIMBRIN/PLASTIN // ACTIN BINDING CALPONIN HOMOLOGY DOMAIN-CONTAINING PROTEIN-RELATED
Solyc05g015800	2250.19	3.18993	0.0736598	43.3063	0	0	(1 of 6) 2.396//2.232 - Benzyl alcohol O-benzoyltransferase // Methanol O-anthraniloyltransferase
Solyc06g065450	23.6306	3.16748	0.652822	4.85197	1.22e-06	1.24e-05	(1 of 2) PTHR22593:SF8 - PARALLEL SPINDLE 1 PROTEIN
Solyc06g034140	5.53152	3.15854	1.37714	2.29355	0.0218164	0.0751989	(1 of 1) IPR003340//IPR007930//IPR015300 - B3 DNA binding domain // Protein of unknown function DUF724 // DNA-binding pseudobarrel domain
Solyc08g036640	370.325	3.14553	0.547034	5.75016	8.92e-09	1.19e-07	(1 of 5) PTHR33077:SF17 - PROTEIN TIFY 5A-RELATED
Solyc04g074770	507.475	3.13119	0.148137	21.1371	3.63e-99	6.48e-97	(1 of 3) PTHR33735:SF4 - EXPRESSED PROTEIN
Solyc05g050210	9.60736	3.10271	0.940883	3.29766	0.00097494	0.00548086	(1 of 2) PTHR22835//PTHR22835:SF200 - ZINC FINGER FYVE DOMAIN CONTAINING PROTEIN // SUBFAMILY NOT NAMED
Solyc07g052880	8.47028	3.07736	1.03015	2.98729	0.00281464	0.0137399	(1 of 6) PTHR23213:SF195 - FORMIN-LIKE PROTEIN 12-RELATED
Solyc08g082890	13.9898	3.06374	0.683378	4.48324	7.35e-06	6.58e-05	(1 of 4) PTHR10641//PTHR10641:SF613 - MYB-LIKE DNA-BINDING PROTEIN MYB // SUBFAMILY NOT NAMED
Solyc10g009270	92.8295	3.06228	0.299813	10.214	1.72e-24	5.87e-23	(1 of 1) IPR011598//IPR025610//IPR029016 - Myc-type, basic helix-loop-helix (bHLH) domain // Transcription factor MYC/MYB N-terminal // GAF domain-like
Solyc12g042520	3.29434	3.05512	1.48688	2.05472	0.0399058	0.121392	(1 of 4) PTHR23201//PTHR23201:SF10 - EXTENSIN, PROLINE-RICH PROTEIN // GIBBERELLIN-REGULATED GASA/GAST/SNAKIN FAMILY PROTEIN-RELATED
Solyc07g008570	15.8263	3.0538	0.673729	4.53269	5.82e-06	5.31e-05	(1 of 5) PTHR22953//PTHR22953:SF30 - ACID PHOSPHATASE RELATED // SUBFAMILY NOT NAMED
Solyc01g103590	163.711	3.0529	0.269898	11.3113	1.15e-29	4.64e-28	(1 of 2) PTHR10374//PTHR10374:SF13 - LACTOYLGLUTATHIONE LYASE GLYOXALASE I // SUBFAMILY NOT NAMED
Solyc01g100510	2.87377	3.05279	1.44493	2.11276	0.0346217	0.108356	(1 of 1) PTHR11850//PTHR11850:SF102 - HOMEOBOX PROTEIN TRANSCRIPTION FACTORS // SUBFAMILY NOT NAMED
Solyc02g088140	12.5607	3.04829	0.912416	3.3409	0.000835088	0.00478592	(1 of 9) PF12854//PF13041 - PPR repeat (PPR_1) // PPR repeat family (PPR_2)
Solyc04g079820	3.70409	3.04816	1.54627	1.9713	0.0486898	0.140984	(1 of 1) K01106 - inositol-1,4,5-trisphosphate 5-phosphatase (E3.1.3.56)
Solyc01g105450	1329.57	3.01727	0.0828479	36.4193	2.1e-290	2.86e-287	(1 of 4) PTHR19241//PTHR19241:SF301 - ATP-BINDING CASSETTE TRANSPORTER // SUBFAMILY NOT NAMED
Solyc03g013304	8.71083	3.01067	0.853824	3.5261	0.000421729	0.00261159	#N/A
Solyc05g007710	13.1744	3.0064	0.770494	3.90192	9.54e-05	0.000686673	(1 of 4) PTHR10641//PTHR10641:SF546 - MYB-LIKE DNA-BINDING PROTEIN MYB // SUBFAMILY NOT NAMED
Solyc04g024435	3.62172	3.00543	1.51532	1.98336	0.0473269	0.138059	#N/A
Solyc08g065810	2.52942	2.99356	1.47334	2.03181	0.0421725	0.126675	(1 of 2) PTHR12549:SF16 - HISTONE H3MK9 DEMETHYLASE
Solyc02g069270	5.04408	2.99067	1.47267	2.03078	0.0422773	0.126904	(1 of 15) K11593 - eukaryotic translation initiation factor 2C (ELF2C, AGO)
Solyc04g079660	14.1382	2.95369	1.17918	2.50487	0.0122495	0.0468015	(1 of 106) KOG0156 - Cytochrome P450 CYP2 subfamily
Solyc02g082520	15.4658	2.92129	1.44052	2.02794	0.0425667	0.127448	(1 of 3) PTHR22950:SF291 - AMINO ACID TRANSPORTER PROTEIN-LIKE
Solyc06g072290	12.4319	2.91483	0.87931	3.31491	0.00091674	0.00519995	(1 of 2) PTHR32258:SF3 - F11A17.4-RELATED
Solyc04g008940	6.62827	2.90322	0.887378	3.27168	0.00106911	0.00594974	(1 of 18) PF02893 - GRAM domain (GRAM)
Solyc07g006560	98.2111	2.89891	0.64413	4.50051	6.78e-06	6.12e-05	(1 of 10) 3.1.27.1 - Ribonuclease T(2) / Ribonuclease T2
Solyc12g013700	36.9852	2.87502	0.643719	4.46627	7.96e-06	7.08e-05	(1 of 1) PTHR11772//PTHR11772:SF14 - ASPARAGINE SYNTHETASE // SUBFAMILY NOT NAMED
Solyc10g005320	105.453	2.8436	0.311034	9.14242	6.11e-20	1.78e-18	(1 of 4) K01696 - tryptophan synthase beta chain (trpB)
Solyc12g099450	22.4145	2.84029	0.582571	4.87544	1.09e-06	1.12e-05	#N/A
Solyc08g079055	4.46466	2.82517	1.13888	2.48065	0.0131145	0.0495922	#N/A
Solyc06g083900	126.456	2.79955	0.231593	12.0882	1.22e-33	5.75e-32	(1 of 5) PTHR10641//PTHR10641:SF523 - MYB-LIKE DNA-BINDING PROTEIN MYB // SUBFAMILY NOT NAMED
Solyc07g041640	14.0323	2.7908	0.760043	3.6719	0.000240752	0.00158347	(1 of 1) IPR013783//IPR014977//IPR014978//IPR031137 - Immunoglobulin-like fold // WRC domain // Glutamine-Leucine-Glutamine, QLQ // Growth-regulating factor
Solyc12g008650	64.3067	2.78496	0.436761	6.37641	1.81e-10	2.84e-09	(1 of 1) IPR006674//IPR007828//IPR027417 - HD domain // Inositol oxygenase // P-loop containing nucleoside triphosphate hydrolase
Solyc05g006870	3.99733	2.78202	1.21959	2.28111	0.0225421	0.0772451	(1 of 6) PTHR10438//PTHR10438:SF296 - THIOREDOXIN // SUBFAMILY NOT NAMED
Solyc01g107370	28.7707	2.76877	0.598992	4.62239	3.79e-06	3.57e-05	(1 of 4) PTHR23201//PTHR23201:SF10 - EXTENSIN, PROLINE-RICH PROTEIN // GIBBERELLIN-REGULATED GASA/GAST/SNAKIN FAMILY PROTEIN-RELATED
Solyc01g058520	12.107	2.76158	0.857302	3.22125	0.00127634	0.00691372	(1 of 1) PTHR31388:SF44 - PEROXIDASE 40
Solyc01g098690	7.01748	2.73242	1.37573	1.98616	0.0470157	0.137512	(1 of 44) PF00560//PF08263//PF13855 - Leucine Rich Repeat (LRR_1) // Leucine rich repeat N-terminal domain (LRRNT_2) // Leucine rich repeat (LRR_8)
Solyc06g068350	33.3978	2.72821	0.645217	4.22836	2.35e-05	0.000192302	#N/A
Solyc01g091830	57.2238	2.69619	1.1155	2.41703	0.0156479	0.057144	#N/A
Solyc01g103260	7.86623	2.68082	0.909236	2.94843	0.00319388	0.0152338	#N/A
Solyc10g055375	3.0761	2.66297	1.29621	2.05443	0.0399338	0.121436	#N/A
Solyc06g054640	5.46536	2.65413	1.03964	2.55293	0.0106822	0.0418037	(1 of 1) IPR006502//IPR029048 - Protein of unknown function PDDEXK-like // Heat shock protein 70kD, C-terminal domain
Solyc12g014360	22.9186	2.62774	0.597608	4.3971	1.1e-05	9.55e-05	(1 of 2) PTHR32285//PTHR32285:SF58 - FAMILY NOT NAMED // PROTEIN TRICHOME BIREFRINGENCE-LIKE 41
Solyc07g054330	11.3641	2.5985	0.744126	3.49202	0.000479381	0.00293469	(1 of 5) PTHR32212//PTHR32212:SF126 - FAMILY NOT NAMED // EMB|CAB62440.1-RELATED
Solyc08g036660	76.0008	2.57921	0.914139	2.82146	0.00478058	0.021424	(1 of 1) IPR010399//IPR018467//IPR027417 - Tify domain // CO/COL/TOC1, conserved site // P-loop containing nucleoside triphosphate hydrolase
Solyc02g087510	21.9903	2.57688	0.758284	3.3983	0.000678053	0.00398274	(1 of 12) IPR000719//IPR001245//IPR002290//IPR011009//IPR011993//IPR020635 - Protein kinase domain // Serine-threonine/tyrosine-protein kinase catalytic domain // Serine/threonine/dual specificity protein kinase, catalytic domain // Protein kinase-like domain // Pleckstrin-homology domain (PH domain)/Phosphotyrosine-binding domain (PTB) // Tyrosine-protein kinase, catalytic domain
Solyc01g098400	15.5381	2.54548	0.635336	4.0065	6.16e-05	0.000465704	(1 of 8) K14490 - histidine-containing phosphotransfer peotein (AHP)
Solyc01g095750	5.52257	2.5453	0.997089	2.55273	0.0106882	0.0418118	(1 of 3) 2.7.8.11//6.3 - CDP-diacylglycerol--inositol 3-phosphatidyltransferase / Phosphatidylinositol synthase // Long-chain-fatty-acid--CoA ligase / Lignoceroyl-CoA synthase
Solyc03g111710	1179.34	2.54189	0.102946	24.6914	1.32e-134	3.44e-132	(1 of 3) PTHR24413//PTHR24413:SF75 - FAMILY NOT NAMED // BTB/POZ AND TAZ DOMAIN-CONTAINING PROTEIN 2
Solyc11g017130	19.9051	2.54179	0.663825	3.82901	0.000128661	0.000900831	(1 of 2) PTHR22593:SF8 - PARALLEL SPINDLE 1 PROTEIN
Solyc02g071680	4.16517	2.53973	1.27197	1.9967	0.0458583	0.13486	(1 of 5) PTHR22835//PTHR22835:SF177 - ZINC FINGER FYVE DOMAIN CONTAINING PROTEIN // SUBFAMILY NOT NAMED
Solyc11g012490	7.25491	2.52094	0.919371	2.74202	0.0061062	0.0263722	#N/A
Solyc02g069220	15.3428	2.5171	0.636413	3.95514	7.65e-05	0.0005646	#N/A
Solyc01g106540	48.5639	2.49472	0.418851	5.9561	2.58e-09	3.66e-08	#N/A
Solyc12g036850	3.68243	2.49326	1.12501	2.21622	0.0266764	0.088236	#N/A
Solyc10g007360	4.2067	2.48023	1.22837	2.01912	0.043475	0.129401	(1 of 5) PTHR11206//PTHR11206:SF78 - MULTIDRUG RESISTANCE PROTEIN // MATE EFFLUX FAMILY PROTEIN ALF5-RELATED
Solyc09g091800	8.10173	2.47698	0.963814	2.56998	0.0101705	0.0401097	#N/A
Solyc12g087940	268.55	2.46414	0.154957	15.9021	6.13e-57	5.07e-55	(1 of 2) PTHR13683:SF259 - ASPARTYL PROTEASE-LIKE PROTEIN
Solyc06g051190	4.98343	2.44544	1.05362	2.32098	0.0202877	0.0709109	(1 of 1) KOG0988 - RNA-directed RNA polymerase QDE-1 required for posttranscriptional gene silencing and RNA interference
Solyc04g080110	3.56927	2.43927	1.2429	1.96255	0.049698	0.1432	(1 of 2) PTHR10388:SF20 - APO PROTEIN 4, MITOCHONDRIAL
Solyc11g010710	19.8916	2.43393	0.610783	3.98494	6.75e-05	0.000504115	(1 of 2) PTHR32467//PTHR32467:SF33 - FAMILY NOT NAMED // AP2-LIKE ETHYLENE-RESPONSIVE TRANSCRIPTION FACTOR AIL6-RELATED
Solyc05g011960	9.36019	2.42296	0.891781	2.71699	0.00658784	0.028088	(1 of 2) PTHR36335:SF1 - CHAPERONE DNAJ-DOMAIN CONTAINING PROTEIN
Solyc01g093960	7.62611	2.41825	0.860779	2.80937	0.00496386	0.0221136	(1 of 1) PTHR11945//PTHR11945:SF146 - MADS BOX PROTEIN // AGAMOUS-LIKE MADS-BOX PROTEIN AGL13-RELATED
Solyc02g086300	52.727	2.40472	0.440186	5.46296	4.68e-08	5.79e-07	(1 of 3) 3.5.1.94 - Gamma-glutamyl-gamma-aminobutyrate hydrolase / Gamma-glutamyl-GABA hydrolase
Solyc01g105430	7.32937	2.40011	0.898385	2.67158	0.00754944	0.0313868	#N/A
Solyc08g005760	5.62547	2.39974	0.97293	2.46651	0.0136436	0.0511881	(1 of 6) 2.396//2.232 - Benzyl alcohol O-benzoyltransferase // Methanol O-anthraniloyltransferase
Solyc02g071400	5.86169	2.39221	1.06094	2.25481	0.024145	0.0813854	(1 of 2) PTHR10209//PTHR10209:SF150 - OXIDOREDUCTASE, 2OG-FE II OXYGENASE FAMILY PROTEIN // SUBFAMILY NOT NAMED
Solyc10g083700	6.67297	2.35781	1.02762	2.29443	0.0217655	0.0750674	(1 of 106) KOG0156 - Cytochrome P450 CYP2 subfamily
Solyc01g080020	880.933	2.35277	0.0993182	23.6893	4.65e-124	1.11e-121	(1 of 1) PTHR13683//PTHR13683:SF379 - ASPARTYL PROTEASES // ASPARTYL PROTEASE-LIKE PROTEIN
Solyc04g078325	46.7175	2.35147	0.840012	2.79933	0.00512095	0.0226536	(1 of 7) 1.14.13.89 - Isoflavone 2'-hydroxylase / Isoflavone 2'-monooxygenase
Solyc12g056920	25.8972	2.30218	0.500212	4.60241	4.18e-06	3.9e-05	(1 of 3) K17469 - sulfate transporter 2, low-affinity (SULTR2)
Solyc11g011030	1561	2.29536	0.0813914	28.2015	5.6e-175	2.25e-172	(1 of 9) K13464 - jasmonate ZIM domain-containing protein (JAZ)
Solyc03g116970	4.19974	2.28574	0.998126	2.29003	0.0220196	0.0758253	(1 of 7) PTHR12663//PTHR12663:SF4 - ANDROGEN INDUCED INHIBITOR OF PROLIFERATION AS3 / PDS5-RELATED // SUBFAMILY NOT NAMED
Solyc04g077830	17.1169	2.27946	0.537061	4.24432	2.19e-05	0.000179947	(1 of 1) PTHR23083//PTHR23083:SF431 - TETRATRICOPEPTIDE REPEAT PROTEIN, TPR // SUBFAMILY NOT NAMED
Solyc12g049400	47.4112	2.2545	0.398184	5.66196	1.5e-08	1.95e-07	(1 of 3) PTHR33077:SF13 - PROTEIN TIFY 10A-RELATED
Solyc01g111850	7.30536	2.25144	0.811074	2.77587	0.00550542	0.024143	(1 of 6) PTHR13683//PTHR13683:SF314 - ASPARTYL PROTEASES // SUBFAMILY NOT NAMED
Solyc03g031890	95.9818	2.2318	0.330932	6.74398	1.54e-11	2.63e-10	(1 of 3) PTHR33172//PTHR33172:SF2 - FAMILY NOT NAMED // EMB|CAB83157.1
Solyc03g118160	6.24184	2.22418	1.02921	2.16105	0.0306911	0.0982271	#N/A
Solyc02g078150	175.086	2.22328	0.164584	13.5085	1.39e-41	8.08e-40	(1 of 14) PF04720 - PDDEXK-like family of unknown function (PDDEXK_6)
Solyc01g091700	82.4501	2.21618	0.281958	7.85995	3.84e-15	8.77e-14	(1 of 2) PTHR31960:SF3 - F-BOX PROTEIN PP2-A13
Solyc10g017960	122.788	2.20774	0.257658	8.56851	1.05e-17	2.76e-16	(1 of 2) PTHR31960:SF3 - F-BOX PROTEIN PP2-A13
Solyc11g005840	6.61114	2.19204	1.01448	2.16076	0.0307141	0.0982828	(1 of 6) 2.8.1.7 - Cysteine desulfurase / Cysteine desulfurylase
Solyc10g082066	14.9034	2.1884	0.631176	3.46718	0.000525957	0.00318783	(1 of 10) PF00560//PF08263 - Leucine Rich Repeat (LRR_1) // Leucine rich repeat N-terminal domain (LRRNT_2)
Solyc01g108240	400.955	2.17802	0.290136	7.5069	6.05e-14	1.25e-12	(1 of 117) IPR001471//IPR016177 - AP2/ERF domain // DNA-binding domain
Solyc07g055180	34.8676	2.17373	0.463977	4.685	2.8e-06	2.7e-05	(1 of 1) PTHR27001:SF30 - PROTEIN KINASE FAMILY PROTEIN
Solyc03g120520	15.3692	2.16802	0.605479	3.58067	0.000342715	0.00217249	(1 of 4) IPR001841//IPR018957 - Zinc finger, RING-type // Zinc finger, C3HC4 RING-type
Solyc12g088010	12.932	2.15128	0.640108	3.3608	0.000777171	0.00449911	(1 of 2) PF10347 - RNA pol II promoter Fmp27 protein domain (Fmp27_GFWDK)
Solyc01g107730	263.074	2.14501	0.146265	14.6652	1.08e-48	7.59e-47	(1 of 1) PTHR10177//PTHR10177:SF251 - CYCLINE // CYCLIN-D3-1
Solyc04g083160	5.07526	2.13384	1.08083	1.97425	0.0483528	0.140259	(1 of 1) 1.14.13.78 - Ent-kaurene oxidase
Solyc01g058673	6.43382	2.12562	0.916404	2.31953	0.0203665	0.0710598	(1 of 10) PF13976 - GAG-pre-integrase domain (gag_pre-integrs)
Solyc03g082900	33.6765	2.11914	0.550841	3.8471	0.000119523	0.000841182	(1 of 1) PTHR32227:SF92 - O-GLYCOSYL HYDROLASES FAMILY 17 PROTEIN
Solyc01g105650	11.146	2.116	1.04688	2.02125	0.0432537	0.128959	(1 of 3) PTHR10209//PTHR10209:SF167 - OXIDOREDUCTASE, 2OG-FE II OXYGENASE FAMILY PROTEIN // SUBFAMILY NOT NAMED
Solyc04g081650	9.28421	2.11011	0.727185	2.90175	0.00371085	0.0172893	(1 of 1) IPR004367//IPR013763 - Cyclin, C-terminal domain // Cyclin-like
Solyc01g008600	117.87	2.10826	0.24144	8.732	2.5e-18	6.8e-17	(1 of 3) PF00076//PF00642 - RNA recognition motif. (a.k.a. RRM, RBD, or RNP domain) (RRM_1) // Zinc finger C-x8-C-x5-C-x3-H type (and similar) (zf-CCCH)
Solyc08g029360	3.64277	2.10707	0.998367	2.11052	0.0348135	0.10886	#N/A
Solyc01g091010	78.1463	2.10504	0.315288	6.67655	2.45e-11	4.09e-10	(1 of 1) PTHR31675:SF0 - AXIAL REGULATOR YABBY 1-RELATED
Solyc11g071610	9.87867	2.10101	0.775038	2.71085	0.0067111	0.0284907	(1 of 5) K09842 - abscisic-aldehyde oxidase (AAO3)
Solyc07g054630	8.46369	2.0933	1.03089	2.03058	0.0422977	0.126932	(1 of 72) IPR003340//IPR015300 - B3 DNA binding domain // DNA-binding pseudobarrel domain
Solyc11g008905	26.7155	2.08288	0.545194	3.82044	0.000133214	0.0009294	#N/A
Solyc01g006400	18575	2.0688	0.0327319	63.2043	0	0	(1 of 10) 3.6.5.5 - Dynamin GTPase
Solyc01g100800	9.03691	2.06777	0.851459	2.4285	0.0151612	0.0557351	(1 of 176) PF01535//PF13041 - PPR repeat (PPR) // PPR repeat family (PPR_2)
Solyc01g007950	127.168	2.06016	0.252654	8.15406	3.52e-16	8.57e-15	(1 of 1) IPR000823//IPR002016//IPR010255//IPR029058 - Plant peroxidase // Haem peroxidase, plant/fungal/bacterial // Haem peroxidase // Alpha/Beta hydrolase fold
Solyc01g105770	20.7598	2.04794	0.550577	3.71963	0.000199514	0.00133558	#N/A
Solyc06g073580	10.8719	2.04702	0.76899	2.66196	0.0077687	0.0321472	(1 of 6) 1.14.11.11 - Hyoscyamine (6S)-dioxygenase / Hyoscyamine 6-beta-hydroxylase
Solyc01g079940	737.405	2.04668	0.158344	12.9255	3.23e-38	1.74e-36	(1 of 1) PTHR13683//PTHR13683:SF356 - ASPARTYL PROTEASES // SUBFAMILY NOT NAMED
Solyc01g103330	7.8489	2.03432	0.849463	2.39483	0.0166279	0.0600509	#N/A
Solyc06g051320	76.981	2.03032	0.280077	7.24914	4.19e-13	8.23e-12	(1 of 15) 2.84 - Alcohol O-acetyltransferase / AATASE
Solyc04g055253	13.392	2.02468	0.770674	2.62715	0.00861027	0.0349349	(1 of 3) K08241 - jasmonate O-methyltransferase (E2.141)
Solyc09g084440	70.1412	2.02219	0.362953	5.57149	2.53e-08	3.21e-07	(1 of 21) PF00280 - Potato inhibitor I family (potato_inhibit)
Solyc08g081980	21.9835	2.01645	0.550875	3.66045	0.000251771	0.00164919	(1 of 3) PTHR23257//PTHR23257:SF530 - SERINE-THREONINE PROTEIN KINASE // SERINE/THREONINE/TYROSINE KINASE-RELATED
Solyc03g083470	73.5546	2.01435	0.428012	4.70629	2.52e-06	2.44e-05	(1 of 24) 3.1.4.46 - Glycerophosphodiester phosphodiesterase / Glycerophosphoryl diester phosphodiesterase
Solyc01g107390	65.7094	2.01322	0.413683	4.86658	1.14e-06	1.16e-05	(1 of 2) PTHR31901//PTHR31901:SF4 - FAMILY NOT NAMED // INDOLE-3-ACETIC ACID-AMIDO SYNTHETASE GH3.2-RELATED
Solyc05g011970	9.33852	2.00457	0.924624	2.16798	0.0301602	0.0969667	(1 of 2) PTHR24282//PTHR24282:SF20 - CYTOCHROME P450 FAMILY MEMBER // SUBFAMILY NOT NAMED
Solyc06g075690	522.977	1.99895	0.372482	5.36655	8.03e-08	9.64e-07	(1 of 4) IPR010369//IPR021182 - Protein of unknown function DUF966 // Uncharacterised conserved protein UCP031043
Solyc06g083050	56.9068	1.99714	0.337021	5.92586	3.11e-09	4.37e-08	(1 of 3) PTHR11802:SF96 - SERINE CARBOXYPEPTIDASE-LIKE 20-RELATED
Solyc02g081980	1798.63	1.99454	0.0670214	29.7597	1.3e-194	6.2e-192	(1 of 5) K14641 - apyrase (APY1_2)
Solyc01g016355	6.05818	1.98842	0.853964	2.32846	0.0198877	0.0697055	(1 of 200) PF00560 - Leucine Rich Repeat (LRR_1)
Solyc06g060360	34.0848	1.98443	0.439636	4.51381	6.37e-06	5.78e-05	(1 of 1) PTHR31964:SF37 - ADENINE NUCLEOTIDE ALPHA HYDROLASE-LIKE PROTEIN
Solyc06g062370	24.4232	1.98397	0.607108	3.2679	0.0010835	0.00601655	(1 of 27) 3.1.3.2 - Acid phosphatase / Phosphomonoesterase
Solyc08g006630	13.0885	1.98348	0.859071	2.30887	0.0209508	0.0727395	(1 of 1) PTHR32017:SF3 - SPINDLE AND KINETOCHORE-ASSOCIATED PROTEIN 2
Solyc11g067300	8.00926	1.97872	0.949862	2.08317	0.037236	0.114931	(1 of 20) K05658 - ATP-binding cassette, subfamily B (MDR/TAP), member 1 (ABCB1)
Solyc09g150117	5.4989	1.9768	0.948989	2.08306	0.0372459	0.114942	#N/A
Solyc06g071640	21.7173	1.97352	0.526326	3.74961	0.000177106	0.00120058	(1 of 3) K16903 - L-tryptophan---pyruvate aminotransferase (TAA1)
Solyc04g008970	8.86129	1.97111	0.890846	2.21262	0.0269236	0.0888711	(1 of 18) PF02893 - GRAM domain (GRAM)
Solyc06g008270	7.21464	1.97078	0.971329	2.02895	0.0424631	0.127245	(1 of 44) PF00560//PF08263//PF13855 - Leucine Rich Repeat (LRR_1) // Leucine rich repeat N-terminal domain (LRRNT_2) // Leucine rich repeat (LRR_8)
Solyc10g078510	26.1366	1.96991	0.908935	2.16728	0.0302136	0.0970677	(1 of 2) PTHR32227//PTHR32227:SF95 - FAMILY NOT NAMED // GLUCAN ENDO-1,3-BETA-GLUCOSIDASE 8-RELATED
Solyc02g067970	21.6808	1.96013	0.505323	3.87897	0.0001049	0.000746585	(1 of 1) KOG0297 - TNF receptor-associated factor
Solyc08g066320	71.2743	1.95996	0.410993	4.76883	1.85e-06	1.84e-05	(1 of 22) IPR000719//IPR001611//IPR002290//IPR003591//IPR011009//IPR013210//IPR013320//IPR020635 - Protein kinase domain // Leucine-rich repeat // Serine/threonine/dual specificity protein kinase, catalytic domain // Leucine-rich repeat, typical subtype // Protein kinase-like domain // Leucine-rich repeat-containing N-terminal, plant-type // Concanavalin A-like lectin/glucanase domain // Tyrosine…
Solyc10g008710	5.95933	1.94557	0.896844	2.16935	0.0300558	0.0966486	(1 of 5) 3.49 - Sinapine esterase
Solyc11g073080	32.7563	1.94055	0.721634	2.6891	0.00716443	0.0300366	(1 of 1) PTHR12396:SF9 - METHYL-CPG-BINDING DOMAIN-CONTAINING PROTEIN 7
Solyc04g079760	170.647	1.93741	0.38443	5.03968	4.66e-07	5.07e-06	(1 of 4) PF03350 - Uncharacterized protein family, UPF0114 (UPF0114)
Solyc06g060860	23.7527	1.93445	0.467947	4.13392	3.57e-05	0.000282084	(1 of 1) PTHR36368:SF1 - GENOMIC DNA, CHROMOSOME 3, TAC CLONE:K17E7
Solyc11g005660	6.96327	1.92729	0.839024	2.29707	0.0216149	0.0746062	(1 of 1) PTHR24348//PTHR24348:SF24 - SERINE/THREONINE-PROTEIN KINASE UNC-51-RELATED // PROTEIN KINASE FAMILY PROTEIN
Solyc05g054890	6.49783	1.89582	0.881026	2.15183	0.0314106	0.100131	(1 of 3) PTHR19241//PTHR19241:SF180 - ATP-BINDING CASSETTE TRANSPORTER // ABC TRANSPORTER G FAMILY MEMBER 1-RELATED
Solyc01g108710	98.796	1.89334	0.258612	7.32115	2.46e-13	4.89e-12	#N/A
Solyc09g082180	21.2781	1.89256	0.510253	3.70907	0.000208025	0.00138783	(1 of 1) PTHR10868 - SIGMA 1-TYPE OPIOID RECEPTOR-RELATED
Solyc08g150101	5.5139	1.88762	0.883056	2.1376	0.0325492	0.103037	#N/A
Solyc07g064990	60.4386	1.88061	0.763311	2.46376	0.0137489	0.0515393	(1 of 2) 2.278 - Indole-3-acetate O-methyltransferase / IAA carboxylmethyltransferase
Solyc03g005670	8.54899	1.88001	0.873183	2.15305	0.0313148	0.0998439	(1 of 5) PTHR23155:SF402 - DISEASE RESISTANCE PROTEIN RPP13-RELATED
Solyc06g082850	8.78729	1.87657	0.795444	2.35914	0.0183173	0.0650782	#N/A
Solyc07g043070	26.9805	1.86865	0.469715	3.97827	6.94e-05	0.000517387	#N/A
Solyc01g005230	18.5485	1.85396	0.672888	2.75523	0.00586508	0.0254802	(1 of 8) 2.50 - Loganate O-methyltransferase
Solyc05g014710	14.3123	1.8522	0.65602	2.8234	0.00475177	0.0213191	(1 of 1) PTHR31471//PTHR31471:SF15 - FAMILY NOT NAMED // F12A21.28
Solyc08g082110	141.583	1.8504	0.240227	7.70272	1.33e-14	2.88e-13	(1 of 85) PF03106 - WRKY DNA -binding domain (WRKY)
Solyc04g072043	9.04546	1.84683	0.921806	2.00349	0.0451244	0.133345	(1 of 1) IPR000504//IPR002004//IPR003954//IPR006515 - RNA recognition motif domain // Polyadenylate-binding protein/Hyperplastic disc protein // RNA recognition motif domain, eukaryote // Polyadenylate binding protein, human types 1, 2, 3, 4
Solyc11g008490	6.81824	1.83844	0.913914	2.01161	0.0442609	0.131276	(1 of 1) PTHR12537//PTHR12537:SF71 - RNA BINDING PROTEIN PUMILIO-RELATED // PUMILIO HOMOLOG 4
Solyc02g077420	889.674	1.83031	0.0860884	21.2608	2.62e-100	4.77e-98	(1 of 31) 3.32 - Phospholipase A(1) / Phospholipase A1
Solyc08g062940	50.7996	1.8303	0.357089	5.12561	2.97e-07	3.32e-06	(1 of 50) PF00612 - IQ calmodulin-binding motif (IQ)
Solyc07g008010	8.86703	1.83008	0.812871	2.25138	0.0243613	0.0819427	(1 of 1) PTHR10641//PTHR10641:SF662 - MYB-LIKE DNA-BINDING PROTEIN MYB // TRANSCRIPTION FACTOR MYB82
Solyc01g095140	442.521	1.8172	0.424704	4.27875	1.88e-05	0.000155912	(1 of 3) PTHR31459:SF3 - DESICCATION-RELATED PROTEIN LEA14-RELATED
Solyc12g010960	238.077	1.81116	0.192472	9.40999	4.96e-21	1.52e-19	(1 of 9) 1.54//1.302 - Allyl-alcohol dehydrogenase // 2-alkenal reductase (NADP(+)) / NADPH-dependent alkenal/one oxidoreductase
Solyc01g088810	25.9278	1.80398	0.674504	2.67453	0.00748337	0.031156	(1 of 12) IPR002110//IPR020683//IPR026961//IPR027001 - Ankyrin repeat // Ankyrin repeat-containing domain // PGG domain // Caskin/Ankyrin repeat-containing protein
Solyc08g079760	69.4345	1.7953	0.311847	5.75699	8.56e-09	1.15e-07	(1 of 1) PTHR14326:SF15 - CELL CYCLE REGULATED MICROTUBULE ASSOCIATED PROTEIN
Solyc01g103500	10.2469	1.79355	0.754301	2.37777	0.0174178	0.0624821	#N/A
Solyc08g077370	14.3066	1.78752	0.659789	2.70923	0.00674406	0.0285964	(1 of 28) PF16913 - Purine nucleobase transmembrane transport (PUNUT)
Solyc08g082210	142.813	1.77673	0.210929	8.42335	3.66e-17	9.31e-16	(1 of 8) PTHR31657:SF9 - ETHYLENE-RESPONSIVE TRANSCRIPTION FACTOR CRF5-RELATED
Solyc12g005030	15.5442	1.77484	0.659546	2.691	0.00712388	0.02992	(1 of 2) PTHR24349:SF23 - MAP KINASE-ACTIVATED PROTEIN KINASE 5
Solyc08g082630	67.0325	1.76913	0.298818	5.92042	3.21e-09	4.52e-08	(1 of 3) PTHR31384:SF1 - AUXIN RESPONSE FACTOR 12-RELATED
Solyc03g119670	13.0043	1.76835	0.701028	2.52252	0.0116518	0.044916	#N/A
Solyc02g090330	16.2643	1.76685	0.537123	3.28946	0.00100378	0.00562537	(1 of 2) KOG4493 - Uncharacterized conserved protein
Solyc11g066350	48.6126	1.76541	0.373867	4.72203	2.33e-06	2.27e-05	(1 of 1) IPR010980//IPR011515 - Cytochrome c/b562 // Shugoshin, C-terminal
Solyc03g006490	1822.93	1.76413	0.069177	25.5017	1.89e-143	5.21e-141	(1 of 2) PTHR11772//PTHR11772:SF15 - ASPARAGINE SYNTHETASE // SUBFAMILY NOT NAMED
Solyc10g085190	12.1076	1.76277	0.690909	2.55137	0.0107299	0.0419101	(1 of 4) 1.14.11.19 - Leucocyanidin oxygenase / Leucoanthocyanidin dioxygenase
Solyc05g012720	26.5355	1.76198	0.47629	3.69939	0.000216118	0.0014364	(1 of 1) PTHR10971:SF17 - MITOTIC CHECKPOINT PROTEIN BUB3.3
Solyc02g037555	17.9778	1.76193	0.728071	2.42	0.0155206	0.0567658	#N/A
Solyc01g066640	38.4229	1.76099	0.379372	4.64187	3.45e-06	3.27e-05	(1 of 2) IPR029034 - Cystine-knot cytokine
Solyc12g089010	26.5373	1.75899	0.545543	3.2243	0.00126281	0.00685726	(1 of 2) PTHR18934:SF91 - PRE-MRNA-SPLICING FACTOR ATP-DEPENDENT RNA HELICASE PRP16
Solyc11g006940	11.7554	1.7578	0.72346	2.42971	0.0151108	0.0555959	(1 of 1) PF01423//PF01535//PF12854//PF13041 - LSM domain (LSM) // PPR repeat (PPR) // PPR repeat (PPR_1) // PPR repeat family (PPR_2)
Solyc08g078470	43.738	1.75338	0.366294	4.78681	1.69e-06	1.69e-05	(1 of 1) PTHR23308:SF34 - F16B3.3 PROTEIN
Solyc06g066420	150.861	1.75326	0.160019	10.9566	6.18e-28	2.35e-26	(1 of 3) PTHR33172:SF2 - EMB|CAB83157.1
Solyc01g006390	13.5693	1.75152	0.666476	2.62803	0.00858815	0.0348612	(1 of 13) IPR009069 - Cysteine alpha-hairpin motif superfamily
Solyc02g032410	6.74182	1.74726	0.801501	2.17998	0.0292588	0.0946363	#N/A
Solyc06g008920	292.524	1.73665	0.150336	11.5518	7.23e-31	3.07e-29	(1 of 5) PTHR24095:SF119 - ACYL-ACTIVATING ENZYME 1, PEROXISOMAL-RELATED
Solyc01g087630	63.5716	1.73315	0.574467	3.01696	0.00255323	0.012603	(1 of 2) PTHR10366//PTHR10366:SF244 - NAD DEPENDENT EPIMERASE/DEHYDRATASE // CINNAMYL-ALCOHOL DEHYDROGENASE-RELATED
Solyc08g008280	216.739	1.73134	0.219388	7.89167	2.98e-15	6.84e-14	(1 of 85) PF03106 - WRKY DNA -binding domain (WRKY)
Solyc04g082430	88.6487	1.71666	0.287561	5.96973	2.38e-09	3.39e-08	(1 of 3) PTHR10177//PTHR10177:SF217 - CYCLINE // SUBFAMILY NOT NAMED
Solyc03g117590	2380.46	1.71065	0.0654638	26.1312	1.61e-150	4.92e-148	(1 of 95) PF00226 - DnaJ domain (DnaJ)
Solyc01g007030	80.3029	1.70826	0.365315	4.67613	2.92e-06	2.81e-05	(1 of 5) PTHR22849//PTHR22849:SF48 - WDSAM1 PROTEIN // SUBFAMILY NOT NAMED
Solyc01g105387	60.0021	1.70437	0.381225	4.47076	7.79e-06	6.95e-05	(1 of 4) PTHR19241//PTHR19241:SF301 - ATP-BINDING CASSETTE TRANSPORTER // SUBFAMILY NOT NAMED
Solyc02g090220	22.9511	1.68553	0.521428	3.23252	0.00122705	0.00668979	(1 of 3) PTHR31992//PTHR31992:SF12 - FAMILY NOT NAMED // DOF ZINC FINGER PROTEIN DOF3.4
Solyc07g006570	183.021	1.68473	0.247993	6.79344	1.09e-11	1.9e-10	(1 of 9) K01166 - ribonuclease T2 [EC:3.1.27.1] (E3.1.27.1)
Solyc06g065100	58.5507	1.68	0.314308	5.34506	9.04e-08	1.08e-06	(1 of 1) PTHR10641//PTHR10641:SF643 - MYB-LIKE DNA-BINDING PROTEIN MYB // MYB TRANSCRIPTION FACTOR-RELATED
Solyc04g071260	6.10513	1.67994	0.826798	2.03186	0.0421676	0.126675	(1 of 3) PTHR11937//PTHR11937:SF239 - ACTIN // SUBFAMILY NOT NAMED
Solyc01g104200	12.0739	1.67892	0.729645	2.30101	0.0213913	0.0739352	(1 of 6) 1.84 - Alcohol-forming fatty acyl-CoA reductase
Solyc09g092260	25.4435	1.6786	0.484792	3.46252	0.000535151	0.003238	(1 of 3) PTHR24078//PTHR24078:SF222 - DNAJ HOMOLOG SUBFAMILY C MEMBER // SUBFAMILY NOT NAMED
Solyc08g081710	16.0414	1.67317	0.649281	2.57695	0.00996755	0.0394112	#N/A
Solyc11g006740	11.459	1.67112	0.740795	2.25584	0.0240804	0.0812348	(1 of 7) PTHR32278:SF6 - F-BOX PROTEIN PP2-B1-RELATED
Solyc04g081560	13.8346	1.66885	0.644254	2.59037	0.00958742	0.0381899	(1 of 32) PF00314 - Thaumatin family (Thaumatin)
Solyc05g009630	24.6605	1.66874	0.523061	3.19033	0.00142109	0.00760003	(1 of 7) PTHR23155//PTHR23155:SF553 - LEUCINE-RICH REPEAT-CONTAINING PROTEIN // SUBFAMILY NOT NAMED
Solyc05g006220	534.261	1.66662	0.11759	14.1732	1.34e-45	8.67e-44	(1 of 1) PTHR11014//PTHR11014:SF85 - PEPTIDASE M20 FAMILY MEMBER // SUBFAMILY NOT NAMED
Solyc07g065430	11.6931	1.66126	0.677033	2.45373	0.0141384	0.0526867	(1 of 3) K10878 - meiotic recombination protein SPO11 (SPO11)
Solyc03g007240	4877.34	1.65518	0.0747968	22.1291	1.66e-108	3.26e-106	(1 of 3) K00797 - spermidine synthase (speE, SRM)
Solyc05g051290	307.781	1.64781	0.138286	11.916	9.77e-33	4.48e-31	(1 of 2) PTHR11467//PTHR11467:SF40 - HISTONE H1/H5 // SUBFAMILY NOT NAMED
Solyc06g053210	15.062	1.64514	0.57935	2.83963	0.00451654	0.0204002	(1 of 1) IPR001975//IPR011332 - Ribosomal protein L40e // Zinc-binding ribosomal protein
Solyc12g098360	22.845	1.64232	0.57283	2.86702	0.00414356	0.0190098	(1 of 2) PF02636 - Putative S-adenosyl-L-methionine-dependent methyltransferase (Methyltransf_28)
Solyc03g044710	13.6456	1.63841	0.74983	2.18504	0.0288856	0.0937721	(1 of 9) 3.26 - Galactolipase
Solyc01g008130	19.0823	1.63839	0.510559	3.20901	0.00133191	0.00716427	(1 of 1) PTHR23054//PTHR23054:SF14 - UNCHARACTERIZED // PROTEIN Y45F10A.7, ISOFORM A
Solyc12g042930	14.9362	1.63643	0.799917	2.04575	0.0407814	0.123503	(1 of 8) PF04862 - Protein of unknown function (DUF642) (DUF642)
Solyc02g086140	14.3687	1.63086	0.601364	2.71194	0.00668914	0.0284044	#N/A
Solyc06g083040	7223.79	1.63083	0.0428821	38.0305	0	0	(1 of 3) PTHR11802:SF96 - SERINE CARBOXYPEPTIDASE-LIKE 20-RELATED
Solyc07g054430	190.533	1.62978	0.18917	8.6154	6.97e-18	1.87e-16	(1 of 2) 2.1.2.5 - Glutamate formimidoyltransferase / Glutamate formyltransferase
Solyc02g084280	13.0391	1.62155	0.678409	2.39022	0.0168384	0.0606403	(1 of 8) PTHR23198//PTHR23198:SF7 - NUCLEOPORIN // SUBFAMILY NOT NAMED
Solyc02g037550	54.4426	1.61516	0.322726	5.00475	5.59e-07	5.98e-06	(1 of 7) KOG2722 - Predicted membrane protein
Solyc02g092050	36.3172	1.61342	0.360153	4.47982	7.47e-06	6.68e-05	(1 of 13) K09285 - AP2-like factor, ANT lineage (OVM, ANT)
Solyc01g079200	286.705	1.61078	0.36419	4.42291	9.74e-06	8.55e-05	(1 of 1) PTHR10209//PTHR10209:SF109 - OXIDOREDUCTASE, 2OG-FE II OXYGENASE FAMILY PROTEIN // SUBFAMILY NOT NAMED
Solyc03g119070	25.4329	1.60545	0.462081	3.47439	0.000512023	0.00311298	(1 of 1) PTHR11081//PTHR11081:SF27 - XP-G/RAD2 DNA REPAIR ENDONUCLEASE FAMILY // 5'-3' EXONUCLEASE FAMILY PROTEIN
Solyc07g063410	357.091	1.60017	0.139556	11.4661	1.95e-30	8.08e-29	(1 of 1) PTHR31719//PTHR31719:SF34 - FAMILY NOT NAMED // NAC DOMAIN-CONTAINING PROTEIN 19-RELATED
Solyc01g009340	18.8402	1.59368	0.496557	3.20947	0.0013298	0.00715513	(1 of 4) IPR000048//IPR025064 - IQ motif, EF-hand binding site // Domain of unknown function DUF4005
Solyc01g088400	220.216	1.58716	0.195173	8.13204	4.22e-16	1.02e-14	(1 of 4) K15404 - aldehyde decarbonylase (K15404, CER1)
Solyc02g077770	30.0704	1.58496	0.427403	3.70836	0.000208607	0.00139119	(1 of 16) IPR016162 - Aldehyde dehydrogenase N-terminal domain
Solyc07g066050	68.9638	1.58392	0.259495	6.10386	1.04e-09	1.53e-08	#N/A
Solyc11g012020	92.4796	1.58143	0.274227	5.76689	8.07e-09	1.08e-07	(1 of 4) K12483 - EH domain-containing protein 1 (EHD1)
Solyc03g005620	45.3939	1.58078	0.373236	4.23532	2.28e-05	0.000186696	(1 of 2) PTHR24115:SF416 - PHRAGMOPLAST-ASSOCIATED KINESIN-RELATED PROTEIN 2
Solyc06g083470	18.1275	1.57875	0.62203	2.53806	0.011147	0.0432243	(1 of 1) PTHR24322:SF623 - NAD(P)-BINDING ROSSMANN-FOLD SUPERFAMILY PROTEIN-RELATED
Solyc05g008820	12.3006	1.5772	0.763162	2.06667	0.0387655	0.118679	(1 of 4) PTHR10165//PTHR10165:SF80 - LIPID PHOSPHATE PHOSPHATASE // LIPID PHOSPHATE PHOSPHATASE 1-RELATED
Solyc06g054670	11.023	1.56613	0.70399	2.22464	0.0261052	0.0867524	(1 of 6) K03921 - acyl- (DESA1)
Solyc05g005680	20.6951	1.55857	0.537262	2.90094	0.00372045	0.0173294	(1 of 1) PTHR31062//PTHR31062:SF25 - FAMILY NOT NAMED // XYLOGLUCAN ENDOTRANSGLUCOSYLASE/HYDROLASE PROTEIN 33-RELATED
Solyc11g073220	20.715	1.55791	0.534021	2.91732	0.00353056	0.0165891	(1 of 1) K10871 - RAD51-like protein 3 (RAD51L3, RAD51D)
Solyc01g108330	22.5096	1.55682	0.587701	2.649	0.00807312	0.0331818	#N/A
Solyc08g077110	20.6453	1.55421	0.591446	2.62781	0.00859356	0.0348751	(1 of 3) PTHR31989:SF51 - F5D14.30 PROTEIN-RELATED
Solyc01g079600	1187.35	1.55327	0.14991	10.3613	3.72e-25	1.3e-23	(1 of 1) PTHR21493:SF117 - ALPHA/BETA-HYDROLASES SUPERFAMILY PROTEIN
Solyc08g042030	38.134	1.55288	0.43656	3.55708	0.000375001	0.00235521	(1 of 1) PTHR24115:SF480 - ATP BINDING MICROTUBULE MOTOR FAMILY PROTEIN
Solyc09g065620	387.997	1.55247	0.13372	11.6099	3.67e-31	1.58e-29	(1 of 4) 3.14 - Chlorophyllase
Solyc11g071460	52.492	1.54504	0.420104	3.67776	0.000235293	0.00155045	(1 of 7) 1.208 - (+)-neomenthol dehydrogenase / Monoterpenoid dehydrogenase
Solyc12g088220	50.5906	1.54358	0.34914	4.42108	9.82e-06	8.62e-05	(1 of 6) K00826 - branched-chain amino acid aminotransferase (E2.6.1.42, ilvE)
Solyc09g075890	192.078	1.54159	0.286107	5.38814	7.12e-08	8.59e-07	(1 of 1) PTHR12725//PTHR12725:SF81 - HALOACID DEHALOGENASE-LIKE HYDROLASE // SUBFAMILY NOT NAMED
Solyc03g083480	153.825	1.53475	0.412262	3.72274	0.00019707	0.00132069	(1 of 36) PF13947 - Wall-associated receptor kinase galacturonan-binding (GUB_WAK_bind)
Solyc07g014670	228.837	1.53373	0.16148	9.4979	2.14e-21	6.66e-20	(1 of 7) 1.14.13.89 - Isoflavone 2'-hydroxylase / Isoflavone 2'-monooxygenase
Solyc12g014430	180.944	1.53006	0.196574	7.78361	7.05e-15	1.57e-13	(1 of 5) PTHR13301:SF51 - CELLULOSE SYNTHASE-LIKE PROTEIN G1-RELATED
Solyc04g009440	1975.42	1.52959	0.11	13.9054	5.87e-44	3.65e-42	(1 of 2) PTHR31719:SF17 - NAC DOMAIN-CONTAINING PROTEIN 102-RELATED
Solyc09g014610	14.1366	1.52201	0.567483	2.68204	0.0073174	0.030573	(1 of 3) PTHR31269//PTHR31269:SF2 - FAMILY NOT NAMED // S-TYPE ANION CHANNEL SLAH2-RELATED
Solyc04g012050	14.5254	1.52113	0.768706	1.97882	0.0478363	0.139104	(1 of 117) IPR001471//IPR016177 - AP2/ERF domain // DNA-binding domain
Solyc04g081240	154.455	1.51895	0.191937	7.9138	2.5e-15	5.77e-14	(1 of 1) PTHR31384//PTHR31384:SF10 - FAMILY NOT NAMED // AUXIN RESPONSE FACTOR 5
Solyc12g008960	38.2562	1.51762	0.641666	2.36512	0.0180242	0.0641916	#N/A
Solyc05g021580	6.70637	1.51201	0.732204	2.06501	0.0389222	0.119033	(1 of 1123) 2.7.11.1 - Non-specific serine/threonine protein kinase / Threonine-specific protein kinase
Solyc05g050330	11.5872	1.50622	0.747885	2.01397	0.0440127	0.130693	(1 of 85) PF03106 - WRKY DNA -binding domain (WRKY)
Solyc08g005430	65.4065	1.50533	0.296973	5.0689	4e-07	4.4e-06	(1 of 12) PF08879//PF08880 - WRC (WRC) // QLQ (QLQ)
Solyc05g054870	9.72464	1.50459	0.687728	2.18777	0.0286867	0.0932976	#N/A
Solyc04g071083	44.6129	1.50113	0.519338	2.89048	0.00384657	0.0178397	#N/A
Solyc03g114380	98.452	1.49864	0.259565	5.77366	7.76e-09	1.04e-07	(1 of 1) PTHR24115//PTHR24115:SF372 - FAMILY NOT NAMED // KIF19A
Solyc06g062880	28.5941	1.49796	0.433613	3.45461	0.000551096	0.00332311	(1 of 3) PTHR22870//PTHR22870:SF219 - REGULATOR OF CHROMOSOME CONDENSATION // REGULATOR OF CHROMOSOME CONDENSATION (RCC1) FAMILY PROTEIN-RELATED
Solyc09g098060	12.1199	1.49772	0.73445	2.03924	0.041426	0.125049	(1 of 11) KOG4214 - Myotrophin and similar proteins
Solyc09g014990	798.6	1.49742	0.162744	9.2011	3.54e-20	1.04e-18	(1 of 2) K13424 - WRKY transcription factor 33 (WRKY33)
Solyc01g106750	82.8537	1.49662	0.283132	5.28596	1.25e-07	1.46e-06	#N/A
Solyc03g113910	177.639	1.4947	0.171166	8.7325	2.49e-18	6.78e-17	(1 of 2) PTHR23201//PTHR23201:SF18 - EXTENSIN, PROLINE-RICH PROTEIN // SUBFAMILY NOT NAMED
Solyc10g086340	69.0373	1.48845	0.302773	4.91607	8.83e-07	9.22e-06	(1 of 1) PTHR24115:SF525 - ATP BINDING MICROTUBULE MOTOR FAMILY PROTEIN
Solyc01g044365	18.5639	1.48791	0.554193	2.68483	0.00725677	0.0303699	#N/A
Solyc01g007200	20.6079	1.48303	0.505348	2.93467	0.00333903	0.015811	#N/A
Solyc11g065030	16.8025	1.48132	0.53406	2.7737	0.0055422	0.0242622	(1 of 4) PTHR11132//PTHR11132:SF81 - SOLUTE CARRIER FAMILY 35 // SUBFAMILY NOT NAMED
Solyc09g092050	14.5733	1.48042	0.600961	2.46343	0.0137616	0.051576	(1 of 1) PF01535//PF12854//PF13041//PF13812//PF14432 - PPR repeat (PPR) // PPR repeat (PPR_1) // PPR repeat family (PPR_2) // Pentatricopeptide repeat domain (PPR_3) // DYW family of nucleic acid deaminases (DYW_deaminase)
Solyc03g082840	17.2324	1.47839	0.617341	2.39477	0.0166306	0.0600509	(1 of 1) IPR001633//IPR003851 - EAL domain // Zinc finger, Dof-type
Solyc06g005310	35.1943	1.47721	0.344544	4.28745	1.81e-05	0.00015052	(1 of 5) PTHR10641:SF484 - TRANSCRIPTION FACTOR MYB48-RELATED
Solyc12g005955	22.2467	1.47513	0.560706	2.63084	0.00851742	0.0346474	#N/A
Solyc01g102450	11.5001	1.47507	0.669581	2.20297	0.0275971	0.0905364	(1 of 1) PTHR23423//PTHR23423:SF35 - ORGANIC SOLUTE TRANSPORTER-RELATED // SUBFAMILY NOT NAMED
Solyc12g005020	17.7282	1.47306	0.638986	2.30531	0.0211492	0.0732846	(1 of 153) IPR001841//IPR013083 - Zinc finger, RING-type // Zinc finger, RING/FYVE/PHD-type
Solyc08g081610	18.4527	1.46867	0.663194	2.21453	0.026792	0.0885524	(1 of 85) PF03106 - WRKY DNA -binding domain (WRKY)
Solyc03g113980	81.6057	1.46786	0.3448	4.25712	2.07e-05	0.000170519	(1 of 12) PF07887 - Calmodulin binding protein-like (Calmodulin_bind)
Solyc08g005610	1773.69	1.46007	0.188862	7.7309	1.07e-14	2.32e-13	(1 of 2) PTHR24286:SF10 - ABSCISIC ACID 8'-HYDROXYLASE 1-RELATED
Solyc03g121080	96.1387	1.45593	0.259468	5.61124	2.01e-08	2.59e-07	#N/A
Solyc03g117680	345.086	1.45468	0.143523	10.1355	3.84e-24	1.31e-22	#N/A
Solyc03g083010	747.921	1.4539	0.0998648	14.5587	5.14e-48	3.55e-46	(1 of 1) PTHR10992//PTHR10992:SF699 - ALPHA/BETA HYDROLASE FOLD-CONTAINING PROTEIN // SUBFAMILY NOT NAMED
Solyc11g062400	24.6395	1.44909	0.589948	2.45631	0.0140373	0.0523986	(1 of 39) K04733 - interleukin-1 receptor-associated kinase 4 (IRAK4)
Solyc03g122080	13.8313	1.43769	0.633948	2.26783	0.0233395	0.0793354	(1 of 9) PF06075 - Plant protein of unknown function (DUF936) (DUF936)
Solyc09g090320	54.5678	1.43587	0.33473	4.28964	1.79e-05	0.000149508	(1 of 1) KOG0243 - Kinesin-like protein
Solyc01g096510	109.055	1.43342	0.278005	5.15609	2.52e-07	2.84e-06	(1 of 2) PTHR33624:SF2 - SIGMA FACTOR BINDING PROTEIN 1, CHLOROPLASTIC-RELATED
Solyc05g015840	247.363	1.42925	0.168277	8.49344	2.01e-17	5.22e-16	(1 of 15) PF03110 - SBP domain (SBP)
Solyc03g006700	12.9135	1.42809	0.597259	2.39107	0.0167994	0.0605244	(1 of 3) PTHR31388:SF39 - PEROXIDASE 67-RELATED
Solyc02g067100	41.477	1.42386	0.447796	3.1797	0.00147428	0.00784418	(1 of 4) PTHR14326//PTHR14326:SF18 - TARGETING PROTEIN FOR XKLP2 // SUBFAMILY NOT NAMED
Solyc08g075240	116.014	1.4235	0.239841	5.93519	2.94e-09	4.15e-08	(1 of 4) K17756 - long-chain-alcohol oxidase (FAO3)
Solyc08g083130	7.9444	1.4219	0.71795	1.9805	0.0476469	0.138736	(1 of 4) PTHR24326//PTHR24326:SF122 - FAMILY NOT NAMED // HOMEOBOX-LEUCINE ZIPPER PROTEIN ATHB-12-RELATED
Solyc08g083370	87.6001	1.41858	0.255046	5.56205	2.67e-08	3.38e-07	(1 of 3) PTHR10286//PTHR10286:SF10 - INORGANIC PYROPHOSPHATASE // F11O4.12
Solyc07g006075	14.6872	1.41746	0.57948	2.4461	0.0144412	0.0535557	#N/A
Solyc04g079210	164.442	1.41478	0.204265	6.92617	4.32e-12	7.76e-11	(1 of 9) 3.26 - Galactolipase
Solyc02g093180	231.537	1.40852	0.172526	8.16414	3.24e-16	7.9e-15	(1 of 8) PTHR31896//PTHR31896:SF12 - FAMILY NOT NAMED // ANTHRANILATE N-HYDROXYCINNAMOYL/BENZOYLTRANSFERASE-LIKE PROTEIN-RELATED
Solyc01g101260	15.2535	1.40534	0.520403	2.70048	0.00692389	0.0292258	#N/A
Solyc01g066910	91.0363	1.40399	0.288027	4.87452	1.09e-06	1.12e-05	(1 of 49) PF14368 - Probable lipid transfer (LTP_2)
Solyc02g069110	77.8182	1.39963	0.319827	4.37621	1.21e-05	0.000104083	(1 of 3) K01363 - cathepsin B (CTSB)
Solyc12g077440	11.2826	1.39907	0.708307	1.97523	0.0482416	0.140053	#N/A
Solyc07g016215	114.955	1.39657	0.208183	6.70838	1.97e-11	3.32e-10	(1 of 3) PF10950 - Protein of unknown function (DUF2775) (DUF2775)
Solyc03g095370	11.3649	1.39477	0.596397	2.33866	0.0193529	0.0681985	#N/A
Solyc12g015840	10.5012	1.39308	0.682115	2.0423	0.0411217	0.124321	(1 of 3) PTHR16166:SF105 - PLECKSTRIN HOMOLOGY (PH) DOMAIN-CONTAINING PROTEIN
Solyc01g087800	430.478	1.39107	0.12466	11.1589	6.48e-29	2.52e-27	(1 of 1) IPR000209//IPR001633//IPR010259//IPR015500 - Peptidase S8/S53 domain // EAL domain // Peptidase S8 propeptide/proteinase inhibitor I9 // Peptidase S8, subtilisin-related
Solyc03g118770	21.9451	1.39091	0.527366	2.63746	0.00835306	0.03417	(1 of 25) IPR001356//IPR009057 - Homeobox domain // Homeodomain-like
Solyc08g042040	24.493	1.38719	0.47777	2.90347	0.00369058	0.0172084	#N/A
Solyc08g006750	110.617	1.37663	0.326116	4.2213	2.43e-05	0.000198146	(1 of 5) 4.28//4.53 - Aromatic-L-amino-acid decarboxylase / Tryptophan decarboxylase // Phenylalanine decarboxylase / L-phenylalanine decarboxylase
Solyc06g072830	120.426	1.37632	0.210797	6.52913	6.62e-11	1.07e-09	(1 of 4) K03363 - cell division cycle 20, cofactor of APC complex (CDC20)
Solyc04g079130	44.8282	1.37167	0.366498	3.74264	0.000182095	0.00122968	(1 of 72) IPR003340//IPR015300 - B3 DNA binding domain // DNA-binding pseudobarrel domain
Solyc12g005480	49.6135	1.36973	0.348165	3.93414	8.35e-05	0.000610458	(1 of 3) K16812 - targeting protein for Xklp2 (TPX2)
Solyc07g052440	32.4696	1.36876	0.521963	2.62233	0.00873313	0.0353766	(1 of 2) PF10914 - Protein of unknown function (DUF2781) (DUF2781)
Solyc11g065020	15.1315	1.36725	0.586973	2.32933	0.0198418	0.0695859	(1 of 4) PTHR11132//PTHR11132:SF81 - SOLUTE CARRIER FAMILY 35 // SUBFAMILY NOT NAMED
Solyc03g111290	44.7828	1.36116	0.447368	3.04259	0.00234549	0.0117049	(1 of 4) PTHR24296//PTHR24296:SF5 - FAMILY NOT NAMED // CYTOCHROME P450 94B1-RELATED
Solyc12g096070	30.8846	1.36075	0.365979	3.71812	0.000200715	0.00134058	(1 of 12) PF08879//PF08880 - WRC (WRC) // QLQ (QLQ)
Solyc03g115870	502.793	1.35897	0.0986121	13.7809	3.32e-43	2.01e-41	(1 of 2) PTHR10438//PTHR10438:SF263 - THIOREDOXIN // THIOREDOXIN-LIKE 1-2, CHLOROPLASTIC
Solyc03g063720	28.0254	1.35624	0.468059	2.8976	0.00376034	0.0174968	(1 of 3) PTHR21717:SF18 - HOMEODOMAIN-LIKE PROTEIN WITH RING/FYVE/PHD-TYPE ZINC FINGER DOMAIN
Solyc02g082590	22.5251	1.35522	0.482643	2.80791	0.00498643	0.0221806	(1 of 3) PTHR22939//PTHR22939:SF90 - SERINE PROTEASE FAMILY S1C HTRA-RELATED // SUBFAMILY NOT NAMED
Solyc03g116890	355.53	1.35344	0.295643	4.57794	4.7e-06	4.35e-05	(1 of 4) PTHR31429:SF3 - WRKY TRANSCRIPTION FACTOR 40-RELATED
Solyc06g064820	183.354	1.35201	0.178828	7.56037	4.02e-14	8.39e-13	(1 of 2) PTHR22835//PTHR22835:SF143 - ZINC FINGER FYVE DOMAIN CONTAINING PROTEIN // SUBFAMILY NOT NAMED
Solyc03g123460	52.4104	1.34714	0.32099	4.19684	2.71e-05	0.000219088	(1 of 16) PF04570 - zinc-finger of the FCS-type, C2-C2 (zf-FLZ)
Solyc04g077540	80.9022	1.34395	0.304578	4.4125	1.02e-05	8.96e-05	(1 of 1) PTHR24115:SF490 - KINESIN-LIKE PROTEIN
Solyc01g099470	18.7369	1.34338	0.547922	2.45177	0.0142155	0.0529151	(1 of 6) PTHR13710:SF69 - ATP-DEPENDENT DNA HELICASE Q-LIKE SIM
Solyc10g076260	102.669	1.34213	0.227472	5.90019	3.63e-09	5.08e-08	(1 of 1) IPR004083//IPR016024//IPR029347 - Regulatory associated protein of TOR // Armadillo-type fold // Raptor N-terminal CASPase-like domain
Solyc12g150131	42.3502	1.34043	0.337784	3.96832	7.24e-05	0.000536978	(1 of 3) PF01190//PF04554 - Pollen proteins Ole e I like (Pollen_Ole_e_I) // Extensin-like region (Extensin_2)
Solyc01g087590	442.194	1.33705	0.17106	7.81623	5.44e-15	1.22e-13	(1 of 1) K13366 - polyamine oxidase (MPAO, PAO1)
Solyc04g077490	129.091	1.33492	0.194597	6.85992	6.89e-12	1.22e-10	(1 of 1) PTHR32467//PTHR32467:SF11 - FAMILY NOT NAMED // AP2-LIKE ETHYLENE-RESPONSIVE TRANSCRIPTION FACTOR ANT
Solyc12g035710	22.3124	1.33369	0.499935	2.66774	0.00763637	0.0316663	(1 of 4) PTHR12064//PTHR12064:SF32 - ANCIENT CONSERVED DOMAIN PROTEIN-RELATED // SUBFAMILY NOT NAMED
Solyc06g071830	97.4604	1.33057	0.25542	5.20934	1.9e-07	2.16e-06	(1 of 3) PTHR24413//PTHR24413:SF75 - FAMILY NOT NAMED // BTB/POZ AND TAZ DOMAIN-CONTAINING PROTEIN 2
Solyc08g082650	27.0136	1.32399	0.520764	2.5424	0.0110093	0.0427558	(1 of 5) PTHR13301//PTHR13301:SF51 - X-BOX TRANSCRIPTION FACTOR-RELATED // CELLULOSE SYNTHASE-LIKE PROTEIN G1-RELATED
Solyc11g066330	14.4921	1.32231	0.604009	2.18922	0.0285811	0.093023	(1 of 4) PTHR21576//PTHR21576:SF29 - UNCHARACTERIZED NODULIN-LIKE PROTEIN // SUBFAMILY NOT NAMED
Solyc07g053230	166.95	1.32223	0.37565	3.51985	0.000431783	0.00266638	(1 of 5) PTHR10641//PTHR10641:SF541 - MYB-LIKE DNA-BINDING PROTEIN MYB // SUBFAMILY NOT NAMED
Solyc08g061970	73.3458	1.31871	0.27348	4.82197	1.42e-06	1.43e-05	(1 of 1) K18787 - thermospermine synthase (ACL5)
Solyc04g006940	11.014	1.3185	0.672395	1.9609	0.0498902	0.143543	#N/A
Solyc03g006250	1374.53	1.31696	0.0702157	18.7559	1.73e-78	2.06e-76	(1 of 1) PTHR22835//PTHR22835:SF210 - ZINC FINGER FYVE DOMAIN CONTAINING PROTEIN // SUBFAMILY NOT NAMED
Solyc04g014887	16.5674	1.31628	0.503857	2.6124	0.008991	0.0362056	(1 of 32) IPR000719//IPR011009 - Protein kinase domain // Protein kinase-like domain
Solyc01g087500	538.52	1.31052	0.11361	11.5352	8.77e-31	3.7e-29	(1 of 1) K03164 - DNA topoisomerase II [EC:5.99.1.3] (TOP2)
Solyc07g017520	38.5391	1.31011	0.363051	3.60863	0.000307823	0.00197753	(1 of 3) IPR007265 - Conserved oligomeric Golgi complex, subunit 3
Solyc02g070890	110.335	1.30884	0.281002	4.65778	3.2e-06	3.05e-05	(1 of 2) PTHR27000:SF16 - LRR RECEPTOR-LIKE SERINE/THREONINE-PROTEIN KINASE FLS2
Solyc10g055770	43.9484	1.30693	0.389955	3.35149	0.000803775	0.00462956	(1 of 5) KOG2816 - Predicted transporter ADD1 (major facilitator superfamily)
Solyc01g010920	18.0503	1.30392	0.518088	2.5168	0.0118426	0.0455323	(1 of 3) PTHR31741:SF3 - O-FUCOSYLTRANSFERASE-LIKE PROTEIN
Solyc12g096170	34	1.30375	0.444222	2.9349	0.0033365	0.0158032	(1 of 1) PF03980 - Nnf1 (Nnf1)
Solyc07g008650	13.7207	1.30218	0.641963	2.02843	0.042516	0.127345	(1 of 1) K15441 - tRNA-specific adenosine deaminase 2 [EC:3.5.4.-] (TAD2, ADAT2)
Solyc04g071070	96.8072	1.30098	0.254616	5.1096	3.23e-07	3.6e-06	(1 of 7) PF04554 - Extensin-like region (Extensin_2)
Solyc01g104900	21.6366	1.29953	0.474853	2.7367	0.00620585	0.0267503	(1 of 2) PTHR31719//PTHR31719:SF6 - FAMILY NOT NAMED // NAC (NO APICAL MERISTEM) DOMAIN TRANSCRIPTIONAL REGULATOR SUPERFAMILY PROTEIN
Solyc03g098450	31.5783	1.2962	0.448095	2.89269	0.0038196	0.0177445	(1 of 2) PTHR32258//PTHR32258:SF3 - FAMILY NOT NAMED // F11A17.4-RELATED
Solyc09g007550	54.5003	1.29572	0.369697	3.50481	0.000456937	0.00280409	(1 of 2) PTHR10593:SF42 - ZINC FINGER PROTEIN JACKDAW
Solyc06g066470	70.4808	1.29196	0.284881	4.53509	5.76e-06	5.26e-05	(1 of 4) PTHR10682//PTHR10682:SF22 - POLY A POLYMERASE // NUCLEAR POLY(A) POLYMERASE
Solyc01g080750	98.8238	1.28799	0.251991	5.11126	3.2e-07	3.57e-06	(1 of 1) PTHR21567//PTHR21567:SF35 - CLASP // ARM REPEAT SUPERFAMILY PROTEIN
Solyc04g007390	361.001	1.28451	0.175348	7.32547	2.38e-13	4.76e-12	(1 of 4) PTHR27005:SF28 - PROTEIN KINASE-LIKE PROTEIN
Solyc03g119840	22.3663	1.28408	0.562258	2.28378	0.0223842	0.0767966	(1 of 2) PTHR31964:SF13 - ADENINE NUCLEOTIDE ALPHA HYDROLASES-LIKE PROTEIN
Solyc01g005710	53.7956	1.28298	0.288987	4.43958	9.01e-06	7.95e-05	(1 of 261) PF08263 - Leucine rich repeat N-terminal domain (LRRNT_2)
Solyc09g065110	30.6906	1.28287	0.406417	3.15653	0.0015966	0.00842659	(1 of 19) IPR029035 - DHS-like NAD/FAD-binding domain
Solyc03g121920	563.956	1.28252	0.0942497	13.6077	3.6e-42	2.13e-40	(1 of 3) K15121 - solute carrier family 25, member 44 (SLC25A44)
Solyc07g053790	24.3939	1.28131	0.530413	2.41568	0.0157058	0.0573223	(1 of 3) K16812 - targeting protein for Xklp2 (TPX2)
Solyc12g014090	20.8104	1.27944	0.482103	2.65387	0.00795753	0.0327905	(1 of 1) PF14929 - TAF RNA Polymerase I subunit A (TAF1_subA)
Solyc02g078160	59.5588	1.27707	0.307463	4.15356	3.27e-05	0.0002609	(1 of 14) PF04720 - PDDEXK-like family of unknown function (PDDEXK_6)
Solyc08g016500	32.7345	1.27483	0.401571	3.17461	0.00150038	0.00796628	(1 of 1) KOG0500 - Cyclic nucleotide-gated cation channel CNGA1-3 and related proteins
Solyc09g074830	23.2713	1.27053	0.484128	2.62437	0.00868104	0.0351897	(1 of 1) K06632 - wee1-like protein kinase (WEE1)
Solyc02g069680	64.6329	1.26707	0.322873	3.92437	8.7e-05	0.000632102	(1 of 1) PTHR10476:SF8 - VACUOLAR PROTEIN SORTING-ASSOCIATED PROTEIN 2 HOMOLOG 2
Solyc12g056995	12.9969	1.26487	0.571367	2.21376	0.0268455	0.0886793	(1 of 3) PTHR22904//PTHR22904:SF358 - TPR REPEAT CONTAINING PROTEIN // CC-TETRATRICOPEPTIDE REPEAT PROTEIN
Solyc06g060540	11.2531	1.25825	0.611207	2.05863	0.0395292	0.120493	#N/A
Solyc03g093490	56.3716	1.25725	0.34715	3.62162	0.000292762	0.0018897	(1 of 26) IPR001680//IPR017986 - WD40 repeat // WD40-repeat-containing domain
Solyc09g010220	44.7407	1.24571	0.329179	3.78429	0.00015415	0.00105835	(1 of 1) PTHR11010//PTHR11010:SF48 - PROTEASE S28 PRO-X CARBOXYPEPTIDASE-RELATED // SUBFAMILY NOT NAMED
Solyc04g077510	201.542	1.23686	0.173781	7.11735	1.1e-12	2.09e-11	(1 of 12) PF08879//PF08880 - WRC (WRC) // QLQ (QLQ)
Solyc05g009253	33.7981	1.23413	0.380301	3.24515	0.0011739	0.00644371	(1 of 421) PF13041 - PPR repeat family (PPR_2)
Solyc12g088520	11.1008	1.23204	0.602829	2.04377	0.0409763	0.123966	(1 of 4) PTHR10177//PTHR10177:SF244 - CYCLINE // SUBFAMILY NOT NAMED
Solyc10g078370	109.934	1.23175	0.252269	4.88269	1.05e-06	1.08e-05	(1 of 10) K13947 - auxin efflux carrier family (PIN)
Solyc05g055010	30.2521	1.23149	0.372188	3.30879	0.000937	0.00529958	(1 of 236) PF00076 - RNA recognition motif. (a.k.a. RRM, RBD, or RNP domain) (RRM_1)
Solyc12g056460	187.03	1.23024	0.206443	5.95925	2.53e-09	3.6e-08	(1 of 4) PTHR11945:SF208 - MADS-BOX PROTEIN SOC1
Solyc08g083240	156.143	1.22841	0.18144	6.77031	1.29e-11	2.21e-10	(1 of 10) IPR000048//IPR025064//IPR027417 - IQ motif, EF-hand binding site // Domain of unknown function DUF4005 // P-loop containing nucleoside triphosphate hydrolase
Solyc08g080090	302.097	1.22818	0.150039	8.18576	2.71e-16	6.64e-15	(1 of 2) PTHR31750//PTHR31750:SF4 - FAMILY NOT NAMED // PROTEIN STAY-GREEN 1, CHLOROPLASTIC-RELATED
Solyc06g059840	22.4193	1.2276	0.43448	2.82544	0.00472152	0.0212049	(1 of 1) PTHR11516:SF1 - 2-OXOISOVALERATE DEHYDROGENASE SUBUNIT ALPHA, MITOCHONDRIAL
Solyc09g007260	108.541	1.22726	0.213529	5.74753	9.06e-09	1.21e-07	(1 of 8) K09284 - AP2-like factor, euAP2 lineage (AP2)
Solyc10g055540	19.3805	1.22676	0.403281	3.04195	0.0023505	0.0117233	(1 of 16) IPR008906//IPR012337 - HAT dimerisation domain, C-terminal // Ribonuclease H-like domain
Solyc08g068680	193.005	1.22433	0.285562	4.28744	1.81e-05	0.00015052	(1 of 5) 4.28//4.53 - Aromatic-L-amino-acid decarboxylase / Tryptophan decarboxylase // Phenylalanine decarboxylase / L-phenylalanine decarboxylase
Solyc03g093120	172.783	1.222	0.431447	2.83234	0.0046209	0.0208164	#N/A
Solyc09g018850	38.1669	1.22073	0.383406	3.18392	0.00145294	0.00773999	(1 of 1) K03575 - A/G-specific adenine glycosylase (mutY)
Solyc11g056640	18.0293	1.22039	0.544466	2.24144	0.0249973	0.0836049	#N/A
Solyc10g052712	34.471	1.21973	0.467684	2.60802	0.00910664	0.0365962	#N/A
Solyc06g084820	20.2296	1.21921	0.549448	2.21896	0.0264892	0.0877646	(1 of 19) 1.14.13.152 - Geraniol 8-hydroxylase / G10H
Solyc10g079360	33.8561	1.21906	0.398302	3.06063	0.00220869	0.0111417	(1 of 1) PTHR11618:SF27 - CYCLIN FAMILY PROTEIN-RELATED
Solyc01g106350	25.993	1.21492	0.455115	2.66948	0.0075969	0.0315322	(1 of 6) 3.5.1.99 - Fatty acid amide hydrolase / Oleamide hydrolase
Solyc01g096070	686.186	1.21135	0.100519	12.0509	1.92e-33	8.97e-32	(1 of 1) PTHR31384:SF17 - AUXIN RESPONSE FACTOR 11-RELATED
Solyc01g103250	29.2162	1.20999	0.403027	3.00226	0.00267984	0.0131509	(1 of 2) PTHR13844//PTHR13844:SF18 - BRG-1 ASSOCIATED FACTOR 60 BAF60 // SUBFAMILY NOT NAMED
Solyc03g119990	175.967	1.20952	0.16645	7.26655	3.69e-13	7.26e-12	(1 of 1) 3.73 - 2-hydroxy-6-oxo-6-(2-aminophenyl)hexa-2,4-dienoate hydrolase
Solyc03g116920	29.813	1.20924	0.438187	2.75963	0.0057866	0.0251949	(1 of 2) PTHR12663//PTHR12663:SF6 - ANDROGEN INDUCED INHIBITOR OF PROLIFERATION AS3 / PDS5-RELATED // SUBFAMILY NOT NAMED
Solyc02g085580	100.211	1.20793	0.223211	5.4116	6.25e-08	7.6e-07	(1 of 2) PTHR10593:SF28 - C2H2 AND C2HC ZINC FINGER-CONTAINING PROTEIN
Solyc07g053820	54.285	1.20754	0.330245	3.65649	0.000255692	0.0016724	(1 of 1) PTHR14030:SF6 - MITOTIC CHECKPOINT SERINE/THREONINE-PROTEIN KINASE BUB1
Solyc08g006580	17.2542	1.20459	0.610172	1.97419	0.0483604	0.140259	#N/A
Solyc02g077880	427.7	1.20444	0.119211	10.1034	5.34e-24	1.8e-22	(1 of 4) PF05564 - Dormancy/auxin associated protein (Auxin_repressed)
Solyc06g082810	33.0044	1.19981	0.41411	2.89733	0.00376355	0.0175025	(1 of 1) K13288 - oligoribonuclease (orn, REX2, REXO2)
Solyc04g016080	39.4908	1.1994	0.412266	2.90929	0.00362248	0.01694	(1 of 11) K10406 - kinesin family member C2/C3 (KIFC2_3)
Solyc03g122190	1306.37	1.19541	0.066166	18.0669	5.81e-73	5.94e-71	(1 of 3) PTHR33077//PTHR33077:SF13 - FAMILY NOT NAMED // PROTEIN TIFY 10A-RELATED
Solyc11g011080	89.8581	1.1945	0.243963	4.89622	9.77e-07	1.01e-05	(1 of 14) PTHR11017:SF169 - DISEASE RESISTANCE PROTEIN-RELATED
Solyc11g073075	152.911	1.19391	0.378475	3.15454	0.0016075	0.0084715	(1 of 1) IPR007087//IPR013083//IPR015880 - Zinc finger, C2H2 // Zinc finger, RING/FYVE/PHD-type // Zinc finger, C2H2-like
Solyc07g053200	39.7263	1.19115	0.402941	2.95614	0.00311511	0.0149306	(1 of 13) IPR006015//IPR006016//IPR014729 - Universal stress protein A // UspA // Rossmann-like alpha/beta/alpha sandwich fold
Solyc04g014850	29.0195	1.18671	0.427594	2.77531	0.00551488	0.0241785	#N/A
Solyc12g014120	34.375	1.18458	0.353649	3.3496	0.000809289	0.0046592	(1 of 3) PTHR33388:SF1 - F1K23.3
Solyc07g063850	548.041	1.183	0.0941476	12.5654	3.27e-36	1.65e-34	(1 of 8) K14487 - auxin responsive GH3 gene family (GH3)
Solyc01g105320	33.754	1.18206	0.500111	2.36359	0.0180989	0.0644058	(1 of 2) IPR005735//IPR011600//IPR029030 - Zinc finger, LSD1-type // Peptidase C14, caspase domain // Caspase-like domain
Solyc06g066370	2625.07	1.18093	0.0594949	19.8494	1.12e-87	1.59e-85	(1 of 2) K13424 - WRKY transcription factor 33 (WRKY33)
Solyc08g082070	111.431	1.1802	0.236497	4.99036	6.03e-07	6.42e-06	(1 of 1) K09273 - upstream-binding transcription factor (UBTF)
Solyc01g080910	154.751	1.17652	0.192686	6.10587	1.02e-09	1.51e-08	(1 of 2) PTHR33133:SF12 - F28K20.6 PROTEIN-RELATED
Solyc01g007040	86.3325	1.17485	0.322235	3.64593	0.000266424	0.00173682	(1 of 5) PTHR22849//PTHR22849:SF48 - WDSAM1 PROTEIN // SUBFAMILY NOT NAMED
Solyc07g042560	64.6746	1.1734	0.321714	3.64735	0.000264962	0.00172792	(1 of 1) PTHR24115//PTHR24115:SF509 - FAMILY NOT NAMED // KINESIN-LIKE PROTEIN NACK2
Solyc10g086565	160.487	1.17142	0.18711	6.26059	3.84e-10	5.85e-09	(1 of 2) PTHR22883//PTHR22883:SF92 - ZINC FINGER DHHC DOMAIN CONTAINING PROTEIN // PROTEIN S-ACYLTRANSFERASE 16-RELATED
Solyc10g051050	59.2526	1.17133	0.32108	3.64808	0.000264209	0.00172426	(1 of 16) PTHR23155:SF442 - PH DOMAIN LEUCINE-RICH REPEAT-CONTAINING PROTEIN PHOSPHATASE 2
Solyc03g098420	32.2676	1.16943	0.453584	2.57819	0.00993187	0.0393052	(1 of 5) PF01535//PF12854//PF13041//PF14432 - PPR repeat (PPR) // PPR repeat (PPR_1) // PPR repeat family (PPR_2) // DYW family of nucleic acid deaminases (DYW_deaminase)
Solyc08g080290	25.7547	1.16847	0.560426	2.08497	0.0370716	0.114564	(1 of 4) PTHR31985//PTHR31985:SF9 - FAMILY NOT NAMED // ETHYLENE-RESPONSIVE TRANSCRIPTION FACTOR ERF025-RELATED
Solyc05g046020	23.017	1.16828	0.516092	2.2637	0.0235923	0.0800256	(1 of 102) K00430 - peroxidase (E1.11.1.7)
Solyc03g117730	92.5228	1.16766	0.252746	4.61991	3.84e-06	3.61e-05	(1 of 1) PTHR16517:SF27 - TUBBY-LIKE PROTEIN 8
Solyc02g081270	65.508	1.16683	0.326795	3.57053	0.000356256	0.00224625	(1 of 2) PTHR31989:SF6 - F12P19.8 PROTEIN
Solyc06g068500	103.427	1.1656	0.204696	5.69432	1.24e-08	1.62e-07	(1 of 95) PF00226 - DnaJ domain (DnaJ)
Solyc12g007210	16.2146	1.16504	0.529943	2.19843	0.0279184	0.091383	(1 of 2) PTHR24072//PTHR24072:SF127 - RHO FAMILY GTPASE // RAC-LIKE GTP-BINDING PROTEIN ARAC7
Solyc02g083880	21.323	1.16394	0.575776	2.02152	0.043226	0.128898	(1 of 3) PTHR23201//PTHR23201:SF2 - EXTENSIN, PROLINE-RICH PROTEIN // GIBBERELLIN-REGULATED PROTEIN 1-RELATED
Solyc12g011010	1084.95	1.16314	0.0785748	14.8029	1.4e-49	1.02e-47	(1 of 3) PTHR33210//PTHR33210:SF6 - FAMILY NOT NAMED // PROTODERMAL FACTOR 1
Solyc06g043150	97.9097	1.16237	0.296446	3.921	8.82e-05	0.000640482	(1 of 1) PTHR19918//PTHR19918:SF7 - CELL DIVISION CYCLE 20 CDC20 FIZZY -RELATED // PROTEIN FIZZY-RELATED 3
Solyc07g042995	163.682	1.16231	0.18879	6.1566	7.43e-10	1.11e-08	#N/A
Solyc10g076250	41.1176	1.16029	0.338388	3.42887	0.000606094	0.00361775	(1 of 1) PTHR11986:SF66 - ALANINE--GLYOXYLATE AMINOTRANSFERASE 2 HOMOLOG 2, MITOCHONDRIAL-RELATED
Solyc01g103340	28.8221	1.159	0.43986	2.63492	0.00841571	0.0343425	(1 of 2) PTHR13844//PTHR13844:SF18 - BRG-1 ASSOCIATED FACTOR 60 BAF60 // SUBFAMILY NOT NAMED
Solyc08g075710	707.825	1.1541	0.0995098	11.5979	4.22e-31	1.81e-29	(1 of 3) PTHR11785//PTHR11785:SF355 - AMINO ACID TRANSPORTER // SUBFAMILY NOT NAMED
Solyc02g067290	17.0347	1.15285	0.479821	2.40268	0.0162756	0.0590101	(1 of 3) PTHR18937//PTHR18937:SF231 - STRUCTURAL MAINTENANCE OF CHROMOSOMES SMC FAMILY MEMBER // STRUCTURAL MAINTENANCE OF CHROMOSOMES PROTEIN
Solyc09g084460	222.402	1.15233	0.170068	6.77573	1.24e-11	2.14e-10	(1 of 21) PF00280 - Potato inhibitor I family (potato_inhibit)
Solyc02g092590	126.543	1.15167	0.188235	6.11822	9.46e-10	1.4e-08	#N/A
Solyc02g067090	84.4092	1.14962	0.216935	5.29937	1.16e-07	1.36e-06	(1 of 2) K13150 - coilin (COIL, CLN80)
Solyc06g005520	33.6556	1.14908	0.375986	3.05618	0.0022418	0.0112734	(1 of 182) IPR000719//IPR001245//IPR002290//IPR011009//IPR020635 - Protein kinase domain // Serine-threonine/tyrosine-protein kinase catalytic domain // Serine/threonine/dual specificity protein kinase, catalytic domain // Protein kinase-like domain // Tyrosine-protein kinase, catalytic domain
Solyc03g122340	3437.67	1.14786	0.0580678	19.7675	5.67e-87	7.96e-85	(1 of 2) PTHR11771:SF38 - LIPOXYGENASE 3, CHLOROPLASTIC-RELATED
Solyc03g079910	33.3328	1.14753	0.408563	2.8087	0.00497413	0.022137	(1 of 2) PTHR24209//PTHR24209:SF7 - FAMILY NOT NAMED // PROTEIN DA1-RELATED 2
Solyc08g068600	532.608	1.14666	0.222195	5.16062	2.46e-07	2.77e-06	(1 of 2) 4.22//4.28//4.53 - Histidine decarboxylase / L-histidine carboxy-lyase // Aromatic-L-amino-acid decarboxylase / Tryptophan decarboxylase // Phenylalanine decarboxylase / L-phenylalanine decarboxylase
Solyc01g081270	17.1383	1.14188	0.509484	2.24124	0.0250105	0.0836172	(1 of 6) PTHR11260//PTHR11260:SF254 - GLUTATHIONE S-TRANSFERASE, GST, SUPERFAMILY, GST DOMAIN CONTAINING // GLUTATHIONE S-TRANSFERASE U8
Solyc01g087580	19.9058	1.13797	0.575974	1.97572	0.048186	0.139937	#N/A
Solyc07g045350	105.981	1.13528	0.21244	5.34399	9.09e-08	1.08e-06	(1 of 3) 2.9 - Acetyl-CoA C-acetyltransferase / Acetoacetyl-CoA thiolase
Solyc04g014940	15.3391	1.13371	0.533577	2.12474	0.0336082	0.105745	#N/A
Solyc04g050570	83.771	1.13313	0.270842	4.18375	2.87e-05	0.000231352	(1 of 4) PTHR22835:SF160 - GDSL ESTERASE/LIPASE LTL1
Solyc01g091230	103.162	1.13009	0.214439	5.26998	1.36e-07	1.58e-06	(1 of 14) IPR000719//IPR001611//IPR002290//IPR011009//IPR013210//IPR020635 - Protein kinase domain // Leucine-rich repeat // Serine/threonine/dual specificity protein kinase, catalytic domain // Protein kinase-like domain // Leucine-rich repeat-containing N-terminal, plant-type // Tyrosine-protein kinase, catalytic domain
Solyc06g082780	147.937	1.1288	0.20318	5.55568	2.77e-08	3.49e-07	(1 of 5) KOG2966 - Uncharacterized conserved protein
Solyc10g008210	86.2034	1.1211	0.278948	4.01901	5.84e-05	0.000444189	(1 of 3) K16812 - targeting protein for Xklp2 (TPX2)
Solyc12g019320	858.977	1.1173	0.0796156	14.0337	9.7e-45	6.15e-43	(1 of 3) PTHR11206//PTHR11206:SF166 - MULTIDRUG RESISTANCE PROTEIN // SUBFAMILY NOT NAMED
Solyc10g086180	15017.9	1.11543	0.0305677	36.4906	1.56e-291	2.3e-288	(1 of 2) PTHR10362//PTHR10362:SF19 - HISTIDINE AMMONIA-LYASE // SUBFAMILY NOT NAMED
Solyc01g099270	26.9946	1.11226	0.458194	2.42748	0.0152042	0.0558815	(1 of 1) K18636 - microtubule-binding protein TANGLED1 (TAN1)
Solyc07g048100	46.8734	1.11109	0.365479	3.0401	0.00236497	0.0117822	(1 of 25) IPR001357 - BRCT domain
Solyc01g060250	23.4124	1.10986	0.477128	2.32613	0.0200118	0.0700771	#N/A
Solyc10g080870	103.052	1.10502	0.257467	4.29187	1.77e-05	0.000148154	(1 of 9) PTHR24296:SF1 - ALKANE HYDROXYLASE CYP96A15-RELATED
Solyc03g119940	71.9007	1.10364	0.295583	3.73377	0.000188635	0.00126996	(1 of 1) PTHR33427:SF2 - GENOMIC DNA, CHROMOSOME 3, P1 CLONE:MQD17
Solyc08g066310	60.234	1.10093	0.306118	3.59644	0.000322607	0.00205756	(1 of 3) PTHR27000//PTHR27000:SF155 - FAMILY NOT NAMED // LEUCINE-RICH REPEAT RECEPTOR-LIKE PROTEIN KINASE-RELATED
Solyc12g044620	32.5971	1.0952	0.446227	2.45435	0.014114	0.0526182	#N/A
Solyc08g081840	38.7652	1.09157	0.359978	3.03232	0.00242679	0.0120427	(1 of 6) PF07707 - BTB And C-terminal Kelch (BACK)
Solyc03g096870	38.7009	1.0906	0.360205	3.02773	0.00246399	0.0121897	(1 of 4) K03363 - cell division cycle 20, cofactor of APC complex (CDC20)
Solyc05g009720	806.903	1.09016	0.090261	12.0778	1.38e-33	6.49e-32	(1 of 1) PTHR31003:SF4 - GENOMIC DNA, CHROMOSOME 3, TAC CLONE:K13N2-RELATED
Solyc07g007190	57.4195	1.08918	0.337489	3.22731	0.00124961	0.00679603	#N/A
Solyc01g087080	57.4985	1.08882	0.313447	3.4737	0.000513335	0.00311987	#N/A
Solyc07g048110	30.5556	1.08623	0.468829	2.31691	0.0205089	0.0714687	(1 of 1) PTHR13018:SF46 - ERD (EARLY-RESPONSIVE TO DEHYDRATION STRESS) FAMILY PROTEIN-RELATED
Solyc11g010920	155.105	1.08469	0.204577	5.30213	1.14e-07	1.34e-06	(1 of 1) IPR001752//IPR021720//IPR027417//IPR027640 - Kinesin motor domain // Malectin // P-loop containing nucleoside triphosphate hydrolase // Kinesin-like protein
Solyc02g072150	2330.17	1.08317	0.0618451	17.5142	1.12e-68	1.07e-66	(1 of 4) PTHR10788//PTHR10788:SF18 - TREHALOSE-6-PHOSPHATE SYNTHASE // ALPHA,ALPHA-TREHALOSE-PHOSPHATE SYNTHASE [UDP-FORMING] 7-RELATED
Solyc11g072820	247.675	1.07965	0.15678	6.88643	5.72e-12	1.02e-10	(1 of 7) K10398 - kinesin family member 11 (KIF11, EG5)
Solyc10g078330	89.532	1.0796	0.259224	4.16472	3.12e-05	0.000250155	(1 of 3) PTHR10177//PTHR10177:SF253 - CYCLINE // CYCLIN-B1-4
Solyc11g030550	18.5782	1.07954	0.504496	2.13984	0.0323676	0.102645	(1 of 4) PTHR10177//PTHR10177:SF230 - CYCLINE // SUBFAMILY NOT NAMED
Solyc12g088910	49.8042	1.07857	0.292368	3.68909	0.000225055	0.00148964	(1 of 3) PTHR32175:SF0 - P-LOOP CONTAINING NUCLEOSIDE TRIPHOSPHATE HYDROLASE FAMILY PROTEIN
Solyc12g036650	105.005	1.07821	0.265054	4.06788	4.74e-05	0.000367212	#N/A
Solyc06g072550	21.5771	1.0769	0.519168	2.07428	0.0380535	0.116883	(1 of 4) PTHR11615//PTHR11615:SF157 - NITRATE, FROMATE, IRON DEHYDROGENASE // SUBFAMILY NOT NAMED
Solyc04g078670	28.7383	1.07585	0.479681	2.24285	0.0249063	0.0833634	(1 of 92) PF02365 - No apical meristem (NAM) protein (NAM)
Solyc02g085300	224.696	1.0751	0.18715	5.74459	9.21e-09	1.23e-07	#N/A
Solyc07g041330	39.0961	1.07452	0.33171	3.23933	0.00119813	0.00656232	(1 of 1) PTHR35480:SF1 - MATERNAL EFFECT EMBRYO ARREST PROTEIN
Solyc10g083470	57.6173	1.07423	0.260012	4.13144	3.6e-05	0.000284883	(1 of 4) K10591 - E3 ubiquitin-protein ligase NEDD4 (NEDD4, RSP5)
Solyc11g012130	117.337	1.07198	0.231009	4.64042	3.48e-06	3.29e-05	(1 of 49) PF02298 - Plastocyanin-like domain (Cu_bind_like)
Solyc11g071730	151.079	1.07166	0.230338	4.65253	3.28e-06	3.12e-05	(1 of 1) PTHR24115:SF388 - KINESIN FAMILY MEMBER C1
Solyc08g080570	447.816	1.07091	0.116812	9.16775	4.83e-20	1.41e-18	(1 of 1) 5.1.3.2//5.1.3.5 - UDP-glucose 4-epimerase / Uridine diphospho-galactose-4-epimerase // UDP-arabinose 4-epimerase
Solyc12g094420	45.5076	1.07043	0.392763	2.72538	0.00642281	0.0275312	(1 of 3) IPR006685//IPR010920//IPR016688 - Mechanosensitive ion channel MscS // LSM domain // Mechanosensitive ion channel MscS-like, plants/fungi
Solyc07g066010	175.92	1.06851	0.201155	5.31188	1.09e-07	1.28e-06	(1 of 1) PTHR22950:SF228 - AMINO ACID PERMEASE 7-RELATED
Solyc04g026110	38.423	1.06724	0.323718	3.29681	0.000977911	0.00549582	(1 of 26) PTHR23155//PTHR23155:SF634 - LEUCINE-RICH REPEAT-CONTAINING PROTEIN // SUBFAMILY NOT NAMED
Solyc03g013160	163.909	1.05839	0.179844	5.88504	3.98e-09	5.54e-08	(1 of 2) PTHR22950//PTHR22950:SF280 - AMINO ACID TRANSPORTER // TRANSMEMBRANE AMINO ACID TRANSPORTER FAMILY PROTEIN
Solyc02g091690	20.1201	1.05795	0.471841	2.24217	0.0249501	0.0834685	(1 of 140) PF00010 - Helix-loop-helix DNA-binding domain (HLH)
Solyc04g016010	32.3538	1.05575	0.425138	2.48332	0.0130164	0.0493161	(1 of 2) PTHR22912:SF48 - NADPH-DEPENDENT THIOREDOXIN REDUCTASE 3
Solyc02g083640	97.3303	1.055	0.235091	4.48762	7.2e-06	6.47e-05	(1 of 3) PTHR36326//PTHR36326:SF1 - FAMILY NOT NAMED // PROTEIN MALE STERILE 5
Solyc05g026217	34.694	1.05268	0.340403	3.09246	0.00198504	0.0101778	(1 of 4) PTHR11759//PTHR11759:SF12 - 40S RIBOSOMAL PROTEIN S14/30S RIBOSOMAL PROTEIN S11 // 40S RIBOSOMAL PROTEIN S14-1-RELATED
Solyc11g069765	29.7689	1.05172	0.443965	2.36892	0.0178399	0.0636768	(1 of 5) K07199 - 5'-AMP-activated protein kinase, regulatory beta subunit (PRKAB)
Solyc11g069140	24.7049	1.05076	0.419191	2.50664	0.0121886	0.0466292	#N/A
Solyc03g117860	172.261	1.04754	0.231665	4.5218	6.13e-06	5.58e-05	(1 of 4) IPR002867//IPR031127 - IBR domain // E3 ubiquitin ligase RBR family
Solyc08g006680	45.8523	1.04644	0.398607	2.62524	0.00865882	0.0351238	(1 of 1) PTHR31585//PTHR31585:SF6 - FAMILY NOT NAMED // FOLATE-BIOPTERIN TRANSPORTER 2-RELATED
Solyc01g096680	40.1207	1.04521	0.404419	2.58447	0.00975286	0.0387007	(1 of 1) PTHR19321//PTHR19321:SF4 - PROTEIN REGULATOR OF CYTOKINESIS 1 PRC1-RELATED // 65-KDA MICROTUBULE-ASSOCIATED PROTEIN 5
Solyc03g025470	67.4661	1.0432	0.306276	3.40606	0.000659069	0.00388932	(1 of 1) PTHR24115//PTHR24115:SF550 - FAMILY NOT NAMED // ATP BINDING MICROTUBULE MOTOR FAMILY PROTEIN
Solyc08g066020	24.453	1.04023	0.519213	2.00347	0.0451273	0.133345	(1 of 2) PTHR13693//PTHR13693:SF2 - CLASS II AMINOTRANSFERASE/8-AMINO-7-OXONONANOATE SYNTHASE // SERINE PALMITOYLTRANSFERASE 1
Solyc03g007550	83.1168	1.03885	0.242681	4.28074	1.86e-05	0.000154594	(1 of 1) IPR026153 - Treslin
Solyc02g087980	218.363	1.03393	0.1589	6.50681	7.68e-11	1.24e-09	(1 of 1) K06675 - structural maintenance of chromosome 4 (SMC4)
Solyc10g005820	35.3368	1.03321	0.386218	2.6752	0.00746846	0.0311086	(1 of 5) 2.50 - (2E,6E)-farnesyl diphosphate synthase / Geranyltranstransferase
Solyc07g065330	50.5198	1.03312	0.367987	2.80749	0.00499294	0.0222039	(1 of 1) PTHR31238:SF3 - GERMIN-LIKE PROTEIN SUBFAMILY 3 MEMBER 4
Solyc06g048600	49.1184	1.03081	0.340194	3.03007	0.00244498	0.012116	(1 of 2) PTHR26402:SF521 - TWO-COMPONENT RESPONSE REGULATOR ARR16-RELATED
Solyc02g083490	18.3952	1.02823	0.507469	2.02619	0.0427449	0.12783	(1 of 102) K00430 - peroxidase (E1.11.1.7)
Solyc03g115610	102.527	1.02778	0.307746	3.3397	0.000838696	0.00480504	(1 of 26) IPR000719//IPR001611//IPR002290//IPR003591//IPR011009//IPR013210//IPR020635 - Protein kinase domain // Leucine-rich repeat // Serine/threonine/dual specificity protein kinase, catalytic domain // Leucine-rich repeat, typical subtype // Protein kinase-like domain // Leucine-rich repeat-containing N-terminal, plant-type // Tyrosine-protein kinase, catalytic domain
Solyc03g096050	764.008	1.02751	0.0892363	11.5144	1.12e-30	4.69e-29	(1 of 4) PTHR10209//PTHR10209:SF134 - OXIDOREDUCTASE, 2OG-FE II OXYGENASE FAMILY PROTEIN // 2-OXOGLUTARATE (2OG) AND FE(II)-DEPENDENT OXYGENASE-LIKE PROTEIN
Solyc02g090340	168.982	1.02629	0.210335	4.8793	1.06e-06	1.1e-05	(1 of 19) 1.14.13.152 - Geraniol 8-hydroxylase / G10H
Solyc08g075880	22.1759	1.02533	0.505048	2.03017	0.0423392	0.126988	(1 of 1) PTHR22814//PTHR22814:SF136 - COPPER TRANSPORT PROTEIN ATOX1-RELATED // HEAVY-METAL-ASSOCIATED DOMAIN-CONTAINING PROTEIN-RELATED
Solyc08g078460	152.168	1.02521	0.213935	4.79216	1.65e-06	1.65e-05	(1 of 1) PTHR22604:SF123 - BCDNA.GH03377
Solyc06g053760	102.344	1.0243	0.229742	4.45849	8.25e-06	7.34e-05	(1 of 1) PTHR19957:SF91 - SYNTAXIN-RELATED PROTEIN KNOLLE
Solyc04g024840	48.8077	1.02425	0.395682	2.58858	0.00963731	0.0383368	(1 of 12) PTHR22835//PTHR22835:SF174 - ZINC FINGER FYVE DOMAIN CONTAINING PROTEIN // GDSL ESTERASE/LIPASE 1-RELATED
Solyc04g049920	18.3916	1.01978	0.473368	2.15431	0.0312158	0.0995999	(1 of 4) KOG0149 - Predicted RNA-binding protein SEB4 (RRM superfamily)
Solyc08g080400	75.9655	1.01634	0.287719	3.53239	0.000411824	0.00256011	(1 of 2) PTHR31636//PTHR31636:SF16 - FAMILY NOT NAMED // SCARECROW-LIKE PROTEIN 28
Solyc01g099030	69.2279	1.0136	0.274851	3.6878	0.000226203	0.00149668	(1 of 11) 2.98 - Chlorogenate--glucarate O-hydroxycinnamoyltransferase
Solyc03g121090	1668.11	1.01331	0.0559727	18.1036	2.99e-73	3.07e-71	(1 of 3) PTHR33172//PTHR33172:SF2 - FAMILY NOT NAMED // EMB|CAB83157.1
Solyc06g051820	60.4695	1.01204	0.332624	3.0426	0.00234545	0.0117049	(1 of 2) PF06017 - Unconventional myosin tail, actin- and lipid-binding (Myosin_TH1)
Solyc03g111410	55.6172	1.01156	0.302415	3.34494	0.000822996	0.00473042	(1 of 72) IPR003340//IPR015300 - B3 DNA binding domain // DNA-binding pseudobarrel domain
Solyc03g097750	35.9592	1.01048	0.382585	2.6412	0.00826124	0.0338449	(1 of 2) K13250 - translocon-associated protein subunit beta (SSR2)
Solyc06g050810	190.53	1.00892	0.243706	4.13989	3.47e-05	0.000275327	(1 of 1) PTHR31087//PTHR31087:SF17 - FAMILY NOT NAMED // PROTEIN LURP-ONE-RELATED 14-RELATED
Solyc06g073050	1184.16	1.00889	0.0880258	11.4613	2.06e-30	8.53e-29	(1 of 2) PTHR31989:SF5 - F11O4.3-RELATED
Solyc08g068610	52.2821	1.0087	0.43034	2.34397	0.0190797	0.0673945	(1 of 2) 4.22//4.28//4.53 - Histidine decarboxylase / L-histidine carboxy-lyase // Aromatic-L-amino-acid decarboxylase / Tryptophan decarboxylase // Phenylalanine decarboxylase / L-phenylalanine decarboxylase
Solyc06g082070	48.1772	1.00506	0.35879	2.80126	0.00509042	0.0225694	(1 of 26) IPR025846//IPR026057//IPR029962 - PMR5 N-terminal domain // PC-Esterase // Trichome birefringence-like family
Solyc07g018180	22.8697	1.00204	0.470243	2.1309	0.0330975	0.104442	(1 of 22) IPR000719//IPR001611//IPR002290//IPR003591//IPR011009//IPR013210//IPR013320//IPR020635 - Protein kinase domain // Leucine-rich repeat // Serine/threonine/dual specificity protein kinase, catalytic domain // Leucine-rich repeat, typical subtype // Protein kinase-like domain // Leucine-rich repeat-containing N-terminal, plant-type // Concanavalin A-like lectin/glucanase domain // Tyrosine…
Solyc04g063210	137.94	1.00082	0.202229	4.94897	7.46e-07	7.85e-06	(1 of 10) K00588 - caffeoyl-CoA O-methyltransferase (E2.104)
Solyc03g058940	42.506	1.00004	0.347006	2.88191	0.00395276	0.0182624	(1 of 1) IPR001107//IPR001972//IPR023451 - Band 7 protein // Stomatin family // Thymidylate synthase/dCMP hydroxymethylase domain
Solyc02g089170	21.9765	-1.01115	0.511296	-1.97763	0.0479707	0.139472	(1 of 8) 5.4.99.30 - UDP-arabinopyranose mutase
Solyc02g038740	78.2325	-1.02693	0.301591	-3.40503	0.000661566	0.00389885	(1 of 1) PTHR10572//PTHR10572:SF12 - 3-HYDROXY-3-METHYLGLUTARYL-COENZYME A REDUCTASE // SUBFAMILY NOT NAMED
Solyc04g072070	97.3005	-1.0309	0.428787	-2.40422	0.0162072	0.0588485	(1 of 3) PTHR31221//PTHR31221:SF36 - FAMILY NOT NAMED // WRKY TRANSCRIPTION FACTOR 50-RELATED
Solyc11g066510	20.0042	-1.03139	0.442481	-2.33091	0.0197578	0.0693603	(1 of 2) PTHR14155//PTHR14155:SF2 - RING FINGER DOMAIN-CONTAINING // RING-H2 FINGER PROTEIN ATL60
Solyc07g053810	33.2945	-1.04928	0.348939	-3.00706	0.00263789	0.0129666	(1 of 15) PF03110 - SBP domain (SBP)
Solyc08g074960	146.169	-1.05086	0.185281	-5.67174	1.41e-08	1.84e-07	(1 of 1) PTHR21576:SF7 - MAJOR FACILITATOR PROTEIN-RELATED
Solyc01g006790	263.963	-1.05591	0.13881	-7.60685	2.81e-14	5.94e-13	(1 of 5) PTHR33264:SF5 - EXPRESSED PROTEIN-RELATED
Solyc06g005795	20.5016	-1.06033	0.48468	-2.18768	0.0286927	0.0933002	(1 of 6) PTHR33076:SF1 - NON-SPECIFIC LIPID-TRANSFER PROTEIN 10-RELATED
Solyc07g056430	33.8818	-1.06125	0.447904	-2.36938	0.017818	0.063624	(1 of 7) PTHR11260//PTHR11260:SF224 - GLUTATHIONE S-TRANSFERASE, GST, SUPERFAMILY, GST DOMAIN CONTAINING // SUBFAMILY NOT NAMED
Solyc01g091660	108.671	-1.0637	0.199813	-5.32347	1.02e-07	1.21e-06	(1 of 2) 1.145 - 3-beta-hydroxy-Delta(5)-steroid dehydrogenase / Progesterone reductase
Solyc09g009520	304.139	-1.06604	0.112508	-9.47528	2.66e-21	8.21e-20	(1 of 5) 3.77 - 4,5-9,10-diseco-3-hydroxy-5,9,17-trioxoandrosta-1(10),2-diene-4-oate hydrolase
Solyc02g065090	27.2857	-1.06766	0.40578	-2.63113	0.00851025	0.0346324	(1 of 9) 3.26 - Galactolipase
Solyc01g007080	22.4268	-1.06866	0.539619	-1.98039	0.0476595	0.13875	(1 of 3) PTHR31086//PTHR31086:SF3 - FAMILY NOT NAMED // ALUMINUM-ACTIVATED MALATE TRANSPORTER 8
Solyc02g031920	248.987	-1.07015	0.157653	-6.78798	1.14e-11	1.97e-10	#N/A
Solyc02g085950	21024.5	-1.08125	0.384283	-2.81369	0.00489767	0.0218517	(1 of 4) K01602 - ribulose-bisphosphate carboxylase small chain (rbcS)
Solyc09g092560	41.3358	-1.08238	0.432249	-2.50406	0.0122778	0.0468896	(1 of 146) IPR001128//IPR002401//IPR002403 - Cytochrome P450 // Cytochrome P450, E-class, group I // Cytochrome P450, E-class, group IV
Solyc06g051000	36.2659	-1.08711	0.312003	-3.48429	0.000493437	0.00301344	(1 of 1) PTHR10108//PTHR10108:SF840 - METHYLTRANSFERASE // SUBFAMILY NOT NAMED
Solyc11g010410	51.4998	-1.09252	0.293367	-3.72408	0.000196033	0.00131476	(1 of 2) PTHR10209//PTHR10209:SF225 - OXIDOREDUCTASE, 2OG-FE II OXYGENASE FAMILY PROTEIN // SUBFAMILY NOT NAMED
Solyc04g072700	93.9491	-1.09865	0.195896	-5.60832	2.04e-08	2.63e-07	(1 of 1) PTHR22814//PTHR22814:SF84 - COPPER TRANSPORT PROTEIN ATOX1-RELATED // HEAVY-METAL-ASSOCIATED DOMAIN-CONTAINING PROTEIN
Solyc03g111815	2218.76	-1.11117	0.0552437	-20.114	5.57e-90	8.21e-88	(1 of 6) PF14577 - Sieve element occlusion C-terminus (SEO_C)
Solyc09g065660	43.2747	-1.11546	0.322823	-3.45533	0.000549626	0.00331538	(1 of 1) PTHR10015//PTHR10015:SF160 - HEAT SHOCK TRANSCRIPTION FACTOR // SUBFAMILY NOT NAMED
Solyc03g094175	84.0063	-1.13348	0.308454	-3.67471	0.000238121	0.00156733	(1 of 2) PTHR12599//PTHR12599:SF8 - PTERIN-4-ALPHA-CARBINOLAMINE DEHYDRATASE // SUBFAMILY NOT NAMED
Solyc06g071750	18.2967	-1.13351	0.503155	-2.25279	0.0242721	0.0816891	(1 of 38) PF00564 - PB1 domain (PB1)
Solyc07g054930	13.563	-1.13389	0.545042	-2.08038	0.0374906	0.115515	(1 of 4) PTHR10209//PTHR10209:SF164 - OXIDOREDUCTASE, 2OG-FE II OXYGENASE FAMILY PROTEIN // SUBFAMILY NOT NAMED
Solyc02g069070	71.5826	-1.13868	0.260417	-4.37252	1.23e-05	0.0001055	(1 of 1) K10745 - ribonuclease H2 subunit C (RNASEH2C)
Solyc10g086250	167.265	-1.1457	0.237248	-4.8291	1.37e-06	1.38e-05	(1 of 1) IPR001005//IPR007079//IPR009057//IPR017930 - SANT/Myb domain // Succinylarginine dihydrolase // Homeodomain-like // Myb domain
Solyc05g052830	14.0484	-1.15923	0.584713	-1.98257	0.0474154	0.138198	(1 of 4) PTHR22950:SF48 - PROLINE TRANSPORTER 1-RELATED
Solyc05g018417	56.7937	-1.16595	0.299527	-3.89262	9.92e-05	0.000708929	(1 of 3) PTHR11941//PTHR11941:SF47 - ENOYL-COA HYDRATASE-RELATED // 3-HYDROXYISOBUTYRYL-COA HYDROLASE-LIKE PROTEIN 3, MITOCHONDRIAL-RELATED
Solyc07g008210	40.5322	-1.16601	0.329581	-3.53787	0.000403374	0.002512	(1 of 6) IPR011990//IPR013026 - Tetratricopeptide-like helical domain // Tetratricopeptide repeat-containing domain
Solyc10g085230	180.852	-1.16847	0.162789	-7.17783	7.08e-13	1.37e-11	(1 of 6) PTHR11926//PTHR11926:SF322 - GLUCOSYL/GLUCURONOSYL TRANSFERASES // SUBFAMILY NOT NAMED
Solyc02g068400	20.2755	-1.17662	0.474096	-2.48183	0.0130711	0.0494644	(1 of 1) PTHR33928:SF2 - POLYGALACTURONASE QRT3
Solyc02g093990	29.021	-1.1972	0.440602	-2.71719	0.00658384	0.028088	(1 of 2) PTHR23359//PTHR23359:SF84 - NUCLEOTIDE KINASE // SUBFAMILY NOT NAMED
Solyc01g099150	17.0894	-1.20601	0.55971	-2.1547	0.0311854	0.0995389	#N/A
Solyc07g055840	24.824	-1.21389	0.51555	-2.35455	0.0185451	0.0657556	(1 of 3) 2.3//2.36 - Citrate (Si)-synthase / Citrate oxaloacetate-lyase ((pro-3S)-CH(2)COO->acetyl-CoA) // Citrate synthase (unknown stereospecificity) / Oxaloacetate transacetase
Solyc01g090340	1253.89	-1.22808	0.0661364	-18.5689	5.73e-77	6.38e-75	(1 of 6) PTHR31190:SF21 - ETHYLENE-RESPONSIVE TRANSCRIPTION FACTOR 13
Solyc03g120190	12.0356	-1.23614	0.610907	-2.02345	0.0430265	0.128433	(1 of 1) PTHR33057:SF29 - F18B13.4 PROTEIN
Solyc10g087030	28.4967	-1.27839	0.449523	-2.84389	0.00445666	0.0201949	(1 of 36) 1.14.13.121 - Premnaspirodiene oxygenase / Hyoscymus muticus premnaspirodiene oxygenase
Solyc11g071600	33.847	-1.2999	0.404791	-3.2113	0.00132137	0.00712118	(1 of 5) K09842 - abscisic-aldehyde oxidase (AAO3)
Solyc04g079250	30.7634	-1.31908	0.557557	-2.36582	0.0179903	0.0640969	(1 of 13) KOG0513 - Ca2+-independent phospholipase A2
Solyc12g006570	42.5264	-1.31916	0.41035	-3.21473	0.00130569	0.00704897	(1 of 4) 4.2.3.77 - (+)-germacrene D synthase
Solyc01g109050	25.8747	-1.39404	0.597952	-2.33136	0.0197343	0.0693052	(1 of 5) 3.145 - Galactan 1,3-beta-galactosidase
Solyc01g094140	21.2749	-1.40393	0.457445	-3.06906	0.00214734	0.0109006	(1 of 2) PTHR24296//PTHR24296:SF4 - FAMILY NOT NAMED // CYTOCHROME P450, FAMILY 704, SUBFAMILY A, POLYPEPTIDE 1
Solyc02g021150	7.69966	-1.40944	0.693758	-2.0316	0.042194	0.126718	#N/A
Solyc08g066220	26.768	-1.41912	0.482109	-2.94358	0.00324442	0.0154499	(1 of 8) 4.22 - Histidine decarboxylase / L-histidine carboxy-lyase
Solyc08g013910	25.0454	-1.43002	0.419613	-3.40796	0.000654512	0.00386759	(1 of 22) PF04749 - PLAC8 family (PLAC8)
Solyc03g026050	25.877	-1.47467	0.543354	-2.71401	0.00664739	0.0282746	(1 of 3) PTHR11362//PTHR11362:SF22 - PHOSPHATIDYLETHANOLAMINE-BINDING PROTEIN // PROTEIN BROTHER OF FT AND TFL 1
Solyc07g055720	17.8702	-1.48497	0.605687	-2.45172	0.0142176	0.0529151	(1 of 1) PTHR11527//PTHR11527:SF134 - SMALL HEAT-SHOCK PROTEIN HSP20 FAMILY // HEAT SHOCK PROTEIN 42
Solyc02g085005	9.07595	-1.49886	0.735825	-2.03697	0.0416527	0.125626	(1 of 4) IPR006119 - Resolvase, N-terminal catalytic domain
Solyc11g069130	11.9156	-1.54716	0.543129	-2.8486	0.00439115	0.0199389	#N/A
Solyc07g008440	27.5989	-1.56236	0.484647	-3.22371	0.00126541	0.00686718	(1 of 28) PF16913 - Purine nucleobase transmembrane transport (PUNUT)
Solyc11g056670	10.9164	-1.58469	0.67031	-2.36412	0.0180731	0.0643272	(1 of 3) PTHR24286//PTHR24286:SF66 - FAMILY NOT NAMED // CYTOCHROME P450 FAMILY PROTEIN-RELATED
Solyc11g012120	46.2615	-1.59069	0.485988	-3.2731	0.00106374	0.0059236	(1 of 1) PTHR31579//PTHR31579:SF15 - FAMILY NOT NAMED // F2401.16
Solyc01g067300	7.83027	-1.61078	0.811632	-1.98461	0.0471875	0.13783	(1 of 1) PTHR11615//PTHR11615:SF113 - NITRATE, FROMATE, IRON DEHYDROGENASE // SUBFAMILY NOT NAMED
Solyc09g092580	37.9271	-1.61313	0.365738	-4.41061	1.03e-05	9.02e-05	(1 of 146) IPR001128//IPR002401//IPR002403 - Cytochrome P450 // Cytochrome P450, E-class, group I // Cytochrome P450, E-class, group IV
Solyc10g009480	23.9023	-1.63863	0.414604	-3.95228	7.74e-05	0.000570917	(1 of 2) PTHR23130:SF97 - CYTOCHROME B561/FERRIC REDUCTASE TRANSMEMBRANE WITH DOMON RELATED DOMAIN
Solyc08g079640	8.83264	-1.64459	0.7273	-2.26123	0.0237449	0.0804199	#N/A
Solyc04g054220	8.9456	-1.78586	0.878011	-2.03399	0.041953	0.126273	(1 of 5) 1.14.13.88 - Flavonoid 3',5'-hydroxylase / F3'5'H
Solyc01g109670	87.1977	-1.82674	0.269412	-6.78047	1.2e-11	2.07e-10	(1 of 518) IPR009057 - Homeodomain-like
Solyc02g078650	11.7696	-1.86627	0.709387	-2.63082	0.00851786	0.0346474	(1 of 2) PTHR11474//PTHR11474:SF33 - TYROSINASE // SUBFAMILY NOT NAMED
Solyc11g012420	9.9583	-1.93162	0.797245	-2.42287	0.0153986	0.0564084	(1 of 5) PTHR23130:SF80 - AUXIN-INDUCED IN ROOT CULTURES PROTEIN 12
Solyc01g105810	8.26644	-1.98957	0.851695	-2.33601	0.0194905	0.0685911	(1 of 3) K17255 - Rab GDP dissociation inhibitor (GDI1_2)
Solyc04g078270	4.6884	-2.01872	0.957818	-2.10762	0.0350638	0.109468	(1 of 7) 1.14.13.89 - Isoflavone 2'-hydroxylase / Isoflavone 2'-monooxygenase
Solyc07g051940	24.0577	-2.07786	0.473086	-4.39213	1.12e-05	9.74e-05	(1 of 2) 4.2.3.22 - Germacradienol synthase / Germacradienol/germacrene-D synthase
Solyc10g007710	8.74662	-2.07847	0.813952	-2.55356	0.0106629	0.0417773	(1 of 3) PTHR31479:SF3 - GB|AAD29063.1
Solyc09g089570	7.23769	-2.12473	0.830102	-2.5596	0.0104791	0.0411853	(1 of 2) PTHR31917:SF14 - AGENET DOMAIN-CONTAINING PROTEIN
Solyc10g084960	6.75328	-2.21081	0.984639	-2.2453	0.024749	0.0830252	(1 of 11) PTHR11260//PTHR11260:SF309 - GLUTATHIONE S-TRANSFERASE, GST, SUPERFAMILY, GST DOMAIN CONTAINING // SUBFAMILY NOT NAMED
Solyc12g057090	4.9994	-2.25307	1.06288	-2.11977	0.0340252	0.106867	(1 of 28) PF16913 - Purine nucleobase transmembrane transport (PUNUT)
Solyc09g014220	6.54526	-2.37628	1.03794	-2.28942	0.0220551	0.0759329	(1 of 3) PTHR11654//PTHR11654:SF125 - OLIGOPEPTIDE TRANSPORTER-RELATED // SUBFAMILY NOT NAMED
Solyc10g018640	4.23744	-2.49741	1.16813	-2.13796	0.0325197	0.102962	(1 of 6) IPR011011//IPR013083 - Zinc finger, FYVE/PHD-type // Zinc finger, RING/FYVE/PHD-type
Solyc06g005820	63.7657	-2.56241	0.341372	-7.50621	6.09e-14	1.26e-12	(1 of 6) K14686 - solute carrier family 31 (copper transporter), member 1 (SLC31A1, CTR1)
Solyc11g005830	4.9138	-2.59387	1.1832	-2.19226	0.0283609	0.0924762	(1 of 6) 2.8.1.7 - Cysteine desulfurase / Cysteine desulfurylase
Solyc10g007660	3.45413	-2.85565	1.22069	-2.33937	0.0193162	0.0680938	(1 of 2) PTHR11615//PTHR11615:SF151 - NITRATE, FROMATE, IRON DEHYDROGENASE // SUBFAMILY NOT NAMED
Solyc02g082960	3.83063	-3.02783	1.41237	-2.14379	0.0320493	0.101855	(1 of 1) PTHR22595//PTHR22595:SF41 - CHITINASE-RELATED // SUBFAMILY NOT NAMED
Solyc01g057527	3.18566	-3.06124	1.37098	-2.23289	0.0255562	0.0851843	#N/A
Solyc09g005110	4.10362	-3.07081	1.38511	-2.21703	0.0266213	0.0881161	(1 of 4) 4.1 - Pyruvate decarboxylase / Pyruvic decarboxylase
Solyc07g052150	6.18098	-3.15499	1.16257	-2.71382	0.00665131	0.0282845	(1 of 2) 4.2.3.22//4.2.3.75 - Germacradienol synthase / Germacradienol/germacrene-D synthase // (-)-germacrene D synthase
Solyc02g091390	4.12571	-3.27219	1.44615	-2.26269	0.023655	0.0802076	#N/A
Solyc09g008770	2.7079	-3.44583	1.4929	-2.30815	0.0209907	0.0728497	(1 of 1) PTHR23241:SF11 - LATE EMBRYOGENESIS ABUNDANT PROTEIN (ATECP63)-RELATED
Solyc04g009305	8.37925	-3.45642	1.02886	-3.35946	0.000780945	0.00451661	#N/A
Solyc04g005370	4.16152	-3.54208	1.38769	-2.5525	0.0106952	0.0418301	(1 of 4) K12153 - phenylalanine N-monooxygenase (CYP79A2)
Solyc01g107540	3.89062	-3.66744	1.57751	-2.32483	0.0200809	0.070285	(1 of 9) PF04450 - Peptidase of plants and bacteria (BSP)
Solyc02g091590	4.31802	-3.99948	1.63905	-2.44013	0.0146821	0.0543238	(1 of 1) PTHR27003:SF71 - LEUCINE-RICH REPEAT (LRR) FAMILY PROTEIN
Solyc10g087010	2.17422	-4.09733	1.98568	-2.06344	0.0390707	0.119427	(1 of 36) 1.14.13.121 - Premnaspirodiene oxygenase / Hyoscymus muticus premnaspirodiene oxygenase
Solyc12g100270	2.02785	-4.11047	2.04173	-2.01323	0.0440901	0.130857	(1 of 4) K15404 - aldehyde decarbonylase (K15404, CER1)
Solyc01g006910	4.5153	-4.28535	1.48281	-2.89001	0.00385226	0.0178587	(1 of 3) PTHR14155//PTHR14155:SF90 - RING FINGER DOMAIN-CONTAINING // SUBFAMILY NOT NAMED
Solyc01g097380	1.55731	-4.37027	2.15274	-2.0301	0.0423468	0.126988	(1 of 2) PTHR11732//PTHR11732:SF216 - ALDO/KETO REDUCTASE // SUBFAMILY NOT NAMED
Solyc02g065740	1.31858	-4.64375	2.09841	-2.21298	0.0268989	0.0888228	(1 of 8) 5.4.99.30 - UDP-arabinopyranose mutase
Solyc03g112090	5.66617	-4.90985	1.51836	-3.23365	0.0012222	0.00666745	(1 of 2) PF16974 - High-affinity nitrate transporter accessory (NAR2)

## Sheet: GO term
GO term	Ontology	Description	Number in input list	Number in BG/Ref	p-value	FDR	-log10 (p-value)
GO:0009611	P	response to wounding	11	38	5.7e-09	1.7e-06	8.24413
GO:0006928	P	movement of cell or subcellular component	12	65	8.9e-08	9e-06	7.05061
GO:0007018	P	microtubule-based movement	12	65	8.9e-08	9e-06	7.05061
GO:0007017	P	microtubule-based process	12	134	7.8e-05	0.0059	4.10791
GO:0042802	F	identical protein binding	7	13	1.2e-07	4.6e-05	6.92082
GO:0001071	F	nucleic acid binding transcription factor activity	31	570	7.4e-06	0.00091	5.13077
GO:0003700	F	transcription factor activity, sequence-specific DNA binding	31	570	7.4e-06	0.00091	5.13077
GO:0016298	F	lipase activity	8	47	2.2e-05	0.002	4.65758
GO:0099600	F	transmembrane receptor activity	5	15	5.4e-05	0.0033	4.26761
GO:0004888	F	transmembrane signaling receptor activity	5	15	5.4e-05	0.0033	4.26761
GO:0005516	F	calmodulin binding	6	27	6.5e-05	0.0034	4.18709
GO:0019899	F	enzyme binding	7	42	8.1e-05	0.0037	4.09151
GO:0004674	F	protein serine/threonine kinase activity	10	97	0.00011	0.0043	3.95861
GO:0060089	F	molecular transducer activity	7	51	0.00024	0.0067	3.61979
GO:0004866	F	endopeptidase inhibitor activity	8	70	0.00027	0.0067	3.56864
GO:0030414	F	peptidase inhibitor activity	8	70	0.00027	0.0067	3.56864
GO:0004872	F	receptor activity	7	51	0.00024	0.0067	3.61979
GO:0061135	F	endopeptidase regulator activity	8	70	0.00027	0.0067	3.56864
GO:0061134	F	peptidase regulator activity	8	70	0.00027	0.0067	3.56864
GO:0005342	F	organic acid transmembrane transporter activity	5	24	0.00035	0.0072	3.45593
GO:0004867	F	serine-type endopeptidase inhibitor activity	6	38	0.00034	0.0072	3.46852
GO:0046943	F	carboxylic acid transmembrane transporter activity	5	24	0.00035	0.0072	3.45593
GO:0051213	F	dioxygenase activity	7	60	0.00059	0.011	3.22915
GO:0030170	F	pyridoxal phosphate binding	10	127	0.00078	0.014	3.10791
