# Supplementary material for: Coronatine Enhances Chilling Tolerance of Tomato Plants by Inducing Chilling-Related Epigenetic Adaptations and Transcriptional Reprogramming
Source: Int J Mol Sci. 2022 Sep 2;23(17):10049. doi: 10.3390/ijms231710049 (PMC9456409; doi:10.3390/ijms231710049)
Supplement: Supplementary file 1 [file ijms-23-10049-s001.zip › Supplementary Table S4.xlsx]

## Sheet: Control 4℃ _v_ coronatine 4℃
DEGs (Control 4℃ _v_ coronatine 4℃)
	baseMean	log2FoldChange	lfcSE	stat	pvalue	padj	annotation
Solyc09g089500	144.802	11.6304	1.18882	9.78314	1.33e-22	3.03e-21	(1 of 21) PF00280 - Potato inhibitor I family (potato_inhibit)
Solyc08g074650	62.5249	9.95692	1.19676	8.31988	8.81e-17	1.48e-15	(1 of 1) IPR002227//IPR008922//IPR022739//IPR022740 - Tyrosinase copper-binding domain // Uncharacterised domain, di-copper centre // Polyphenol oxidase, central domain // Polyphenol oxidase, C-terminal
Solyc12g010030	1485.95	9.55103	0.364609	26.1953	3.01e-151	6.46e-149	(1 of 2) 31.1//31.5 - Leucyl aminopeptidase / Peptidase S // Prolyl aminopeptidase / Proline iminopeptidase
Solyc09g089540	1364.23	8.76287	0.280682	31.2199	5.71e-214	2.06e-211	(1 of 21) PF00280 - Potato inhibitor I family (potato_inhibit)
Solyc03g098720	1376.23	8.66162	0.678642	12.7632	2.63e-37	1.03e-35	(1 of 7) PTHR33107:SF5 - KUNITZ FAMILY TRYPSIN AND PROTEASE INHIBITOR PROTEIN-RELATED
Solyc06g150133	600.798	8.4151	0.38364	21.9349	1.21e-106	1.68e-104	(1 of 3) PTHR11413//PTHR11413:SF57 - CYSTATIN FAMILY MEMBER // SUBFAMILY NOT NAMED
Solyc09g089490	44.1386	8.30433	1.22632	6.77175	1.27e-11	1.55e-10	(1 of 21) PF00280 - Potato inhibitor I family (potato_inhibit)
Solyc03g098795	3367.22	8.0763	0.175985	45.8921	0	0	(1 of 16) PF02428 - Potato type II proteinase inhibitor family (Prot_inhib_II)
Solyc09g089520	470.505	7.96324	0.534945	14.8861	4.06e-50	2.25e-48	(1 of 21) PF00280 - Potato inhibitor I family (potato_inhibit)
Solyc09g008670	11006.6	7.95075	0.0692269	114.851	0	0	(1 of 3) K01754 - threonine dehydratase (E4.39, ilvA, tdcB)
Solyc09g084490	4165.9	7.82101	0.240835	32.4745	2.44e-231	1e-228	(1 of 21) PF00280 - Potato inhibitor I family (potato_inhibit)
Solyc09g089530	2623.28	7.77501	0.308866	25.1728	7.96e-140	1.51e-137	(1 of 21) PF00280 - Potato inhibitor I family (potato_inhibit)
Solyc03g020060	11.3081	7.68538	1.27908	6.00852	1.87e-09	1.9e-08	(1 of 16) PF02428 - Potato type II proteinase inhibitor family (Prot_inhib_II)
Solyc07g007250	8758.87	7.52165	0.160242	46.9395	0	0	(1 of 2) IPR004231//IPR011052//IPR021142 - Carboxypeptidase A inhibitor-like // Proteinase/amylase inhibitor domain // Metallocarboxypeptidase inhibitor
Solyc12g010020	1353.46	7.09949	0.291983	24.3147	1.37e-130	2.42e-128	(1 of 2) 31.1//31.5 - Leucyl aminopeptidase / Peptidase S // Prolyl aminopeptidase / Proline iminopeptidase
Solyc08g076980	24.0628	6.96698	0.908731	7.66671	1.76e-14	2.6e-13	(1 of 3) 3.56 - Acetylornithine deacetylase / N-acetylornithinase
Solyc03g020080	8.31324	6.90384	1.34955	5.11567	3.13e-07	2.53e-06	(1 of 16) PF02428 - Potato type II proteinase inhibitor family (Prot_inhib_II)
Solyc01g095960	38.8825	6.87729	0.786282	8.7466	2.2e-18	4.04e-17	(1 of 5) IPR004255//IPR009721 - O-acyltransferase, WSD1, N-terminal // O-acyltransferase WSD1, C-terminal
Solyc07g006560	98.2111	6.80279	0.660268	10.3031	6.82e-25	1.73e-23	(1 of 10) 3.1.27.1 - Ribonuclease T(2) / Ribonuclease T2
Solyc12g005640	57.1638	6.79592	0.695319	9.77382	1.46e-22	3.31e-21	(1 of 5) PTHR10641//PTHR10641:SF541 - MYB-LIKE DNA-BINDING PROTEIN MYB // SUBFAMILY NOT NAMED
Solyc09g084480	1750.58	6.69724	0.219907	30.4549	1.03e-203	3.45e-201	(1 of 21) PF00280 - Potato inhibitor I family (potato_inhibit)
Solyc01g005160	4.08873	6.65795	1.60714	4.14272	3.43e-05	0.000206151	(1 of 3) PTHR22849:SF43 - U-BOX DOMAIN-CONTAINING PROTEIN 54-RELATED
Solyc04g016000	4.20179	6.65442	1.55069	4.29127	1.78e-05	0.000112123	(1 of 4) IPR000232//IPR027725 - Heat shock factor (HSF)-type, DNA-binding // Heat shock transcription factor family
Solyc01g090320	2.74258	6.61136	1.8215	3.62961	0.000283844	0.00143472	#N/A
Solyc09g083435	4279.03	6.50925	0.145722	44.6689	0	0	(1 of 21) PF00280 - Potato inhibitor I family (potato_inhibit)
Solyc05g054380	2.98854	6.4263	1.64425	3.90836	9.29e-05	0.000518646	(1 of 1) IPR000916//IPR024949 - Bet v I/Major latex protein // Bet v I type allergen
Solyc11g010980	5.55736	6.41279	1.39921	4.58317	4.58e-06	3.16e-05	(1 of 2) PTHR11695//PTHR11695:SF519 - ALCOHOL DEHYDROGENASE RELATED // SUBFAMILY NOT NAMED
Solyc08g005760	5.62547	6.39049	1.40392	4.55189	5.32e-06	3.64e-05	(1 of 6) 2.396//2.232 - Benzyl alcohol O-benzoyltransferase // Methanol O-anthraniloyltransferase
Solyc09g084470	2753.86	6.34908	0.196821	32.2581	2.7e-228	1.04e-225	(1 of 21) PF00280 - Potato inhibitor I family (potato_inhibit)
Solyc10g081950	2.73522	6.31524	2.79302	2.26108	0.0237543	0.0699227	#N/A
Solyc01g104110	2.82512	6.18283	1.6277	3.79852	0.000145565	0.000780587	(1 of 10) IPR006044 - 11-S seed storage protein, plant
Solyc12g096780	1310.93	6.16477	0.173501	35.5317	1.59e-276	9.59e-274	(1 of 3) 1.38 - Trans-2-enoyl-CoA reductase (NADPH)
Solyc07g064600	7586.13	6.1101	0.11131	54.8927	0	0	(1 of 2) 3.5.99.10 - 2-iminobutanoate/2-iminopropanoate deaminase / Enamine/imine deaminase
Solyc12g005645	2.53591	6.0993	1.83382	3.326	0.000881024	0.00400869	#N/A
Solyc02g067750	121.258	6.0594	1.22721	4.93754	7.91e-07	6.11e-06	(1 of 3) K01673 - carbonic anhydrase (cynT, can)
Solyc06g073587	466.72	6.03985	0.206972	29.182	3.28e-187	9.55e-185	(1 of 3) PTHR11413//PTHR11413:SF57 - CYSTATIN FAMILY MEMBER // SUBFAMILY NOT NAMED
Solyc08g076970	12813.2	6.03903	0.043612	138.472	0	0	(1 of 3) 3.56 - Acetylornithine deacetylase / N-acetylornithinase
Solyc08g082890	13.9898	5.91697	1.14714	5.15803	2.5e-07	2.04e-06	(1 of 4) PTHR10641//PTHR10641:SF613 - MYB-LIKE DNA-BINDING PROTEIN MYB // SUBFAMILY NOT NAMED
Solyc12g013680	2.71386	5.79414	1.78465	3.24666	0.00116766	0.00514182	(1 of 44) PF00560//PF08263//PF13855 - Leucine Rich Repeat (LRR_1) // Leucine rich repeat N-terminal domain (LRRNT_2) // Leucine rich repeat (LRR_8)
Solyc05g008220	2.72083	5.74808	1.86291	3.08553	0.00203188	0.00841757	(1 of 28) PF14009 - Domain of unknown function (DUF4228) (DUF4228)
Solyc02g090210	4.29297	5.70531	1.58773	3.59338	0.000326417	0.00163073	(1 of 1) PTHR22835//PTHR22835:SF147 - ZINC FINGER FYVE DOMAIN CONTAINING PROTEIN // SUBFAMILY NOT NAMED
Solyc01g091170	2434.09	5.68334	0.16408	34.6376	6.88e-263	3.65e-260	(1 of 2) 3.5 - Arginase / Canavanase
Solyc03g098780	18537.4	5.65738	0.0626498	90.3017	0	0	(1 of 17) PF00197 - Trypsin and protease inhibitor (Kunitz_legume)
Solyc09g084450	1317.28	5.6554	0.184976	30.5736	2.75e-205	9.36e-203	(1 of 21) PF00280 - Potato inhibitor I family (potato_inhibit)
Solyc11g012120	46.2615	5.56266	0.447795	12.4223	1.98e-35	7.25e-34	(1 of 1) PTHR31579//PTHR31579:SF15 - FAMILY NOT NAMED // F2401.16
Solyc02g091990	4.72219	5.50105	1.53505	3.58363	0.00033885	0.00168724	(1 of 1) PTHR11751//PTHR11751:SF431 - SUBGROUP I AMINOTRANSFERASE RELATED // 1-AMINOCYCLOPROPANE-1-CARBOXYLATE SYNTHASE 4-RELATED
Solyc08g005950	1.70122	5.46904	1.94	2.81909	0.00481604	0.017861	(1 of 3) PF00631 - GGL domain (G-gamma)
Solyc01g087840	4.52255	5.45371	1.46673	3.71828	0.000200585	0.0010458	(1 of 5) PTHR10795//PTHR10795:SF446 - PROPROTEIN CONVERTASE SUBTILISIN/KEXIN // SUBFAMILY NOT NAMED
Solyc07g054720	1.92764	5.40963	2.02087	2.67688	0.00743112	0.0260551	(1 of 16) PF02428 - Potato type II proteinase inhibitor family (Prot_inhib_II)
Solyc09g091490	2.00319	5.3368	1.9597	2.72328	0.00646378	0.0230986	(1 of 1) IPR001841//IPR003347//IPR014710//IPR018866 - Zinc finger, RING-type // JmjC domain // RmlC-like jelly roll fold // Zinc-finger domain of monoamine-oxidase A repressor R1
Solyc08g080270	6.63896	5.3353	1.38944	3.8399	0.000123083	0.000671804	(1 of 2) K15277 - solute carrier family 35 (adenosine 3'-phospho 5'-phosphosulfate transporter), member B3 (SLC35B3, PAPST2)
Solyc10g075150	75.7528	5.27771	0.371563	14.2041	8.64e-46	4.33e-44	(1 of 10) PTHR33076:SF11 - BIFUNCTIONAL INHIBITOR/LIPID-TRANSFER PROTEIN/SEED STORAGE 2S ALBUMIN SUPERFAMILY PROTEIN-RELATED
Solyc08g065540	1.47362	5.27148	2.00083	2.63465	0.0084224	0.0290733	(1 of 4) PTHR13832:SF315 - PROTEIN PHOSPHATASE 2C 61-RELATED
Solyc10g007900	8.60982	5.25576	1.18357	4.4406	8.97e-06	5.92e-05	(1 of 2) PTHR24282//PTHR24282:SF23 - CYTOCHROME P450 FAMILY MEMBER // SUBFAMILY NOT NAMED
Solyc01g106620	362.401	5.19196	0.164319	31.5968	4.08e-219	1.5e-216	(1 of 5) K13449 - pathogenesis-related protein 1 (PR1)
Solyc02g082910	2.90386	5.15686	1.55746	3.31107	0.000929393	0.00419703	(1 of 6) 6.1//6.2 - Acetate--CoA ligase / Acyl-activating enzyme // Butyrate--CoA ligase / Fatty acid thiokinase (medium chain)
Solyc12g011320	2.8974	5.14387	1.79713	2.86227	0.00420616	0.0158731	(1 of 3) PTHR11260//PTHR11260:SF174 - GLUTATHIONE S-TRANSFERASE, GST, SUPERFAMILY, GST DOMAIN CONTAINING // GLUTATHIONE S-TRANSFERASE U19-RELATED
Solyc10g074730	2.75763	5.13018	1.69407	3.02831	0.00245926	0.00993726	(1 of 2) PTHR31852//PTHR31852:SF43 - FAMILY NOT NAMED // LATE EMBRYOGENESIS ABUNDANT HYDROXYPROLINE-RICH GLYCOPROTEIN
Solyc07g006570	183.021	5.12615	0.229615	22.325	2.11e-110	3.1e-108	(1 of 9) K01166 - ribonuclease T2 [EC:3.1.27.1] (E3.1.27.1)
Solyc05g021090	1.76738	5.11795	2.07357	2.46818	0.01358	0.043834	(1 of 92) PF02365 - No apical meristem (NAM) protein (NAM)
Solyc02g070430	4.59756	5.02951	1.59568	3.15195	0.00162185	0.00686871	(1 of 2) PTHR10209:SF171 - GIBBERELLIN 2-BETA-DIOXYGENASE 2-RELATED
Solyc01g105650	11.146	4.89664	1.01058	4.84537	1.26e-06	9.47e-06	(1 of 3) PTHR10209//PTHR10209:SF167 - OXIDOREDUCTASE, 2OG-FE II OXYGENASE FAMILY PROTEIN // SUBFAMILY NOT NAMED
Solyc07g052060	1.18945	4.87895	2.33057	2.09346	0.0363082	0.0992955	(1 of 12) 2.224 - Acetyl-CoA-benzylalcohol acetyltransferase
Solyc02g031790	1.25707	4.86442	2.33782	2.08075	0.037457	0.101868	(1 of 7) K13420 - LRR receptor-like serine/threonine-protein kinase FLS2 (FLS2)
Solyc04g077755	2.40703	4.86259	1.80134	2.69943	0.00694586	0.0245492	(1 of 2) PF04800 - ETC complex I subunit conserved region (ETC_C1_NDUFA4)
Solyc12g009770	32.3215	4.84172	0.490373	9.87356	5.42e-23	1.26e-21	#N/A
Solyc09g061715	1.50491	4.81674	2.17712	2.21243	0.0269368	0.0774588	#N/A
Solyc06g082240	3.2938	4.8109	1.83062	2.62801	0.00858866	0.0295963	(1 of 4) PTHR11709//PTHR11709:SF108 - MULTI-COPPER OXIDASE // SUBFAMILY NOT NAMED
Solyc10g005320	105.453	4.75934	0.327498	14.5324	7.55e-48	3.96e-46	(1 of 4) K01696 - tryptophan synthase beta chain (trpB)
Solyc08g036620	7.51772	4.75438	1.00971	4.70868	2.49e-06	1.79e-05	(1 of 5) PTHR33077:SF17 - PROTEIN TIFY 5A-RELATED
Solyc04g015110	2.69526	4.71535	1.89774	2.48472	0.0129654	0.0421287	(1 of 14) PF05701 - Weak chloroplast movement under blue light (WEMBL)
Solyc02g037555	17.9778	4.68464	0.810929	5.77688	7.61e-09	7.28e-08	#N/A
Solyc08g080980	6.04919	4.6658	1.38976	3.35726	0.000787177	0.00362833	#N/A
Solyc08g150102	2.48784	4.65217	1.82748	2.54568	0.0109066	0.0364563	(1 of 36) 1.14.13.121 - Premnaspirodiene oxygenase / Hyoscymus muticus premnaspirodiene oxygenase
Solyc01g006550	7.10307	4.63663	1.13941	4.06932	4.72e-05	0.000275838	(1 of 23) PF08263//PF13855 - Leucine rich repeat N-terminal domain (LRRNT_2) // Leucine rich repeat (LRR_8)
Solyc03g116390	4.76007	4.60736	1.32358	3.48098	0.000499588	0.00240276	#N/A
Solyc02g064830	34.5329	4.52808	0.409265	11.0639	1.88e-28	5.44e-27	(1 of 8) K14487 - auxin responsive GH3 gene family (GH3)
Solyc03g062740	2.0154	4.52044	1.78982	2.52564	0.0115487	0.0382724	#N/A
Solyc12g026470	2.70014	4.49947	1.8768	2.39742	0.016511	0.0517428	#N/A
Solyc04g077650	11.6858	4.46841	0.767078	5.82524	5.7e-09	5.52e-08	(1 of 14) K16296 - serine carboxypeptidase-like clade I [EC:36.-] (SCPL-I)
Solyc02g087830	5.48192	4.45232	1.37225	3.24454	0.00117639	0.00517648	(1 of 63) IPR000719//IPR001245//IPR002290//IPR011009//IPR013320//IPR020635 - Protein kinase domain // Serine-threonine/tyrosine-protein kinase catalytic domain // Serine/threonine/dual specificity protein kinase, catalytic domain // Protein kinase-like domain // Concanavalin A-like lectin/glucanase domain // Tyrosine-protein kinase, catalytic domain
Solyc07g040710	18.2387	4.45181	1.01115	4.4027	1.07e-05	6.98e-05	#N/A
Solyc01g005370	2.74946	4.3934	1.65776	2.65019	0.00804455	0.0279346	(1 of 2) PTHR10891//PTHR10891:SF631 - EF-HAND CALCIUM-BINDING DOMAIN CONTAINING PROTEIN // SUBFAMILY NOT NAMED
Solyc06g083900	126.456	4.39214	0.277342	15.8366	1.74e-56	1.11e-54	(1 of 5) PTHR10641//PTHR10641:SF523 - MYB-LIKE DNA-BINDING PROTEIN MYB // SUBFAMILY NOT NAMED
Solyc11g005840	6.61114	4.37996	1.29421	3.38426	0.000713708	0.00332793	(1 of 6) 2.8.1.7 - Cysteine desulfurase / Cysteine desulfurylase
Solyc09g090990	7.31252	4.36396	1.89352	2.30469	0.021184	0.0636544	(1 of 4) IPR000916//IPR023393//IPR024948//IPR024949 - Bet v I/Major latex protein // START-like domain // Major latex protein domain // Bet v I type allergen
Solyc12g049400	47.4112	4.31449	0.440345	9.79799	1.15e-22	2.62e-21	(1 of 3) PTHR33077:SF13 - PROTEIN TIFY 10A-RELATED
Solyc04g006970	48.5476	4.28409	0.605442	7.07597	1.48e-12	1.94e-11	(1 of 2) PTHR30523//PTHR30523:SF6 - PHOSPHOENOLPYRUVATE CARBOXYLASE // PHOSPHOENOLPYRUVATE CARBOXYLASE 4
Solyc09g089780	1.21547	4.27984	2.12252	2.0164	0.0437586	0.115356	(1 of 8) PTHR10209//PTHR10209:SF135 - OXIDOREDUCTASE, 2OG-FE II OXYGENASE FAMILY PROTEIN // SUBFAMILY NOT NAMED
Solyc02g082920	375.587	4.2726	0.146744	29.116	2.25e-186	6.36e-184	(1 of 14) PTHR22595:SF34 - BASIC ENDOCHITINASE B
Solyc09g042690	2.51521	4.25359	1.89475	2.24494	0.0247723	0.0722942	#N/A
Solyc10g009270	92.8295	4.19688	0.317566	13.2158	7.12e-40	2.92e-38	(1 of 1) IPR011598//IPR025610//IPR029016 - Myc-type, basic helix-loop-helix (bHLH) domain // Transcription factor MYC/MYB N-terminal // GAF domain-like
Solyc07g005410	5.92152	4.19135	1.13599	3.68959	0.00022462	0.00115972	(1 of 2) K18179 - cytochrome c oxidase assembly factor 6 (COA6)
Solyc09g082810	300.842	4.17413	0.17347	24.0626	6.16e-128	1.06e-125	(1 of 10) PF07172 - Glycine rich protein family (GRP)
Solyc09g097810	4.36058	4.16979	1.51849	2.74601	0.00603255	0.0217949	(1 of 1) PF03058 - Sar8.2 family (Sar8_2)
Solyc04g071083	44.6129	4.14854	0.40877	10.1488	3.35e-24	8.15e-23	#N/A
Solyc01g103630	22.9685	4.1313	0.497401	8.30578	9.92e-17	1.66e-15	(1 of 2) PTHR10374//PTHR10374:SF13 - LACTOYLGLUTATHIONE LYASE GLYOXALASE I // SUBFAMILY NOT NAMED
Solyc07g006380	31.6444	4.1219	0.452872	9.1017	8.89e-20	1.75e-18	(1 of 13) IPR008177 - Gamma Purothionin
Solyc02g072480	1.71295	4.11619	1.92506	2.13821	0.0324996	0.0905136	(1 of 7) K13420 - LRR receptor-like serine/threonine-protein kinase FLS2 (FLS2)
Solyc05g007950	12.541	4.07863	0.729327	5.59232	2.24e-08	2.06e-07	(1 of 2) PTHR11240//PTHR11240:SF20 - RIBONUCLEASE T2 // SUBFAMILY NOT NAMED
Solyc10g076660	166.511	4.05937	0.259585	15.6379	4.02e-55	2.5e-53	(1 of 4) 1.14.11.19 - Leucocyanidin oxygenase / Leucoanthocyanidin dioxygenase
Solyc09g011270	6.51291	4.02898	1.05398	3.82262	0.000132039	0.000715924	(1 of 2) PTHR13871//PTHR13871:SF30 - THIOREDOXIN // CYSTEINE/HISTIDINE-RICH C1 DOMAIN FAMILY PROTEIN-RELATED
Solyc01g090310	9.4004	4.0201	1.72961	2.32428	0.0201106	0.0608443	(1 of 6) PTHR31190//PTHR31190:SF21 - FAMILY NOT NAMED // ETHYLENE-RESPONSIVE TRANSCRIPTION FACTOR 13
Solyc10g052500	6.45934	4.0191	0.955538	4.20611	2.6e-05	0.000159668	(1 of 2) PTHR10366//PTHR10366:SF375 - NAD DEPENDENT EPIMERASE/DEHYDRATASE // SUBFAMILY NOT NAMED
Solyc04g074770	507.475	3.97102	0.146084	27.1831	1.03e-162	2.51e-160	(1 of 3) PTHR33735:SF4 - EXPRESSED PROTEIN
Solyc06g008270	7.21464	3.95459	1.33589	2.96026	0.0030738	0.0121008	(1 of 44) PF00560//PF08263//PF13855 - Leucine Rich Repeat (LRR_1) // Leucine rich repeat N-terminal domain (LRRNT_2) // Leucine rich repeat (LRR_8)
Solyc12g070090	10.4122	3.95355	0.831226	4.75629	1.97e-06	1.44e-05	(1 of 1) PTHR11895:SF7 - GLUTAMYL-TRNA(GLN) AMIDOTRANSFERASE SUBUNIT A, MITOCHONDRIAL
Solyc01g091440	4.35036	3.92806	1.47668	2.66007	0.00781245	0.0272282	(1 of 1) IPR005160//IPR016194 - Ku70/Ku80 C-terminal arm // SPOC-like, C-terminal domain
Solyc09g084440	70.1412	3.91725	0.299997	13.0577	5.75e-39	2.31e-37	(1 of 21) PF00280 - Potato inhibitor I family (potato_inhibit)
Solyc01g086660	55.4511	3.9109	0.32624	11.9878	4.12e-33	1.43e-31	#N/A
Solyc06g063060	7.29374	3.9075	1.06047	3.68469	0.000228984	0.00117956	(1 of 1) PTHR33565:SF3 - DORMANCY/AUXIN ASSOCIATED FAMILY PROTEIN
Solyc05g012180	6.87296	3.87394	1.10612	3.50229	0.000461274	0.00222978	(1 of 3) PTHR10992:SF872 - METHYLESTERASE 13, CHLOROPLASTIC-RELATED
Solyc01g108440	6.40556	3.86512	1.04824	3.68726	0.000226683	0.00116904	(1 of 1) 3.4.21.91 - Flavivirin / Yellow fever virus protease
Solyc01g105450	1329.57	3.8467	0.0812894	47.3211	0	0	(1 of 4) PTHR19241//PTHR19241:SF301 - ATP-BINDING CASSETTE TRANSPORTER // SUBFAMILY NOT NAMED
Solyc04g079240	1.66073	3.82994	1.95074	1.96333	0.0496083	0.127318	(1 of 9) 3.26 - Galactolipase
Solyc01g108750	3.83559	3.8287	1.45392	2.63336	0.00845454	0.0291731	(1 of 3) PTHR10992//PTHR10992:SF805 - ALPHA/BETA HYDROLASE FOLD-CONTAINING PROTEIN // SUBFAMILY NOT NAMED
Solyc01g059965	1.82664	3.81921	1.82966	2.08739	0.0368529	0.100509	(1 of 66) 3.39 - Glucan endo-1,3-beta-D-glucosidase / Laminarinase
Solyc08g083500	2.47331	3.81312	1.68847	2.25833	0.0239248	0.0702755	(1 of 11) PTHR24298//PTHR24298:SF114 - FAMILY NOT NAMED // CYTOCHROME P450 - LIKE PROTEIN-RELATED
Solyc02g084850	7.71063	3.8121	0.900873	4.23157	2.32e-05	0.000143797	(1 of 4) PF00257 - Dehydrin (Dehydrin)
Solyc06g007180	15.986	3.78492	0.686326	5.51476	3.49e-08	3.15e-07	(1 of 2) 6.3.5.4 - Asparagine synthase (glutamine-hydrolyzing) / Glutamine-dependent asparagine synthetase
Solyc05g015800	2250.19	3.76084	0.0717368	52.4255	0	0	(1 of 6) 2.396//2.232 - Benzyl alcohol O-benzoyltransferase // Methanol O-anthraniloyltransferase
Solyc07g062480	12.0371	3.75109	1.33029	2.81974	0.00480618	0.0178281	(1 of 1) PTHR32444:SF10 - D-MANNOSE BINDING LECTIN PROTEIN WITH APPLE-LIKE CARBOHYDRATE-BINDING DOMAIN
Solyc09g075880	2.96647	3.74425	1.42482	2.62788	0.00859184	0.0295991	#N/A
Solyc05g009550	58.2965	3.73956	0.352114	10.6203	2.4e-26	6.4e-25	(1 of 2) PTHR12161//PTHR12161:SF16 - UNCHARACTERIZED DUF292 // SUBFAMILY NOT NAMED
Solyc01g007030	80.3029	3.67156	0.313318	11.7183	1.03e-31	3.4e-30	(1 of 5) PTHR22849//PTHR22849:SF48 - WDSAM1 PROTEIN // SUBFAMILY NOT NAMED
Solyc01g079140	6.29047	3.6641	1.27205	2.88048	0.00397076	0.0150984	(1 of 93) IPR013785 - Aldolase-type TIM barrel
Solyc01g006950	49.4004	3.62895	0.325977	11.1325	8.71e-29	2.56e-27	(1 of 2) PTHR19957:SF69 - SYNTAXIN-121-RELATED
Solyc10g076500	4.3681	3.57126	1.23996	2.88014	0.00397499	0.0151113	(1 of 4) PTHR27004:SF37 - DISEASE RESISTANCE FAMILY PROTEIN/LRR FAMILY PROTEIN-RELATED
Solyc10g049640	4.79413	3.54062	1.19484	2.96325	0.00304409	0.0120021	(1 of 3) PTHR11785//PTHR11785:SF338 - AMINO ACID TRANSPORTER // POLYAMINE TRANSPORTER RMV1
Solyc06g076160	13.3647	3.53514	0.68601	5.15318	2.56e-07	2.09e-06	(1 of 3) 1.14.13.120 - Costunolide synthase
Solyc11g005860	2.65193	3.52756	1.70072	2.07416	0.0380642	0.103131	(1 of 3) PTHR11601//PTHR11601:SF24 - CYSTEINE DESULFURYLASE // SUBFAMILY NOT NAMED
Solyc10g080670	42.4243	3.49464	0.408306	8.55888	1.14e-17	2.02e-16	(1 of 2) PTHR33646:SF2 - F20H23.8 PROTEIN-RELATED
Solyc03g111290	44.7828	3.49177	0.412877	8.45716	2.74e-17	4.76e-16	(1 of 4) PTHR24296//PTHR24296:SF5 - FAMILY NOT NAMED // CYTOCHROME P450 94B1-RELATED
Solyc08g080630	47.6282	3.47759	0.387938	8.9643	3.12e-19	6e-18	(1 of 21) PF00280 - Potato inhibitor I family (potato_inhibit)
Solyc10g008247	2.27163	3.4751	1.70808	2.03451	0.0419001	0.111417	(1 of 9) PTHR13935//PTHR13935:SF59 - ACHAETE-SCUTE TRANSCRIPTION FACTOR-RELATED // SUBFAMILY NOT NAMED
Solyc01g106500	14.23	3.47321	0.704408	4.93068	8.19e-07	6.31e-06	(1 of 1) IPR001611//IPR011009//IPR013210 - Leucine-rich repeat // Protein kinase-like domain // Leucine-rich repeat-containing N-terminal, plant-type
Solyc04g078325	46.7175	3.4674	0.383015	9.05291	1.39e-19	2.71e-18	(1 of 7) 1.14.13.89 - Isoflavone 2'-hydroxylase / Isoflavone 2'-monooxygenase
Solyc03g120110	3.9659	3.44138	1.33617	2.57555	0.0100081	0.0337279	(1 of 1) IPR000719//IPR001245//IPR001480//IPR002290//IPR003609//IPR011009//IPR020635 - Protein kinase domain // Serine-threonine/tyrosine-protein kinase catalytic domain // Bulb-type lectin domain // Serine/threonine/dual specificity protein kinase, catalytic domain // PAN/Apple domain // Protein kinase-like domain // Tyrosine-protein kinase, catalytic domain
Solyc07g063410	357.091	3.42554	0.115999	29.5307	1.16e-191	3.5e-189	(1 of 1) PTHR31719//PTHR31719:SF34 - FAMILY NOT NAMED // NAC DOMAIN-CONTAINING PROTEIN 19-RELATED
Solyc08g078650	7.01198	3.41028	0.921273	3.70171	0.000214155	0.00111003	(1 of 2) 2.486 - Glycogenin glucosyltransferase / Priming glucosyltransferase
Solyc10g078510	26.1366	3.40846	0.500505	6.81005	9.76e-12	1.2e-10	(1 of 2) PTHR32227//PTHR32227:SF95 - FAMILY NOT NAMED // GLUCAN ENDO-1,3-BETA-GLUCOSIDASE 8-RELATED
Solyc10g008180	2.74301	3.40441	1.50172	2.26701	0.0233894	0.0690851	(1 of 2) K03028 - 26S proteasome regulatory subunit N1 (PSMD2, RPN1)
Solyc03g063150	2.04737	3.37325	1.63281	2.06592	0.038836	0.10476	(1 of 5) K00423 - L-ascorbate oxidase (E1.10.3.3)
Solyc08g075550	15.3088	3.36439	0.711004	4.73189	2.22e-06	1.61e-05	(1 of 1) PTHR31803:SF7 - UBIQUINOL OXIDASE 3, MITOCHONDRIAL
Solyc02g086700	13.6691	3.34815	0.710881	4.70985	2.48e-06	1.78e-05	(1 of 66) 3.39 - Glucan endo-1,3-beta-D-glucosidase / Laminarinase
Solyc02g093180	231.537	3.34089	0.162522	20.5565	6.74e-94	8.05e-92	(1 of 8) PTHR31896//PTHR31896:SF12 - FAMILY NOT NAMED // ANTHRANILATE N-HYDROXYCINNAMOYL/BENZOYLTRANSFERASE-LIKE PROTEIN-RELATED
Solyc04g079660	14.1382	3.33803	0.59637	5.59724	2.18e-08	2e-07	(1 of 106) KOG0156 - Cytochrome P450 CYP2 subfamily
Solyc09g015457	8.02737	3.33182	1.13523	2.93492	0.00333629	0.0129757	#N/A
Solyc05g052280	18.4735	3.32691	0.652583	5.09807	3.43e-07	2.76e-06	(1 of 2) PTHR31388//PTHR31388:SF24 - FAMILY NOT NAMED // PEROXIDASE 52
Solyc09g010000	4.24733	3.324	1.22629	2.71061	0.00671592	0.0238674	(1 of 2) PTHR10209//PTHR10209:SF97 - OXIDOREDUCTASE, 2OG-FE II OXYGENASE FAMILY PROTEIN // SUBFAMILY NOT NAMED
Solyc01g108100	15.3076	3.31931	0.522088	6.35777	2.05e-10	2.27e-09	(1 of 3) PTHR33676//PTHR33676:SF3 - FAMILY NOT NAMED // COLD REGULATED PROTEIN 27
Solyc07g045353	5.38142	3.31534	1.24256	2.66814	0.00762716	0.026639	(1 of 2) PTHR23272//PTHR23272:SF43 - BED FINGER-RELATED // PROTEIN BED-3
Solyc08g067630	25.0625	3.31359	0.469969	7.05066	1.78e-12	2.31e-11	(1 of 1) PTHR37210:SF2 - EXPRESSED PROTEIN
Solyc06g062370	24.4232	3.30586	0.47691	6.93182	4.15e-12	5.22e-11	(1 of 27) 3.1.3.2 - Acid phosphatase / Phosphomonoesterase
Solyc07g049530	475.054	3.30013	0.113728	29.0176	3.94e-185	1.08e-182	(1 of 7) K05933 - aminocyclopropanecarboxylate oxidase (E1.14.17.4)
Solyc12g010960	238.077	3.29588	0.195959	16.8192	1.77e-63	1.32e-61	(1 of 9) 1.54//1.302 - Allyl-alcohol dehydrogenase // 2-alkenal reductase (NADP(+)) / NADPH-dependent alkenal/one oxidoreductase
Solyc08g067360	10.5426	3.29069	0.806932	4.07802	4.54e-05	0.000266874	(1 of 1) IPR003657//IPR012347 - WRKY domain // Ferritin-related
Solyc12g006530	64.4127	3.28445	0.287941	11.4067	3.87e-30	1.2e-28	(1 of 1) PTHR11764:SF16 - ARABIDIOL SYNTHASE-RELATED
Solyc07g053240	24.4891	3.27892	0.45797	7.15968	8.09e-13	1.08e-11	(1 of 5) PTHR10641//PTHR10641:SF541 - MYB-LIKE DNA-BINDING PROTEIN MYB // SUBFAMILY NOT NAMED
Solyc01g007000	32.7341	3.27125	0.441518	7.40911	1.27e-13	1.79e-12	(1 of 5) PTHR22849//PTHR22849:SF48 - WDSAM1 PROTEIN // SUBFAMILY NOT NAMED
Solyc06g074550	9.04729	3.24843	0.877635	3.70134	0.000214464	0.0011111	(1 of 78) 2.43 - Histone-lysine N-methyltransferase / Protein-lysine N-methyltransferase
Solyc04g078340	8.88553	3.24011	1.54357	2.0991	0.0358083	0.098228	(1 of 106) KOG0156 - Cytochrome P450 CYP2 subfamily
Solyc08g036640	370.325	3.23801	0.137236	23.5944	4.4e-123	7.28e-121	(1 of 5) PTHR33077:SF17 - PROTEIN TIFY 5A-RELATED
Solyc05g055080	7.56526	3.2325	0.82833	3.90242	9.52e-05	0.000530385	#N/A
Solyc07g045030	7.4911	3.22296	0.893477	3.60721	0.000309506	0.00155226	(1 of 2) PTHR31719//PTHR31719:SF5 - FAMILY NOT NAMED // NAC DOMAIN-CONTAINING PROTEIN 6-RELATED
Solyc11g068620	108.341	3.20174	0.211789	15.1176	1.24e-51	7.12e-50	(1 of 1) PTHR31989//PTHR31989:SF4 - FAMILY NOT NAMED // NAC DOMAIN-CONTAINING PROTEIN 61-RELATED
Solyc01g095600	7.12977	3.18529	1.1478	2.77513	0.00551788	0.0201167	(1 of 176) PF01535//PF13041 - PPR repeat (PPR) // PPR repeat family (PPR_2)
Solyc11g072470	4.25297	3.1779	1.30931	2.42715	0.0152178	0.0483254	(1 of 56) PF03195 - Protein of unknown function DUF260 (DUF260)
Solyc04g071780	96.4688	3.16664	0.250574	12.6376	1.31e-36	5e-35	(1 of 19) 1.14.13.21 - Flavonoid 3'-monooxygenase / Flavonoid 3'-hydroxylase
Solyc06g065010	4.89631	3.14475	1.23375	2.54894	0.0108052	0.0361307	(1 of 12) PTHR22835//PTHR22835:SF174 - ZINC FINGER FYVE DOMAIN CONTAINING PROTEIN // GDSL ESTERASE/LIPASE 1-RELATED
Solyc01g107390	65.7094	3.14124	0.281455	11.1607	6.35e-29	1.88e-27	(1 of 2) PTHR31901//PTHR31901:SF4 - FAMILY NOT NAMED // INDOLE-3-ACETIC ACID-AMIDO SYNTHETASE GH3.2-RELATED
Solyc12g088940	10.5231	3.13022	0.771158	4.05911	4.93e-05	0.000287281	(1 of 2) PTHR24361//PTHR24361:SF337 - MITOGEN-ACTIVATED KINASE KINASE KINASE // SUBFAMILY NOT NAMED
Solyc05g039990	4.52172	3.12576	1.25006	2.50048	0.0124026	0.0405702	#N/A
Solyc10g038060	3.98149	3.12306	1.27251	2.45426	0.0141176	0.045334	(1 of 3) PF00830 - Ribosomal L28 family (Ribosomal_L28)
Solyc08g063035	6.77649	3.12248	1.02645	3.04203	0.00234988	0.00956809	(1 of 5) IPR007330 - MIT
Solyc10g085010	450.668	3.12009	0.0984018	31.7077	1.22e-220	4.58e-218	(1 of 3) PTHR33649:SF4 - PAR1 PROTEIN
Solyc01g086670	200.508	3.11611	0.159699	19.5124	8.62e-85	8.55e-83	#N/A
Solyc01g090300	8.6372	3.11091	0.770012	4.04008	5.34e-05	0.000309616	(1 of 6) PTHR31190:SF21 - ETHYLENE-RESPONSIVE TRANSCRIPTION FACTOR 13
Solyc01g108220	2.58214	3.08565	1.5682	1.96764	0.0491092	0.126253	#N/A
Solyc01g008500	2.35601	3.08224	1.53302	2.01057	0.0443705	0.116521	(1 of 24) 3.1.4.46 - Glycerophosphodiester phosphodiesterase / Glycerophosphoryl diester phosphodiesterase
Solyc04g071600	4.22103	3.07492	1.20412	2.55367	0.0106596	0.0356967	(1 of 4) PF02496 - ABA/WDS induced protein (ABA_WDS)
Solyc10g007570	3.92769	3.07198	1.30601	2.35219	0.018663	0.0571543	(1 of 5) PTHR10209:SF91 - GIBBERELLIN 2-BETA-DIOXYGENASE 1
Solyc01g087820	288.181	3.06566	0.142172	21.5631	3.99e-103	5.3e-101	(1 of 1) IPR000209//IPR001633//IPR009020//IPR010259//IPR015500 - Peptidase S8/S53 domain // EAL domain // Proteinase inhibitor, propeptide // Peptidase S8 propeptide/proteinase inhibitor I9 // Peptidase S8, subtilisin-related
Solyc01g080910	154.751	3.05345	0.225643	13.5322	1.01e-41	4.39e-40	(1 of 2) PTHR33133:SF12 - F28K20.6 PROTEIN-RELATED
Solyc10g080010	51.7992	3.05141	0.289873	10.5267	6.51e-26	1.72e-24	(1 of 2) PTHR20961//PTHR20961:SF12 - GLYCOSYLTRANSFERASE // SUBFAMILY NOT NAMED
Solyc08g079420	76.357	3.04277	0.299216	10.1691	2.72e-24	6.64e-23	(1 of 106) KOG0156 - Cytochrome P450 CYP2 subfamily
Solyc04g079210	164.442	3.03816	0.223195	13.6121	3.39e-42	1.5e-40	(1 of 9) 3.26 - Galactolipase
Solyc11g071610	9.87867	3.03786	0.721004	4.21338	2.52e-05	0.000154931	(1 of 5) K09842 - abscisic-aldehyde oxidase (AAO3)
Solyc01g006290	396.857	3.0338	0.134289	22.5916	5.24e-113	8.08e-111	(1 of 2) PTHR31388//PTHR31388:SF28 - FAMILY NOT NAMED // PEROXIDASE 58
Solyc12g010595	2.87187	3.03219	1.50253	2.01805	0.0435859	0.115002	(1 of 1) PTHR13935//PTHR13935:SF53 - ACHAETE-SCUTE TRANSCRIPTION FACTOR-RELATED // BASIC HELIX-LOOP-HELIX DOMAIN-CONTAINING PROTEIN
Solyc09g091000	18.5437	3.0288	0.55732	5.43458	5.49e-08	4.84e-07	(1 of 3) IPR000916//IPR023393//IPR024949 - Bet v I/Major latex protein // START-like domain // Bet v I type allergen
Solyc02g082880	10.0519	3.02834	0.992815	3.05025	0.00228649	0.00933313	(1 of 6) PTHR24095//PTHR24095:SF176 - FAMILY NOT NAMED // ACYL-ACTIVATING ENZYME 2-RELATED
Solyc01g102650	4.58198	3.02433	1.27436	2.37322	0.017634	0.0545924	#N/A
Solyc06g082030	3.75553	3.01762	1.24284	2.428	0.0151824	0.0482383	(1 of 1) PTHR10209:SF206 - GIBBERELLIN OXIDASE-LIKE PROTEIN-RELATED
Solyc09g089610	10.5794	3.01419	0.765386	3.93812	8.21e-05	0.000463215	(1 of 7) K14509 - ethylene receptor (ETR, ERS)
Solyc01g006400	18575	3.01229	0.0325727	92.479	0	0	(1 of 10) 3.6.5.5 - Dynamin GTPase
Solyc06g066240	42.8568	3.00253	0.365674	8.21094	2.19e-16	3.59e-15	(1 of 36) 1.14.13.121 - Premnaspirodiene oxygenase / Hyoscymus muticus premnaspirodiene oxygenase
Solyc06g083910	6.49323	2.99316	1.19433	2.50614	0.0122057	0.0401012	(1 of 6) 1.14.11.11 - Hyoscyamine (6S)-dioxygenase / Hyoscyamine 6-beta-hydroxylase
Solyc12g056270	6.45529	2.98207	1.04799	2.84553	0.00443379	0.0166175	(1 of 2) 4.36 - Phosphopantothenoylcysteine decarboxylase / N-((R)-4'-phosphopantothenoyl)-L-cysteine carboxy-lyase
Solyc07g054370	7.91178	2.97296	1.14133	2.60482	0.00919215	0.031418	(1 of 5) PTHR32212:SF126 - EMB|CAB62440.1-RELATED
Solyc11g018805	6.54632	2.94697	0.852121	3.45839	0.000543414	0.00259281	(1 of 4) PTHR31388:SF37 - PEROXIDASE 4-RELATED
Solyc01g096420	38.8862	2.94454	0.334952	8.79093	1.48e-18	2.75e-17	(1 of 2) PTHR30543 - CHROMATE REDUCTASE
Solyc11g021060	207.929	2.94252	0.172372	17.0707	2.45e-65	1.87e-63	(1 of 16) PF02428 - Potato type II proteinase inhibitor family (Prot_inhib_II)
Solyc04g009860	34.895	2.93891	0.40606	7.23763	4.57e-13	6.17e-12	(1 of 2) PTHR10209//PTHR10209:SF221 - OXIDOREDUCTASE, 2OG-FE II OXYGENASE FAMILY PROTEIN // SUBFAMILY NOT NAMED
Solyc04g050620	16.0616	2.93816	1.22888	2.39093	0.0168056	0.0525544	(1 of 146) IPR001128//IPR002401//IPR002403 - Cytochrome P450 // Cytochrome P450, E-class, group I // Cytochrome P450, E-class, group IV
Solyc04g080110	3.56927	2.92702	1.33458	2.19321	0.0282921	0.0807006	(1 of 2) PTHR10388:SF20 - APO PROTEIN 4, MITOCHONDRIAL
Solyc12g008960	38.2562	2.92098	0.331181	8.8199	1.15e-18	2.14e-17	#N/A
Solyc04g040180	70.0938	2.91612	0.332466	8.77117	1.77e-18	3.26e-17	(1 of 1) 2.145 - Trans-aconitate 3-methyltransferase
Solyc08g079720	2.61714	2.90259	1.36376	2.12837	0.0333066	0.0924473	(1 of 3) PTHR31100:SF15 - AT-HOOK MOTIF NUCLEAR LOCALIZED PROTEIN 24-RELATED
Solyc01g007950	127.168	2.89989	0.240379	12.0638	1.64e-33	5.74e-32	(1 of 1) IPR000823//IPR002016//IPR010255//IPR029058 - Plant peroxidase // Haem peroxidase, plant/fungal/bacterial // Haem peroxidase // Alpha/Beta hydrolase fold
Solyc04g081840	8.40349	2.89313	0.751011	3.85232	0.000117005	0.000642124	(1 of 8) PF05055 - Protein of unknown function (DUF677) (DUF677)
Solyc01g007040	86.3325	2.88981	0.244535	11.8176	3.17e-32	1.08e-30	(1 of 5) PTHR22849//PTHR22849:SF48 - WDSAM1 PROTEIN // SUBFAMILY NOT NAMED
Solyc08g067340	46.1987	2.88084	0.343403	8.38909	4.9e-17	8.36e-16	(1 of 1) IPR003657//IPR009053 - WRKY domain // Prefoldin
Solyc05g051480	24.6873	2.86191	0.488564	5.85779	4.69e-09	4.58e-08	#N/A
Solyc08g080860	16.74	2.85506	0.621982	4.59027	4.43e-06	3.07e-05	#N/A
Solyc02g090350	273.577	2.84951	0.165903	17.1757	4.04e-66	3.09e-64	(1 of 19) 1.14.13.152 - Geraniol 8-hydroxylase / G10H
Solyc05g024190	4.20169	2.84466	1.33714	2.12741	0.0333856	0.0926523	(1 of 3) 2.5.1.62 - Chlorophyll synthase
Solyc02g077420	889.674	2.8399	0.0846602	33.5447	1.08e-246	5.39e-244	(1 of 31) 3.32 - Phospholipase A(1) / Phospholipase A1
Solyc11g072623	3.97625	2.83797	1.06548	2.66356	0.00773191	0.0269735	#N/A
Solyc07g061760	42.492	2.82929	0.328307	8.6178	6.83e-18	1.23e-16	(1 of 6) IPR002110//IPR020683//IPR027001 - Ankyrin repeat // Ankyrin repeat-containing domain // Caskin/Ankyrin repeat-containing protein
Solyc04g078880	31.6145	2.82699	1.08534	2.60469	0.0091957	0.0314241	(1 of 3) PTHR33676//PTHR33676:SF3 - FAMILY NOT NAMED // COLD REGULATED PROTEIN 27
Solyc11g071460	52.492	2.82568	0.303089	9.32294	1.13e-20	2.36e-19	(1 of 7) 1.208 - (+)-neomenthol dehydrogenase / Monoterpenoid dehydrogenase
Solyc01g086730	61.8725	2.82498	0.372097	7.59206	3.15e-14	4.6e-13	(1 of 8) KOG2922 - Uncharacterized conserved protein
Solyc07g053890	37.6966	2.82018	0.345905	8.15305	3.55e-16	5.75e-15	(1 of 5) IPR004255//IPR009721 - O-acyltransferase, WSD1, N-terminal // O-acyltransferase WSD1, C-terminal
Solyc08g036660	76.0008	2.8163	0.247281	11.3891	4.74e-30	1.46e-28	(1 of 1) IPR010399//IPR018467//IPR027417 - Tify domain // CO/COL/TOC1, conserved site // P-loop containing nucleoside triphosphate hydrolase
Solyc05g007770	65.2832	2.81101	0.298167	9.42763	4.19e-21	8.91e-20	(1 of 3) PTHR31719//PTHR31719:SF40 - FAMILY NOT NAMED // NAC TRANSCRIPTION FACTOR 29
Solyc01g073880	5.53879	2.80741	1.19243	2.35435	0.018555	0.0568716	(1 of 2) PTHR13871:SF42 - CYSTEINE/HISTIDINE-RICH C1 DOMAIN-CONTAINING PROTEIN-RELATED
Solyc07g053230	166.95	2.80441	0.182128	15.398	1.69e-53	1.02e-51	(1 of 5) PTHR10641//PTHR10641:SF541 - MYB-LIKE DNA-BINDING PROTEIN MYB // SUBFAMILY NOT NAMED
Solyc03g117860	172.261	2.7998	0.201133	13.9201	4.78e-44	2.29e-42	(1 of 4) IPR002867//IPR031127 - IBR domain // E3 ubiquitin ligase RBR family
Solyc02g093580	9.81717	2.79581	0.728033	3.84022	0.000122922	0.000671127	(1 of 1) PTHR31683//PTHR31683:SF29 - FAMILY NOT NAMED // PECTATE LYASE 11-RELATED
Solyc06g006000	33.4173	2.78564	0.487682	5.712	1.12e-08	1.05e-07	#N/A
Solyc06g063210	18.3629	2.77034	0.5752	4.8163	1.46e-06	1.08e-05	(1 of 6) PTHR18966:SF204 - GLUTAMATE RECEPTOR 2.5-RELATED
Solyc12g042930	14.9362	2.75027	0.537649	5.11536	3.13e-07	2.53e-06	(1 of 8) PF04862 - Protein of unknown function (DUF642) (DUF642)
Solyc06g008100	3.84617	2.7458	1.29157	2.12594	0.0335082	0.0929068	#N/A
Solyc10g083690	43.8748	2.74384	0.320454	8.56233	1.11e-17	1.96e-16	(1 of 106) KOG0156 - Cytochrome P450 CYP2 subfamily
Solyc07g055720	17.8702	2.74113	0.523191	5.23925	1.61e-07	1.35e-06	(1 of 1) PTHR11527//PTHR11527:SF134 - SMALL HEAT-SHOCK PROTEIN HSP20 FAMILY // HEAT SHOCK PROTEIN 42
Solyc01g098590	124.881	2.73307	0.198965	13.7364	6.14e-43	2.81e-41	(1 of 4) 5.41 - Phosphoglycerate mutase (2,3-diphosphoglycerate-dependent) / Phosphoglyceromutase
Solyc02g071470	3.86845	2.72586	1.08837	2.50454	0.0122612	0.0402243	(1 of 13) 1.14.11.32 - Codeine 3-O-demethylase / Codeine O-demethylase
Solyc02g014860	36.1474	2.71877	0.399247	6.80975	9.78e-12	1.2e-10	(1 of 1) IPR001623//IPR016040 - DnaJ domain // NAD(P)-binding domain
Solyc01g080680	3.41052	2.71579	1.19654	2.2697	0.0232259	0.0686694	(1 of 7) K08145 - MFS transporter, SP family, solute carrier family 2 (facilitated glucose transporter), member 8 (SLC2A8, GLUT8)
Solyc02g071060	4.97645	2.71506	1.20926	2.24522	0.0247537	0.0722634	(1 of 6) PTHR31376//PTHR31376:SF17 - FAMILY NOT NAMED // PURINE PERMEASE 10-RELATED
Solyc11g069110	4.4062	2.71277	1.26229	2.14909	0.0316272	0.0884387	#N/A
Solyc08g081470	12.0088	2.7052	0.6451	4.19347	2.75e-05	0.000167638	(1 of 1) PTHR33403:SF2 - PROTEIN SPIRAL1-LIKE 5
Solyc09g065620	387.997	2.69961	0.13097	20.6124	2.13e-94	2.56e-92	(1 of 4) 3.14 - Chlorophyllase
Solyc11g011030	1561	2.69547	0.0796947	33.8224	9.24e-251	4.76e-248	(1 of 9) K13464 - jasmonate ZIM domain-containing protein (JAZ)
Solyc08g077370	14.3066	2.68968	0.604822	4.44706	8.71e-06	5.76e-05	(1 of 28) PF16913 - Purine nucleobase transmembrane transport (PUNUT)
Solyc01g089890	10.0824	2.67734	0.796759	3.36028	0.000778629	0.0035926	(1 of 8) KOG3142 - Prenylated rab acceptor 1
Solyc01g105870	3.21857	2.67543	1.20441	2.22135	0.026327	0.0760323	(1 of 3) 4.205//4.217 - Tricyclene synthase // (-)-camphene synthase
Solyc05g026500	11.5806	2.65995	0.951713	2.79491	0.00519144	0.0191002	#N/A
Solyc07g042335	9.81971	2.65806	0.832225	3.19392	0.00140357	0.00603931	#N/A
Solyc01g109090	64.2955	2.65532	0.294207	9.02532	1.79e-19	3.48e-18	#N/A
Solyc04g078370	8.67121	2.65424	0.749615	3.5408	0.000398916	0.00195611	(1 of 106) KOG0156 - Cytochrome P450 CYP2 subfamily
Solyc01g005360	2.74502	2.65337	1.28999	2.05689	0.0396968	0.106578	(1 of 8) 2.50 - Loganate O-methyltransferase
Solyc03g121810	4.08365	2.6505	1.22245	2.1682	0.0301438	0.0849883	(1 of 3) PTHR24092:SF55 - PHOSPHOLIPID-TRANSPORTING ATPASE TAT-1
Solyc05g053600	223.126	2.64805	0.161738	16.3725	3.01e-60	2.06e-58	(1 of 7) PTHR19241//PTHR19241:SF221 - ATP-BINDING CASSETTE TRANSPORTER // SUBFAMILY NOT NAMED
Solyc01g150159	10.5141	2.64684	0.700229	3.77996	0.000156855	0.000835911	(1 of 8) PTHR23198//PTHR23198:SF7 - NUCLEOPORIN // SUBFAMILY NOT NAMED
Solyc01g106250	4.81016	2.64103	0.984329	2.68308	0.0072948	0.025607	(1 of 72) IPR003340//IPR015300 - B3 DNA binding domain // DNA-binding pseudobarrel domain
Solyc03g114890	13.3885	2.6357	0.796376	3.30962	0.000934231	0.00421614	(1 of 17) PF04833 - COBRA-like protein (COBRA)
Solyc03g120870	4.06462	2.62948	1.04263	2.52196	0.0116703	0.0386513	(1 of 1) PTHR11615//PTHR11615:SF118 - NITRATE, FROMATE, IRON DEHYDROGENASE // SUBFAMILY NOT NAMED
Solyc01g100220	6.52337	2.62635	1.29205	2.0327	0.0420825	0.111869	(1 of 2) PTHR10071//PTHR10071:SF178 - TRANSCRIPTION FACTOR GATA GATA BINDING FACTOR // SUBFAMILY NOT NAMED
Solyc06g005465	4.19068	2.61022	1.1395	2.29066	0.021983	0.0656024	(1 of 5) PF01439 - Metallothionein (Metallothio_2)
Solyc07g008570	15.8263	2.60453	0.5451	4.77807	1.77e-06	1.3e-05	(1 of 5) PTHR22953//PTHR22953:SF30 - ACID PHOSPHATASE RELATED // SUBFAMILY NOT NAMED
Solyc03g116580	3.18331	2.60144	1.29135	2.01451	0.0439562	0.115691	(1 of 2) IPR000743//IPR011050 - Glycoside hydrolase, family 28 // Pectin lyase fold/virulence factor
Solyc01g099990	10.3588	2.59926	0.808649	3.21432	0.00130753	0.00567741	(1 of 1) IPR001810//IPR014729//IPR025886 - F-box domain // Rossmann-like alpha/beta/alpha sandwich fold // Phloem protein 2-like
Solyc01g108240	400.955	2.59789	0.129833	20.0095	4.55e-89	4.95e-87	(1 of 117) IPR001471//IPR016177 - AP2/ERF domain // DNA-binding domain
Solyc04g079250	30.7634	2.59561	0.387935	6.69083	2.22e-11	2.66e-10	(1 of 13) KOG0513 - Ca2+-independent phospholipase A2
Solyc09g091910	7.58558	2.5926	1.03939	2.49434	0.012619	0.0411366	(1 of 1) 3.1.3.2//3.1.3.26 - Acid phosphatase / Phosphomonoesterase // 4-phytase / Phytate 6-phosphatase
Solyc01g073890	29.7705	2.57588	0.441023	5.84068	5.2e-09	5.06e-08	(1 of 1) PTHR13871//PTHR13871:SF36 - THIOREDOXIN // SUBFAMILY NOT NAMED
Solyc01g014315	3.8771	2.57165	1.06937	2.40483	0.01618	0.0508088	#N/A
Solyc01g081560	4.26067	2.56941	1.11833	2.29754	0.0215877	0.0646689	(1 of 1) PTHR24015:SF697 - PPR REPEAT DOMAIN-CONTAINING PROTEIN
Solyc08g067610	9.60923	2.55444	0.859312	2.97266	0.00295233	0.0116991	(1 of 3) PTHR19241//PTHR19241:SF233 - ATP-BINDING CASSETTE TRANSPORTER // SUBFAMILY NOT NAMED
Solyc11g073075	152.911	2.54846	0.192695	13.2254	6.26e-40	2.58e-38	(1 of 1) IPR007087//IPR013083//IPR015880 - Zinc finger, C2H2 // Zinc finger, RING/FYVE/PHD-type // Zinc finger, C2H2-like
Solyc10g085130	5.36581	2.54288	1.11083	2.28917	0.0220697	0.0658443	(1 of 1) PTHR15315:SF31 - C3HC4 TYPE RING FINGER PROTEIN
Solyc06g068620	142.949	2.54254	0.198562	12.8047	1.54e-37	6.07e-36	#N/A
Solyc01g008620	28.5039	2.53774	0.47817	5.30719	1.11e-07	9.48e-07	(1 of 66) 3.39 - Glucan endo-1,3-beta-D-glucosidase / Laminarinase
Solyc03g115610	102.527	2.53334	0.237241	10.6783	1.29e-26	3.48e-25	(1 of 26) IPR000719//IPR001611//IPR002290//IPR003591//IPR011009//IPR013210//IPR020635 - Protein kinase domain // Leucine-rich repeat // Serine/threonine/dual specificity protein kinase, catalytic domain // Leucine-rich repeat, typical subtype // Protein kinase-like domain // Leucine-rich repeat-containing N-terminal, plant-type // Tyrosine-protein kinase, catalytic domain
Solyc05g046030	9.95413	2.5276	0.825298	3.06265	0.00219387	0.00899986	(1 of 102) K00430 - peroxidase (E1.11.1.7)
Solyc04g015460	33.3303	2.5236	0.416624	6.05726	1.38e-09	1.42e-08	(1 of 1) IPR000719//IPR001480//IPR002290//IPR011009//IPR020635//IPR024171 - Protein kinase domain // Bulb-type lectin domain // Serine/threonine/dual specificity protein kinase, catalytic domain // Protein kinase-like domain // Tyrosine-protein kinase, catalytic domain // S-receptor-like serine/threonine-protein kinase
Solyc08g061570	3.53927	2.52341	1.2537	2.01277	0.0441389	0.116087	(1 of 6) 3.6.3.4 - Cu(2+)-exporting ATPase
Solyc06g068815	8.15578	2.51778	1.27956	1.9677	0.0491023	0.126253	#N/A
Solyc02g072470	8.53104	2.50654	0.724312	3.46059	0.000539003	0.00257313	(1 of 21) PF00069//PF08263//PF13855 - Protein kinase domain (Pkinase) // Leucine rich repeat N-terminal domain (LRRNT_2) // Leucine rich repeat (LRR_8)
Solyc03g115850	16.5636	2.50153	0.55263	4.52659	5.99e-06	4.07e-05	(1 of 2) PTHR31744//PTHR31744:SF7 - FAMILY NOT NAMED // NAC DOMAIN-CONTAINING PROTEIN 100-RELATED
Solyc12g096710	55.0819	2.5014	0.31698	7.89135	2.99e-15	4.6e-14	(1 of 6) PF00560//PF07714//PF08263 - Leucine Rich Repeat (LRR_1) // Protein tyrosine kinase (Pkinase_Tyr) // Leucine rich repeat N-terminal domain (LRRNT_2)
Solyc04g054950	3.96554	2.49768	1.17777	2.12068	0.0339487	0.0938973	(1 of 8) K08081 - Tropinone reductase 1 (TR1)
Solyc05g055910	64.3297	2.49174	0.306122	8.13969	3.96e-16	6.4e-15	(1 of 2) PTHR17204//PTHR17204:SF30 - PRE-MRNA PROCESSING PROTEIN PRP39-RELATED // SUBFAMILY NOT NAMED
Solyc11g012510	271.31	2.48956	0.148114	16.8084	2.12e-63	1.57e-61	(1 of 3) PTHR31636:SF45 - SCARECROW-LIKE PROTEIN 13
Solyc02g061770	7.75592	2.4894	0.904793	2.75134	0.00593513	0.0214644	(1 of 2) PTHR22595//PTHR22595:SF46 - CHITINASE-RELATED // SUBFAMILY NOT NAMED
Solyc10g019175	14.095	2.48401	0.543949	4.56663	4.96e-06	3.4e-05	#N/A
Solyc02g065550	233.187	2.48394	0.147848	16.8006	2.41e-63	1.78e-61	(1 of 5) KOG2966 - Uncharacterized conserved protein
Solyc05g009310	21.8452	2.47498	0.461193	5.36647	8.03e-08	6.96e-07	(1 of 9) IPR000315//IPR010402 - B-box-type zinc finger // CCT domain
Solyc05g012850	11.9187	2.46809	0.632301	3.90335	9.49e-05	0.000528848	#N/A
Solyc05g006220	534.261	2.46391	0.0940906	26.1865	3.78e-151	8.03e-149	(1 of 1) PTHR11014//PTHR11014:SF85 - PEPTIDASE M20 FAMILY MEMBER // SUBFAMILY NOT NAMED
Solyc03g007240	4877.34	2.45552	0.0741765	33.1037	2.63e-240	1.22e-237	(1 of 3) K00797 - spermidine synthase (speE, SRM)
Solyc04g079760	170.647	2.4493	0.184393	13.2831	2.9e-40	1.2e-38	(1 of 4) PF03350 - Uncharacterized protein family, UPF0114 (UPF0114)
Solyc06g083700	8.18866	2.44905	0.777162	3.15127	0.00162561	0.00688139	(1 of 1) PTHR23023//PTHR23023:SF83 - DIMETHYLANILINE MONOOXYGENASE // INDOLE-3-PYRUVATE MONOOXYGENASE YUCCA5-RELATED
Solyc09g084460	222.402	2.44633	0.168809	14.4917	1.37e-47	7.15e-46	(1 of 21) PF00280 - Potato inhibitor I family (potato_inhibit)
Solyc09g065430	10.6041	2.44628	0.714471	3.42391	0.000617274	0.00291136	(1 of 49) PF14368 - Probable lipid transfer (LTP_2)
Solyc08g082210	142.813	2.44352	0.199856	12.2264	2.25e-34	8.03e-33	(1 of 8) PTHR31657:SF9 - ETHYLENE-RESPONSIVE TRANSCRIPTION FACTOR CRF5-RELATED
Solyc12g096350	21.31	2.43213	0.509773	4.77101	1.83e-06	1.34e-05	(1 of 6) PF03106//PF10533 - WRKY DNA -binding domain (WRKY) // Plant zinc cluster domain (Plant_zn_clust)
Solyc10g084960	6.75328	2.42895	1.07406	2.26147	0.0237302	0.0698745	(1 of 11) PTHR11260//PTHR11260:SF309 - GLUTATHIONE S-TRANSFERASE, GST, SUPERFAMILY, GST DOMAIN CONTAINING // SUBFAMILY NOT NAMED
Solyc02g090560	32.4726	2.42664	0.460687	5.26743	1.38e-07	1.17e-06	(1 of 3) KOG0204 - Calcium transporting ATPase
Solyc09g015010	4.34892	2.4208	1.20406	2.01053	0.044375	0.116521	(1 of 1) PF03732//PF13650 - Retrotransposon gag protein (Retrotrans_gag) // Aspartyl protease (Asp_protease_2)
Solyc06g071820	177.796	2.41766	0.176059	13.7321	6.52e-43	2.97e-41	(1 of 3) PTHR24413//PTHR24413:SF75 - FAMILY NOT NAMED // BTB/POZ AND TAZ DOMAIN-CONTAINING PROTEIN 2
Solyc02g037550	54.4426	2.41063	0.317099	7.60215	2.91e-14	4.26e-13	(1 of 7) KOG2722 - Predicted membrane protein
Solyc01g087980	85.6086	2.40258	0.221269	10.8582	1.82e-27	5.07e-26	(1 of 5) PF05633 - Protein of unknown function (DUF793) (DUF793)
Solyc11g071990	12.1352	2.40241	0.6246	3.84632	0.000119907	0.000656055	(1 of 3) PTHR22912:SF180 - 3-PHENYLPROPIONATE/CINNAMIC ACID DIOXYGENASE FERREDOXIN--NAD(+) REDUCTASE COMPONENT
Solyc01g086680	27.3925	2.40225	0.398548	6.02751	1.67e-09	1.7e-08	(1 of 1) PTHR11260:SF303 - GLUTATHIONE S-TRANSFERASE U1-RELATED
Solyc02g081980	1798.63	2.40059	0.0567153	42.327	0	0	(1 of 5) K14641 - apyrase (APY1_2)
Solyc07g008280	67.9403	2.39685	0.323733	7.4038	1.32e-13	1.86e-12	#N/A
Solyc01g108710	98.796	2.39324	0.298253	8.0242	1.02e-15	1.62e-14	#N/A
Solyc07g056200	146.711	2.377	0.18774	12.6611	9.71e-37	3.71e-35	#N/A
Solyc08g068850	6.51509	2.36455	0.863786	2.73742	0.00619223	0.0222915	(1 of 102) IPR014729 - Rossmann-like alpha/beta/alpha sandwich fold
Solyc09g007520	21.3463	2.3579	0.63829	3.69408	0.000220683	0.00114103	(1 of 2) PTHR31235//PTHR31235:SF11 - FAMILY NOT NAMED // PEROXIDASE 21
Solyc08g080090	302.097	2.35735	0.153073	15.4002	1.63e-53	9.92e-52	(1 of 2) PTHR31750//PTHR31750:SF4 - FAMILY NOT NAMED // PROTEIN STAY-GREEN 1, CHLOROPLASTIC-RELATED
Solyc08g007460	83.3833	2.35682	0.218994	10.762	5.2e-27	1.42e-25	(1 of 49) PF14368 - Probable lipid transfer (LTP_2)
Solyc03g118160	6.24184	2.35419	0.845232	2.78526	0.00534842	0.019574	#N/A
Solyc10g055800	971.796	2.35145	0.0789962	29.7666	1.06e-194	3.29e-192	(1 of 15) K01183 - chitinase (E3.14)
Solyc03g098010	160.235	2.34823	0.169837	13.8264	1.77e-43	8.3e-42	(1 of 2) 1.11.1.7//3.1.3.2 - Peroxidase / Lactoperoxidase // Acid phosphatase / Phosphomonoesterase
Solyc01g049770	21.5811	2.34485	0.86892	2.69858	0.00696362	0.0246023	#N/A
Solyc04g071900	263.648	2.34458	0.152092	15.4155	1.29e-53	7.85e-52	(1 of 2) PTHR31235//PTHR31235:SF77 - FAMILY NOT NAMED // PEROXIDASE 12
Solyc06g054640	5.46536	2.33853	1.0461	2.23548	0.0253859	0.0738106	(1 of 1) IPR006502//IPR029048 - Protein of unknown function PDDEXK-like // Heat shock protein 70kD, C-terminal domain
Solyc01g090740	36.3345	2.33806	0.386122	6.05523	1.4e-09	1.44e-08	(1 of 6) IPR011011//IPR013083 - Zinc finger, FYVE/PHD-type // Zinc finger, RING/FYVE/PHD-type
Solyc08g082650	27.0136	2.33546	0.455907	5.12266	3.01e-07	2.44e-06	(1 of 5) PTHR13301//PTHR13301:SF51 - X-BOX TRANSCRIPTION FACTOR-RELATED // CELLULOSE SYNTHASE-LIKE PROTEIN G1-RELATED
Solyc01g111350	147.315	2.33361	0.197377	11.8231	2.96e-32	1.01e-30	(1 of 14) IPR010658//IPR020846 - Nodulin-like // Major facilitator superfamily domain
Solyc08g082660	61.2045	2.33011	0.288595	8.07397	6.8e-16	1.09e-14	(1 of 5) PTHR13301//PTHR13301:SF51 - X-BOX TRANSCRIPTION FACTOR-RELATED // CELLULOSE SYNTHASE-LIKE PROTEIN G1-RELATED
Solyc06g074770	18.6124	2.32749	0.600985	3.87279	0.000107596	0.00059519	(1 of 1) K10597 - ubiquitin conjugation factor E4 B (UBE4B, UFD2)
Solyc01g006390	13.5693	2.32154	0.654452	3.5473	0.000389204	0.00191316	(1 of 13) IPR009069 - Cysteine alpha-hairpin motif superfamily
Solyc01g067020	65.163	2.32073	0.256156	9.0598	1.31e-19	2.55e-18	(1 of 4) PTHR27008:SF19 - INACTIVE RECEPTOR KINASE RLK902-RELATED
Solyc03g120260	130.476	2.32024	0.181137	12.8093	1.45e-37	5.73e-36	(1 of 4) K17302 - coatomer, subunit beta' (COPB2, SEC27)
Solyc03g093890	10.7629	2.31438	0.700064	3.30595	0.000946539	0.00426486	(1 of 5) PTHR10641//PTHR10641:SF646 - MYB-LIKE DNA-BINDING PROTEIN MYB // SUBFAMILY NOT NAMED
Solyc02g071130	6.64296	2.30881	1.10246	2.09424	0.0362382	0.0991811	(1 of 3) PTHR31221//PTHR31221:SF37 - FAMILY NOT NAMED // WRKY TRANSCRIPTION FACTOR 71-RELATED
Solyc01g107825	4.45748	2.30798	1.1699	1.97281	0.0485171	0.125087	(1 of 4) 2.428 - Scopoletin glucosyltransferase
Solyc03g007230	61.5184	2.30704	0.260165	8.8676	7.47e-19	1.41e-17	(1 of 3) PTHR13832//PTHR13832:SF326 - PROTEIN PHOSPHATASE 2C // SUBFAMILY NOT NAMED
Solyc01g090890	6.56392	2.29653	0.849562	2.7032	0.00686763	0.0243251	(1 of 1) PTHR10783//PTHR10783:SF26 - XENOTROPIC AND POLYTROPIC RETROVIRUS RECEPTOR 1-RELATED // SPX DOMAIN-CONTAINING PROTEIN 3
Solyc08g014000	85.8154	2.2933	0.242414	9.46025	3.07e-21	6.58e-20	(1 of 8) K15718 - linoleate 9S-lipoxygenase (LOX1_5)
Solyc10g084880	26.8052	2.29123	0.453385	5.0536	4.34e-07	3.45e-06	(1 of 8) PF05003//PF11961 - Protein of unknown function (DUF668) (DUF668) // Domain of unknown function (DUF3475) (DUF3475)
Solyc01g006670	4.7965	2.28654	1.15357	1.98214	0.0474635	0.122844	(1 of 1) PTHR11926//PTHR11926:SF392 - GLUCOSYL/GLUCURONOSYL TRANSFERASES // SUBFAMILY NOT NAMED
Solyc12g042480	24.6139	2.27721	0.444922	5.11822	3.08e-07	2.49e-06	(1 of 146) IPR001128//IPR002401//IPR002403 - Cytochrome P450 // Cytochrome P450, E-class, group I // Cytochrome P450, E-class, group IV
Solyc02g065020	5.96529	2.27693	0.835127	2.72644	0.00640207	0.0229123	(1 of 2) PTHR31722//PTHR31722:SF5 - FAMILY NOT NAMED // EMB|CAB62433.1|-RELATED
Solyc06g083130	5.86198	2.27045	0.942549	2.40884	0.0160032	0.0503764	(1 of 3) K16904 - dCTP diphosphatase (DCTPP1)
Solyc04g005555	30.141	2.2622	0.387625	5.83606	5.34e-09	5.19e-08	#N/A
Solyc08g079870	1006.25	2.26177	0.0695262	32.5312	3.86e-232	1.66e-229	(1 of 5) PTHR10795//PTHR10795:SF432 - PROPROTEIN CONVERTASE SUBTILISIN/KEXIN // SUBFAMILY NOT NAMED
Solyc10g079240	8.31737	2.26043	0.9835	2.29835	0.0215416	0.0645461	(1 of 2) PTHR32295//PTHR32295:SF41 - FAMILY NOT NAMED // CALMODULIN BINDING PROTEIN-RELATED
Solyc10g051215	3.30413	2.25965	1.11924	2.01891	0.0434964	0.114799	#N/A
Solyc09g064750	4.3802	2.25406	1.06024	2.126	0.0335034	0.0929068	(1 of 2) IPR023367 - Peptidase M42, domain 2
Solyc12g036470	7.3813	2.25043	0.89648	2.5103	0.012063	0.0397114	(1 of 2) PTHR12565//PTHR12565:SF94 - STEROL REGULATORY ELEMENT-BINDING PROTEIN // TRANSCRIPTION FACTOR BEE 3
Solyc01g097240	129.077	2.24927	0.191396	11.7519	6.9e-32	2.32e-30	(1 of 2) PTHR22595:SF62 - HEVEIN-LIKE PREPROPROTEIN
Solyc05g009490	4.36593	2.24733	1.08083	2.07927	0.0375928	0.102176	#N/A
Solyc10g051120	7.87818	2.24695	0.805836	2.78835	0.00529778	0.0194281	(1 of 2) PTHR14154:SF3 - MITOCHONDRIAL PYRUVATE CARRIER 1
Solyc12g057060	190.227	2.24504	0.150421	14.925	2.27e-50	1.26e-48	(1 of 9) PTHR11926//PTHR11926:SF286 - GLUCOSYL/GLUCURONOSYL TRANSFERASES // SUBFAMILY NOT NAMED
Solyc08g066310	60.234	2.24433	0.263469	8.5184	1.62e-17	2.84e-16	(1 of 3) PTHR27000//PTHR27000:SF155 - FAMILY NOT NAMED // LEUCINE-RICH REPEAT RECEPTOR-LIKE PROTEIN KINASE-RELATED
Solyc12g008650	64.3067	2.2435	0.336891	6.65941	2.75e-11	3.27e-10	(1 of 1) IPR006674//IPR007828//IPR027417 - HD domain // Inositol oxygenase // P-loop containing nucleoside triphosphate hydrolase
Solyc07g053200	39.7263	2.24349	0.393399	5.70284	1.18e-08	1.11e-07	(1 of 13) IPR006015//IPR006016//IPR014729 - Universal stress protein A // UspA // Rossmann-like alpha/beta/alpha sandwich fold
Solyc02g071720	27.909	2.24198	0.412084	5.44059	5.31e-08	4.69e-07	(1 of 3) PTHR22835//PTHR22835:SF169 - ZINC FINGER FYVE DOMAIN CONTAINING PROTEIN // SUBFAMILY NOT NAMED
Solyc01g098530	11.6174	2.2364	0.588343	3.80118	0.000144007	0.00077269	(1 of 9) 6.3.4.2 - CTP synthase (glutamine hydrolyzing) / UTP--ammonia ligase
Solyc04g078800	6.32405	2.23531	0.927939	2.40889	0.0160009	0.0503764	(1 of 2) PTHR21493//PTHR21493:SF104 - CGI-141-RELATED/LIPASE CONTAINING PROTEIN // SUBFAMILY NOT NAMED
Solyc02g077040.4	140.177	2.22375	0.202853	10.9624	5.79e-28	1.64e-26	#N/A
Solyc12g006240	23.8328	2.21511	0.457019	4.84687	1.25e-06	9.41e-06	(1 of 3) PTHR31717:SF8 - ZINC FINGER PROTEIN CONSTANS-LIKE 10-RELATED
Solyc09g061840	826.446	2.20524	0.0825731	26.7066	3.95e-157	9.02e-155	(1 of 2) 2.36 - Acetyl-CoA C-acyltransferase / Beta-ketothiolase
Solyc11g011180	10.3311	2.20326	0.87219	2.52612	0.0115329	0.0382383	(1 of 10) PF00560//PF08263 - Leucine Rich Repeat (LRR_1) // Leucine rich repeat N-terminal domain (LRRNT_2)
Solyc02g150128	34.9542	2.20052	0.374682	5.87302	4.28e-09	4.2e-08	(1 of 2) IPR000719//IPR001245//IPR001611//IPR002290//IPR011009//IPR013320//IPR020635 - Protein kinase domain // Serine-threonine/tyrosine-protein kinase catalytic domain // Leucine-rich repeat // Serine/threonine/dual specificity protein kinase, catalytic domain // Protein kinase-like domain // Concanavalin A-like lectin/glucanase domain // Tyrosine-protein kinase, catalytic domain
Solyc12g094550	104.949	2.19951	0.211379	10.4055	2.34e-25	6.03e-24	#N/A
Solyc09g075820	159.288	2.19791	0.201234	10.9222	9.03e-28	2.54e-26	(1 of 1) PTHR23500//PTHR23500:SF70 - FAMILY NOT NAMED // SUGAR TRANSPORT PROTEIN 13
Solyc02g092860	11.6372	2.19726	0.620035	3.54377	0.000394455	0.00193686	(1 of 3) PTHR24298:SF61 - CYTOCHROME P450 81D1-RELATED
Solyc06g083040	7223.79	2.19063	0.043764	50.0555	0	0	(1 of 3) PTHR11802:SF96 - SERINE CARBOXYPEPTIDASE-LIKE 20-RELATED
Solyc01g105660	124.251	2.18972	0.202844	10.7951	3.63e-27	9.97e-26	(1 of 3) PTHR10209//PTHR10209:SF167 - OXIDOREDUCTASE, 2OG-FE II OXYGENASE FAMILY PROTEIN // SUBFAMILY NOT NAMED
Solyc11g012130	117.337	2.18478	0.206304	10.5901	3.31e-26	8.79e-25	(1 of 49) PF02298 - Plastocyanin-like domain (Cu_bind_like)
Solyc05g009520	69.8828	2.1806	0.300156	7.26489	3.73e-13	5.08e-12	(1 of 2) PTHR34539:SF1 - GENOMIC DNA, CHROMOSOME 3, P1 CLONE: MPE11
Solyc06g073580	10.8719	2.17753	0.674985	3.22604	0.00125517	0.00547725	(1 of 6) 1.14.11.11 - Hyoscyamine (6S)-dioxygenase / Hyoscyamine 6-beta-hydroxylase
Solyc03g026160	11.1115	2.17512	0.733026	2.96732	0.00300409	0.0118704	(1 of 34) PF14299 - Phloem protein 2 (PP2)
Solyc02g084840	39.3813	2.17269	0.356419	6.09588	1.09e-09	1.13e-08	(1 of 4) PF00257 - Dehydrin (Dehydrin)
Solyc04g082830	30.682	2.17114	0.425594	5.10142	3.37e-07	2.71e-06	(1 of 2) PTHR31651//PTHR31651:SF5 - FAMILY NOT NAMED // AUXIN EFFLUX CARRIER FAMILY PROTEIN-RELATED
Solyc01g014560	9.4378	2.17089	0.658984	3.2943	0.000986686	0.00442696	(1 of 91) PF01453 - D-mannose binding lectin (B_lectin)
Solyc07g006480	128.899	2.16783	0.194907	11.1224	9.76e-29	2.86e-27	(1 of 40) IPR000719//IPR002290//IPR011009//IPR013320//IPR020635 - Protein kinase domain // Serine/threonine/dual specificity protein kinase, catalytic domain // Protein kinase-like domain // Concanavalin A-like lectin/glucanase domain // Tyrosine-protein kinase, catalytic domain
Solyc06g008920	292.524	2.16687	0.143147	15.1374	9.18e-52	5.33e-50	(1 of 5) PTHR24095:SF119 - ACYL-ACTIVATING ENZYME 1, PEROXISOMAL-RELATED
Solyc12g014430	180.944	2.16584	0.185315	11.6873	1.48e-31	4.86e-30	(1 of 5) PTHR13301:SF51 - CELLULOSE SYNTHASE-LIKE PROTEIN G1-RELATED
Solyc06g011350	101.829	2.16517	0.21029	10.2961	7.34e-25	1.84e-23	(1 of 2) PTHR19139:SF158 - AQUAPORIN PIP2-4-RELATED
Solyc01g150156	15.2517	2.16114	0.602092	3.58938	0.000331466	0.00165412	(1 of 8) PTHR23198//PTHR23198:SF7 - NUCLEOPORIN // SUBFAMILY NOT NAMED
Solyc01g106700	8.65106	2.15629	0.895369	2.40827	0.0160281	0.0504197	(1 of 2) PTHR11945//PTHR11945:SF233 - MADS BOX PROTEIN // AGAMOUS-LIKE MADS-BOX PROTEIN AGL97-RELATED
Solyc10g076480	88.3698	2.15566	0.232449	9.2737	1.8e-20	3.7e-19	(1 of 1) PTHR11730//PTHR11730:SF38 - AMMONIUM TRANSPORTER // AMMONIUM TRANSPORTER 2
Solyc02g086120	7.94853	2.14994	0.7658	2.80744	0.00499373	0.0184517	#N/A
Solyc12g013830	7.70499	2.14863	0.825323	2.60339	0.00923081	0.0315322	#N/A
Solyc06g054670	11.023	2.14431	0.625116	3.43025	0.000603017	0.00284853	(1 of 6) K03921 - acyl- (DESA1)
Solyc09g014860	75.3136	2.14405	0.268826	7.97558	1.52e-15	2.37e-14	(1 of 1) IPR007612//IPR025659//IPR028360 - LURP1-related protein domain // Tubby C-terminal-like domain // Peptidase S24/S26, beta-ribbon domain
Solyc07g043230	474.378	2.1421	0.101959	21.0093	5.39e-98	6.85e-96	(1 of 3) PTHR11040//PTHR11040:SF35 - ZINC/IRON TRANSPORTER // ZINC TRANSPORTER 3-RELATED
Solyc04g080820	162.37	2.13493	0.194621	10.9697	5.35e-28	1.52e-26	(1 of 1) PTHR13878//PTHR13878:SF60 - GULONOLACTONE OXIDASE // CYTOKININ DEHYDROGENASE 5
Solyc12g009050	5.81129	2.11845	1.03792	2.04106	0.0412444	0.110046	(1 of 3) PTHR12632//PTHR12632:SF8 - TRANSCRIPTION FACTOR NF-Y ALPHA-RELATED // SUBFAMILY NOT NAMED
Solyc07g061800	25.6158	2.11808	0.440713	4.80603	1.54e-06	1.14e-05	(1 of 2) PTHR11220//PTHR11220:SF25 - HEME-BINDING PROTEIN-RELATED // F3F9.4
Solyc01g005470	126.403	2.1117	0.183926	11.4813	1.64e-30	5.15e-29	(1 of 1) PTHR15907//PTHR15907:SF43 - FAMILY NOT NAMED // PROTEIN PLANT CADMIUM RESISTANCE 2-RELATED
Solyc09g065800	129.302	2.10779	0.231706	9.09683	9.3e-20	1.83e-18	(1 of 20) K15397 - 3-ketoacyl-CoA synthase (KCS)
Solyc08g059710	69.7201	2.10778	0.24853	8.48098	2.23e-17	3.89e-16	#N/A
Solyc04g008900	8.03872	2.10684	0.763568	2.7592	0.00579426	0.0210013	(1 of 26) PF03140 - Plant protein of unknown function (DUF247)
Solyc03g094020	14.1902	2.10358	0.579532	3.6298	0.000283642	0.0014341	(1 of 1) PTHR22762//PTHR22762:SF91 - ALPHA-GLUCOSIDASE // SUBFAMILY NOT NAMED
Solyc03g006700	12.9135	2.09931	0.625506	3.35618	0.000790273	0.00363888	(1 of 3) PTHR31388:SF39 - PEROXIDASE 67-RELATED
Solyc07g008140	26.3599	2.09921	0.408834	5.13463	2.83e-07	2.3e-06	(1 of 1) PTHR33021:SF55 - BLUE COPPER PROTEIN
Solyc05g052520	435.03	2.09537	0.107639	19.4666	2.11e-84	2.06e-82	(1 of 3) PTHR13832:SF117 - PROTEIN PHOSPHATASE 2C-LIKE PROTEIN-RELATED
Solyc10g007280	224.932	2.07489	0.158444	13.0954	3.5e-39	1.42e-37	(1 of 1) PTHR23070//PTHR23070:SF21 - BCS1 AAA-TYPE ATPASE // SUBFAMILY NOT NAMED
Solyc01g105890	353.308	2.07472	0.117031	17.728	2.55e-70	2.06e-68	(1 of 5) 4.2.3.26 - R-linalool synthase / (3R)-linalool synthase
Solyc07g063420	26.5857	2.07302	0.505547	4.10054	4.12e-05	0.000244537	(1 of 2) PTHR31719:SF9 - ATNAC2-RELATED
Solyc02g076980	40.8024	2.07133	0.346935	5.97037	2.37e-09	2.38e-08	#N/A
Solyc01g112220	55.4086	2.0699	0.27221	7.60404	2.87e-14	4.2e-13	(1 of 30) 2.7.10.2//2.7.11.1 - Non-specific protein-tyrosine kinase / Cytoplasmic protein tyrosine kinase // Non-specific serine/threonine protein kinase / Threonine-specific protein kinase
Solyc12g056590	11.1446	2.06842	0.669585	3.0891	0.00200762	0.00833048	(1 of 117) IPR001471//IPR016177 - AP2/ERF domain // DNA-binding domain
Solyc04g007980	305.969	2.05557	0.145218	14.1551	1.74e-45	8.64e-44	(1 of 1) PTHR10209//PTHR10209:SF148 - OXIDOREDUCTASE, 2OG-FE II OXYGENASE FAMILY PROTEIN // SUBFAMILY NOT NAMED
Solyc06g007970	47.8961	2.05472	0.34704	5.9207	3.21e-09	3.19e-08	(1 of 28) PF00515 - Tetratricopeptide repeat (TPR_1)
Solyc01g109150.4	28.4142	2.0525	0.484538	4.236	2.28e-05	0.000141526	#N/A
Solyc01g099820	19.156	2.05161	0.554522	3.69978	0.000215785	0.00111666	(1 of 3) PF04588 - Hypoxia induced protein conserved region (HIG_1_N)
Solyc01g090560	79.448	2.04789	0.236964	8.64217	5.52e-18	9.99e-17	(1 of 2) PTHR31985:SF11 - ETHYLENE-RESPONSIVE TRANSCRIPTION FACTOR ERF035
Solyc12g005795	5.36092	2.04699	0.934475	2.19052	0.0284866	0.0811399	(1 of 518) IPR009057 - Homeodomain-like
Solyc04g051690	112.996	2.04463	0.207334	9.86154	6.11e-23	1.42e-21	(1 of 85) PF03106 - WRKY DNA -binding domain (WRKY)
Solyc04g005610	105.811	2.04331	0.229254	8.91285	4.97e-19	9.48e-18	(1 of 3) PTHR31719//PTHR31719:SF40 - FAMILY NOT NAMED // NAC TRANSCRIPTION FACTOR 29
Solyc11g008200	206.927	2.03664	0.176172	11.5605	6.54e-31	2.08e-29	(1 of 2) PTHR21576//PTHR21576:SF40 - UNCHARACTERIZED NODULIN-LIKE PROTEIN // SUBFAMILY NOT NAMED
Solyc02g080040	10.0399	2.03188	0.690115	2.94427	0.00323719	0.0126383	(1 of 9) PTHR27002:SF122 - CYSTEINE-RICH RECEPTOR-LIKE PROTEIN KINASE 28-RELATED
Solyc04g014400	51.043	2.03162	0.306495	6.62856	3.39e-11	3.99e-10	(1 of 80) KOG0472 - Leucine-rich repeat protein
Solyc05g009970	7.15153	2.02831	0.764512	2.65307	0.00797624	0.0277401	#N/A
Solyc10g076250	41.1176	2.02667	0.368619	5.498	3.84e-08	3.45e-07	(1 of 1) PTHR11986:SF66 - ALANINE--GLYOXYLATE AMINOTRANSFERASE 2 HOMOLOG 2, MITOCHONDRIAL-RELATED
Solyc02g082560	6.19714	2.02298	0.82309	2.45779	0.0139797	0.0449551	(1 of 9) 6.3.4.2 - CTP synthase (glutamine hydrolyzing) / UTP--ammonia ligase
Solyc03g111510	6.61204	2.01938	0.840642	2.40219	0.0162972	0.0511323	(1 of 2) PTHR15315//PTHR15315:SF32 - RING FINGER PROTEIN 41, 151 // SUBFAMILY NOT NAMED
Solyc07g064860	8.68913	2.01833	0.899221	2.24453	0.0247981	0.0723578	#N/A
Solyc12g088520	11.1008	2.01723	0.643881	3.13293	0.00173071	0.00727851	(1 of 4) PTHR10177//PTHR10177:SF244 - CYCLINE // SUBFAMILY NOT NAMED
Solyc05g052750	148.909	2.01162	0.174589	11.5221	1.02e-30	3.23e-29	(1 of 1) PTHR34953:SF1 - ALPHA/BETA HYDROLASE RELATED PROTEIN
Solyc09g005110	4.10362	2.01135	0.97641	2.05995	0.0394035	0.10598	(1 of 4) 4.1 - Pyruvate decarboxylase / Pyruvic decarboxylase
Solyc09g005560	14.7896	2.00508	0.531311	3.77383	0.000160762	0.000853959	(1 of 1) PTHR10032:SF215 - TRIHELIX TRANSCRIPTION FACTOR GT-3A-RELATED
Solyc09g005730	25.4927	2.0048	0.444512	4.51011	6.48e-06	4.38e-05	(1 of 1) IPR006476//IPR029060 - Conserved hypothetical protein CHP01589, plant // PIN domain-like
Solyc08g007800	161.953	2.0046	0.173361	11.5631	6.33e-31	2.02e-29	(1 of 2) IPR004331//IPR011701//IPR020846 - SPX domain // Major facilitator superfamily // Major facilitator superfamily domain
Solyc05g016260	27.6408	1.99731	0.526253	3.79534	0.00014744	0.000789488	(1 of 4) PTHR13140:SF390 - MYOSIN-11-RELATED
Solyc05g054670	7.4348	1.99662	0.817844	2.44132	0.0146338	0.0466759	(1 of 6) PF04827 - Plant transposon protein (Plant_tran)
Solyc04g072070	97.3005	1.99536	0.253494	7.87141	3.51e-15	5.35e-14	(1 of 3) PTHR31221//PTHR31221:SF36 - FAMILY NOT NAMED // WRKY TRANSCRIPTION FACTOR 50-RELATED
Solyc06g051540	75.72	1.99212	0.274697	7.25205	4.11e-13	5.56e-12	(1 of 2) PTHR27003//PTHR27003:SF102 - FAMILY NOT NAMED // SERINE/THREONINE-PROTEIN KINASE-LIKE PROTEIN CCR3-RELATED
Solyc04g080970	6.35497	1.99105	0.863444	2.30594	0.021114	0.0634861	(1 of 3) PTHR31604//PTHR31604:SF3 - FAMILY NOT NAMED // PROTEIN SHI RELATED SEQUENCE 1-RELATED
Solyc02g086880	431.483	1.98974	0.100346	19.8288	1.68e-87	1.77e-85	(1 of 1) 1.2 - Formate dehydrogenase
Solyc01g005300	557.461	1.98137	0.087636	22.609	3.53e-113	5.49e-111	(1 of 1) K12116 - flavin-binding kelch repeat F-box protein 1 (FKF1)
Solyc03g113420	95.7856	1.97982	0.258002	7.67365	1.67e-14	2.47e-13	(1 of 1) PTHR11654//PTHR11654:SF59 - OLIGOPEPTIDE TRANSPORTER-RELATED // PROTEIN NRT1/ PTR FAMILY 2.10-RELATED
Solyc09g007150	579.139	1.97161	0.109736	17.9669	3.54e-72	2.93e-70	(1 of 1) PF16865 - Glutathione S-transferase, C-terminal domain (GST_C_5)
Solyc01g095500	15.6641	1.96937	0.512279	3.84433	0.000120882	0.000660789	(1 of 1) IPR001471//IPR011991//IPR016177//IPR017392 - AP2/ERF domain // Winged helix-turn-helix DNA-binding domain // DNA-binding domain // AP2/ERF transcription factor ERF/PTI6
Solyc02g090340	168.982	1.96805	0.174528	11.2764	1.72e-29	5.2e-28	(1 of 19) 1.14.13.152 - Geraniol 8-hydroxylase / G10H
Solyc05g008310	12.5082	1.96735	0.726545	2.70781	0.00677283	0.024046	(1 of 8) IPR000719//IPR000858//IPR001245//IPR001480//IPR002290//IPR003609//IPR011009//IPR020635//IPR024171 - Protein kinase domain // S-locus glycoprotein domain // Serine-threonine/tyrosine-protein kinase catalytic domain // Bulb-type lectin domain // Serine/threonine/dual specificity protein kinase, catalytic domain // PAN/Apple domain // Protein kinase-like domain // Tyrosine-protein kinase, c…
Solyc09g075890	192.078	1.96674	0.170949	11.5048	1.25e-30	3.93e-29	(1 of 1) PTHR12725//PTHR12725:SF81 - HALOACID DEHALOGENASE-LIKE HYDROLASE // SUBFAMILY NOT NAMED
Solyc06g083470	18.1275	1.96315	0.480336	4.08703	4.37e-05	0.000257815	(1 of 1) PTHR24322:SF623 - NAD(P)-BINDING ROSSMANN-FOLD SUPERFAMILY PROTEIN-RELATED
Solyc07g042317	8.01829	1.96201	0.952416	2.06003	0.0393953	0.105974	(1 of 253) 3.16 - Protein-serine/threonine phosphatase / Serine/threonine specific protein phosphatase
Solyc05g005970	6.28167	1.9612	0.861039	2.27771	0.0227438	0.0674874	(1 of 6) PTHR11654//PTHR11654:SF150 - OLIGOPEPTIDE TRANSPORTER-RELATED // SUBFAMILY NOT NAMED
Solyc07g009443	6.93672	1.95664	0.987293	1.98182	0.0474992	0.122884	(1 of 8) IPR000719//IPR000858//IPR001245//IPR001480//IPR002290//IPR003609//IPR011009//IPR020635//IPR024171 - Protein kinase domain // S-locus glycoprotein domain // Serine-threonine/tyrosine-protein kinase catalytic domain // Bulb-type lectin domain // Serine/threonine/dual specificity protein kinase, catalytic domain // PAN/Apple domain // Protein kinase-like domain // Tyrosine-protein kinase, c…
Solyc06g061023	84.8144	1.94949	0.543043	3.58994	0.000330753	0.00165102	(1 of 6) 1.14.13.173 - 11-oxo-beta-amyrin 30-oxidase / CYP72A154
Solyc11g073080	32.7563	1.94822	0.367631	5.2994	1.16e-07	9.87e-07	(1 of 1) PTHR12396:SF9 - METHYL-CPG-BINDING DOMAIN-CONTAINING PROTEIN 7
Solyc01g097510	100.195	1.94774	0.222676	8.74694	2.19e-18	4.03e-17	(1 of 3) PTHR10502//PTHR10502:SF99 - ANNEXIN // ANNEXIN D3
Solyc01g021600	4.51913	1.94663	0.993166	1.96003	0.0499924	0.128049	(1 of 4) PTHR21495//PTHR21495:SF77 - NUCLEOPORIN-RELATED // DIRIGENT PROTEIN 19
Solyc07g056190	331.132	1.94524	0.131021	14.8468	7.3e-50	3.97e-48	#N/A
Solyc05g009650	183.06	1.9443	0.178107	10.9164	9.62e-28	2.7e-26	(1 of 3) IPR004205 - Cytochrome b-c1 complex subunit 8
Solyc10g047040	16.3025	1.9418	0.501783	3.8698	0.000108924	0.000601429	(1 of 3) K18753 - butyrate response factor 1 (ZFP36L)
Solyc05g025870	8.58268	1.94159	0.875201	2.21845	0.0265239	0.0764419	#N/A
Solyc01g007870	31.371	1.93547	0.431162	4.48898	7.16e-06	4.81e-05	#N/A
Solyc06g069710	4.62271	1.93358	0.939964	2.05708	0.0396783	0.106561	(1 of 2) PTHR31744:SF7 - NAC DOMAIN-CONTAINING PROTEIN 100-RELATED
Solyc10g008270	75.0392	1.93236	0.297037	6.50545	7.75e-11	8.85e-10	(1 of 9) PTHR13935//PTHR13935:SF59 - ACHAETE-SCUTE TRANSCRIPTION FACTOR-RELATED // SUBFAMILY NOT NAMED
Solyc03g006545	68.1155	1.92799	0.28808	6.69257	2.19e-11	2.63e-10	(1 of 2) PTHR31739:SF7 - (E,E)-GERANYLLINALOOL SYNTHASE
Solyc10g078590	239.207	1.92597	0.12966	14.8541	6.55e-50	3.57e-48	(1 of 2) PTHR33646//PTHR33646:SF2 - FAMILY NOT NAMED // F20H23.8 PROTEIN-RELATED
Solyc09g056430	35.3296	1.92503	0.394128	4.88427	1.04e-06	7.87e-06	(1 of 1) PTHR24351:SF69 - AGC (CAMP-DEPENDENT, CGMP-DEPENDENT AND PROTEIN KINASE C) KINASE FAMILY PROTEIN-RELATED
Solyc01g009160	115.193	1.91956	0.226115	8.4893	2.08e-17	3.63e-16	(1 of 1) PTHR31852:SF0 - LATE EMBRYOGENESIS ABUNDANT HYDROXYPROLINE-RICH GLYCOPROTEIN
Solyc04g078410	5.08126	1.90728	0.882692	2.16076	0.030714	0.0863532	(1 of 2) IPR000719//IPR000858//IPR001480//IPR002290//IPR003609//IPR011009//IPR020635//IPR024171 - Protein kinase domain // S-locus glycoprotein domain // Bulb-type lectin domain // Serine/threonine/dual specificity protein kinase, catalytic domain // PAN/Apple domain // Protein kinase-like domain // Tyrosine-protein kinase, catalytic domain // S-receptor-like serine/threonine-protein kinase
Solyc01g106000	100.198	1.90536	0.20482	9.30261	1.37e-20	2.84e-19	(1 of 1) PTHR11080//PTHR11080:SF24 - PYRAZINAMIDASE/NICOTINAMIDASE // SUBFAMILY NOT NAMED
Solyc04g079450	6.00549	1.905	0.823127	2.31435	0.0206487	0.0623154	(1 of 3) PTHR11461//PTHR11461:SF192 - SERINE PROTEASE INHIBITOR, SERPIN // SUBFAMILY NOT NAMED
Solyc09g072810	156.459	1.9009	0.179436	10.5937	3.19e-26	8.48e-25	(1 of 22) IPR000719//IPR001611//IPR002290//IPR003591//IPR011009//IPR013210//IPR013320//IPR020635 - Protein kinase domain // Leucine-rich repeat // Serine/threonine/dual specificity protein kinase, catalytic domain // Leucine-rich repeat, typical subtype // Protein kinase-like domain // Leucine-rich repeat-containing N-terminal, plant-type // Concanavalin A-like lectin/glucanase domain // Tyrosine…
Solyc04g074000	317.269	1.90071	0.116107	16.3704	3.11e-60	2.13e-58	(1 of 20) PF07714//PF08263//PF13855 - Protein tyrosine kinase (Pkinase_Tyr) // Leucine rich repeat N-terminal domain (LRRNT_2) // Leucine rich repeat (LRR_8)
Solyc07g008545	15.0284	1.89829	0.596092	3.18455	0.00144979	0.00622175	(1 of 2) PF00149//PF14008 - Calcineurin-like phosphoesterase (Metallophos) // Iron/zinc purple acid phosphatase-like protein C (Metallophos_C)
Solyc07g055710	23.4492	1.88725	0.548645	3.43984	0.000582061	0.00275898	(1 of 1) PTHR10015:SF149 - DNA-BINDING PROTEIN-RELATED
Solyc11g056620	16.243	1.8821	0.52929	3.5559	0.000376684	0.00185788	#N/A
Solyc10g076760	17.8454	1.88136	0.488668	3.84999	0.000118124	0.000647477	(1 of 1) PTHR27006:SF33 - PROTEIN KINASE
Solyc04g150101	12.4175	1.8744	0.583342	3.21322	0.00131257	0.00569655	(1 of 18) IPR000916//IPR024948 - Bet v I/Major latex protein // Major latex protein domain
Solyc03g114710	196.018	1.8738	0.158648	11.811	3.42e-32	1.16e-30	(1 of 1) PTHR11926//PTHR11926:SF253 - GLUCOSYL/GLUCURONOSYL TRANSFERASES // UDP-GLYCOSYLTRANSFERASE 89B1
Solyc01g103920	10.2238	1.87257	0.607877	3.08051	0.00206644	0.00853335	(1 of 3) PTHR19370//PTHR19370:SF120 - NADH-CYTOCHROME B5 REDUCTASE // FERREDOXIN-1, CHLOROPLASTIC-RELATED
Solyc07g041555	25.2728	1.86986	0.46422	4.02796	5.63e-05	0.000325495	#N/A
Solyc02g083850	65.2294	1.86981	0.320344	5.83689	5.32e-09	5.16e-08	(1 of 1) PTHR24349//PTHR24349:SF87 - SERINE/THREONINE-PROTEIN KINASE // CALCIUM-DEPENDENT PROTEIN KINASE 16-RELATED
Solyc05g009040	12.5129	1.86774	0.763794	2.44535	0.0144711	0.0462963	(1 of 5) PTHR27009:SF21 - PR5-LIKE RECEPTOR KINASE-RELATED
Solyc01g095550	5.88913	1.86684	0.930876	2.00547	0.0449133	0.117627	(1 of 1) IPR000719//IPR001245//IPR002290//IPR010632//IPR011009//IPR012351//IPR020635 - Protein kinase domain // Serine-threonine/tyrosine-protein kinase catalytic domain // Serine/threonine/dual specificity protein kinase, catalytic domain // Domain of unknown function DUF1221 // Protein kinase-like domain // Four-helical cytokine, core // Tyrosine-protein kinase, catalytic domain
Solyc08g007240	22.6144	1.86487	0.408417	4.5661	4.97e-06	3.41e-05	(1 of 2) PTHR13994//PTHR13994:SF9 - NUDIX HYDROLASE RELATED // NUDIX HYDROLASE 8
Solyc06g084190	15.0274	1.86472	0.698741	2.66869	0.00761484	0.0266011	(1 of 49) PF14368 - Probable lipid transfer (LTP_2)
Solyc02g032660	40.0025	1.86449	0.407551	4.57486	4.77e-06	3.28e-05	(1 of 2) PTHR11206//PTHR11206:SF134 - MULTIDRUG RESISTANCE PROTEIN // SUBFAMILY NOT NAMED
Solyc12g007080	6.8792	1.85949	0.894774	2.07817	0.0376938	0.102404	#N/A
Solyc02g090820	180.65	1.85898	0.159714	11.6394	2.6e-31	8.39e-30	(1 of 1) PTHR10015//PTHR10015:SF166 - HEAT SHOCK TRANSCRIPTION FACTOR // HEAT STRESS TRANSCRIPTION FACTOR B-1
Solyc04g011770	9.46222	1.85867	0.944388	1.96812	0.0490548	0.126226	#N/A
Solyc03g113980	81.6057	1.85646	0.235534	7.8819	3.22e-15	4.94e-14	(1 of 12) PF07887 - Calmodulin binding protein-like (Calmodulin_bind)
Solyc06g008870	71.206	1.84767	0.256787	7.19533	6.23e-13	8.34e-12	(1 of 3) K14493 - gibberellin receptor GID1 (GID1)
Solyc07g055640	90.5615	1.83907	0.220714	8.33235	7.93e-17	1.34e-15	(1 of 2) IPR000719//IPR001480//IPR002290//IPR011009//IPR020635 - Protein kinase domain // Bulb-type lectin domain // Serine/threonine/dual specificity protein kinase, catalytic domain // Protein kinase-like domain // Tyrosine-protein kinase, catalytic domain
Solyc06g069650	8.02393	1.83873	0.851734	2.15881	0.0308652	0.0866839	(1 of 21) PF00069//PF08263//PF13855 - Protein kinase domain (Pkinase) // Leucine rich repeat N-terminal domain (LRRNT_2) // Leucine rich repeat (LRR_8)
Solyc07g008210	40.5322	1.83863	0.351719	5.22755	1.72e-07	1.43e-06	(1 of 6) IPR011990//IPR013026 - Tetratricopeptide-like helical domain // Tetratricopeptide repeat-containing domain
Solyc03g097750	35.9592	1.83806	0.372071	4.94008	7.81e-07	6.03e-06	(1 of 2) K13250 - translocon-associated protein subunit beta (SSR2)
Solyc06g082190	13.6019	1.83275	0.571831	3.20506	0.00135036	0.00583529	(1 of 1) PTHR23257:SF391 - MITOGEN-ACTIVATED PROTEIN KINASE KINASE KINASE MOM-4-RELATED
Solyc06g065100	58.5507	1.82703	0.349731	5.22412	1.75e-07	1.46e-06	(1 of 1) PTHR10641//PTHR10641:SF643 - MYB-LIKE DNA-BINDING PROTEIN MYB // MYB TRANSCRIPTION FACTOR-RELATED
Solyc09g074270	128.685	1.82641	0.170922	10.6856	1.19e-26	3.23e-25	(1 of 3) K14493 - gibberellin receptor GID1 (GID1)
Solyc07g006770	25.8089	1.82097	0.437992	4.15755	3.22e-05	0.000194062	(1 of 1) PF15102 - TMEM154 protein family (TMEM154)
Solyc10g075070	965.712	1.8171	0.0709662	25.6051	1.34e-144	2.66e-142	(1 of 34) PF00234 - Protease inhibitor/seed storage/LTP family (Tryp_alpha_amyl)
Solyc03g025670	71.0327	1.81193	0.269206	6.73063	1.69e-11	2.04e-10	(1 of 2) PTHR33649//PTHR33649:SF2 - FAMILY NOT NAMED // PAR1 PROTEIN
Solyc03g044790	23.8131	1.81181	0.399875	4.53096	5.87e-06	3.99e-05	(1 of 4) PTHR10992//PTHR10992:SF56 - ALPHA/BETA HYDROLASE FOLD-CONTAINING PROTEIN // METHYLESTERASE 4-RELATED
Solyc10g049600	36.6745	1.81131	0.369139	4.90687	9.25e-07	7.06e-06	(1 of 1) 1.3//1.3.99.6 - Delta(4)-3-oxosteroid 5-beta-reductase / Testosterone 5-beta-reductase // 3-oxo-5-beta-steroid 4-dehydrogenase / Delta(4)-3-ketosteroid 5-beta-reductase
Solyc05g016060	89.4786	1.81068	0.320952	5.64157	1.69e-08	1.57e-07	(1 of 1) PTHR31568//PTHR31568:SF17 - FAMILY NOT NAMED // EXPRESSED PROTEIN
Solyc01g073820	22.4129	1.8103	0.442268	4.09321	4.25e-05	0.000252023	(1 of 5) PTHR13871//PTHR13871:SF50 - THIOREDOXIN // SUBFAMILY NOT NAMED
Solyc06g072550	21.5771	1.80857	0.467914	3.86519	0.000111004	0.000611795	(1 of 4) PTHR11615//PTHR11615:SF157 - NITRATE, FROMATE, IRON DEHYDROGENASE // SUBFAMILY NOT NAMED
Solyc09g011550	14.6591	1.80794	0.518669	3.48574	0.000490785	0.00236357	(1 of 5) PTHR11260//PTHR11260:SF316 - GLUTATHIONE S-TRANSFERASE, GST, SUPERFAMILY, GST DOMAIN CONTAINING // SUBFAMILY NOT NAMED
Solyc02g080110	36.6783	1.80204	0.347365	5.18774	2.13e-07	1.76e-06	#N/A
Solyc06g083050	56.9068	1.80005	0.350112	5.14134	2.73e-07	2.22e-06	(1 of 3) PTHR11802:SF96 - SERINE CARBOXYPEPTIDASE-LIKE 20-RELATED
Solyc01g109100	80.5742	1.79873	0.239725	7.50332	6.22e-14	8.94e-13	(1 of 14) IPR008914 - Phosphatidylethanolamine-binding protein PEBP
Solyc01g079360	143.924	1.79816	0.175783	10.2295	1.46e-24	3.64e-23	(1 of 85) PF03106 - WRKY DNA -binding domain (WRKY)
Solyc03g118820	9.40601	1.79714	0.696243	2.5812	0.00984581	0.0333053	(1 of 1) PTHR24073:SF486 - RAS-RELATED PROTEIN RABA6A-RELATED
Solyc02g083285	10.2153	1.79681	0.814424	2.20623	0.0273676	0.0785224	(1 of 1) IPR000048//IPR027401//IPR027417 - IQ motif, EF-hand binding site // Myosin-like IQ motif-containing domain // P-loop containing nucleoside triphosphate hydrolase
Solyc01g107780	27.5674	1.79531	0.417899	4.29605	1.74e-05	0.000110156	(1 of 4) 2.428 - Scopoletin glucosyltransferase
Solyc10g075103	77.719	1.79123	0.229738	7.79686	6.35e-15	9.54e-14	(1 of 34) PF00234 - Protease inhibitor/seed storage/LTP family (Tryp_alpha_amyl)
Solyc01g086840	9.3678	1.791	0.871421	2.05526	0.0398537	0.10692	(1 of 32) PF00314 - Thaumatin family (Thaumatin)
Solyc07g150103	339.567	1.78598	0.115653	15.4426	8.46e-54	5.18e-52	(1 of 49) PF02298 - Plastocyanin-like domain (Cu_bind_like)
Solyc08g068870	190.618	1.78427	0.154425	11.5542	7.03e-31	2.24e-29	(1 of 2) PTHR13683:SF267 - ASPARTYL PROTEASE FAMILY PROTEIN-RELATED
Solyc03g025220	8.77567	1.78367	0.808831	2.20524	0.027437	0.0786467	(1 of 6) PTHR11206//PTHR11206:SF147 - MULTIDRUG RESISTANCE PROTEIN // SUBFAMILY NOT NAMED
Solyc10g055780	60.6195	1.7796	0.272455	6.53173	6.5e-11	7.46e-10	(1 of 2) PTHR22595//PTHR22595:SF46 - CHITINASE-RELATED // SUBFAMILY NOT NAMED
Solyc06g084820	20.2296	1.77758	0.482463	3.68438	0.00022926	0.00118064	(1 of 19) 1.14.13.152 - Geraniol 8-hydroxylase / G10H
Solyc02g083400	127.202	1.77545	0.191168	9.28739	1.58e-20	3.27e-19	(1 of 1) PF13436//PF13639 - Glycine-zipper containing OmpA-like membrane domain (Gly-zipper_OmpA) // Ring finger domain (zf-RING_2)
Solyc04g079640	62.9244	1.77482	0.267412	6.63701	3.2e-11	3.79e-10	(1 of 106) KOG0156 - Cytochrome P450 CYP2 subfamily
Solyc06g010250	9.13895	1.7734	0.810881	2.18701	0.0287419	0.0817252	(1 of 1) PTHR23515//PTHR23515:SF2 - FAMILY NOT NAMED // HIGH AFFINITY NITRATE TRANSPORTER 2.3-RELATED
Solyc06g053980	71.2949	1.77321	0.260862	6.79753	1.06e-11	1.3e-10	(1 of 2) PTHR33428:SF1 - CHLOROPHYLLASE-2, CHLOROPLASTIC
Solyc02g062550	89.4548	1.77162	0.256764	6.89982	5.21e-12	6.5e-11	(1 of 8) PTHR23070//PTHR23070:SF24 - BCS1 AAA-TYPE ATPASE // SUBFAMILY NOT NAMED
Solyc06g075690	522.977	1.76892	0.0898855	19.6797	3.22e-86	3.28e-84	(1 of 4) IPR010369//IPR021182 - Protein of unknown function DUF966 // Uncharacterised conserved protein UCP031043
Solyc03g097500	17.784	1.76528	0.701211	2.51748	0.0118199	0.0390677	(1 of 1) K15400 - omega-hydroxypalmitate O-feruloyl transferase (HHT1)
Solyc01g010480	252.563	1.76407	0.129302	13.643	2.22e-42	9.95e-41	(1 of 3) IPR000014//IPR000700//IPR001610 - PAS domain // PAS-associated, C-terminal // PAC motif
Solyc01g007800	73.2072	1.76177	0.285653	6.16754	6.94e-10	7.38e-09	(1 of 3) PTHR33057//PTHR33057:SF17 - FAMILY NOT NAMED // GB|AAD12216.1-RELATED
Solyc03g006250	1374.53	1.76162	0.0572718	30.7589	9.3e-208	3.23e-205	(1 of 1) PTHR22835//PTHR22835:SF210 - ZINC FINGER FYVE DOMAIN CONTAINING PROTEIN // SUBFAMILY NOT NAMED
Solyc01g109610	30.8774	1.75905	0.347956	5.05538	4.3e-07	3.42e-06	(1 of 2) PTHR10996//PTHR10996:SF162 - 2-HYDROXYACID DEHYDROGENASE-RELATED // SUBFAMILY NOT NAMED
Solyc10g075090	23.9691	1.75821	0.517988	3.3943	0.000688038	0.00321655	(1 of 34) PF00234 - Protease inhibitor/seed storage/LTP family (Tryp_alpha_amyl)
Solyc11g066360	18.853	1.75505	0.599535	2.92735	0.00341864	0.013236	(1 of 4) PF07795 - Protein of unknown function (DUF1635) (DUF1635)
Solyc02g094180	10.6379	1.75083	0.741891	2.35996	0.018277	0.0561983	(1 of 1) PTHR31517//PTHR31517:SF7 - FAMILY NOT NAMED // PEROXIDASE 55
Solyc07g055280	90.1432	1.74202	0.221085	7.87939	3.29e-15	5.03e-14	(1 of 2) PTHR32096:SF19 - WRKY TRANSCRIPTION FACTOR 69-RELATED
Solyc04g054760	20.0204	1.73101	0.528188	3.27727	0.00104817	0.00467377	(1 of 2) PTHR33059:SF4 - F28K19.24-RELATED
Solyc09g015770	424.548	1.73063	0.114394	15.1286	1.05e-51	6.05e-50	(1 of 85) PF03106 - WRKY DNA -binding domain (WRKY)
Solyc05g010030	14.9025	1.72782	0.611065	2.82755	0.00469059	0.0174748	#N/A
Solyc09g097960	55.7915	1.72682	0.30172	5.72327	1.04e-08	9.89e-08	(1 of 12) 1.317 - Perakine reductase
Solyc07g008440	27.5989	1.72401	0.393009	4.3867	1.15e-05	7.48e-05	(1 of 28) PF16913 - Purine nucleobase transmembrane transport (PUNUT)
Solyc01g010060	30.0721	1.71922	0.496262	3.46433	0.000531544	0.00254021	#N/A
Solyc03g082540	243.93	1.71598	0.152731	11.2353	2.74e-29	8.22e-28	#N/A
Solyc08g079430	289.055	1.7098	0.130759	13.0759	4.52e-39	1.82e-37	(1 of 1) PTHR10638//PTHR10638:SF39 - COPPER AMINE OXIDASE // AMINE OXIDASE-RELATED
Solyc09g074560	146.155	1.70814	0.157586	10.8394	2.24e-27	6.22e-26	(1 of 1) PTHR31717//PTHR31717:SF16 - FAMILY NOT NAMED // ZINC FINGER PROTEIN CONSTANS-LIKE 13
Solyc04g071890	169.812	1.70773	0.176447	9.6784	3.72e-22	8.3e-21	(1 of 2) PTHR31235:SF77 - PEROXIDASE 12
Solyc03g123390	766.608	1.70422	0.115517	14.753	2.94e-49	1.57e-47	(1 of 1) PTHR10992:SF828 - ALPHA/BETA-HYDROLASES SUPERFAMILY PROTEIN-RELATED
Solyc01g105770	20.7598	1.70076	0.504345	3.37222	0.00074564	0.0034554	#N/A
Solyc06g050800	22.5322	1.69594	0.426799	3.97364	7.08e-05	0.000403425	(1 of 2) PTHR22950//PTHR22950:SF323 - AMINO ACID TRANSPORTER // SUBFAMILY NOT NAMED
Solyc01g005980	115.034	1.69344	0.264215	6.40932	1.46e-10	1.64e-09	(1 of 22) PF04398 - Protein of unknown function, DUF538 (DUF538)
Solyc01g006300	1128.4	1.6934	0.0779927	21.7123	1.57e-104	2.11e-102	(1 of 2) PTHR31388//PTHR31388:SF28 - FAMILY NOT NAMED // PEROXIDASE 58
Solyc10g079690	9.9865	1.69291	0.678938	2.49347	0.0126503	0.0412162	#N/A
Solyc05g013290	29.9775	1.69267	0.418085	4.04863	5.15e-05	0.000299194	(1 of 182) IPR000719//IPR001245//IPR002290//IPR011009//IPR020635 - Protein kinase domain // Serine-threonine/tyrosine-protein kinase catalytic domain // Serine/threonine/dual specificity protein kinase, catalytic domain // Protein kinase-like domain // Tyrosine-protein kinase, catalytic domain
Solyc10g018780	107.016	1.68885	0.223952	7.54115	4.66e-14	6.73e-13	(1 of 2) PTHR31251//PTHR31251:SF4 - FAMILY NOT NAMED // SQUAMOSA PROMOTER-BINDING-LIKE PROTEIN 8
Solyc05g053330	20.7747	1.68671	0.433556	3.8904	0.000100081	0.000555833	(1 of 3) PTHR10641//PTHR10641:SF623 - MYB-LIKE DNA-BINDING PROTEIN MYB // MYB DOMAIN PROTEIN 78
Solyc09g091990	99.3232	1.68571	0.218296	7.72214	1.14e-14	1.69e-13	(1 of 1) PTHR27007:SF61 - RECEPTOR LIKE PROTEIN KINASE S.2
Solyc04g074020	15.5473	1.68143	0.616191	2.72874	0.00635764	0.022778	(1 of 26) IPR000719//IPR001611//IPR002290//IPR003591//IPR011009//IPR013210//IPR020635 - Protein kinase domain // Leucine-rich repeat // Serine/threonine/dual specificity protein kinase, catalytic domain // Leucine-rich repeat, typical subtype // Protein kinase-like domain // Leucine-rich repeat-containing N-terminal, plant-type // Tyrosine-protein kinase, catalytic domain
Solyc04g079470	33.5315	1.67219	0.393457	4.24999	2.14e-05	0.000133425	(1 of 4) K13963 - serpin B (SERPINB)
Solyc01g107920	13.3833	1.66975	0.674231	2.47653	0.0132668	0.0429766	(1 of 15) KOG4585 - Predicted transposase
Solyc01g100800	9.03691	1.66949	0.728836	2.29063	0.021985	0.0656024	(1 of 176) PF01535//PF13041 - PPR repeat (PPR) // PPR repeat family (PPR_2)
Solyc12g042600	202.782	1.66707	0.16338	10.2037	1.91e-24	4.69e-23	(1 of 7) K13496 - UDP-glucosyl transferase 73C [EC:2.-] Glc - brassinosteroid (UGT73C)
Solyc01g100230	152.384	1.66569	0.164924	10.0997	5.54e-24	1.33e-22	(1 of 1) IPR001623//IPR018502 - DnaJ domain // Annexin repeat
Solyc05g007010	57.5992	1.66561	0.326316	5.10429	3.32e-07	2.67e-06	(1 of 1) IPR009880//IPR011043 - Glyoxal oxidase, N-terminal // Galactose oxidase/kelch, beta-propeller
Solyc06g062920	167.418	1.66511	0.188075	8.85344	8.49e-19	1.6e-17	(1 of 5) PTHR27001//PTHR27001:SF123 - FAMILY NOT NAMED // SER/THR PROTEIN KINASE ACIK1B
Solyc05g005720	24.9195	1.665	0.389036	4.27982	1.87e-05	0.000117634	(1 of 2) PTHR30540:SF4 - POTASSIUM TRANSPORTER 12-RELATED
Solyc01g010430	136.968	1.66214	0.162586	10.2232	1.56e-24	3.87e-23	(1 of 7) PTHR31205//PTHR31205:SF2 - FAMILY NOT NAMED // ACTIN CROSS-LINKING PROTEIN
Solyc03g025380	39.1252	1.65986	0.360776	4.60081	4.21e-06	2.93e-05	(1 of 102) K00430 - peroxidase (E1.11.1.7)
Solyc03g083470	73.5546	1.65873	0.254762	6.51092	7.47e-11	8.54e-10	(1 of 24) 3.1.4.46 - Glycerophosphodiester phosphodiesterase / Glycerophosphoryl diester phosphodiesterase
Solyc09g010780	56.216	1.65655	0.281075	5.89363	3.78e-09	3.73e-08	(1 of 2) PTHR13832//PTHR13832:SF351 - PROTEIN PHOSPHATASE 2C // PROTEIN PHOSPHATASE 2C 23-RELATED
Solyc07g007260	2884.35	1.65479	0.111328	14.8641	5.64e-50	3.08e-48	(1 of 2) IPR004231//IPR011052//IPR021142 - Carboxypeptidase A inhibitor-like // Proteinase/amylase inhibitor domain // Metallocarboxypeptidase inhibitor
Solyc06g053610	11.5391	1.65099	0.676289	2.44126	0.0146362	0.0466759	(1 of 5) PTHR10641//PTHR10641:SF523 - MYB-LIKE DNA-BINDING PROTEIN MYB // SUBFAMILY NOT NAMED
Solyc04g150128	20.45	1.65061	0.59978	2.75203	0.00592278	0.0214284	#N/A
Solyc05g050360	16.3747	1.64966	0.54867	3.00666	0.00264136	0.0105643	(1 of 4) PTHR10217//PTHR10217:SF540 - VOLTAGE AND LIGAND GATED POTASSIUM CHANNEL // SUBFAMILY NOT NAMED
Solyc02g090490	144.24	1.64645	0.177535	9.27398	1.79e-20	3.7e-19	(1 of 13) KOG0513 - Ca2+-independent phospholipase A2
Solyc12g044940	169.774	1.64415	0.191895	8.56796	1.05e-17	1.87e-16	(1 of 12) 1.100 - 3-oxoacyl-[acyl-carrier-protein] reductase
Solyc02g086210	47.1584	1.64246	0.310868	5.28347	1.27e-07	1.07e-06	(1 of 1) IPR013320//IPR025287 - Concanavalin A-like lectin/glucanase domain // Wall-associated receptor kinase galacturonan-binding domain
Solyc01g100000	39.188	1.63719	0.330712	4.95051	7.4e-07	5.74e-06	(1 of 1) PF12937//PF14299 - F-box-like (F-box-like) // Phloem protein 2 (PP2)
Solyc12g019320	858.977	1.63449	0.074101	22.0576	8.07e-108	1.15e-105	(1 of 3) PTHR11206//PTHR11206:SF166 - MULTIDRUG RESISTANCE PROTEIN // SUBFAMILY NOT NAMED
Solyc06g074620	36.4223	1.6319	0.349737	4.66606	3.07e-06	2.18e-05	(1 of 3) PTHR33270//PTHR33270:SF3 - FAMILY NOT NAMED // EXPRESSED PROTEIN
Solyc07g014730	23.0865	1.63107	0.448396	3.63757	0.000275219	0.00139464	(1 of 1) K01047 - secretory phospholipase A2 (PLA2G, SPLA2)
Solyc03g013160	163.909	1.62612	0.202764	8.01976	1.06e-15	1.67e-14	(1 of 2) PTHR22950//PTHR22950:SF280 - AMINO ACID TRANSPORTER // TRANSMEMBRANE AMINO ACID TRANSPORTER FAMILY PROTEIN
Solyc09g074550	79.9316	1.62365	0.2442	6.64884	2.95e-11	3.51e-10	(1 of 2) PTHR11615//PTHR11615:SF150 - NITRATE, FROMATE, IRON DEHYDROGENASE // SUBFAMILY NOT NAMED
Solyc04g005230	24.8652	1.62325	0.427889	3.79363	0.00014846	0.000794692	(1 of 14) 4.105 - 2-hydroxyisoflavanone dehydratase
Solyc12g008500	51.3414	1.62074	0.362051	4.47654	7.59e-06	5.06e-05	(1 of 1) 2.7.10.1//2.7.10.2//2.7.11.1 - Receptor protein-tyrosine kinase / Receptor protein tyrosine kinase // Non-specific protein-tyrosine kinase / Cytoplasmic protein tyrosine kinase // Non-specific serine/threonine protein kinase / Threonine-specific protein kinase
Solyc08g075360	78.1139	1.62059	0.251601	6.44112	1.19e-10	1.34e-09	(1 of 2) 3.6.3.29 - Molybdate-transporting ATPase
Solyc09g015670	1208.89	1.6188	0.0671195	24.1182	1.61e-128	2.8e-126	(1 of 2) PTHR22765//PTHR22765:SF58 - RING FINGER AND PROTEASE ASSOCIATED DOMAIN-CONTAINING // VACUOLAR-SORTING RECEPTOR 1-RELATED
Solyc11g018774	107.18	1.61865	0.573665	2.82159	0.0047786	0.017751	(1 of 4) PTHR31388:SF37 - PEROXIDASE 4-RELATED
Solyc03g119310	11.5413	1.61704	0.638345	2.53318	0.0113033	0.0375875	#N/A
Solyc06g083850	26.1822	1.61673	0.463874	3.48527	0.000491638	0.00236705	(1 of 100) IPR003441 - NAC domain
Solyc07g016215	114.955	1.61619	0.216682	7.45878	8.73e-14	1.25e-12	(1 of 3) PF10950 - Protein of unknown function (DUF2775) (DUF2775)
Solyc05g007710	13.1744	1.61433	0.523667	3.08275	0.00205096	0.00848453	(1 of 4) PTHR10641//PTHR10641:SF546 - MYB-LIKE DNA-BINDING PROTEIN MYB // SUBFAMILY NOT NAMED
Solyc06g054220	13.0802	1.61416	0.778852	2.07249	0.0382202	0.103507	#N/A
Solyc03g093410	25.1733	1.61216	0.465003	3.46698	0.000526335	0.00251932	(1 of 44) KOG0254 - Predicted transporter (major facilitator superfamily)
Solyc06g051800	19.5538	1.6119	0.743683	2.16746	0.0301997	0.0851062	(1 of 5) PTHR31867:SF5 - EXPANSIN-A16-RELATED
Solyc08g077760	178.64	1.61139	0.14895	10.8184	2.82e-27	7.8e-26	#N/A
Solyc10g085140	419.082	1.60773	0.122822	13.0899	3.76e-39	1.52e-37	(1 of 3) PTHR10291:SF6 - DEHYDRODOLICHYL DIPHOSPHATE SYNTHASE 1-RELATED
Solyc01g097520	394.668	1.60223	0.105843	15.1377	9.13e-52	5.32e-50	(1 of 2) PTHR10502//PTHR10502:SF104 - ANNEXIN // ANNEXIN D4
Solyc01g005230	18.5485	1.60146	0.426528	3.75465	0.000173584	0.000916136	(1 of 8) 2.50 - Loganate O-methyltransferase
Solyc10g052490	590.05	1.60111	0.0858781	18.644	1.41e-77	1.29e-75	(1 of 2) PTHR10366//PTHR10366:SF441 - NAD DEPENDENT EPIMERASE/DEHYDRATASE // ISOFLAVONE REDUCTASE HOMOLOG P3-RELATED
Solyc07g055990	8.34419	1.60013	0.788842	2.02845	0.0425142	0.112701	(1 of 32) K08235 - xyloglucan:xyloglucosyl transferase (E2.207)
Solyc08g074620	11720.6	1.59948	0.0251581	63.577	0	0	(1 of 6) 1.10 - Catechol oxidase / Tyrosinase
Solyc04g080290	699.23	1.59912	0.0819769	19.5069	9.59e-85	9.46e-83	(1 of 2) PTHR10174//PTHR10174:SF151 - RETINALDEHYDE BINDING PROTEIN-RELATED // SUBFAMILY NOT NAMED
Solyc09g065890	178.484	1.59835	0.16798	9.51511	1.82e-21	3.92e-20	(1 of 1) PTHR31403//PTHR31403:SF7 - FAMILY NOT NAMED // PHOSPHOLIPASE A1-IGAMMA1, CHLOROPLASTIC-RELATED
Solyc02g084590	108.435	1.5974	0.255321	6.25644	3.94e-10	4.26e-09	(1 of 3) PTHR10071//PTHR10071:SF163 - TRANSCRIPTION FACTOR GATA GATA BINDING FACTOR // GATA TRANSCRIPTION FACTOR 14-RELATED
Solyc11g069700	489.64	1.59615	0.0984763	16.2085	4.39e-59	2.95e-57	(1 of 1) PTHR23115//PTHR23115:SF157 - TRANSLATION FACTOR // SUBFAMILY NOT NAMED
Solyc05g013710	13.0632	1.59448	0.628881	2.53542	0.0112313	0.037417	(1 of 1) PTHR12735:SF11 - SUFE-LIKE PROTEIN 2, CHLOROPLASTIC
Solyc01g007190	35.8344	1.59338	0.424118	3.75692	0.000172014	0.000909182	(1 of 2) PTHR36351//PTHR36351:SF1 - FAMILY NOT NAMED // EMBRYO SAC DEVELOPMENT ARREST 12 PROTEIN
Solyc08g076050	40.2178	1.59102	0.360933	4.40808	1.04e-05	6.82e-05	(1 of 2) PF01453//PF07714//PF08276//PF11883 - D-mannose binding lectin (B_lectin) // Protein tyrosine kinase (Pkinase_Tyr) // PAN-like domain (PAN_2) // Domain of unknown function (DUF3403) (DUF3403)
Solyc01g108330	22.5096	1.58927	0.479717	3.31294	0.000923215	0.00417436	#N/A
Solyc02g090220	22.9511	1.58584	0.491272	3.22803	0.00124648	0.0054472	(1 of 3) PTHR31992//PTHR31992:SF12 - FAMILY NOT NAMED // DOF ZINC FINGER PROTEIN DOF3.4
Solyc07g041920	3644.87	1.58403	0.0455449	34.7795	4.96e-265	2.71e-262	(1 of 2) 3.4.22.16 - Cathepsin H / N-benzoylarginine-beta-naphthylamide hydrolase
Solyc08g029000	31.1571	1.57993	0.389469	4.05663	4.98e-05	0.000290167	(1 of 8) K15718 - linoleate 9S-lipoxygenase (LOX1_5)
Solyc12g088300	9.03297	1.57874	0.737673	2.14016	0.032342	0.0901302	#N/A
Solyc03g025390	799.062	1.57827	0.078646	20.068	1.41e-89	1.58e-87	(1 of 14) 1.330 - Very-long-chain 3-oxoacyl-CoA reductase / Very-long-chain beta-ketoacyl-CoA reductase
Solyc11g062400	24.6395	1.57498	0.512876	3.07087	0.00213435	0.00877764	(1 of 39) K04733 - interleukin-1 receptor-associated kinase 4 (IRAK4)
Solyc08g078780	83.3238	1.57338	0.280256	5.61408	1.98e-08	1.83e-07	#N/A
Solyc01g099800	10.3715	1.57316	0.754006	2.0864	0.0369421	0.100696	#N/A
Solyc02g093250	47.6349	1.57244	0.314344	5.00228	5.67e-07	4.47e-06	(1 of 4) PTHR10509//PTHR10509:SF19 - O-METHYLTRANSFERASE-RELATED // SUBFAMILY NOT NAMED
Solyc12g088360	113.771	1.57156	0.243229	6.46123	1.04e-10	1.18e-09	(1 of 2) PTHR23315:SF64 - ARM REPEAT SUPERFAMILY PROTEIN-RELATED
Solyc04g074920	23.2093	1.57063	0.400021	3.92636	8.62e-05	0.000484934	(1 of 2) PTHR20961//PTHR20961:SF8 - GLYCOSYLTRANSFERASE // SUBFAMILY NOT NAMED
Solyc06g062560	20.3107	1.57057	0.464728	3.37956	0.000726025	0.00337925	(1 of 2) 3.1.3.75//3.6 - Phosphoethanolamine/phosphocholine phosphatase / PHOSPHO1 // Inorganic diphosphatase / Pyrophosphate phosphohydrolase
Solyc07g043660	25.7489	1.5671	0.431953	3.62794	0.000285697	0.00144368	(1 of 33) PF00501//PF13193 - AMP-binding enzyme (AMP-binding) // AMP-binding enzyme C-terminal domain (AMP-binding_C)
Solyc02g089630	48.4491	1.56666	0.346294	4.52407	6.07e-06	4.11e-05	(1 of 2) 1.5.5.2 - Proline dehydrogenase
Solyc05g005280	216.093	1.56254	0.150597	10.3757	3.2e-25	8.19e-24	(1 of 2) PTHR32263:SF8 - INACTIVE POLY [ADP-RIBOSE] POLYMERASE SRO2-RELATED
Solyc11g018800	123.133	1.56211	0.193354	8.07902	6.53e-16	1.04e-14	(1 of 4) PTHR31388//PTHR31388:SF37 - FAMILY NOT NAMED // PEROXIDASE 4-RELATED
Solyc06g061027	908.183	1.55978	0.354245	4.40311	1.07e-05	6.97e-05	(1 of 7) PTHR24282//PTHR24282:SF16 - CYTOCHROME P450 FAMILY MEMBER // SUBFAMILY NOT NAMED
Solyc01g100010	117.106	1.55786	0.213979	7.28042	3.33e-13	4.55e-12	(1 of 2) PTHR32278:SF2 - F-BOX PROTEIN PP2-B13-RELATED
Solyc01g108020	325.217	1.5549	0.132914	11.6985	1.3e-31	4.27e-30	(1 of 1) PTHR10438//PTHR10438:SF233 - THIOREDOXIN // SUBFAMILY NOT NAMED
Solyc07g061750	46.0607	1.55068	0.334091	4.64148	3.46e-06	2.44e-05	(1 of 12) IPR002110//IPR020683//IPR026961//IPR027001 - Ankyrin repeat // Ankyrin repeat-containing domain // PGG domain // Caskin/Ankyrin repeat-containing protein
Solyc05g012820	16.6281	1.54941	0.567411	2.73067	0.00632066	0.0226725	#N/A
Solyc03g116700	345.611	1.54892	0.137735	11.2456	2.43e-29	7.33e-28	(1 of 49) PF02298 - Plastocyanin-like domain (Cu_bind_like)
Solyc01g096050	370.141	1.54805	0.111723	13.8561	1.17e-43	5.52e-42	(1 of 2) PTHR11514//PTHR11514:SF47 - MYC // TRANSCRIPTION FACTOR ABA-INDUCIBLE BHLH-TYPE-RELATED
Solyc02g071110	121.897	1.54434	0.224644	6.87459	6.22e-12	7.72e-11	(1 of 32) KOG1441 - Glucose-6-phosphate/phosphate and phosphoenolpyruvate/phosphate antiporter
Solyc06g073060	268.408	1.54317	0.152341	10.1297	4.08e-24	9.88e-23	(1 of 1) PTHR11014//PTHR11014:SF63 - PEPTIDASE M20 FAMILY MEMBER // IAA-AMINO ACID HYDROLASE ILR1-LIKE 3
Solyc08g079510	368.336	1.54234	0.11531	13.3755	8.4e-41	3.54e-39	(1 of 1) PTHR31029//PTHR31029:SF4 - FAMILY NOT NAMED // F5O11.6
Solyc01g009565	278.025	1.53953	0.136102	11.3116	1.15e-29	3.5e-28	#N/A
Solyc07g066010	175.92	1.53922	0.156139	9.85804	6.33e-23	1.46e-21	(1 of 1) PTHR22950:SF228 - AMINO ACID PERMEASE 7-RELATED
Solyc07g056480	587.171	1.53623	0.117213	13.1063	3.03e-39	1.24e-37	(1 of 7) PTHR11260//PTHR11260:SF224 - GLUTATHIONE S-TRANSFERASE, GST, SUPERFAMILY, GST DOMAIN CONTAINING // SUBFAMILY NOT NAMED
Solyc10g074740	839.573	1.53452	0.0882657	17.3853	1.07e-67	8.34e-66	(1 of 1) PTHR10891:SF589 - CALCIUM-BINDING PROTEIN CML42-RELATED
Solyc01g109720	15.0613	1.53199	0.574607	2.66616	0.00767237	0.0267762	(1 of 2) PTHR10992//PTHR10992:SF838 - ALPHA/BETA HYDROLASE FOLD-CONTAINING PROTEIN // SUBFAMILY NOT NAMED
Solyc03g081240	825.265	1.52979	0.0696592	21.9611	6.78e-107	9.49e-105	(1 of 1) PTHR26402//PTHR26402:SF560 - RESPONSE REGULATOR OF TWO-COMPONENT SYSTEM // SUBFAMILY NOT NAMED
Solyc09g008810	7.9108	1.52945	0.695461	2.19918	0.0278649	0.0796707	(1 of 1) PTHR24326:SF287 - HOMEOBOX-LEUCINE ZIPPER PROTEIN ATHB-22-RELATED
Solyc03g078490	83.9663	1.52851	0.233059	6.55845	5.44e-11	6.28e-10	(1 of 2) PTHR11926//PTHR11926:SF269 - GLUCOSYL/GLUCURONOSYL TRANSFERASES // SUBFAMILY NOT NAMED
Solyc09g090560	28.9105	1.52805	0.50404	3.0316	0.00243263	0.00984284	(1 of 1) PTHR16007//PTHR16007:SF30 - EPIDIDYMAL MEMBRANE PROTEIN E9-RELATED // SUBFAMILY NOT NAMED
Solyc01g006555	775.853	1.52625	0.0886631	17.2141	2.08e-66	1.6e-64	(1 of 6) K00454 - lipoxygenase (LOX2S)
Solyc01g005440	5848.84	1.52529	0.0350894	43.4686	0	0	(1 of 1) PTHR33077//PTHR33077:SF7 - FAMILY NOT NAMED // PROTEIN TIFY 6A-RELATED
Solyc02g092250	25.7828	1.52452	0.46917	3.24939	0.00115654	0.00510031	(1 of 36) 1.14.13.121 - Premnaspirodiene oxygenase / Hyoscymus muticus premnaspirodiene oxygenase
Solyc03g119120	30.2701	1.52257	0.369446	4.12122	3.77e-05	0.000224954	(1 of 66) PF01535//PF13041//PF14432 - PPR repeat (PPR) // PPR repeat family (PPR_2) // DYW family of nucleic acid deaminases (DYW_deaminase)
Solyc03g096050	764.008	1.51835	0.0751278	20.2103	7.95e-91	9.02e-89	(1 of 4) PTHR10209//PTHR10209:SF134 - OXIDOREDUCTASE, 2OG-FE II OXYGENASE FAMILY PROTEIN // 2-OXOGLUTARATE (2OG) AND FE(II)-DEPENDENT OXYGENASE-LIKE PROTEIN
Solyc07g042130	291.548	1.51748	0.142131	10.6766	1.31e-26	3.54e-25	(1 of 66) PF01535//PF13041//PF14432 - PPR repeat (PPR) // PPR repeat family (PPR_2) // DYW family of nucleic acid deaminases (DYW_deaminase)
Solyc01g095140	442.521	1.51726	0.098525	15.3998	1.64e-53	9.94e-52	(1 of 3) PTHR31459:SF3 - DESICCATION-RELATED PROTEIN LEA14-RELATED
Solyc01g007010	115.241	1.51459	0.214793	7.05137	1.77e-12	2.3e-11	(1 of 5) PTHR22849//PTHR22849:SF48 - WDSAM1 PROTEIN // SUBFAMILY NOT NAMED
Solyc12g087830	38.2918	1.51222	0.382166	3.95698	7.59e-05	0.000430566	(1 of 4) PTHR11945//PTHR11945:SF190 - MADS BOX PROTEIN // SUBFAMILY NOT NAMED
Solyc01g088090	1904.68	1.5118	0.053037	28.5046	1.03e-178	2.65e-176	(1 of 1) PTHR10992//PTHR10992:SF879 - ALPHA/BETA HYDROLASE FOLD-CONTAINING PROTEIN // PHEOPHYTINASE, CHLOROPLASTIC
Solyc06g075500	51.3579	1.50998	0.309344	4.88125	1.05e-06	7.98e-06	(1 of 3) PTHR11654//PTHR11654:SF138 - OLIGOPEPTIDE TRANSPORTER-RELATED // SUBFAMILY NOT NAMED
Solyc03g117600	1714.29	1.50912	0.0778776	19.378	1.18e-83	1.14e-81	(1 of 2) PTHR31642//PTHR31642:SF11 - FAMILY NOT NAMED // SHIKIMATE O-HYDROXYCINNAMOYLTRANSFERASE
Solyc01g005420	106.098	1.50748	0.20673	7.29206	3.05e-13	4.19e-12	(1 of 263) 6.39 - Transferred entry: 2.3.2.23, 2.3.2.27 and 6.45
Solyc03g083000	71.5397	1.50575	0.282856	5.32339	1.02e-07	8.71e-07	(1 of 2) PTHR33868:SF2 - EXPRESSED PROTEIN
Solyc03g005820	43.6549	1.50293	0.359635	4.17904	2.93e-05	0.00017773	(1 of 6) PTHR31376:SF17 - PURINE PERMEASE 10-RELATED
Solyc07g042000	14.35	1.50291	0.547967	2.7427	0.00609369	0.021985	(1 of 2) PTHR12266:SF9 - CATION/CALCIUM EXCHANGER 3-RELATED
Solyc12g005020	17.7282	1.50274	0.558163	2.69229	0.00709639	0.0249785	(1 of 153) IPR001841//IPR013083 - Zinc finger, RING-type // Zinc finger, RING/FYVE/PHD-type
Solyc05g005950	1670.52	1.49954	0.0592469	25.3101	2.47e-141	4.75e-139	(1 of 3) PTHR11654//PTHR11654:SF137 - OLIGOPEPTIDE TRANSPORTER-RELATED // SUBFAMILY NOT NAMED
Solyc05g056190	6.58391	1.49683	0.699142	2.14095	0.0322782	0.0899802	#N/A
Solyc11g066800	19.8988	1.4954	0.43981	3.40011	0.000673597	0.00315557	(1 of 1) PTHR22950:SF319 - GABA TRANSPORTER 1
Solyc06g050810	190.53	1.49401	0.152929	9.76929	1.53e-22	3.46e-21	(1 of 1) PTHR31087//PTHR31087:SF17 - FAMILY NOT NAMED // PROTEIN LURP-ONE-RELATED 14-RELATED
Solyc07g042190	149.895	1.49062	0.236302	6.3081	2.82e-10	3.1e-09	(1 of 1) PTHR33059//PTHR33059:SF6 - FAMILY NOT NAMED // EXPRESSED PROTEIN
Solyc02g077430	562.41	1.48873	0.101534	14.6624	1.12e-48	5.9e-47	(1 of 31) 3.32 - Phospholipase A(1) / Phospholipase A1
Solyc04g009440	1975.42	1.48745	0.049745	29.9016	1.88e-196	5.94e-194	(1 of 2) PTHR31719:SF17 - NAC DOMAIN-CONTAINING PROTEIN 102-RELATED
Solyc04g015960	17.4546	1.48736	0.502475	2.96006	0.00307582	0.0121061	(1 of 100) IPR003441 - NAC domain
Solyc04g074950	298.443	1.48667	0.12896	11.5281	9.52e-31	3.02e-29	(1 of 2) PTHR22778//PTHR22778:SF19 - OVARIAN CANCER GENE-2 PROTEIN-RELATED // SUBFAMILY NOT NAMED
Solyc01g100460	19.4352	1.48392	0.5606	2.64702	0.00812048	0.0281712	(1 of 2) PTHR22952//PTHR22952:SF167 - CAMP-RESPONSE ELEMENT BINDING PROTEIN-RELATED // SUBFAMILY NOT NAMED
Solyc11g010340	12.6942	1.48262	0.67807	2.18653	0.0287772	0.0817635	(1 of 3) PTHR11969//PTHR11969:SF19 - MAX DIMERIZATION, MAD // SUBFAMILY NOT NAMED
Solyc10g055760	248.314	1.48262	0.150795	9.83199	8.2e-23	1.88e-21	(1 of 2) PTHR31989:SF2 - NAC DOMAIN CONTAINING PROTEIN 36
Solyc07g042470	11.3565	1.48145	0.58399	2.53678	0.0111877	0.0372925	(1 of 1) IPR003676//IPR029058 - Small auxin-up RNA // Alpha/Beta hydrolase fold
Solyc05g015780	77.8716	1.47947	0.273539	5.40863	6.35e-08	5.56e-07	(1 of 3) 2.4.2.29 - tRNA-guanine(34) transglycosylase / tRNA transglycosylase
Solyc09g007260	108.541	1.47828	0.21541	6.86261	6.76e-12	8.39e-11	(1 of 8) K09284 - AP2-like factor, euAP2 lineage (AP2)
Solyc01g111610	50.2211	1.47434	0.377116	3.90951	9.25e-05	0.000516507	(1 of 1) IPR013083//IPR017066 - Zinc finger, RING/FYVE/PHD-type // E3 ubiquitin-protein ligase BOI
Solyc12g088040	23.8854	1.4674	0.463902	3.16317	0.00156061	0.00664363	(1 of 2) PF07714//PF13947 - Protein tyrosine kinase (Pkinase_Tyr) // Wall-associated receptor kinase galacturonan-binding (GUB_WAK_bind)
Solyc02g091000	79.4488	1.46633	0.238277	6.1539	7.56e-10	8.01e-09	(1 of 37) PF03168 - Late embryogenesis abundant protein (LEA_2)
Solyc11g072480	109.797	1.46314	0.220212	6.64424	3.05e-11	3.62e-10	(1 of 3) PTHR32191//PTHR32191:SF7 - FAMILY NOT NAMED // TETRASPANIN-16-RELATED
Solyc05g051400	487.857	1.46085	0.112796	12.9513	2.31e-38	9.24e-37	(1 of 2) PTHR24089//PTHR24089:SF392 - FAMILY NOT NAMED // MITOCHONDRIAL UNCOUPLING PROTEIN 4-RELATED
Solyc08g023270	15.3631	1.45964	0.54861	2.66062	0.00779977	0.0271892	(1 of 2) PTHR38378:SF1 - MYOSIN HEAVY CHAIN-LIKE PROTEIN
Solyc08g078040	14.1421	1.4587	0.586318	2.48789	0.0128503	0.0417773	(1 of 1) 1.14.13.24 - 3-hydroxybenzoate 6-monooxygenase / 3-hydroxybenzoic acid-6-hydroxylase
Solyc02g014840	19.3519	1.45865	0.486015	3.00125	0.00268871	0.0107346	#N/A
Solyc04g078630	44.861	1.45704	0.309968	4.70063	2.59e-06	1.85e-05	(1 of 1) PTHR12864//PTHR12864:SF23 - RAN BINDING PROTEIN 9-RELATED // SUBFAMILY NOT NAMED
Solyc04g054690	248.408	1.45648	0.129912	11.2113	3.59e-29	1.07e-27	(1 of 1) 1.10.3.2//1.10.3.3 - Laccase / Urishiol oxidase // L-ascorbate oxidase / Ascorbase
Solyc01g105070	95.5976	1.45347	0.216107	6.72569	1.75e-11	2.11e-10	(1 of 1) PTHR31235//PTHR31235:SF27 - FAMILY NOT NAMED // PEROXIDASE 62-RELATED
Solyc05g008140	97.4744	1.44984	0.213597	6.78772	1.14e-11	1.39e-10	#N/A
Solyc01g087580	19.9058	1.44969	0.52083	2.78343	0.00537876	0.0196691	#N/A
Solyc06g075660	168.072	1.44818	0.195439	7.40989	1.26e-13	1.78e-12	(1 of 5) PTHR10641//PTHR10641:SF484 - MYB-LIKE DNA-BINDING PROTEIN MYB // TRANSCRIPTION FACTOR MYB48-RELATED
Solyc06g061010	39.0387	1.44747	0.451367	3.20687	0.00134188	0.00580699	(1 of 16) PF04570 - zinc-finger of the FCS-type, C2-C2 (zf-FLZ)
Solyc09g090980	159.713	1.44744	0.164305	8.80947	1.26e-18	2.34e-17	(1 of 4) IPR000916//IPR023393//IPR024948//IPR024949 - Bet v I/Major latex protein // START-like domain // Major latex protein domain // Bet v I type allergen
Solyc07g042170	854.28	1.44701	0.0782392	18.4947	2.28e-76	2.07e-74	(1 of 9) K13464 - jasmonate ZIM domain-containing protein (JAZ)
Solyc08g066320	71.2743	1.44389	0.251394	5.74353	9.27e-09	8.8e-08	(1 of 22) IPR000719//IPR001611//IPR002290//IPR003591//IPR011009//IPR013210//IPR013320//IPR020635 - Protein kinase domain // Leucine-rich repeat // Serine/threonine/dual specificity protein kinase, catalytic domain // Leucine-rich repeat, typical subtype // Protein kinase-like domain // Leucine-rich repeat-containing N-terminal, plant-type // Concanavalin A-like lectin/glucanase domain // Tyrosine…
Solyc05g024010	31.3893	1.44378	0.378604	3.81343	0.000137052	0.000740481	(1 of 1) PTHR31717//PTHR31717:SF3 - FAMILY NOT NAMED // ZINC FINGER PROTEIN CONSTANS-LIKE 14-RELATED
Solyc06g005300	10.5361	1.43298	0.710952	2.01559	0.0438434	0.115457	(1 of 2) PTHR33431//PTHR33431:SF2 - FAMILY NOT NAMED // GB|AAD24366.1
Solyc08g016210	76.8511	1.42984	0.271112	5.27399	1.33e-07	1.13e-06	(1 of 34) IPR001611//IPR003591 - Leucine-rich repeat // Leucine-rich repeat, typical subtype
Solyc06g053210	15.062	1.4294	0.554468	2.57796	0.00993851	0.0335371	(1 of 1) IPR001975//IPR011332 - Ribosomal protein L40e // Zinc-binding ribosomal protein
Solyc02g063520	68.46	1.42915	0.260763	5.48064	4.24e-08	3.78e-07	(1 of 2) PTHR24326:SF252 - HOMEOBOX-LEUCINE ZIPPER PROTEIN HAT9
Solyc01g105387	60.0021	1.42904	0.273227	5.23024	1.69e-07	1.41e-06	(1 of 4) PTHR19241//PTHR19241:SF301 - ATP-BINDING CASSETTE TRANSPORTER // SUBFAMILY NOT NAMED
Solyc06g082070	48.1772	1.42581	0.295095	4.8317	1.35e-06	1.01e-05	(1 of 26) IPR025846//IPR026057//IPR029962 - PMR5 N-terminal domain // PC-Esterase // Trichome birefringence-like family
Solyc02g081360	32.8509	1.42554	0.41321	3.44991	0.000560765	0.00266714	(1 of 9) 6.12 - 4-coumarate--CoA ligase / 4-coumaryl-CoA synthetase
Solyc10g078530	1014.96	1.42544	0.0848988	16.7899	2.89e-63	2.11e-61	(1 of 9) 3.26 - Galactolipase
Solyc06g076130	98.5165	1.42422	0.254446	5.59735	2.18e-08	2e-07	(1 of 2) PTHR21726//PTHR21726:SF38 - PHOSPHATIDYLINOSITOL N-ACETYLGLUCOSAMINYLTRANSFERASE SUBUNIT P DOWN SYNDROME CRITICAL REGION PROTEIN 5 -RELATED // PROTEIN TRM32
Solyc09g074230	241.748	1.42294	0.141931	10.0256	1.18e-23	2.8e-22	(1 of 2) PTHR23500//PTHR23500:SF112 - FAMILY NOT NAMED // SUGAR TRANSPORTER ERD6-LIKE 7
Solyc01g107170	324.58	1.4228	0.107036	13.2927	2.55e-40	1.06e-38	(1 of 3) PTHR26374//PTHR26374:SF208 - FAMILY NOT NAMED // ZINC FINGER PROTEIN AZF3-RELATED
Solyc02g078150	175.086	1.42145	0.164008	8.66699	4.44e-18	8.06e-17	(1 of 14) PF04720 - PDDEXK-like family of unknown function (PDDEXK_6)
Solyc05g005710	2401.21	1.41939	0.0529688	26.7968	3.52e-158	8.15e-156	(1 of 1) PTHR11558//PTHR11558:SF28 - SPERMIDINE/SPERMINE SYNTHASE // SUBFAMILY NOT NAMED
Solyc09g005570	8.4516	1.41905	0.718441	1.97518	0.0482483	0.124526	(1 of 1) PTHR35499:SF2 - ALC-INTERACTING PROTEIN 1
Solyc05g047590	103.639	1.41634	0.22835	6.20248	5.56e-10	5.95e-09	(1 of 1) PTHR31707:SF39 - PECTINESTERASE/PECTINESTERASE INHIBITOR 12-RELATED
Solyc01g010020	90.5001	1.41397	0.279208	5.06423	4.1e-07	3.27e-06	(1 of 2) PTHR10891//PTHR10891:SF638 - EF-HAND CALCIUM-BINDING DOMAIN CONTAINING PROTEIN // CALCIUM-BINDING PROTEIN CML15-RELATED
Solyc12g045035	24.5043	1.41236	0.437537	3.22798	0.00124667	0.0054472	(1 of 8) K10256 - omega-6 fatty acid desaturase (delta-12 desaturase) (FAD2)
Solyc03g083050	11.6651	1.407	0.696189	2.02101	0.0432792	0.114326	(1 of 6) PF05097 - Protein of unknown function (DUF688) (DUF688)
Solyc05g043390	13.4806	1.40598	0.660462	2.12879	0.0332717	0.0924049	#N/A
Solyc12g056410	693.02	1.40582	0.0832681	16.883	6e-64	4.53e-62	(1 of 2) PTHR31960//PTHR31960:SF2 - FAMILY NOT NAMED // F-BOX PROTEIN PP2-A11-RELATED
Solyc10g086280	1566.6	1.40482	0.0691762	20.3079	1.09e-91	1.27e-89	(1 of 2) PTHR22814//PTHR22814:SF93 - COPPER TRANSPORT PROTEIN ATOX1-RELATED // SUBFAMILY NOT NAMED
Solyc05g052470	93.0324	1.40424	0.245845	5.71189	1.12e-08	1.05e-07	(1 of 2) K00522 - ferritin heavy chain (FTH1)
Solyc05g012770	86.4034	1.404	0.261623	5.36652	8.03e-08	6.96e-07	(1 of 1) PTHR31221:SF22 - WRKY TRANSCRIPTION FACTOR 3-RELATED
Solyc07g061720	28.1249	1.40122	0.448086	3.12713	0.00176521	0.00740632	(1 of 5) PTHR10209:SF91 - GIBBERELLIN 2-BETA-DIOXYGENASE 1
Solyc11g007030	8.60496	1.4	0.684946	2.04396	0.0409578	0.109411	(1 of 2) PTHR10992//PTHR10992:SF876 - ALPHA/BETA HYDROLASE FOLD-CONTAINING PROTEIN // SUBFAMILY NOT NAMED
Solyc08g008420	48.5156	1.39969	0.282687	4.95138	7.37e-07	5.72e-06	(1 of 2) PTHR14154//PTHR14154:SF16 - UPF0041 BRAIN PROTEIN 44-RELATED // SUBFAMILY NOT NAMED
Solyc01g100200	1858.79	1.39753	0.0530458	26.3457	5.75e-153	1.25e-150	(1 of 1) PTHR31636//PTHR31636:SF46 - FAMILY NOT NAMED // SCARECROW-LIKE PROTEIN 11-RELATED
Solyc10g008730	124.244	1.3974	0.20898	6.68677	2.28e-11	2.73e-10	#N/A
Solyc01g111800	41.0052	1.39505	0.311587	4.47724	7.56e-06	5.05e-05	(1 of 3) PTHR11785:SF338 - POLYAMINE TRANSPORTER RMV1
Solyc06g062540	70.1412	1.39435	0.691099	2.01758	0.0436352	0.115098	(1 of 4) K13248 - pyridoxal phosphate phosphatase PHOSPHO2 (PHOSPHO2)
Solyc08g077110	20.6453	1.39422	0.556261	2.50641	0.0121965	0.040085	(1 of 3) PTHR31989:SF51 - F5D14.30 PROTEIN-RELATED
Solyc03g031600	58.7596	1.39295	0.2992	4.65558	3.23e-06	2.28e-05	(1 of 4) K13347 - peroxisomal membrane protein 2 (PXMP2, PMP22)
Solyc11g066270	142.532	1.38913	0.19952	6.96239	3.35e-12	4.24e-11	(1 of 3) IPR000757//IPR013320 - Glycoside hydrolase, family 16 // Concanavalin A-like lectin/glucanase domain
Solyc12g056460	187.03	1.38473	0.208492	6.64168	3.1e-11	3.68e-10	(1 of 4) PTHR11945:SF208 - MADS-BOX PROTEIN SOC1
Solyc11g011990	107.93	1.38467	0.186738	7.41506	1.22e-13	1.72e-12	(1 of 1) PTHR31803:SF10 - UBIQUINOL OXIDASE 4, CHLOROPLASTIC/CHROMOPLASTIC
Solyc02g083250	559.944	1.38417	0.0929487	14.8918	3.73e-50	2.07e-48	(1 of 2) PTHR11106//PTHR11106:SF58 - GANGLIOSIDE INDUCED DIFFERENTIATION ASSOCIATED PROTEIN 2-RELATED // SUBFAMILY NOT NAMED
Solyc03g026130	24.6542	1.38287	0.580264	2.38318	0.017164	0.053484	(1 of 19) PTHR24298//PTHR24298:SF122 - FAMILY NOT NAMED // CYTOCHROME P450 MONOOXYGENASE-LIKE PROTEIN
Solyc09g072710	280.185	1.38267	0.140303	9.85492	6.53e-23	1.51e-21	(1 of 1) PTHR11440//PTHR11440:SF7 - LECITHIN-CHOLESTEROL ACYLTRANSFERASE-RELATED // PHOSPHOLIPID--STEROL O-ACYLTRANSFERASE
Solyc01g105920	840.129	1.38208	0.0961439	14.3751	7.41e-47	3.8e-45	(1 of 5) 4.2.3.26 - R-linalool synthase / (3R)-linalool synthase
Solyc04g048900	189.941	1.38076	0.156596	8.81731	1.17e-18	2.19e-17	(1 of 3) K08057 - calreticulin (CALR)
Solyc06g073500	25.6923	1.37531	0.430626	3.19375	0.00140436	0.00604114	(1 of 1) PTHR13343//PTHR13343:SF18 - CREG1 PROTEIN // PENTATRICOPEPTIDE REPEAT-CONTAINING PROTEIN-LIKE PROTEIN
Solyc01g097170	111.441	1.37449	0.224225	6.12995	8.79e-10	9.27e-09	#N/A
Solyc02g083880	21.323	1.37444	0.497317	2.76371	0.00571489	0.0207595	(1 of 3) PTHR23201//PTHR23201:SF2 - EXTENSIN, PROLINE-RICH PROTEIN // GIBBERELLIN-REGULATED PROTEIN 1-RELATED
Solyc01g058320	193.344	1.37307	0.162937	8.427	3.55e-17	6.12e-16	(1 of 1) PTHR34188:SF1 - T6A9.7 PROTEIN
Solyc02g062460	46.001	1.37305	0.332466	4.12989	3.63e-05	0.000217069	(1 of 7) PTHR10209//PTHR10209:SF195 - OXIDOREDUCTASE, 2OG-FE II OXYGENASE FAMILY PROTEIN // SUBFAMILY NOT NAMED
Solyc01g098910	163.978	1.37133	0.150727	9.0981	9.19e-20	1.81e-18	(1 of 2) PTHR24089:SF282 - PEROXISOMAL ADENINE NUCLEOTIDE CARRIER 1-RELATED
Solyc06g072310	46.3929	1.37046	0.307774	4.45283	8.47e-06	5.62e-05	(1 of 2) PTHR24326//PTHR24326:SF236 - FAMILY NOT NAMED // HOMEOBOX-LEUCINE ZIPPER PROTEIN HDG12
Solyc05g015150	92.3668	1.36989	0.217572	6.29625	3.05e-10	3.34e-09	(1 of 14) IPR000719//IPR001611//IPR002290//IPR011009//IPR013210//IPR020635 - Protein kinase domain // Leucine-rich repeat // Serine/threonine/dual specificity protein kinase, catalytic domain // Protein kinase-like domain // Leucine-rich repeat-containing N-terminal, plant-type // Tyrosine-protein kinase, catalytic domain
Solyc01g100240	332.518	1.36626	0.110748	12.3367	5.74e-35	2.08e-33	(1 of 12) PF07887 - Calmodulin binding protein-like (Calmodulin_bind)
Solyc01g109710	149.047	1.36561	0.179891	7.59136	3.17e-14	4.62e-13	(1 of 1) PTHR31964//PTHR31964:SF26 - FAMILY NOT NAMED // SUGAR UTILIZATION REGULATORY PROTEIN IMP2
Solyc06g008360	31.0715	1.36529	0.472809	2.88761	0.0038818	0.0147851	(1 of 92) PF02365 - No apical meristem (NAM) protein (NAM)
Solyc11g010170	179.437	1.36463	0.173143	7.88154	3.23e-15	4.95e-14	(1 of 1) PTHR12736:SF14 - LANC-LIKE PROTEIN GCL1
Solyc05g009950	12.4045	1.35962	0.628066	2.16477	0.0304051	0.0856005	(1 of 1) PTHR10106//PTHR10106:SF20 - CYTOCHROME B561-RELATED // TRANSMEMBRANE ASCORBATE FERRIREDUCTASE 4-RELATED
Solyc06g048930	11.7442	1.35942	0.6629	2.05072	0.0402944	0.107878	(1 of 2) PTHR26402:SF521 - TWO-COMPONENT RESPONSE REGULATOR ARR16-RELATED
Solyc06g073560	55.2346	1.35934	0.344122	3.95018	7.81e-05	0.000441876	(1 of 1) 1.3.99.12 - 2-methylacyl-CoA dehydrogenase / Branched-chain acyl-CoA dehydrogenase
Solyc03g116590	787.542	1.35878	0.0739251	18.3805	1.88e-75	1.69e-73	(1 of 1) PTHR31718:SF8 - EMBRYO-SPECIFIC PROTEIN 3
Solyc02g069110	77.8182	1.35852	0.280586	4.84172	1.29e-06	9.62e-06	(1 of 3) K01363 - cathepsin B (CTSB)
Solyc06g009110	122.844	1.35749	0.252022	5.38641	7.19e-08	6.27e-07	(1 of 3) PTHR13683//PTHR13683:SF310 - ASPARTYL PROTEASES // SUBFAMILY NOT NAMED
Solyc09g097770	19002.8	1.35736	0.041692	32.5569	1.67e-232	7.36e-230	(1 of 10) PF07172 - Glycine rich protein family (GRP)
Solyc03g044900	81.5095	1.35377	0.221981	6.09858	1.07e-09	1.11e-08	(1 of 1) PTHR10891//PTHR10891:SF568 - EF-HAND CALCIUM-BINDING DOMAIN CONTAINING PROTEIN // CALCIUM-BINDING PROTEIN CML41-RELATED
Solyc06g035520	11.3696	1.35309	0.644089	2.10078	0.0356604	0.0979264	(1 of 9) PTHR23024:SF219 - CARBOXYLESTERASE 120-RELATED
Solyc09g082270	27.2262	1.35193	0.429462	3.14795	0.00164417	0.00695181	(1 of 49) PF14368 - Probable lipid transfer (LTP_2)
Solyc02g079510	35.6226	1.35039	0.369449	3.65515	0.000257031	0.00131205	(1 of 3) PTHR31388:SF39 - PEROXIDASE 67-RELATED
Solyc03g115920	78.6002	1.34926	0.23415	5.76239	8.29e-09	7.91e-08	(1 of 6) K11975 - E3 ubiquitin-protein ligase RNF144 [EC:6.39] (RNF144)
Solyc12g099160	79.9565	1.34713	0.215327	6.25622	3.94e-10	4.27e-09	(1 of 1) PTHR11802//PTHR11802:SF25 - SERINE PROTEASE FAMILY S10 SERINE CARBOXYPEPTIDASE // SERINE CARBOXYPEPTIDASE-LIKE 33
Solyc05g009120	67.3012	1.34452	0.281463	4.77689	1.78e-06	1.31e-05	(1 of 32) PF02485 - Core-2/I-Branching enzyme (Branch)
Solyc07g066330	18.554	1.34437	0.534441	2.51546	0.0118877	0.0392414	(1 of 1) PTHR31744:SF5 - NAC DOMAIN-CONTAINING PROTEIN 21/22-RELATED
Solyc08g007210	72.1352	1.34383	0.244516	5.49587	3.89e-08	3.49e-07	(1 of 64) IPR003480//IPR023213 - Transferase // Chloramphenicol acetyltransferase-like domain
Solyc01g005930	67.6481	1.34342	0.295628	4.54429	5.51e-06	3.76e-05	(1 of 23) IPR001024 - PLAT/LH2 domain
Solyc08g077560	119.025	1.34182	0.199258	6.73409	1.65e-11	1.99e-10	(1 of 2) PTHR27001:SF75 - PROTEIN KINASE FAMILY PROTEIN
Solyc06g082060	12.7033	1.34159	0.595655	2.25229	0.0243037	0.0712146	#N/A
Solyc03g095450	109.059	1.34116	0.202007	6.63915	3.15e-11	3.74e-10	(1 of 2) PTHR15860//PTHR15860:SF5 - UNCHARACTERIZED RING FINGER-CONTAINING PROTEIN // SUBFAMILY NOT NAMED
Solyc06g069040	81.008	1.33945	0.250372	5.34987	8.8e-08	7.59e-07	(1 of 6) PTHR11260//PTHR11260:SF254 - GLUTATHIONE S-TRANSFERASE, GST, SUPERFAMILY, GST DOMAIN CONTAINING // GLUTATHIONE S-TRANSFERASE U8
Solyc01g096510	109.055	1.33774	0.212484	6.29571	3.06e-10	3.35e-09	(1 of 2) PTHR33624:SF2 - SIGMA FACTOR BINDING PROTEIN 1, CHLOROPLASTIC-RELATED
Solyc09g072630	14.627	1.33748	0.567169	2.35817	0.0183655	0.0563735	(1 of 18) KOG0617 - Ras suppressor protein (contains leucine-rich repeats)
Solyc04g009040	60.0403	1.33464	0.278182	4.79773	1.6e-06	1.19e-05	(1 of 11) PF00069//PF00560//PF08263 - Protein kinase domain (Pkinase) // Leucine Rich Repeat (LRR_1) // Leucine rich repeat N-terminal domain (LRRNT_2)
Solyc08g006470	47.2493	1.33329	0.323084	4.12675	3.68e-05	0.000219902	(1 of 2) K14816 - pre-60S factor REI1 (REI1)
Solyc02g091700	33.3286	1.3305	0.416414	3.19513	0.00139767	0.00601954	#N/A
Solyc01g094360	14.3203	1.33045	0.588837	2.25945	0.0238555	0.0701519	(1 of 2) PTHR10641//PTHR10641:SF622 - MYB-LIKE DNA-BINDING PROTEIN MYB // SUBFAMILY NOT NAMED
Solyc02g080890	135.162	1.32964	0.212301	6.263	3.78e-10	4.1e-09	(1 of 85) PF03106 - WRKY DNA -binding domain (WRKY)
Solyc10g055770	43.9484	1.32895	0.325737	4.07982	4.51e-05	0.000265245	(1 of 5) KOG2816 - Predicted transporter ADD1 (major facilitator superfamily)
Solyc03g124110	86.097	1.32767	0.249044	5.33109	9.76e-08	8.36e-07	(1 of 117) IPR001471//IPR016177 - AP2/ERF domain // DNA-binding domain
Solyc02g087110	23.0087	1.32505	0.438207	3.02381	0.00249616	0.0100616	(1 of 1) K10529 - alpha-dioxygenase (DOX1)
Solyc02g085830	29.9054	1.32343	0.477097	2.77393	0.00553844	0.0201835	(1 of 2) PTHR12161//PTHR12161:SF16 - UNCHARACTERIZED DUF292 // SUBFAMILY NOT NAMED
Solyc01g005350	28.0135	1.32145	0.400304	3.30112	0.000962981	0.00432747	(1 of 8) 2.50 - Loganate O-methyltransferase
Solyc09g090040	153.99	1.32073	0.2161	6.11164	9.86e-10	1.03e-08	(1 of 5) PTHR31238//PTHR31238:SF42 - FAMILY NOT NAMED // GERMIN-LIKE PROTEIN SUBFAMILY 1 MEMBER 10-RELATED
Solyc08g077385	33.5448	1.32021	0.367327	3.59409	0.000325525	0.00162718	(1 of 10) PF01348 - Type II intron maturase (Intron_maturas2)
Solyc03g120560	44.3229	1.31859	0.328845	4.00976	6.08e-05	0.000350399	(1 of 4) PTHR11654:SF157 - PROTEIN NRT1/ PTR FAMILY 1.1-RELATED
Solyc10g084150	521.457	1.31353	0.112687	11.6565	2.13e-31	6.89e-30	(1 of 2) PTHR31223//PTHR31223:SF17 - FAMILY NOT NAMED // CYTOKININ RIBOSIDE 5'-MONOPHOSPHATE PHOSPHORIBOHYDROLASE LOG3-RELATED
Solyc04g016230	270.07	1.3127	0.146474	8.96202	3.19e-19	6.12e-18	(1 of 1) PTHR11926//PTHR11926:SF404 - GLUCOSYL/GLUCURONOSYL TRANSFERASES // SUBFAMILY NOT NAMED
Solyc03g096830	77.3959	1.31217	0.282915	4.63805	3.52e-06	2.47e-05	(1 of 7) K17964 - leucine-rich PPR motif-containing protein, mitochondrial (LRPPRC)
Solyc01g107820	1817.86	1.31205	0.0587306	22.3402	1.5e-110	2.23e-108	(1 of 2) 2.485 - Flavanone 7-O-beta-glucosyltransferase
Solyc04g055253	13.392	1.3098	0.594257	2.2041	0.0275175	0.0788399	(1 of 3) K08241 - jasmonate O-methyltransferase (E2.141)
Solyc02g085300	224.696	1.30689	0.135063	9.67619	3.81e-22	8.47e-21	#N/A
Solyc08g083110	133.116	1.30667	0.178396	7.32458	2.4e-13	3.31e-12	(1 of 2) K01761 - methionine-gamma-lyase (E4.41)
Solyc01g091030	375.241	1.30666	0.114536	11.4083	3.8e-30	1.18e-28	(1 of 2) PTHR31374//PTHR31374:SF56 - FAMILY NOT NAMED // AUXIN-REGULATED PROTEIN-RELATED
Solyc04g009980	23.2479	1.30629	0.550305	2.37376	0.0176081	0.0545486	(1 of 13) PF04852 - Protein of unknown function (DUF640) (DUF640)
Solyc06g007770	137.386	1.30526	0.179212	7.2833	3.26e-13	4.46e-12	(1 of 6) K10949 - ER lumen protein retaining receptor (KDELR)
Solyc10g011910	136.939	1.3016	0.17295	7.52586	5.24e-14	7.54e-13	(1 of 2) PTHR32096//PTHR32096:SF31 - FAMILY NOT NAMED // WRKY TRANSCRIPTION FACTOR 22
Solyc06g060675	26.506	1.29626	0.495866	2.61413	0.00894539	0.0306966	#N/A
Solyc12g094520	948.795	1.29527	0.0720412	17.9795	2.82e-72	2.34e-70	(1 of 1) PTHR24096:SF186 - 4-COUMARATE--COA LIGASE-LIKE 2-RELATED
Solyc03g078630	148.431	1.29451	0.203509	6.36093	2.01e-10	2.22e-09	(1 of 1) PTHR10666//PTHR10666:SF145 - UBIQUITIN // UBIQUITIN-40S RIBOSOMAL PROTEIN S27A-2
Solyc01g007020	269.755	1.29401	0.141165	9.16666	4.88e-20	9.82e-19	(1 of 5) PTHR22849//PTHR22849:SF48 - WDSAM1 PROTEIN // SUBFAMILY NOT NAMED
Solyc03g122190	1306.37	1.29252	0.0615161	21.0111	5.19e-98	6.65e-96	(1 of 3) PTHR33077//PTHR33077:SF13 - FAMILY NOT NAMED // PROTEIN TIFY 10A-RELATED
Solyc10g006120	12.8339	1.29189	0.597751	2.16125	0.0306757	0.086259	(1 of 4) PTHR31963:SF4 - F11F12.5 PROTEIN
Solyc06g063180	93.9491	1.29128	0.269766	4.78667	1.7e-06	1.25e-05	(1 of 6) PTHR18966//PTHR18966:SF204 - IONOTROPIC GLUTAMATE RECEPTOR // GLUTAMATE RECEPTOR 2.5-RELATED
Solyc05g050380	241.425	1.29078	0.12782	10.0984	5.61e-24	1.35e-22	(1 of 4) PTHR10217//PTHR10217:SF540 - VOLTAGE AND LIGAND GATED POTASSIUM CHANNEL // SUBFAMILY NOT NAMED
Solyc01g087590	442.194	1.28967	0.0936186	13.7758	3.56e-43	1.65e-41	(1 of 1) K13366 - polyamine oxidase (MPAO, PAO1)
Solyc02g087510	21.9903	1.28837	0.462164	2.78769	0.00530848	0.0194594	(1 of 12) IPR000719//IPR001245//IPR002290//IPR011009//IPR011993//IPR020635 - Protein kinase domain // Serine-threonine/tyrosine-protein kinase catalytic domain // Serine/threonine/dual specificity protein kinase, catalytic domain // Protein kinase-like domain // Pleckstrin-homology domain (PH domain)/Phosphotyrosine-binding domain (PTB) // Tyrosine-protein kinase, catalytic domain
Solyc04g054510	27.8785	1.28772	0.430231	2.9931	0.00276162	0.0110111	(1 of 1) K03000 - DNA-directed RNA polymerase I subunit RPA12 (RPA12, ZNRD1)
Solyc02g072120	29.5896	1.28707	0.444549	2.89523	0.00378876	0.0144704	(1 of 1) PTHR10585:SF26 - ER LUMEN PROTEIN RETAINING RECEPTOR
Solyc01g096400	90.316	1.28659	0.218505	5.88814	3.91e-09	3.85e-08	(1 of 3) PF13369 - Transglutaminase-like superfamily (Transglut_core2)
Solyc12g099450	22.4145	1.28556	0.478008	2.68941	0.00715782	0.0251604	#N/A
Solyc12g096890	12.9059	1.28529	0.607485	2.11575	0.0343657	0.0948003	(1 of 34) PF14299 - Phloem protein 2 (PP2)
Solyc03g116100	258.766	1.28423	0.132468	9.69468	3.18e-22	7.1e-21	(1 of 3) PTHR10641:SF641 - MYB FAMILY TRANSCRIPTION FACTOR
Solyc04g077690	88.671	1.28229	0.243982	5.25565	1.48e-07	1.24e-06	#N/A
Solyc02g032950	269.442	1.28039	0.121452	10.5423	5.51e-26	1.46e-24	(1 of 85) PF03106 - WRKY DNA -binding domain (WRKY)
Solyc01g107800	251.981	1.27926	0.153246	8.34777	6.96e-17	1.18e-15	(1 of 1) IPR006514//IPR021148//IPR023412 - Xylan biosynthesis protein IRX15/IRX15L // Putative polysaccharide biosynthesis protein // Ribonuclease A-domain
Solyc05g009630	24.6605	1.27835	0.40657	3.14423	0.00166525	0.0070327	(1 of 7) PTHR23155//PTHR23155:SF553 - LEUCINE-RICH REPEAT-CONTAINING PROTEIN // SUBFAMILY NOT NAMED
Solyc05g023995	152.6	1.27722	0.182011	7.01724	2.26e-12	2.92e-11	(1 of 10) 3.6.5.5 - Dynamin GTPase
Solyc01g080340	74.4616	1.27684	0.313354	4.07474	4.61e-05	0.000270492	(1 of 2) PTHR16019//PTHR16019:SF7 - SYNAPSE-ASSOCIATED PROTEIN // BSD DOMAIN-CONTAINING PROTEIN
Solyc06g009140	1496.77	1.27659	0.0632941	20.1691	1.83e-90	2.06e-88	(1 of 3) PTHR33509//PTHR33509:SF5 - FAMILY NOT NAMED // LATE EMBRYOGENESIS ABUNDANT 3 (LEA3) FAMILY PROTEIN
Solyc12g005840	101.438	1.27232	0.219875	5.78658	7.18e-09	6.88e-08	(1 of 4) K07976 - Rab family, other (RAB)
Solyc01g005920	55.4976	1.27154	0.298149	4.26479	2e-05	0.000125274	(1 of 2) PTHR11785//PTHR11785:SF378 - AMINO ACID TRANSPORTER // SUBFAMILY NOT NAMED
Solyc07g051840	146.167	1.27116	0.182611	6.96104	3.38e-12	4.28e-11	(1 of 85) PF03106 - WRKY DNA -binding domain (WRKY)
Solyc04g016460	11.0461	1.27041	0.64133	1.9809	0.0476029	0.123135	#N/A
Solyc12g006470	10148.8	1.26769	0.028066	45.1681	0	0	(1 of 2) PTHR11986//PTHR11986:SF86 - AMINOTRANSFERASE CLASS III // SUBFAMILY NOT NAMED
Solyc01g096320	81.8798	1.26232	0.314825	4.00959	6.08e-05	0.000350541	(1 of 4) PTHR24326//PTHR24326:SF122 - FAMILY NOT NAMED // HOMEOBOX-LEUCINE ZIPPER PROTEIN ATHB-12-RELATED
Solyc10g086690	21.23	1.25901	0.483575	2.60355	0.00922631	0.0315228	(1 of 3) PTHR21290//PTHR21290:SF29 - SPHINGOMYELIN SYNTHETASE // SUBFAMILY NOT NAMED
Solyc03g083480	153.825	1.25872	0.223414	5.63402	1.76e-08	1.63e-07	(1 of 36) PF13947 - Wall-associated receptor kinase galacturonan-binding (GUB_WAK_bind)
Solyc08g061910	29.2417	1.25558	0.399093	3.14609	0.00165468	0.00699295	#N/A
Solyc08g082310	58.0972	1.25514	0.309931	4.04974	5.13e-05	0.000297968	(1 of 6) K19041 - E3 ubiquitin-protein ligase RNF38/44 [EC:6.39] (RNF38_44)
Solyc02g078170	112.639	1.24976	0.219384	5.69667	1.22e-08	1.15e-07	(1 of 1) PTHR27007//PTHR27007:SF9 - FAMILY NOT NAMED // L-TYPE LECTIN-DOMAIN CONTAINING RECEPTOR KINASE VII.1-RELATED
Solyc06g007190	697.809	1.24882	0.0779417	16.0224	8.91e-58	5.85e-56	(1 of 3) PTHR13832:SF117 - PROTEIN PHOSPHATASE 2C-LIKE PROTEIN-RELATED
Solyc09g018500	23.5703	1.24767	0.521433	2.39278	0.0167212	0.0523171	(1 of 193) IPR011598 - Myc-type, basic helix-loop-helix (bHLH) domain
Solyc02g063410	20.4613	1.24741	0.438032	2.84777	0.00440269	0.016525	#N/A
Solyc01g087570	152.179	1.24362	0.176506	7.04574	1.84e-12	2.39e-11	#N/A
Solyc10g086700	24.4054	1.24117	0.426812	2.908	0.0036375	0.0139666	(1 of 2) PTHR23012//PTHR23012:SF80 - MEMBRANE ASSOCIATED RING FINGER // SUBFAMILY NOT NAMED
Solyc01g005710	53.7956	1.24059	0.336665	3.68494	0.000228759	0.00117897	(1 of 261) PF08263 - Leucine rich repeat N-terminal domain (LRRNT_2)
Solyc04g080950	49.9117	1.24056	0.323685	3.83261	0.000126793	0.000690589	#N/A
Solyc12g098570	364.947	1.23916	0.12885	9.6171	6.77e-22	1.49e-20	(1 of 3) PTHR27001//PTHR27001:SF172 - FAMILY NOT NAMED // GENOMIC DNA, CHROMOSOME 3, P1 CLONE: MYM9
Solyc05g005940	53.5762	1.23896	0.305559	4.05474	5.02e-05	0.000292137	(1 of 3) PTHR11654//PTHR11654:SF137 - OLIGOPEPTIDE TRANSPORTER-RELATED // SUBFAMILY NOT NAMED
Solyc05g005920	217.094	1.23842	0.154665	8.00708	1.17e-15	1.85e-14	(1 of 6) PTHR11654//PTHR11654:SF150 - OLIGOPEPTIDE TRANSPORTER-RELATED // SUBFAMILY NOT NAMED
Solyc05g054770	54.1164	1.23809	0.342607	3.61373	0.000301818	0.00151792	(1 of 2) PTHR21726:SF49 - PHOSPHATIDYLINOSITOL N-ACETYGLUCOSAMINLYTRANSFERASE SUBUNIT P-LIKE PROTEIN
Solyc01g100960	69.0407	1.23307	0.255057	4.83449	1.33e-06	9.95e-06	(1 of 1) PTHR23429:SF4 - GLUCOSE-6-PHOSPHATE 1-DEHYDROGENASE 4, CHLOROPLASTIC
Solyc08g081490	79.0121	1.23115	0.293253	4.19826	2.69e-05	0.000164691	(1 of 1) PTHR24055//PTHR24055:SF224 - MITOGEN-ACTIVATED PROTEIN KINASE // MITOGEN-ACTIVATED PROTEIN KINASE 5
Solyc06g053770	18.8641	1.23096	0.518303	2.37497	0.0175502	0.0544203	(1 of 1) K10886 - DNA-repair protein XRCC4 (XRCC4)
Solyc03g114600	47.356	1.22976	0.322532	3.81284	0.000137381	0.000741989	(1 of 3) K04710 - ceramide synthetase (CERS)
Solyc01g007770	158.374	1.2289	0.214895	5.71858	1.07e-08	1.01e-07	#N/A
Solyc08g075280	78.5577	1.22878	0.259449	4.73613	2.18e-06	1.58e-05	(1 of 4) PF03350 - Uncharacterized protein family, UPF0114 (UPF0114)
Solyc04g074940	36.2185	1.22805	0.40291	3.04795	0.00230408	0.00939856	(1 of 2) K08505 - protein transport protein SFT1 (SFT1)
Solyc02g089160	30.0512	1.22694	0.524593	2.33885	0.0193432	0.0588876	(1 of 2) K12640 - brassinosteroid-6-oxidase 2 (CYP85A2, BR6OX2)
Solyc03g123630	1893.31	1.22643	0.0552237	22.2083	2.85e-109	4.12e-107	(1 of 1) PTHR31707:SF55 - PECTINESTERASE 2-RELATED
Solyc03g005860	16.7062	1.22433	0.575188	2.12857	0.0332898	0.0924148	(1 of 3) PTHR24221//PTHR24221:SF204 - FAMILY NOT NAMED // ABC TRANSPORTER B FAMILY MEMBER 7-RELATED
Solyc10g086180	15017.9	1.22408	0.0297236	41.1821	0	0	(1 of 2) PTHR10362//PTHR10362:SF19 - HISTIDINE AMMONIA-LYASE // SUBFAMILY NOT NAMED
Solyc04g014730	29.7056	1.22372	0.409766	2.9864	0.00282286	0.011228	(1 of 2) 3.7.1.2 - Fumarylacetoacetase / Fumarylacetoacetate hydrolase
Solyc08g081550	438.434	1.22365	0.0981574	12.4662	1.14e-35	4.23e-34	(1 of 4) PTHR11751:SF380 - 1-AMINOCYCLOPROPANE-1-CARBOXYLATE SYNTHASE 2-RELATED
Solyc03g031940	375.284	1.22338	0.122247	10.0074	1.41e-23	3.36e-22	(1 of 1) PTHR24095//PTHR24095:SF122 - FAMILY NOT NAMED // ACYL-ACTIVATING ENZYME 10-RELATED
Solyc05g041920	54.5916	1.22336	0.316296	3.86778	0.000109831	0.00060607	(1 of 5) PTHR14950//PTHR14950:SF29 - HELICASE-RELATED // SUBFAMILY NOT NAMED
Solyc07g043460	2523.95	1.22093	0.0488809	24.9777	1.07e-137	1.99e-135	(1 of 7) PTHR24282//PTHR24282:SF16 - CYTOCHROME P450 FAMILY MEMBER // SUBFAMILY NOT NAMED
Solyc09g010220	44.7407	1.21984	0.293625	4.15443	3.26e-05	0.000196464	(1 of 1) PTHR11010//PTHR11010:SF48 - PROTEASE S28 PRO-X CARBOXYPEPTIDASE-RELATED // SUBFAMILY NOT NAMED
Solyc03g043740	63.3919	1.21854	0.291673	4.17776	2.94e-05	0.000178675	#N/A
Solyc08g076860	1088.46	1.21802	0.0823694	14.7873	1.77e-49	9.5e-48	(1 of 3) PTHR31065//PTHR31065:SF2 - FAMILY NOT NAMED // PLATZ TRANSCRIPTION FACTOR DOMAIN-CONTAINING PROTEIN
Solyc04g009960	568.209	1.21716	0.109164	11.1498	7.18e-29	2.12e-27	(1 of 1) 4.1.2.48//4.1.2.5 - Low-specificity L-threonine aldolase // L-threonine aldolase / L-threonine acetaldehyde-lyase
Solyc05g054170	316.249	1.2165	0.112398	10.8231	2.68e-27	7.42e-26	(1 of 3) PTHR31636:SF45 - SCARECROW-LIKE PROTEIN 13
Solyc11g010700	73.0804	1.21516	0.2773	4.38212	1.18e-05	7.63e-05	(1 of 1) PTHR27003:SF81 - U-BOX DOMAIN-CONTAINING PROTEIN 50-RELATED
Solyc01g079200	286.705	1.21503	0.119912	10.1327	3.96e-24	9.6e-23	(1 of 1) PTHR10209//PTHR10209:SF109 - OXIDOREDUCTASE, 2OG-FE II OXYGENASE FAMILY PROTEIN // SUBFAMILY NOT NAMED
Solyc05g018230	113.052	1.215	0.214928	5.65304	1.58e-08	1.47e-07	(1 of 2) PTHR23500//PTHR23500:SF14 - FAMILY NOT NAMED // SUGAR TRANSPORT PROTEIN 14
Solyc12g007045	131.227	1.21281	0.181549	6.68036	2.38e-11	2.84e-10	(1 of 4) PF06376 - Protein of unknown function (DUF1070) (DUF1070)
Solyc09g018020	49.0298	1.21278	0.322225	3.76377	0.000167371	0.000886978	(1 of 3) PTHR31867:SF22 - EXPANSIN-A8
Solyc02g093020	85.201	1.20938	0.221766	5.45342	4.94e-08	4.38e-07	(1 of 26) PF03140 - Plant protein of unknown function (DUF247)
Solyc01g108910	188.501	1.20886	0.132514	9.12246	7.34e-20	1.46e-18	(1 of 316) IPR029063 - S-adenosyl-L-methionine-dependent methyltransferase
Solyc01g087890	305.593	1.20829	0.122418	9.87022	5.6e-23	1.3e-21	(1 of 1) PTHR12385//PTHR12385:SF4 - CTL TRANSPORTER // PROTEIN PNS1
Solyc09g065590	81.3498	1.20806	0.219826	5.49553	3.9e-08	3.49e-07	(1 of 2) PTHR31351:SF4 - GENOMIC DNA, CHROMOSOME 3, P1 CLONE: MWI23-RELATED
Solyc12g006690	47.887	1.20398	0.395638	3.04313	0.00234128	0.00953737	(1 of 12) IPR000719//IPR001245//IPR002290//IPR011009//IPR011993//IPR020635 - Protein kinase domain // Serine-threonine/tyrosine-protein kinase catalytic domain // Serine/threonine/dual specificity protein kinase, catalytic domain // Protein kinase-like domain // Pleckstrin-homology domain (PH domain)/Phosphotyrosine-binding domain (PTB) // Tyrosine-protein kinase, catalytic domain
Solyc08g060920	416.677	1.20157	0.114174	10.524	6.7e-26	1.76e-24	(1 of 2) PTHR10783:SF44 - SPX DOMAIN-CONTAINING PROTEIN 1-RELATED
Solyc08g067970	34.4466	1.20017	0.358027	3.35219	0.000801763	0.00368709	(1 of 16) PF04570 - zinc-finger of the FCS-type, C2-C2 (zf-FLZ)
Solyc11g008080	37.0546	1.19955	0.407616	2.94285	0.00325209	0.0126864	(1 of 4) PF07795 - Protein of unknown function (DUF1635) (DUF1635)
Solyc03g044100	41.6974	1.19916	0.342766	3.49848	0.000467927	0.00225952	(1 of 2) PTHR31517//PTHR31517:SF3 - FAMILY NOT NAMED // PEROXIDASE 35-RELATED
Solyc06g073490	68.5653	1.19746	0.31501	3.80136	0.000143904	0.000772555	#N/A
Solyc03g093120	172.783	1.19618	0.178999	6.68259	2.35e-11	2.8e-10	#N/A
Solyc01g110310	844.488	1.19446	0.0847948	14.0865	4.6e-45	2.25e-43	(1 of 3) PTHR10071//PTHR10071:SF163 - TRANSCRIPTION FACTOR GATA GATA BINDING FACTOR // GATA TRANSCRIPTION FACTOR 14-RELATED
Solyc01g104740	40.3003	1.19072	0.371758	3.20294	0.00136034	0.00587277	(1 of 1) PTHR10245//PTHR10245:SF33 - ENDOTHELIAL DIFFERENTIATION-RELATED FACTOR 1 MULTIPROTEIN BRIDGING FACTOR 1 // SUBFAMILY NOT NAMED
Solyc01g079670	23.079	1.18896	0.388044	3.06398	0.00218417	0.00896663	(1 of 28) PF05553 - Cotton fibre expressed protein (DUF761)
Solyc03g044744	31.8518	1.18771	0.427758	2.7766	0.00549309	0.0200425	#N/A
Solyc11g071290	172.055	1.1864	0.188802	6.28384	3.3e-10	3.6e-09	(1 of 2) PTHR11695//PTHR11695:SF538 - ALCOHOL DEHYDROGENASE RELATED // SUBFAMILY NOT NAMED
Solyc01g109750	18.1244	1.18586	0.471891	2.51299	0.0119714	0.0394456	(1 of 1) PTHR19957//PTHR19957:SF128 - SYNTAXIN // SUBFAMILY NOT NAMED
Solyc09g011590	150.642	1.18431	0.20582	5.75411	8.71e-09	8.28e-08	(1 of 5) PTHR11260//PTHR11260:SF316 - GLUTATHIONE S-TRANSFERASE, GST, SUPERFAMILY, GST DOMAIN CONTAINING // SUBFAMILY NOT NAMED
Solyc08g079590	203.491	1.18409	0.150188	7.88405	3.17e-15	4.87e-14	#N/A
Solyc04g071800	219.814	1.18367	0.144866	8.1708	3.06e-16	4.97e-15	(1 of 19) 1.14.13.21 - Flavonoid 3'-monooxygenase / Flavonoid 3'-hydroxylase
Solyc07g061950	180.036	1.18332	0.167214	7.07668	1.48e-12	1.93e-11	(1 of 2) PTHR10774//PTHR10774:SF80 - EXTENDED SYNAPTOTAGMIN-RELATED // CALCIUM-DEPENDENT LIPID-BINDING DOMAIN-CONTAINING PROTEIN
Solyc02g084980	87.4749	1.18239	0.238259	4.96261	6.96e-07	5.42e-06	(1 of 1) PTHR11183:SF59 - GALACTINOL SYNTHASE 2-RELATED
Solyc04g077340	82.41	1.17967	0.236802	4.98168	6.3e-07	4.94e-06	(1 of 1) KOG0580//KOG2345 - Serine/threonine protein kinase // Serine/threonine protein kinase/TGF-beta stimulated factor
Solyc07g005400	174.687	1.17816	0.177613	6.63327	3.28e-11	3.88e-10	(1 of 2) PTHR16223//PTHR16223:SF28 - FAMILY NOT NAMED // TRANSCRIPTION FACTOR BHLH66-RELATED
Solyc01g109120	226.222	1.17687	0.148409	7.92994	2.19e-15	3.4e-14	(1 of 2) KOG0315//KOG0316//KOG0645 - G-protein beta subunit-like protein (contains WD40 repeats) // Conserved WD40 repeat-containing protein // WD40 repeat protein
Solyc12g042950	1147.66	1.17654	0.0786194	14.965	1.24e-50	6.99e-49	(1 of 1) PTHR31187:SF1 - ADP,ATP CARRIER PROTEIN 1, CHLOROPLASTIC-RELATED
Solyc01g105410	554.641	1.17574	0.100518	11.6968	1.32e-31	4.35e-30	(1 of 1) PTHR31279:SF12 - PHI-1-LIKE PROTEIN
Solyc03g078800	15.0148	1.17539	0.539019	2.18062	0.0292116	0.082778	(1 of 7) 2.323 - 7-deoxyloganetic acid glucosyltransferase
Solyc01g080050	10.9675	1.17525	0.58485	2.00949	0.0444852	0.116709	(1 of 1) PTHR11514//PTHR11514:SF49 - MYC // TRANSCRIPTION FACTOR MUTE
Solyc11g010220	14.4671	1.17163	0.534595	2.19162	0.0284067	0.0809379	(1 of 176) PF01535//PF13041 - PPR repeat (PPR) // PPR repeat family (PPR_2)
Solyc01g090840	18.0654	1.17161	0.514928	2.27528	0.0228891	0.0678405	(1 of 4) PTHR26374:SF175 - C2H2-LIKE ZINC FINGER PROTEIN-RELATED
Solyc08g076670	658.901	1.1712	0.0874072	13.3993	6.1e-41	2.58e-39	(1 of 4) KOG3140 - Predicted membrane protein
Solyc04g074030	97.7887	1.17117	0.215431	5.43641	5.44e-08	4.79e-07	(1 of 1) IPR000719//IPR002290//IPR003591//IPR011009//IPR013210//IPR020635 - Protein kinase domain // Serine/threonine/dual specificity protein kinase, catalytic domain // Leucine-rich repeat, typical subtype // Protein kinase-like domain // Leucine-rich repeat-containing N-terminal, plant-type // Tyrosine-protein kinase, catalytic domain
Solyc02g083170	98.1464	1.1706	0.255459	4.58235	4.6e-06	3.17e-05	(1 of 2) PTHR13710//PTHR13710:SF86 - DNA HELICASE RECQ FAMILY MEMBER // SUBFAMILY NOT NAMED
Solyc01g090180	292.965	1.16852	0.149159	7.83405	4.72e-15	7.17e-14	(1 of 2) 1.13.11.29 - Stizolobate synthase
Solyc10g008350	558.316	1.16794	0.0922458	12.6612	9.7e-37	3.71e-35	#N/A
Solyc01g005410	506.544	1.1642	0.116617	9.98313	1.81e-23	4.27e-22	(1 of 6) 1.11.2.3 - Plant seed peroxygenase / Soybean peroxygenase
Solyc06g060910	14.2655	1.16396	0.591414	1.9681	0.0490568	0.126226	(1 of 4) K13783 - MFS transporter, OPA family, solute carrier family 37 (glycerol-3-phosphate transporter), member 1/2 (SLC37A1_2)
Solyc03g119520	427.534	1.1632	0.101988	11.4053	3.94e-30	1.22e-28	#N/A
Solyc11g017270	881.727	1.16173	0.0863226	13.458	2.76e-41	1.19e-39	(1 of 2) PTHR27000//PTHR27000:SF14 - FAMILY NOT NAMED // LEUCINE-RICH REPEAT PROTEIN FLOR1-RELATED
Solyc12g094650	202.927	1.161	0.133875	8.67224	4.24e-18	7.71e-17	(1 of 2) PF04578//PF13968 - Protein of unknown function, DUF594 (DUF594) // Domain of unknown function (DUF4220) (DUF4220)
Solyc01g066430	1201.28	1.16078	0.0633621	18.3197	5.76e-75	5.07e-73	(1 of 5) PTHR14155//PTHR14155:SF99 - RING FINGER DOMAIN-CONTAINING // RING-H2 FINGER PROTEIN ATL3
Solyc03g112300	109.93	1.16044	0.206168	5.62862	1.82e-08	1.68e-07	(1 of 38) PF00564 - PB1 domain (PB1)
Solyc06g068350	33.3978	1.15948	0.375739	3.08585	0.0020297	0.00841049	#N/A
Solyc07g054430	190.533	1.15903	0.1613	7.18556	6.69e-13	8.95e-12	(1 of 2) 2.1.2.5 - Glutamate formimidoyltransferase / Glutamate formyltransferase
Solyc01g091260	133.07	1.15779	0.182576	6.34143	2.28e-10	2.52e-09	(1 of 2) PTHR13105//PTHR13105:SF8 - MYELOID LEUKEMIA FACTOR // SUBFAMILY NOT NAMED
Solyc02g090330	16.2643	1.15624	0.545006	2.12152	0.033878	0.0937161	(1 of 2) KOG4493 - Uncharacterized conserved protein
Solyc05g050130	155.418	1.15367	0.210726	5.47473	4.38e-08	3.9e-07	(1 of 1) IPR001223//IPR017853 - Glycoside hydrolase family 18, catalytic domain // Glycoside hydrolase superfamily
Solyc12g089010	26.5373	1.15201	0.364107	3.16393	0.00155655	0.00663106	(1 of 2) PTHR18934:SF91 - PRE-MRNA-SPLICING FACTOR ATP-DEPENDENT RNA HELICASE PRP16
Solyc04g079300	92.8664	1.15103	0.22337	5.15301	2.56e-07	2.09e-06	(1 of 9) IPR004843//IPR029052 - Calcineurin-like phosphoesterase domain, apaH type // Metallo-dependent phosphatase-like
Solyc08g075790	420.293	1.15044	0.110827	10.3805	3.04e-25	7.81e-24	(1 of 3) PTHR17204:SF28 - F1C9.34 PROTEIN-RELATED
Solyc12g006380	418.887	1.15016	0.107791	10.6703	1.4e-26	3.79e-25	(1 of 2) PTHR10209//PTHR10209:SF209 - OXIDOREDUCTASE, 2OG-FE II OXYGENASE FAMILY PROTEIN // SUBFAMILY NOT NAMED
Solyc06g063300	144.7	1.14989	0.198329	5.79789	6.72e-09	6.44e-08	(1 of 1) PTHR23244//PTHR23244:SF324 - KELCH REPEAT DOMAIN // SUBFAMILY NOT NAMED
Solyc02g092580	246.135	1.14891	0.164036	7.00402	2.49e-12	3.19e-11	(1 of 2) PTHR31517:SF3 - PEROXIDASE 35-RELATED
Solyc05g050910	24.6122	1.14586	0.40542	2.82636	0.00470801	0.0175288	(1 of 5) PTHR23023//PTHR23023:SF94 - DIMETHYLANILINE MONOOXYGENASE // FLAVIN-CONTAINING MONOOXYGENASE FMO GS-OX-LIKE 1-RELATED
Solyc06g082980	1349.39	1.14237	0.0704248	16.2211	3.58e-59	2.43e-57	(1 of 1) K01824 - cholestenol delta-isomerase (EBP)
Solyc06g005650	1054.04	1.14184	0.0618101	18.4733	3.39e-76	3.06e-74	(1 of 1) PTHR22763//PTHR22763:SF26 - RING ZINC FINGER PROTEIN // SUBFAMILY NOT NAMED
Solyc02g089320	120.328	1.14002	0.211679	5.38563	7.22e-08	6.29e-07	(1 of 4) PTHR12277:SF42 - ALPHA/BETA-HYDROLASES SUPERFAMILY PROTEIN-RELATED
Solyc09g059430	73.2673	1.13958	0.285293	3.99444	6.48e-05	0.000371948	(1 of 4) K13456 - RPM1-interacting protein 4 (RIN4)
Solyc11g012990	14.1573	1.13938	0.521343	2.18547	0.0288542	0.0819282	(1 of 2) PTHR11266:SF18 - 22 KDA PEROXISOMAL MEMBRANE PROTEIN
Solyc02g092750	310.644	1.13938	0.119172	9.56084	1.17e-21	2.55e-20	(1 of 1) PTHR13832//PTHR13832:SF270 - PROTEIN PHOSPHATASE 2C // SUBFAMILY NOT NAMED
Solyc01g080190	19.2184	1.13908	0.469808	2.42456	0.0153268	0.0486067	(1 of 176) PF01535//PF13041 - PPR repeat (PPR) // PPR repeat family (PPR_2)
Solyc10g007070	78.3413	1.13875	0.301393	3.77829	0.000157912	0.000841048	(1 of 4) PTHR33021//PTHR33021:SF45 - FAMILY NOT NAMED // EARLY NODULIN-LIKE PROTEIN 3-RELATED
Solyc12g006460	1729.51	1.13834	0.0651983	17.4596	2.91e-68	2.3e-66	(1 of 2) 1.14.13.79 - Ent-kaurenoic acid oxidase
Solyc04g010250	484.158	1.13774	0.0830899	13.6929	1.12e-42	5.03e-41	(1 of 1) PTHR11614:SF92 - ALPHA/BETA-HYDROLASES SUPERFAMILY PROTEIN-RELATED
Solyc12g089240	110.381	1.13699	0.204551	5.55848	2.72e-08	2.48e-07	(1 of 4) IPR000315//IPR013083 - B-box-type zinc finger // Zinc finger, RING/FYVE/PHD-type
Solyc01g112200	18.401	1.13638	0.510584	2.22566	0.0260373	0.0753523	(1 of 45) PF01535//PF13041//PF13812 - PPR repeat (PPR) // PPR repeat family (PPR_2) // Pentatricopeptide repeat domain (PPR_3)
Solyc12g009680	31.3787	1.13088	0.416141	2.71754	0.00657683	0.0234469	(1 of 2) PTHR20855//PTHR20855:SF32 - ADIPOR/PROGESTIN RECEPTOR-RELATED // SUBFAMILY NOT NAMED
Solyc11g013330	21.5437	1.13069	0.53798	2.10174	0.0355761	0.0977458	(1 of 1) PTHR31509:SF2 - F2E2.8
Solyc04g071070	96.8072	1.13023	0.23273	4.8564	1.2e-06	8.99e-06	(1 of 7) PF04554 - Extensin-like region (Extensin_2)
Solyc06g007610	116.425	1.12879	0.218675	5.16196	2.44e-07	2e-06	(1 of 28) IPR029068 - Glyoxalase/Bleomycin resistance protein/Dihydroxybiphenyl dioxygenase
Solyc10g084420	12.5247	1.12876	0.523904	2.15452	0.0311991	0.0874717	#N/A
Solyc03g119530	60.5667	1.12861	0.333069	3.38851	0.000702726	0.00327927	(1 of 2) PTHR31304:SF3 - LOB DOMAIN-CONTAINING PROTEIN 40
Solyc07g006140	155.642	1.1253	0.184302	6.10572	1.02e-09	1.07e-08	(1 of 7) PTHR24282//PTHR24282:SF16 - CYTOCHROME P450 FAMILY MEMBER // SUBFAMILY NOT NAMED
Solyc08g006050	27.7592	1.12443	0.435212	2.58363	0.00977676	0.0331089	#N/A
Solyc07g066020	53.4608	1.12274	0.257001	4.36861	1.25e-05	8.08e-05	(1 of 1) PTHR22950//PTHR22950:SF277 - AMINO ACID TRANSPORTER // SUBFAMILY NOT NAMED
Solyc10g080970	341.771	1.12122	0.11861	9.45304	3.29e-21	7.04e-20	(1 of 1) PTHR10025:SF33 - BIFUNCTIONAL PROTEIN FOLD 2
Solyc05g015060	18.196	1.12066	0.491281	2.2811	0.0225426	0.0670448	(1 of 1) PTHR23070//PTHR23070:SF12 - BCS1 AAA-TYPE ATPASE // SUBFAMILY NOT NAMED
Solyc09g089550	102.523	1.11992	0.225976	4.95592	7.2e-07	5.6e-06	(1 of 1) PF04770//PF14111 - ZF-HD protein dimerisation region (ZF-HD_dimer) // Domain of unknown function (DUF4283) (DUF4283)
Solyc07g017610	181.389	1.11782	0.182775	6.11581	9.61e-10	1.01e-08	(1 of 1) K14157 - alpha-aminoadipic semialdehyde synthase (AASS)
Solyc01g108170	74.08	1.11779	0.23477	4.76121	1.92e-06	1.41e-05	#N/A
Solyc11g064920	110.627	1.1159	0.240269	4.64437	3.41e-06	2.41e-05	(1 of 1) K01464 - dihydropyrimidinase (DPYS, dht, hydA)
Solyc04g063210	137.94	1.11381	0.18162	6.13263	8.64e-10	9.12e-09	(1 of 10) K00588 - caffeoyl-CoA O-methyltransferase (E2.104)
Solyc01g096670	1061.55	1.11097	0.0743583	14.9408	1.79e-50	9.99e-49	(1 of 5) K09754 - coumaroylquinate(coumaroylshikimate) 3'-monooxygenase (CYP98A3, C3'H)
Solyc06g007440	1313.37	1.11047	0.0703486	15.7852	3.93e-56	2.48e-54	(1 of 1) PTHR24347//PTHR24347:SF189 - SERINE/THREONINE-PROTEIN KINASE // SUBFAMILY NOT NAMED
Solyc08g068350	203.013	1.10854	0.146025	7.59146	3.16e-14	4.62e-13	#N/A
Solyc04g009910	21.1564	1.10619	0.433567	2.55137	0.0107299	0.0359122	(1 of 3) 2.7.11.1//4.49 - Non-specific serine/threonine protein kinase / Threonine-specific protein kinase // Phosphoenolpyruvate carboxykinase (ATP) / Phosphopyruvate carboxylase
Solyc08g081535	50.5486	1.10573	0.322646	3.42706	0.000610151	0.00287928	(1 of 4) PTHR11751//PTHR11751:SF380 - SUBGROUP I AMINOTRANSFERASE RELATED // 1-AMINOCYCLOPROPANE-1-CARBOXYLATE SYNTHASE 2-RELATED
Solyc03g111210	17.8594	1.10405	0.487971	2.26253	0.0236645	0.0697379	(1 of 66) PF01535//PF13041//PF14432 - PPR repeat (PPR) // PPR repeat family (PPR_2) // DYW family of nucleic acid deaminases (DYW_deaminase)
Solyc08g062220	226.603	1.10404	0.141817	7.78498	6.97e-15	1.05e-13	(1 of 1) PTHR11926//PTHR11926:SF299 - GLUCOSYL/GLUCURONOSYL TRANSFERASES // SUBFAMILY NOT NAMED
Solyc09g082720	66.5513	1.10341	0.30985	3.56112	0.00036928	0.00182566	(1 of 2) PTHR11732//PTHR11732:SF243 - ALDO/KETO REDUCTASE // SUBFAMILY NOT NAMED
Solyc07g007240	62.4934	1.10312	0.249742	4.41702	1e-05	6.56e-05	(1 of 1) IPR004203 - Cytochrome c oxidase subunit IV family
Solyc10g050690	31.8027	1.10294	0.411749	2.67866	0.00739164	0.0259217	(1 of 3) PTHR34052//PTHR34052:SF1 - FAMILY NOT NAMED // AUXIN RESPONSE FACTOR 30-RELATED
Solyc03g119250	1185.32	1.10256	0.0707218	15.5902	8.49e-55	5.27e-53	(1 of 2) PTHR31713:SF15 - PROTEIN SAR DEFICIENT 1
Solyc10g017570	41.7568	1.10185	0.447907	2.46	0.0138935	0.0447067	(1 of 7) 1.208 - (+)-neomenthol dehydrogenase / Monoterpenoid dehydrogenase
Solyc05g005960	1078.04	1.10183	0.0956191	11.5232	1.01e-30	3.19e-29	(1 of 3) PTHR11654//PTHR11654:SF137 - OLIGOPEPTIDE TRANSPORTER-RELATED // SUBFAMILY NOT NAMED
Solyc02g090430	1229.01	1.10031	0.0779967	14.1071	3.43e-45	1.7e-43	(1 of 2) PTHR24361:SF300 - MITOGEN-ACTIVATED PROTEIN KINASE KINASE KINASE 5
Solyc06g063360.4	45.523	1.09927	0.334817	3.2832	0.00102635	0.0045901	#N/A
Solyc05g008390	42.8445	1.09924	0.299316	3.67252	0.000240173	0.00123278	(1 of 1) PTHR23012//PTHR23012:SF89 - MEMBRANE ASSOCIATED RING FINGER // SUBFAMILY NOT NAMED
Solyc05g150116	30.056	1.09834	0.395075	2.78009	0.00543438	0.0198444	#N/A
Solyc08g008280	216.739	1.0976	0.150027	7.31602	2.55e-13	3.52e-12	(1 of 85) PF03106 - WRKY DNA -binding domain (WRKY)
Solyc07g024000	491.63	1.09745	0.0988734	11.0995	1.26e-28	3.68e-27	(1 of 2) 1.294 - Chlorophyll(ide) b reductase / Chlorophyll b reductase
Solyc11g020960	63.5768	1.09731	0.276586	3.96733	7.27e-05	0.000413206	(1 of 16) PF02428 - Potato type II proteinase inhibitor family (Prot_inhib_II)
Solyc04g076860	123.606	1.09645	0.206123	5.31939	1.04e-07	8.89e-07	(1 of 1) PTHR10579//PTHR10579:SF55 - CALCIUM-ACTIVATED CHLORIDE CHANNEL REGULATOR // SUBFAMILY NOT NAMED
Solyc11g072500	106.309	1.09531	0.256467	4.27077	1.95e-05	0.000122174	(1 of 31) PF02701 - Dof domain, zinc finger (zf-Dof)
Solyc11g065030	16.8025	1.09286	0.495245	2.20671	0.0273342	0.0784517	(1 of 4) PTHR11132//PTHR11132:SF81 - SOLUTE CARRIER FAMILY 35 // SUBFAMILY NOT NAMED
Solyc02g081480	12.6291	1.09283	0.527937	2.06999	0.038453	0.104028	(1 of 24) 3.1.4.46 - Glycerophosphodiester phosphodiesterase / Glycerophosphoryl diester phosphodiesterase
Solyc01g102880	39.1046	1.09263	0.40149	2.72143	0.00649996	0.0232187	(1 of 1) IPR000157//IPR001611//IPR003591//IPR003593//IPR014710//IPR027417 - Toll/interleukin-1 receptor homology (TIR) domain // Leucine-rich repeat // Leucine-rich repeat, typical subtype // AAA+ ATPase domain // RmlC-like jelly roll fold // P-loop containing nucleoside triphosphate hydrolase
Solyc01g081340	17.0306	1.09146	0.488674	2.23352	0.0255147	0.0741013	(1 of 5) PTHR31009//PTHR31009:SF10 - S-ADENOSYL-L-METHIONINE:CARBOXYL METHYLTRANSFERASE FAMILY PROTEIN // SUBFAMILY NOT NAMED
Solyc08g066770	156.539	1.09138	0.158521	6.88477	5.79e-12	7.2e-11	(1 of 12) IPR002110//IPR020683//IPR026961//IPR027001 - Ankyrin repeat // Ankyrin repeat-containing domain // PGG domain // Caskin/Ankyrin repeat-containing protein
Solyc02g080520	20.403	1.09129	0.536967	2.03233	0.0421204	0.111936	(1 of 3) PTHR31071:SF2 - F11F12.2 PROTEIN
Solyc10g009350	61.2282	1.09117	0.26707	4.08569	4.39e-05	0.00025905	(1 of 2) PTHR13902//PTHR13902:SF58 - SERINE/THREONINE-PROTEIN KINASE WNK WITH NO LYSINE -RELATED // SUBFAMILY NOT NAMED
Solyc05g012810	50.9994	1.08413	0.261886	4.1397	3.48e-05	0.000208537	#N/A
Solyc03g006620	329.805	1.08405	0.14382	7.53753	4.79e-14	6.92e-13	(1 of 2) PTHR33098:SF10 - T28P6.11 PROTEIN
Solyc01g109380	86.4256	1.08397	0.214076	5.06346	4.12e-07	3.29e-06	(1 of 8) PF05055 - Protein of unknown function (DUF677) (DUF677)
Solyc07g043420	21845.1	1.08331	0.0360833	30.0224	5e-198	1.61e-195	(1 of 6) 1.14.11.11 - Hyoscyamine (6S)-dioxygenase / Hyoscyamine 6-beta-hydroxylase
Solyc02g094030	420.102	1.08237	0.107109	10.1052	5.24e-24	1.26e-22	#N/A
Solyc08g006330	102.909	1.08186	0.20036	5.39957	6.68e-08	5.84e-07	(1 of 6) K13691 - pathogen-inducible salicylic acid glucosyltransferase [EC:2.-] Glc b1-2 SA (SGT1)
Solyc12g005290	52.6398	1.07601	0.327474	3.28578	0.00101701	0.00455282	(1 of 6) PF00954//PF01453//PF07714//PF08276//PF11883 - S-locus glycoprotein domain (S_locus_glycop) // D-mannose binding lectin (B_lectin) // Protein tyrosine kinase (Pkinase_Tyr) // PAN-like domain (PAN_2) // Domain of unknown function (DUF3403) (DUF3403)
Solyc01g091490	25.6251	1.07576	0.386884	2.78058	0.00542614	0.0198183	(1 of 1) PTHR33601:SF1 - LITTLE ZIPPER 1 PROTEIN-RELATED
Solyc04g080700	163.609	1.07512	0.198576	5.41418	6.16e-08	5.4e-07	(1 of 2) PTHR15160//PTHR15160:SF3 - VON HIPPEL-LINDAU PROTEIN // BIFUNCTIONAL NUCLEASE 1-RELATED
Solyc09g011860	416.428	1.07238	0.100622	10.6575	1.61e-26	4.33e-25	(1 of 40) PF10250 - GDP-fucose protein O-fucosyltransferase (O-FucT)
Solyc07g052440	32.4696	1.0721	0.467781	2.29188	0.0219128	0.0654627	(1 of 2) PF10914 - Protein of unknown function (DUF2781) (DUF2781)
Solyc06g051020	166.432	1.07035	0.167334	6.39652	1.59e-10	1.78e-09	(1 of 11) 3.5.1.52 - Peptide-N(4)-(N-acetyl-beta-glucosaminyl)asparagine amidase / N-oligosaccharide glycopeptidase
Solyc02g089880	65.2794	1.06951	0.277263	3.85738	0.000114607	0.000630495	(1 of 2) PTHR13778//PTHR13778:SF15 - GLYCOSYLTRANSFERASE 8 DOMAIN-CONTAINING PROTEIN // GALACTURONOSYLTRANSFERASE-LIKE 2-RELATED
Solyc11g017470	1085.28	1.06743	0.0586959	18.1858	6.68e-74	5.74e-72	(1 of 1) PTHR31719//PTHR31719:SF16 - FAMILY NOT NAMED // NAC DOMAIN-CONTAINING PROTEIN 2
Solyc03g007720	11.5767	1.0669	0.538294	1.982	0.0474797	0.122863	#N/A
Solyc05g008130	23.6867	1.06682	0.490264	2.17601	0.0295545	0.0835619	#N/A
Solyc02g072520	228.193	1.06586	0.144251	7.38891	1.48e-13	2.07e-12	(1 of 1) PTHR27000:SF154 - LEUCINE-RICH REPEAT RECEPTOR-LIKE PROTEIN KINASE
Solyc09g064740	20.8908	1.06581	0.442247	2.40999	0.0159527	0.0502612	(1 of 1) PTHR12801:SF66 - EXONUCLEASE-LIKE PROTEIN
Solyc08g068665	88.6118	1.06472	0.211956	5.0233	5.08e-07	4.02e-06	(1 of 5) 4.28//4.53 - Aromatic-L-amino-acid decarboxylase / Tryptophan decarboxylase // Phenylalanine decarboxylase / L-phenylalanine decarboxylase
Solyc03g006590	17.6692	1.0644	0.50142	2.12277	0.033773	0.0934964	#N/A
Solyc07g041900	353.814	1.06285	0.114715	9.26516	1.95e-20	4e-19	(1 of 2) 3.4.22.16 - Cathepsin H / N-benzoylarginine-beta-naphthylamide hydrolase
Solyc01g066440	57.3031	1.06256	0.327075	3.24868	0.00115941	0.0051117	#N/A
Solyc11g065930	516.661	1.06165	0.0877368	12.1004	1.05e-33	3.7e-32	(1 of 2) 1.17.1.4 - Xanthine dehydrogenase / Xanthine/NAD(+) oxidoreductase
Solyc06g008300	106.929	1.05831	0.182781	5.79007	7.04e-09	6.74e-08	(1 of 2) PF00560//PF08263//PF12799//PF13855 - Leucine Rich Repeat (LRR_1) // Leucine rich repeat N-terminal domain (LRRNT_2) // Leucine Rich repeats (2 copies) (LRR_4) // Leucine rich repeat (LRR_8)
Solyc03g034020	126.419	1.05673	0.187992	5.62113	1.9e-08	1.76e-07	(1 of 3) PTHR22849:SF40 - U-BOX DOMAIN-CONTAINING PROTEIN 5
Solyc01g079660	452.826	1.05672	0.101845	10.3758	3.2e-25	8.19e-24	(1 of 28) PF05553 - Cotton fibre expressed protein (DUF761)
Solyc04g076010	644.339	1.05581	0.0985927	10.7088	9.26e-27	2.52e-25	(1 of 133) IPR011011 - Zinc finger, FYVE/PHD-type
Solyc06g068650	2641.13	1.05476	0.0541457	19.4801	1.62e-84	1.59e-82	(1 of 5) 6.12//6.34 - 4-coumarate--CoA ligase / 4-coumaryl-CoA synthetase // Trans-feruloyl-CoA synthase / Trans-feruloyl-CoA synthetase
Solyc01g106890	41.6492	1.05458	0.367613	2.86874	0.00412114	0.0155881	#N/A
Solyc02g069100	417.5	1.052	0.110486	9.52155	1.71e-21	3.69e-20	(1 of 3) K01363 - cathepsin B (CTSB)
Solyc01g080790	29.6548	1.05136	0.455251	2.30941	0.020921	0.0630109	(1 of 9) PF04450 - Peptidase of plants and bacteria (BSP)
Solyc09g014450	37.1392	1.05099	0.410481	2.56038	0.0104559	0.0350537	(1 of 1) PTHR10639:SF10 - CLATHRIN LIGHT CHAIN 2
Solyc01g080220	164.882	1.04942	0.168797	6.21708	5.06e-10	5.45e-09	(1 of 2) PTHR17630//PTHR17630:SF52 - DIENELACTONE HYDROLASE // SUBFAMILY NOT NAMED
Solyc06g074460	19.217	1.0494	0.455606	2.30331	0.0212614	0.0638442	(1 of 2) K13335 - peroxin-16 (PEX16)
Solyc06g068540	54.8215	1.04822	0.278976	3.75738	0.000171699	0.000908047	#N/A
Solyc02g088600	121.696	1.04793	0.173556	6.03797	1.56e-09	1.6e-08	(1 of 45) PF01535//PF13041//PF13812 - PPR repeat (PPR) // PPR repeat family (PPR_2) // Pentatricopeptide repeat domain (PPR_3)
Solyc08g005333	60.8415	1.04518	0.316342	3.30397	0.000953245	0.00429186	(1 of 20) PF08387 - FBD (FBD)
Solyc07g063560	38.4499	1.04512	0.315666	3.31083	0.000930181	0.00419954	(1 of 3) PTHR33098:SF11 - COTTON FIBER EXPRESSED PROTEIN 1-LIKE PROTEIN
Solyc01g096370	453.293	1.04499	0.1058	9.87709	5.23e-23	1.22e-21	(1 of 2) KOG2483 - Upstream transcription factor 2/L-myc-2 protein
Solyc06g075010	767.383	1.04414	0.0888353	11.7536	6.76e-32	2.27e-30	(1 of 2) PTHR11353//PTHR11353:SF11 - CHAPERONIN // CHAPERONIN 60 SUBUNIT ALPHA 1, CHLOROPLASTIC
Solyc08g068860	98.9716	1.04413	0.263064	3.9691	7.21e-05	0.000410533	(1 of 2) PTHR13683:SF267 - ASPARTYL PROTEASE FAMILY PROTEIN-RELATED
Solyc05g012590	225.882	1.04366	0.167243	6.24041	4.36e-10	4.71e-09	(1 of 1) K06694 - 26S proteasome non-ATPase regulatory subunit 10 (PSMD10)
Solyc12g089220	77.2549	1.04359	0.270788	3.85389	0.000116257	0.000638989	(1 of 2) PTHR15160//PTHR15160:SF3 - VON HIPPEL-LINDAU PROTEIN // BIFUNCTIONAL NUCLEASE 1-RELATED
Solyc01g109110	229.948	1.03989	0.125611	8.27867	1.25e-16	2.06e-15	(1 of 2) PTHR10218//PTHR10218:SF222 - GTP-BINDING PROTEIN ALPHA SUBUNIT // EXTRA-LARGE GUANINE NUCLEOTIDE-BINDING PROTEIN 1
Solyc03g150117	49.8403	1.03807	0.292597	3.54778	0.000388494	0.00191071	(1 of 840) 2.7.7.49 - RNA-directed DNA polymerase / Revertase
Solyc12g011420	16.9918	1.03804	0.497928	2.08472	0.0370947	0.101035	(1 of 2) PTHR10774//PTHR10774:SF80 - EXTENDED SYNAPTOTAGMIN-RELATED // CALCIUM-DEPENDENT LIPID-BINDING DOMAIN-CONTAINING PROTEIN
Solyc01g150176	2829.21	1.03712	0.0484737	21.3956	1.47e-101	1.92e-99	(1 of 3) PTHR23201//PTHR23201:SF2 - EXTENSIN, PROLINE-RICH PROTEIN // GIBBERELLIN-REGULATED PROTEIN 1-RELATED
Solyc03g118140	23.4537	1.03625	0.466585	2.22092	0.0263564	0.0760565	(1 of 2) KOG3808 - Uncharacterized conserved protein
Solyc04g007390	361.001	1.03608	0.148419	6.98076	2.94e-12	3.75e-11	(1 of 4) PTHR27005:SF28 - PROTEIN KINASE-LIKE PROTEIN
Solyc05g012210	115.983	1.03445	0.213227	4.85143	1.23e-06	9.2e-06	(1 of 1) PF07897//PF16136 - Ethylene-responsive binding factor-associated repression (EAR) // Putative nuclear localisation signal (NINJA_B)
Solyc06g054590	45.5451	1.03426	0.336728	3.0715	0.00212985	0.00876114	#N/A
Solyc03g113430	321.331	1.03281	0.122662	8.41996	3.77e-17	6.48e-16	(1 of 1) PTHR11654//PTHR11654:SF169 - OLIGOPEPTIDE TRANSPORTER-RELATED // SUBFAMILY NOT NAMED
Solyc01g090920	15.5426	1.03249	0.512357	2.01518	0.0438861	0.115523	(1 of 108) PF13499 - EF-hand domain pair (EF-hand_7)
Solyc01g098730	256.722	1.03119	0.127688	8.07584	6.7e-16	1.07e-14	#N/A
Solyc04g082500	548.149	1.03093	0.105732	9.75042	1.84e-22	4.16e-21	(1 of 30) 2.7.10.2//2.7.11.1 - Non-specific protein-tyrosine kinase / Cytoplasmic protein tyrosine kinase // Non-specific serine/threonine protein kinase / Threonine-specific protein kinase
Solyc03g121270	541.803	1.03063	0.104987	9.81675	9.54e-23	2.19e-21	(1 of 2) PTHR11014:SF55 - IAA-AMINO ACID HYDROLASE ILR1-LIKE 1-RELATED
Solyc06g069570	379.776	1.02962	0.125606	8.19724	2.46e-16	4.01e-15	(1 of 3) K18211 - synaptosomal-associated protein 25 (SNAP25)
Solyc06g084430	70.0481	1.02717	0.27611	3.72014	0.000199112	0.00103842	(1 of 8) IPR002119//IPR009072 - Histone H2A // Histone-fold
Solyc06g084770	44.5522	1.02549	0.377637	2.71553	0.0066169	0.0235598	#N/A
Solyc03g007210	67.5716	1.02526	0.236487	4.3354	1.45e-05	9.31e-05	(1 of 24) 3.1.4.46 - Glycerophosphodiester phosphodiesterase / Glycerophosphoryl diester phosphodiesterase
Solyc05g053500	388.569	1.02391	0.112039	9.13893	6.31e-20	1.26e-18	(1 of 1) PTHR10071//PTHR10071:SF173 - TRANSCRIPTION FACTOR GATA GATA BINDING FACTOR // SUBFAMILY NOT NAMED
Solyc03g082690	101.829	1.02261	0.24192	4.22705	2.37e-05	0.000146615	(1 of 1) KOG0166//KOG4224 - Karyopherin (importin) alpha // Armadillo repeat protein VAC8 required for vacuole fusion, inheritance and cytosol-to-vacuole protein targeting
Solyc03g112580	287.623	1.02195	0.145728	7.01269	2.34e-12	3.01e-11	(1 of 20) PF07714//PF08263//PF13855 - Protein tyrosine kinase (Pkinase_Tyr) // Leucine rich repeat N-terminal domain (LRRNT_2) // Leucine rich repeat (LRR_8)
Solyc01g102740	173.505	1.02078	0.178717	5.71175	1.12e-08	1.05e-07	(1 of 92) PF02365 - No apical meristem (NAM) protein (NAM)
Solyc05g050340	33.9037	1.01994	0.449018	2.2715	0.0231168	0.0684029	(1 of 85) PF03106 - WRKY DNA -binding domain (WRKY)
Solyc03g116090	39.6795	1.01985	0.307307	3.31867	0.000904478	0.00409991	#N/A
Solyc06g150130	1136.3	1.01811	0.0664091	15.3309	4.76e-53	2.84e-51	(1 of 31) PF02701 - Dof domain, zinc finger (zf-Dof)
Solyc02g093050	173.075	1.01803	0.182908	5.56576	2.61e-08	2.38e-07	(1 of 1) PTHR31282//PTHR31282:SF33 - FAMILY NOT NAMED // WRKY TRANSCRIPTION FACTOR 15-RELATED
Solyc01g100300	55.2324	1.01746	0.272642	3.73186	0.000190068	0.000995278	#N/A
Solyc09g098090	28.6918	1.01728	0.472853	2.15136	0.0314479	0.0880463	(1 of 2) PTHR11732//PTHR11732:SF12 - ALDO/KETO REDUCTASE // ALDO-KETO REDUCTASE 1-RELATED
Solyc05g055820	330.514	1.01643	0.112132	9.06457	1.25e-19	2.45e-18	(1 of 1) PTHR12725//PTHR12725:SF63 - HALOACID DEHALOGENASE-LIKE HYDROLASE // ALPHA-D-GLUCOSE-1-PHOSPHATE PHOSPHATASE YIHX
Solyc01g086800	318.881	1.01507	0.110691	9.17025	4.72e-20	9.51e-19	(1 of 18) K11253 - histone H3 (H3)
Solyc04g079880	47.8976	1.01407	0.328216	3.08965	0.00200392	0.00831704	(1 of 2) K13513 - lysocardiolipin and lysophospholipid acyltransferase (LCLAT1, AGPAT8)
Solyc01g095270	300.415	1.0109	0.12791	7.90319	2.72e-15	4.2e-14	(1 of 1) PTHR31094:SF2 - PROTEIN 2310061I04RIK
Solyc01g109250	218.028	1.01039	0.137285	7.3598	1.84e-13	2.56e-12	(1 of 28) PF14009 - Domain of unknown function (DUF4228) (DUF4228)
Solyc08g006770	32.5733	1.0102	0.466061	2.16752	0.0301952	0.0851062	(1 of 3) PTHR10209//PTHR10209:SF167 - OXIDOREDUCTASE, 2OG-FE II OXYGENASE FAMILY PROTEIN // SUBFAMILY NOT NAMED
Solyc04g050140	85.4253	1.00977	0.232164	4.34938	1.37e-05	8.77e-05	(1 of 2) PTHR17204//PTHR17204:SF30 - PRE-MRNA PROCESSING PROTEIN PRP39-RELATED // SUBFAMILY NOT NAMED
Solyc07g056320	89.7843	1.00963	0.235118	4.29415	1.75e-05	0.000110984	(1 of 1) PTHR15486//PTHR15486:SF0 - ANCIENT UBIQUITOUS PROTEIN // ANCIENT UBIQUITOUS PROTEIN 1
Solyc01g010250	65.2526	1.00783	0.251684	4.00433	6.22e-05	0.000358085	(1 of 2) PTHR11054:SF2 - 6-PHOSPHOGLUCONOLACTONASE 1-RELATED
Solyc02g091520	62.1785	1.00728	0.296659	3.3954	0.000685276	0.00320447	(1 of 3) PTHR23180//PTHR23180:SF285 - CENTAURIN/ARF // SUBFAMILY NOT NAMED
Solyc04g079940	306.563	1.00608	0.108129	9.30443	1.35e-20	2.79e-19	(1 of 92) PF02365 - No apical meristem (NAM) protein (NAM)
Solyc06g082920	493.245	1.00556	0.0924336	10.8788	1.46e-27	4.06e-26	(1 of 182) IPR000719//IPR001245//IPR002290//IPR011009//IPR020635 - Protein kinase domain // Serine-threonine/tyrosine-protein kinase catalytic domain // Serine/threonine/dual specificity protein kinase, catalytic domain // Protein kinase-like domain // Tyrosine-protein kinase, catalytic domain
Solyc10g008280	209.325	1.00443	0.144739	6.93958	3.93e-12	4.94e-11	(1 of 2) PTHR24056//PTHR24056:SF234 - CELL DIVISION PROTEIN KINASE // PROTEIN KINASE FAMILY PROTEIN
Solyc07g062500	309.982	1.00427	0.136196	7.37376	1.66e-13	2.31e-12	(1 of 4) PTHR24282//PTHR24282:SF21 - CYTOCHROME P450 FAMILY MEMBER // SUBFAMILY NOT NAMED
Solyc01g081250	95.8678	1.00358	0.250895	4.00002	6.33e-05	0.000364205	(1 of 6) PTHR11260//PTHR11260:SF254 - GLUTATHIONE S-TRANSFERASE, GST, SUPERFAMILY, GST DOMAIN CONTAINING // GLUTATHIONE S-TRANSFERASE U8
Solyc01g087810	240.613	1.00275	0.133786	7.49519	6.62e-14	9.47e-13	(1 of 5) PTHR10795//PTHR10795:SF446 - PROPROTEIN CONVERTASE SUBTILISIN/KEXIN // SUBFAMILY NOT NAMED
Solyc09g061860	1420.13	1.00258	0.0644948	15.5451	1.72e-54	1.06e-52	(1 of 4) K05841 - sterol 3beta-glucosyltransferase [EC:2.473] Glc b1-3 sterol (E2.473)
Solyc03g122340	3437.67	1.00249	0.042221	23.7438	1.27e-124	2.13e-122	(1 of 2) PTHR11771:SF38 - LIPOXYGENASE 3, CHLOROPLASTIC-RELATED
Solyc04g081450	34.8419	1.00157	0.371598	2.6953	0.00703252	0.0248069	#N/A
Solyc06g007240	31.3935	-1.00233	0.430279	-2.3295	0.0198326	0.0601543	(1 of 2) PTHR12329:SF15 - BAG FAMILY MOLECULAR CHAPERONE REGULATOR 4
Solyc08g080890	79.6981	-1.00256	0.27582	-3.63484	0.000278155	0.00140833	(1 of 3) K17686 - Cu+-exporting ATPase (copA, ATP7)
Solyc04g054740	106326	-1.00428	0.0300327	-33.4396	3.65e-245	1.78e-242	(1 of 3) K01858 - myo-inositol-1-phosphate synthase (E5.5.1.4, INO1)
Solyc04g071340	6675.95	-1.00489	0.0322117	-31.1965	1.19e-213	4.2e-211	#N/A
Solyc03g080100	100.74	-1.00559	0.302961	-3.31922	0.000902705	0.0040929	(1 of 2) PTHR22814:SF51 - HEAVY METAL TRANSPORT/DETOXIFICATION DOMAIN-CONTAINING PROTEIN
Solyc02g031920	248.987	-1.00639	0.145878	-6.89886	5.24e-12	6.53e-11	#N/A
Solyc09g098510	1809.81	-1.00682	0.055091	-18.2757	1.29e-74	1.12e-72	(1 of 7) PF04554 - Extensin-like region (Extensin_2)
Solyc01g106650	31.4422	-1.0069	0.42646	-2.36106	0.0182226	0.0561101	(1 of 1) PTHR31062//PTHR31062:SF37 - FAMILY NOT NAMED // XYLOGLUCAN ENDOTRANSGLUCOSYLASE/HYDROLASE PROTEIN 10-RELATED
Solyc02g024070	656.738	-1.00967	0.0894282	-11.2903	1.47e-29	4.45e-28	(1 of 4) IPR001356//IPR002913//IPR009057//IPR013978//IPR023393 - Homeobox domain // START domain // Homeodomain-like // MEKHLA // START-like domain
Solyc01g107100	47.9016	-1.0108	0.359914	-2.80845	0.00497804	0.0184051	#N/A
Solyc07g005840	623.606	-1.01135	0.0900591	-11.2298	2.91e-29	8.71e-28	(1 of 1) IPR001841//IPR027934//IPR029044 - Zinc finger, RING-type // Cellulose synthase, RING-type zinc finger // Nucleotide-diphospho-sugar transferases
Solyc03g114790	52.09	-1.01205	0.291766	-3.46869	0.000523009	0.00250539	(1 of 3) 39.5 - Beta-aspartyl-peptidase
Solyc10g086720	64.3412	-1.01238	0.3366	-3.00766	0.0026327	0.0105343	(1 of 2) PTHR11556//PTHR11556:SF16 - FRUCTOSE-1,6-BISPHOSPHATASE-RELATED // FRUCTOSE-1,6-BISPHOSPHATASE, CHLOROPLASTIC
Solyc02g032940	227.257	-1.01248	0.147571	-6.86096	6.84e-12	8.48e-11	(1 of 3) PTHR13683//PTHR13683:SF286 - ASPARTYL PROTEASES // ASPARTIC PROTEINASE A1-RELATED
Solyc02g085220	324.643	-1.015	0.121897	-8.32671	8.31e-17	1.4e-15	(1 of 2) PTHR12894//PTHR12894:SF10 - CNH DOMAIN CONTAINING // VAM6/VPS39-LIKE PROTEIN
Solyc04g082290	751.783	-1.01596	0.0911386	-11.1474	7.37e-29	2.17e-27	#N/A
Solyc02g077400	31.0963	-1.01708	0.375072	-2.71168	0.00669433	0.0238	(1 of 1) PTHR24072//PTHR24072:SF167 - RHO FAMILY GTPASE // RAC-LIKE GTP-BINDING PROTEIN ARAC2
Solyc09g018170	1534.8	-1.01873	0.0608772	-16.7342	7.38e-63	5.29e-61	(1 of 1) PTHR13902//PTHR13902:SF68 - SERINE/THREONINE-PROTEIN KINASE WNK WITH NO LYSINE -RELATED // SUBFAMILY NOT NAMED
Solyc08g061930	670.296	-1.01921	0.0857191	-11.8901	1.33e-32	4.6e-31	(1 of 8) K00279 - cytokinin dehydrogenase (CKX)
Solyc09g083003	25.8474	-1.02028	0.426045	-2.39478	0.0166302	0.0520775	(1 of 3) K10773 - endonuclease III (NTH)
Solyc10g080340	192.742	-1.02469	0.176056	-5.82025	5.88e-09	5.68e-08	(1 of 3) PTHR11206:SF102 - MATE EFFLUX FAMILY PROTEIN
Solyc11g069540	191.655	-1.02771	0.167439	-6.13779	8.37e-10	8.83e-09	(1 of 1) PTHR11132//PTHR11132:SF115 - SOLUTE CARRIER FAMILY 35 // SUBFAMILY NOT NAMED
Solyc01g088780	42.6821	-1.02818	0.369583	-2.782	0.00540252	0.019748	(1 of 1) PTHR24072//PTHR24072:SF160 - RHO FAMILY GTPASE // RAC-LIKE GTP-BINDING PROTEIN ARAC9
Solyc08g016500	32.7345	-1.02845	0.420856	-2.44371	0.014537	0.0464577	(1 of 1) KOG0500 - Cyclic nucleotide-gated cation channel CNGA1-3 and related proteins
Solyc06g005795	20.5016	-1.02867	0.446793	-2.30234	0.0213162	0.0639771	(1 of 6) PTHR33076:SF1 - NON-SPECIFIC LIPID-TRANSFER PROTEIN 10-RELATED
Solyc06g069600	456.055	-1.02867	0.112805	-9.11909	7.58e-20	1.5e-18	(1 of 2) PTHR12565//PTHR12565:SF165 - STEROL REGULATORY ELEMENT-BINDING PROTEIN // TRANSCRIPTION FACTOR PIF7
Solyc10g086390	342.55	-1.02998	0.115841	-8.89135	6.04e-19	1.15e-17	(1 of 5) PTHR24320//PTHR24320:SF81 - FAMILY NOT NAMED // NAD(P)-BINDING ROSSMANN-FOLD SUPERFAMILY PROTEIN
Solyc11g065820	105.164	-1.03452	0.247878	-4.17348	3e-05	0.000181697	(1 of 2) PTHR11206:SF128 - MATE EFFLUX FAMILY PROTEIN 1
Solyc10g024360	569.821	-1.03454	0.10176	-10.1665	2.8e-24	6.82e-23	(1 of 2) PTHR10217//PTHR10217:SF493 - VOLTAGE AND LIGAND GATED POTASSIUM CHANNEL // POTASSIUM CHANNEL AKT2/3
Solyc02g092970	57.5743	-1.03616	0.299428	-3.46047	0.00053924	0.00257358	(1 of 1) PTHR11711//PTHR11711:SF184 - ADP RIBOSYLATION FACTOR-RELATED // SUBFAMILY NOT NAMED
Solyc07g053270	199.332	-1.03719	0.166232	-6.23943	4.39e-10	4.74e-09	(1 of 2) 2.7.1.26 - Riboflavin kinase / RFK
Solyc02g078160	59.5588	-1.03971	0.322109	-3.22784	0.00124729	0.0054486	(1 of 14) PF04720 - PDDEXK-like family of unknown function (PDDEXK_6)
Solyc02g092410	29.7173	-1.04324	0.375709	-2.77672	0.00549102	0.020039	(1 of 3) 2.7.1.25 - Adenylyl-sulfate kinase / APS kinase
Solyc07g018290	29.8351	-1.04372	0.405365	-2.57476	0.0100308	0.0337918	(1 of 1) PTHR32467//PTHR32467:SF23 - FAMILY NOT NAMED // AP2-LIKE ETHYLENE-RESPONSIVE TRANSCRIPTION FACTOR AIL5
Solyc10g005060	441.538	-1.04432	0.0982407	-10.6302	2.16e-26	5.78e-25	(1 of 3) 2.68 - Caffeate O-methyltransferase
Solyc08g081455	50.4099	-1.04527	0.347172	-3.01081	0.00260555	0.0104372	#N/A
Solyc01g005590	1910.24	-1.04575	0.14191	-7.36907	1.72e-13	2.39e-12	#N/A
Solyc08g076883	202.475	-1.04873	0.168723	-6.21568	5.11e-10	5.5e-09	(1 of 5) IPR000817 - Prion protein
Solyc01g088030	43.832	-1.04977	0.345444	-3.03889	0.00237452	0.00964449	(1 of 1) PTHR20208//PTHR20208:SF13 - FAMILY NOT NAMED // EMB|CAB76036.1
Solyc03g120020	3165.14	-1.05264	0.0407302	-25.8441	2.83e-147	5.81e-145	(1 of 2) PTHR11453//PTHR11453:SF31 - ANION EXCHANGE PROTEIN // SUBFAMILY NOT NAMED
Solyc01g108050	17.397	-1.05329	0.526549	-2.00037	0.0454601	0.118732	#N/A
Solyc04g077010	789.133	-1.0535	0.0897512	-11.738	8.14e-32	2.72e-30	(1 of 3) IPR000719//IPR001611//IPR002290//IPR003591//IPR011009//IPR020635 - Protein kinase domain // Leucine-rich repeat // Serine/threonine/dual specificity protein kinase, catalytic domain // Leucine-rich repeat, typical subtype // Protein kinase-like domain // Tyrosine-protein kinase, catalytic domain
Solyc01g087070	20.0918	-1.05392	0.487223	-2.16312	0.030532	0.0858952	(1 of 6) K05863 - solute carrier family 25 (mitochondrial adenine nucleotide translocator), member 4/5/6/31 (SLC25A4S, ANT)
Solyc11g020640	12.6973	-1.0598	0.534724	-1.98196	0.0474842	0.122863	(1 of 6) 2.232 - Methanol O-anthraniloyltransferase
Solyc08g082190	23331.5	-1.05991	0.0691455	-15.3287	4.92e-53	2.93e-51	#N/A
Solyc12g005955	22.2467	-1.06002	0.474469	-2.23412	0.0254751	0.0739983	#N/A
Solyc10g007820	31.7307	-1.0602	0.360435	-2.94144	0.00326693	0.0127333	(1 of 1) PTHR12300:SF27 - HVA22-LIKE PROTEIN F
Solyc01g091660	108.671	-1.06258	0.191574	-5.54658	2.91e-08	2.65e-07	(1 of 2) 1.145 - 3-beta-hydroxy-Delta(5)-steroid dehydrogenase / Progesterone reductase
Solyc01g080290	368.641	-1.06274	0.135749	-7.82875	4.93e-15	7.47e-14	(1 of 1) PTHR33294//PTHR33294:SF3 - FAMILY NOT NAMED // AWPM-19-LIKE PROTEIN
Solyc03g113510	16.0901	-1.06285	0.47037	-2.25961	0.0238454	0.0701455	(1 of 1) PTHR34776:SF1 - F17F16.3 PROTEIN
Solyc07g008200	97.7803	-1.06396	0.260308	-4.0873	4.36e-05	0.000257767	(1 of 2) PTHR10332//PTHR10332:SF35 - EQUILIBRATIVE NUCLEOSIDE TRANSPORTER // EQUILIBRATIVE NUCLEOTIDE TRANSPORTER 8
Solyc09g010380	1225.19	-1.06407	0.0647921	-16.4228	1.31e-60	9.12e-59	(1 of 1) PTHR10286:SF13 - INORGANIC PYROPHOSPHATASE-LIKE PROTEIN
Solyc03g031730	29.0882	-1.06471	0.518715	-2.0526	0.0401115	0.107532	(1 of 4) PTHR10353:SF27 - BETA-GLUCOSIDASE 45-RELATED
Solyc05g053370	41.7267	-1.06496	0.472546	-2.25367	0.0242168	0.070983	(1 of 1) PTHR11040//PTHR11040:SF26 - ZINC/IRON TRANSPORTER // ZINC TRANSPORTER 6, CHLOROPLASTIC
Solyc02g088940	143.582	-1.065	0.227548	-4.6803	2.86e-06	2.04e-05	(1 of 4) K01937 - CTP synthase (pyrG, CTPS)
Solyc06g008820	79.1533	-1.06625	0.287498	-3.70873	0.000208304	0.00108216	(1 of 3) PTHR10110:SF117 - SODIUM/HYDROGEN EXCHANGER 1-RELATED
Solyc03g121540	920.137	-1.06629	0.0783128	-13.6157	3.23e-42	1.44e-40	(1 of 2) IPR000922//IPR001944//IPR008979//IPR013529//IPR017853 - D-galactoside/L-rhamnose binding SUEL lectin domain // Glycoside hydrolase, family 35 // Galactose-binding domain-like // Glycoside hydrolase, family 42, N-terminal // Glycoside hydrolase superfamily
Solyc01g096960	108.251	-1.06638	0.208859	-5.10575	3.29e-07	2.65e-06	(1 of 2) PTHR11527//PTHR11527:SF151 - SMALL HEAT-SHOCK PROTEIN HSP20 FAMILY // SUBFAMILY NOT NAMED
Solyc05g054480	493.231	-1.06692	0.109553	-9.73879	2.06e-22	4.64e-21	(1 of 5) PTHR11937//PTHR11937:SF255 - ACTIN // SUBFAMILY NOT NAMED
Solyc05g021530	23.2716	-1.0692	0.537937	-1.9876	0.0468565	0.121594	#N/A
Solyc02g036430	32.7538	-1.06929	0.390711	-2.73678	0.00620438	0.0223308	(1 of 2) PTHR31989//PTHR31989:SF6 - FAMILY NOT NAMED // F12P19.8 PROTEIN
Solyc11g066950	524.871	-1.0711	0.108042	-9.91372	3.63e-23	8.52e-22	(1 of 4) PF07876 - Stress responsive A/B Barrel Domain (Dabb)
Solyc01g102400	435.472	-1.07135	0.117332	-9.1309	6.79e-20	1.35e-18	(1 of 11) 1.15 - Superoxide dismutase
Solyc09g065560	855.392	-1.07193	0.0958826	-11.1796	5.13e-29	1.53e-27	(1 of 2) PTHR11814//PTHR11814:SF60 - SULFATE TRANSPORTER // SULFATE TRANSPORTER 3.1-RELATED
Solyc02g093330	190.083	-1.07332	0.195027	-5.50342	3.73e-08	3.35e-07	(1 of 4) K14297 - nuclear pore complex protein Nup98-Nup96 (NUP98, ADAR2, NUP116)
Solyc03g112630	121.897	-1.07509	0.2093	-5.13662	2.8e-07	2.28e-06	(1 of 1) PTHR23322//PTHR23322:SF32 - FAS-ASSOCIATED PROTEIN // SUBFAMILY NOT NAMED
Solyc01g005400	104.041	-1.07665	0.213454	-5.04396	4.56e-07	3.62e-06	(1 of 6) 1.11.2.3 - Plant seed peroxygenase / Soybean peroxygenase
Solyc12g007060	58.4587	-1.07743	0.394726	-2.72956	0.00634182	0.0227348	#N/A
Solyc04g058180	23.9689	-1.08022	0.520454	-2.07553	0.037937	0.102871	(1 of 1) PTHR10108//PTHR10108:SF897 - METHYLTRANSFERASE // SUBFAMILY NOT NAMED
Solyc01g100120	46.3769	-1.08135	0.355652	-3.04049	0.00236195	0.00960857	(1 of 11) K10406 - kinesin family member C2/C3 (KIFC2_3)
Solyc01g095690	371.623	-1.08317	0.136353	-7.94392	1.96e-15	3.05e-14	(1 of 66) PF01535//PF13041//PF14432 - PPR repeat (PPR) // PPR repeat family (PPR_2) // DYW family of nucleic acid deaminases (DYW_deaminase)
Solyc05g012325	639.087	-1.08421	0.0885411	-12.2453	1.78e-34	6.38e-33	(1 of 4) PF07168 - Ureide permease (Ureide_permease)
Solyc01g100640	25.8617	-1.08509	0.536392	-2.02295	0.0430783	0.113879	(1 of 3) PTHR11465//PTHR11465:SF19 - CATALASE // SUBFAMILY NOT NAMED
Solyc01g008510	32.211	-1.08521	0.458691	-2.36588	0.0179871	0.0554609	#N/A
Solyc03g081260	477.822	-1.08532	0.11452	-9.47718	2.61e-21	5.61e-20	(1 of 7) PTHR10795:SF316 - SERINE PROTEASE-LIKE PROTEIN-RELATED
Solyc04g076140	66.4469	-1.0856	0.271879	-3.99296	6.53e-05	0.000373914	(1 of 1) PTHR23176:SF42 - RHO GTPASE-ACTIVATING PROTEIN REN1
Solyc01g087050	22.8341	-1.09205	0.473668	-2.30552	0.0211377	0.0635468	(1 of 5) PTHR10593//PTHR10593:SF27 - SERINE/THREONINE-PROTEIN KINASE RIO // SUBFAMILY NOT NAMED
Solyc03g005160	23.3741	-1.09273	0.502275	-2.17556	0.0295882	0.0836315	(1 of 3) PTHR10638//PTHR10638:SF40 - COPPER AMINE OXIDASE // AMINE OXIDASE
Solyc11g045100	317.348	-1.09385	0.123855	-8.83173	1.03e-18	1.93e-17	#N/A
Solyc01g005000	927.621	-1.09494	0.0794596	-13.7798	3.37e-43	1.57e-41	(1 of 5) 4.15 - Glutamate decarboxylase / L-glutamate 1-carboxy-lyase
Solyc11g012690	179.102	-1.09717	0.184115	-5.95919	2.53e-09	2.54e-08	(1 of 2) PTHR22814//PTHR22814:SF94 - COPPER TRANSPORT PROTEIN ATOX1-RELATED // SUBFAMILY NOT NAMED
Solyc07g014680	360.086	-1.09996	0.11419	-9.63267	5.82e-22	1.29e-20	(1 of 2) PF02386 - Cation transport protein (TrkH)
Solyc01g098130	316.484	-1.10068	0.142354	-7.732	1.06e-14	1.57e-13	(1 of 62) IPR013783 - Immunoglobulin-like fold
Solyc01g086720	111.599	-1.10284	0.204163	-5.40177	6.6e-08	5.77e-07	(1 of 2) PTHR10024//PTHR10024:SF256 - SYNAPTOTAGMIN // C2 CALCIUM/LIPID-BINDING PLANT PHOSPHORIBOSYLTRANSFERASE FAMILY PROTEIN
Solyc04g063390	79.8461	-1.10362	0.281556	-3.91971	8.87e-05	0.00049697	(1 of 2) PTHR24078//PTHR24078:SF219 - DNAJ HOMOLOG SUBFAMILY C MEMBER // DNAJ HEAT SHOCK N-TERMINAL DOMAIN-CONTAINING PROTEIN
Solyc02g065090	27.2857	-1.10372	0.386291	-2.85722	0.00427365	0.0161009	(1 of 9) 3.26 - Galactolipase
Solyc10g039290	936.167	-1.10611	0.0802292	-13.7869	3.06e-43	1.43e-41	(1 of 2) PTHR11654//PTHR11654:SF110 - OLIGOPEPTIDE TRANSPORTER-RELATED // SUBFAMILY NOT NAMED
Solyc10g006190	148.613	-1.10699	0.214248	-5.16686	2.38e-07	1.95e-06	(1 of 7) IPR007216//IPR016024 - Rcd1/Caf40 // Armadillo-type fold
Solyc01g098110	1830.09	-1.10772	0.0603409	-18.3576	2.87e-75	2.55e-73	(1 of 1) PTHR22753:SF1 - TRANSMEMBRANE PROTEIN 68
Solyc03g070380	21.1385	-1.10788	0.484962	-2.28446	0.0223447	0.0665878	(1 of 4) 3.78 - Polyneuridine-aldehyde esterase / Polyneuridine aldehyde esterase
Solyc04g076660	43.2165	-1.1079	0.351138	-3.15518	0.00160401	0.00680112	(1 of 5) PTHR32018:SF1 - F21M12.27 PROTEIN-RELATED
Solyc01g111880	384.656	-1.1098	0.113181	-9.80553	1.07e-22	2.44e-21	(1 of 1) IPR000719//IPR001245//IPR002912//IPR011009 - Protein kinase domain // Serine-threonine/tyrosine-protein kinase catalytic domain // ACT domain // Protein kinase-like domain
Solyc07g045140	53.7428	-1.1103	0.314177	-3.53399	0.000409342	0.00200149	(1 of 1) PTHR31133:SF2 - EXPRESSED PROTEIN
Solyc10g086570	5968.44	-1.11162	0.0433162	-25.6628	3.04e-145	6.17e-143	(1 of 31) IPR001305 - Heat shock protein DnaJ, cysteine-rich domain
Solyc02g086930	1872.45	-1.11228	0.0701295	-15.8603	1.19e-56	7.66e-55	(1 of 1) PTHR24326//PTHR24326:SF136 - FAMILY NOT NAMED // HOMEOBOX-LEUCINE ZIPPER PROTEIN ATHB-54-RELATED
Solyc01g112120	54.8042	-1.11452	0.28311	-3.9367	8.26e-05	0.000465826	(1 of 1) IPR012143//IPR020946 - Dimethylaniline monooxygenase, N-oxide-forming // Flavin monooxygenase-like
Solyc02g087520	62.2338	-1.11534	0.285197	-3.91077	9.2e-05	0.000513967	(1 of 32) PF00314 - Thaumatin family (Thaumatin)
Solyc11g007600	59.8353	-1.11729	0.247788	-4.50905	6.51e-06	4.4e-05	(1 of 2) PTHR32044:SF21 - MANNAN SYNTHASE 7-RELATED
Solyc01g100920	156.653	-1.11731	0.220849	-5.05917	4.21e-07	3.36e-06	(1 of 40) IPR000620//IPR030184 - EamA domain // WAT1-related protein
Solyc10g008440	22.3363	-1.11994	0.465726	-2.40472	0.0161848	0.050815	(1 of 2) PTHR31692//PTHR31692:SF5 - FAMILY NOT NAMED // EXPANSIN-B1-RELATED
Solyc09g089740	19.012	-1.12065	0.472055	-2.37399	0.0175972	0.054537	(1 of 5) PTHR10209//PTHR10209:SF156 - OXIDOREDUCTASE, 2OG-FE II OXYGENASE FAMILY PROTEIN // SUBFAMILY NOT NAMED
Solyc12g094380	138.842	-1.12199	0.201255	-5.57496	2.48e-08	2.26e-07	(1 of 288) IPR012336 - Thioredoxin-like fold
Solyc09g010800	55246.7	-1.12226	0.0235511	-47.652	0	0	#N/A
Solyc01g080260	164.189	-1.12412	0.165197	-6.8047	1.01e-11	1.24e-10	(1 of 1) PTHR33115//PTHR33115:SF3 - FAMILY NOT NAMED // ARM REPEAT SUPERFAMILY PROTEIN-RELATED
Solyc06g067910	70.9546	-1.12434	0.298183	-3.77063	0.000162837	0.000863967	(1 of 8) PF04862 - Protein of unknown function (DUF642) (DUF642)
Solyc10g050160	334.33	-1.1245	0.15287	-7.35589	1.9e-13	2.63e-12	(1 of 2) PTHR10509//PTHR10509:SF23 - O-METHYLTRANSFERASE-RELATED // SUBFAMILY NOT NAMED
Solyc04g082710	1255.94	-1.12465	0.0762901	-14.7417	3.48e-49	1.85e-47	(1 of 2) 3.4.22.6 - Chymopapain / Papaya proteinase II
Solyc05g010680	39.0331	-1.12636	0.404254	-2.78627	0.00533176	0.0195249	(1 of 11) KOG1552 - Predicted alpha/beta hydrolase
Solyc05g013760	41.5026	-1.12772	0.317573	-3.55105	0.0003837	0.00189022	(1 of 1) PTHR31852:SF49 - F3F19.7-RELATED
Solyc12g009800	195.599	-1.12779	0.163832	-6.88378	5.83e-12	7.25e-11	(1 of 3) 3.1.3.2//3.1.3.41//3.1.3.60 - Acid phosphatase / Phosphomonoesterase // 4-nitrophenylphosphatase // Phosphoenolpyruvate phosphatase
Solyc01g088250	260.531	-1.12953	0.157637	-7.16538	7.76e-13	1.03e-11	(1 of 1) PTHR32295//PTHR32295:SF35 - FAMILY NOT NAMED // PROTEIN IQ-DOMAIN 11
Solyc07g056260	701.323	-1.13106	0.0904262	-12.5081	6.74e-36	2.51e-34	(1 of 1) PTHR12741:SF16 - CALLOSE SYNTHASE 7-RELATED
Solyc09g098180	107.631	-1.13291	0.234462	-4.83194	1.35e-06	1.01e-05	(1 of 2) PTHR13903//PTHR13903:SF8 - PIRIN-RELATED // PIRIN
Solyc07g032155	43.1495	-1.13444	0.468067	-2.42367	0.0153645	0.0486788	#N/A
Solyc07g063575	25.8062	-1.13457	0.459765	-2.46772	0.0135978	0.0438835	#N/A
Solyc05g006980	91.9832	-1.1368	0.287774	-3.95031	7.8e-05	0.000441876	(1 of 52) K09338 - homeobox-leucine zipper protein (HD-ZIP)
Solyc07g063350	98.0459	-1.13748	0.24409	-4.66009	3.16e-06	2.24e-05	(1 of 2) PTHR31008:SF6 - CSL1
Solyc02g067950	40.1552	-1.14131	0.394106	-2.89594	0.0037802	0.0144469	(1 of 2) PTHR31358:SF12 - TPX2 (TARGETING PROTEIN FOR XKLP2) PROTEIN FAMILY
Solyc03g114940	1306.72	-1.14284	0.0629091	-18.1665	9.51e-74	8.1e-72	(1 of 1) PTHR24298:SF112 - CYTOCHROME P450 78A5-RELATED
Solyc01g111280	62.6751	-1.1451	0.351264	-3.25995	0.0011143	0.00493333	(1 of 5) PF00098//PF00313 - Zinc knuckle (zf-CCHC) // 'Cold-shock' DNA-binding domain (CSD)
Solyc01g094690	1907.36	-1.14547	0.109193	-10.4902	9.58e-26	2.49e-24	(1 of 4) PTHR19139//PTHR19139:SF169 - AQUAPORIN TRANSPORTER // AQUAPORIN PIP1-4-RELATED
Solyc02g070420	53.9137	-1.14566	0.309947	-3.6963	0.000218766	0.00113177	#N/A
Solyc06g066010	176.453	-1.14821	0.168559	-6.81193	9.63e-12	1.19e-10	(1 of 4) K02109 - F-type H+-transporting ATPase subunit b (ATPF0B, atpF)
Solyc05g052950	918.894	-1.14933	0.0831687	-13.8192	1.95e-43	9.15e-42	(1 of 1) PTHR22870//PTHR22870:SF172 - REGULATOR OF CHROMOSOME CONDENSATION // REGULATOR OF CHROMOSOME CONDENSATION (RCC1) FAMILY PROTEIN
Solyc02g077030	248.672	-1.15125	0.12328	-9.33855	9.77e-21	2.05e-19	(1 of 31) 3.32 - Phospholipase A(1) / Phospholipase A1
Solyc04g058150	5980.08	-1.15283	0.219612	-5.2494	1.53e-07	1.28e-06	(1 of 5) PF01439 - Metallothionein (Metallothio_2)
Solyc11g013300	74.8364	-1.1549	0.27887	-4.14136	3.45e-05	0.000207178	(1 of 1) PTHR31048:SF26 - PATHOGENESIS-RELATED THAUMATIN SUPERFAMILY PROTEIN
Solyc05g005550	13.8805	-1.15501	0.562827	-2.05216	0.0401543	0.107599	(1 of 15) PF03181 - BURP domain (BURP)
Solyc11g018750	15.8036	-1.15726	0.569563	-2.03184	0.0421703	0.112003	#N/A
Solyc01g005150	62.0264	-1.15911	0.337737	-3.432	0.000599152	0.0028333	(1 of 1) PTHR10106:SF15 - TRANSMEMBRANE ASCORBATE FERRIREDUCTASE 3-RELATED
Solyc01g109230	76.6471	-1.16099	0.282334	-4.11212	3.92e-05	0.000233463	(1 of 1) PTHR13871:SF51 - CYSTEINE/HISTIDINE-RICH C1 DOMAIN FAMILY PROTEIN
Solyc02g031750	22.4429	-1.16137	0.496216	-2.34044	0.0192608	0.0586863	(1 of 34) PF14299 - Phloem protein 2 (PP2)
Solyc06g035760	16.247	-1.16398	0.531719	-2.18909	0.0285901	0.0813834	(1 of 19) PTHR24298:SF122 - CYTOCHROME P450 MONOOXYGENASE-LIKE PROTEIN
Solyc02g088320	16.4777	-1.16455	0.575387	-2.02395	0.0429758	0.113674	(1 of 4) PTHR31558//PTHR31558:SF1 - FAMILY NOT NAMED // F7A19.6 PROTEIN-RELATED
Solyc06g054070	65.822	-1.1661	0.327081	-3.56516	0.000363633	0.00179923	(1 of 49) PF14368 - Probable lipid transfer (LTP_2)
Solyc11g044910	359.375	-1.16652	0.124286	-9.38574	6.25e-21	1.32e-19	(1 of 1) PTHR30620//PTHR30620:SF50 - PERIPLASMIC BETA-GLUCOSIDASE-RELATED // BETA-D-XYLOSIDASE 1
Solyc08g007540	651.175	-1.16685	0.0930847	-12.5353	4.78e-36	1.8e-34	(1 of 2) PTHR31096//PTHR31096:SF6 - FAMILY NOT NAMED // ACR7-RELATED
Solyc01g068410	17.3545	-1.16717	0.540893	-2.15785	0.0309395	0.0868251	(1 of 2) PTHR31752//PTHR31752:SF2 - FAMILY NOT NAMED // AUXIN EFFLUX CARRIER COMPONENT 8-RELATED
Solyc09g066280	263.439	-1.16726	0.145312	-8.03279	9.53e-16	1.51e-14	(1 of 1) PTHR13902//PTHR13902:SF55 - SERINE/THREONINE-PROTEIN KINASE WNK WITH NO LYSINE -RELATED // TRANSCRIPTION FACTOR EMB1444-RELATED
Solyc06g050920	69.2374	-1.16811	0.26954	-4.3337	1.47e-05	9.37e-05	(1 of 5) PTHR32285:SF62 - PROTEIN TRICHOME BIREFRINGENCE-LIKE 33
Solyc10g078550	918.678	-1.16906	0.0845447	-13.8277	1.74e-43	8.18e-42	(1 of 3) K00261 - glutamate dehydrogenase (NAD(P)+) (GLUD1_2, gdhA)
Solyc03g070440	105.462	-1.17117	0.241055	-4.85851	1.18e-06	8.9e-06	(1 of 2) PTHR31673:SF2 - COBRA-LIKE PROTEIN 4
Solyc05g052450	22.4302	-1.17432	0.560848	-2.09382	0.0362758	0.0992539	(1 of 5) PTHR32285//PTHR32285:SF62 - FAMILY NOT NAMED // PROTEIN TRICHOME BIREFRINGENCE-LIKE 33
Solyc03g117540	104.839	-1.17596	0.235185	-5.00014	5.73e-07	4.51e-06	(1 of 1) K05674 - ATP-binding cassette, subfamily C (CFTR/MRP), member 10 (ABCC10)
Solyc02g089130	246.125	-1.17718	0.132765	-8.86662	7.54e-19	1.42e-17	(1 of 2) PTHR31673//PTHR31673:SF2 - FAMILY NOT NAMED // COBRA-LIKE PROTEIN 4
Solyc01g111840	78.5802	-1.17831	0.233118	-5.05458	4.31e-07	3.44e-06	(1 of 5) KOG2816 - Predicted transporter ADD1 (major facilitator superfamily)
Solyc08g013730	2629.99	-1.17865	0.050564	-23.31	3.51e-120	5.66e-118	(1 of 1) PTHR19139:SF102 - AQUAPORIN NIP5-1-RELATED
Solyc01g066860	294.309	-1.17898	0.136501	-8.63714	5.76e-18	1.04e-16	(1 of 96) IPR000209 - Peptidase S8/S53 domain
Solyc07g053590	23.1921	-1.17951	0.583354	-2.02195	0.0431812	0.114101	(1 of 1) PTHR31079:SF6 - NAC DOMAIN CONTAINING PROTEIN 73
Solyc10g076900	18.1173	-1.1809	0.518689	-2.27671	0.0228037	0.0676206	(1 of 3) PTHR24349//PTHR24349:SF81 - SERINE/THREONINE-PROTEIN KINASE // CALCIUM-DEPENDENT PROTEIN KINASE 20
Solyc11g072220	42.1171	-1.18204	0.314779	-3.75514	0.000173243	0.000915139	(1 of 2) PTHR12606//PTHR12606:SF38 - SENTRIN/SUMO-SPECIFIC PROTEASE // SUBFAMILY NOT NAMED
Solyc04g014800	302.825	-1.18229	0.131571	-8.98595	2.57e-19	4.95e-18	(1 of 3) K10047 - inositol-phosphate phosphatase / L-galactose 1-phosphate phosphatase (VTC4)
Solyc05g054590	424.398	-1.18246	0.102229	-11.5667	6.08e-31	1.95e-29	(1 of 3) PTHR10366//PTHR10366:SF323 - NAD DEPENDENT EPIMERASE/DEHYDRATASE // SUBFAMILY NOT NAMED
Solyc05g051900	263.6	-1.18536	0.137511	-8.62011	6.69e-18	1.2e-16	(1 of 2) PTHR23505:SF15 - MAJOR FACILITATOR PROTEIN
Solyc12g006505	29.7169	-1.18549	0.4106	-2.8872	0.00388686	0.0148012	(1 of 3) 5.4.99.55 - Delta-amyrin synthase
Solyc07g032170	62.2402	-1.18679	0.364921	-3.25218	0.00114525	0.0050542	(1 of 2) PTHR10992//PTHR10992:SF866 - ALPHA/BETA HYDROLASE FOLD-CONTAINING PROTEIN // SUBFAMILY NOT NAMED
Solyc07g017780	17573.1	-1.18848	0.0220826	-53.8198	0	0	(1 of 1) PTHR24093:SF257 - ATPASE 6, PLASMA MEMBRANE-TYPE
Solyc04g078900	348.197	-1.19003	0.143146	-8.31342	9.3e-17	1.56e-15	(1 of 7) 1.14.13.93 - (+)-abscisic acid 8'-hydroxylase / ABA 8'-hydroxylase
Solyc09g057950	42.6266	-1.19031	0.354855	-3.35435	0.000795518	0.00366117	(1 of 1) PTHR22594:SF36 - ASPARAGINE--TRNA LIGASE, CYTOPLASMIC 2
Solyc03g120290	82.1178	-1.19047	0.269104	-4.42383	9.7e-06	6.37e-05	(1 of 2) PTHR36312//PTHR36312:SF1 - FAMILY NOT NAMED // PLANT THIONIN FAMILY PROTEIN-RELATED
Solyc01g096260	57.6797	-1.19076	0.263067	-4.52644	6e-06	4.07e-05	#N/A
Solyc09g098270	42.5888	-1.19131	0.334363	-3.56292	0.000366748	0.00181365	(1 of 2) PTHR31375:SF29 - PECTIN LYASE-LIKE PROTEIN-RELATED
Solyc01g066850	17.2534	-1.19301	0.516323	-2.31059	0.0208556	0.062856	(1 of 1) IPR000620//IPR023298//IPR030184 - EamA domain // P-type ATPase, transmembrane domain // WAT1-related protein
Solyc08g065800	29.4774	-1.19344	0.443519	-2.69085	0.00712701	0.0250656	(1 of 8) K15601 - lysine-specific demethylase 3 [EC:1.14.11.-] (KDM3)
Solyc12g042120	25.739	-1.19425	0.463013	-2.5793	0.00990012	0.0334388	#N/A
Solyc03g025720	4573.64	-1.1984	0.044258	-27.0775	1.81e-161	4.36e-159	(1 of 2) 6.8 - Oxalate--CoA ligase / Oxalyl-CoA synthetase
Solyc02g070450	16.2686	-1.20219	0.610491	-1.96922	0.0489276	0.126019	(1 of 1) PTHR32227//PTHR32227:SF85 - FAMILY NOT NAMED // GLYCOSYL HYDROLASES FAMILY PROTEIN
Solyc01g089960	17.966	-1.20414	0.546588	-2.20302	0.0275934	0.0790197	(1 of 85) PF03106 - WRKY DNA -binding domain (WRKY)
Solyc03g034000	89.965	-1.20432	0.266137	-4.52518	6.03e-06	4.09e-05	(1 of 2) PTHR12565//PTHR12565:SF132 - STEROL REGULATORY ELEMENT-BINDING PROTEIN // TRANSCRIPTION FACTOR BEE 2-RELATED
Solyc04g080940	684.526	-1.20496	0.0916041	-13.154	1.61e-39	6.6e-38	(1 of 1) PTHR31218//PTHR31218:SF53 - FAMILY NOT NAMED // PROTEIN WALLS ARE THIN 1
Solyc09g011750	312.017	-1.20568	0.133753	-9.01423	1.98e-19	3.84e-18	(1 of 2) PTHR27001//PTHR27001:SF201 - FAMILY NOT NAMED // PROTEIN KINASE PROTEIN WITH TETRATRICOPEPTIDE REPEAT DOMAIN
Solyc09g010360	703.09	-1.20974	0.0998781	-12.1122	9.1e-34	3.21e-32	(1 of 40) IPR000620//IPR030184 - EamA domain // WAT1-related protein
Solyc08g013980	57.1059	-1.20995	0.281806	-4.29354	1.76e-05	0.000111172	(1 of 5) PF12579 - Protein of unknown function (DUF3755) (DUF3755)
Solyc12g044630	137.015	-1.21131	0.198354	-6.10683	1.02e-09	1.06e-08	(1 of 4) K05759 - profilin (PFN)
Solyc08g066550	22.1236	-1.21239	0.562602	-2.15496	0.0311649	0.0873895	(1 of 1) PF04434//PF13639 - SWIM zinc finger (SWIM) // Ring finger domain (zf-RING_2)
Solyc03g078210	16.5024	-1.21464	0.593137	-2.04783	0.0405771	0.10849	#N/A
Solyc03g082470	48.6128	-1.21563	0.301944	-4.026	5.67e-05	0.000328112	(1 of 2) PTHR27000//PTHR27000:SF44 - FAMILY NOT NAMED // F12K21.25
Solyc11g066250	1009.85	-1.21629	0.0828449	-14.6816	8.46e-49	4.47e-47	(1 of 2) PTHR11802//PTHR11802:SF68 - SERINE PROTEASE FAMILY S10 SERINE CARBOXYPEPTIDASE // SUBFAMILY NOT NAMED
Solyc06g076630	485.71	-1.21848	0.106507	-11.4405	2.62e-30	8.17e-29	(1 of 1) PTHR31235:SF22 - PEROXIDASE 47
Solyc01g097650	175.519	-1.21906	0.179183	-6.80345	1.02e-11	1.25e-10	(1 of 5) PTHR10383 - SERINE INCORPORATOR
Solyc04g007470	44.313	-1.22037	0.34841	-3.50269	0.000460591	0.00222708	(1 of 45) IPR000315 - B-box-type zinc finger
Solyc09g014525	50.7851	-1.22099	0.296765	-4.11433	3.88e-05	0.000231474	(1 of 12) IPR000916//IPR023393//IPR024948 - Bet v I/Major latex protein // START-like domain // Major latex protein domain
Solyc10g047240	102.884	-1.22124	0.214439	-5.69507	1.23e-08	1.16e-07	(1 of 2) PTHR10502//PTHR10502:SF113 - ANNEXIN // SUBFAMILY NOT NAMED
Solyc11g012950	23.7807	-1.22147	0.489929	-2.49316	0.0126613	0.0412372	(1 of 1) PTHR22763:SF39 - RING/U-BOX DOMAIN-CONTAINING PROTEIN
Solyc08g007500	15.7497	-1.22348	0.555533	-2.20236	0.0276402	0.079141	#N/A
Solyc11g011210	84.1758	-1.22429	0.232622	-5.26299	1.42e-07	1.19e-06	(1 of 5) PTHR23201:SF1 - GIBBERELLIN-REGULATED PROTEIN 12-RELATED
Solyc01g100890	48.3845	-1.22502	0.292074	-4.19421	2.74e-05	0.00016715	(1 of 2) IPR000620//IPR023403//IPR030184 - EamA domain // Uncharacterised domain MG237, N-terminal // WAT1-related protein
Solyc02g080190	57.3989	-1.22749	0.326208	-3.76292	0.000167941	0.000889737	(1 of 1) PTHR12612//PTHR12612:SF10 - NUCLEAR TRANSPORT FACTOR 2 // NUCLEAR TRANSPORT FACTOR 2-LIKE PROTEIN
Solyc07g065900	8681.63	-1.23021	0.0297028	-41.4175	0	0	(1 of 1) PTHR11627//PTHR11627:SF19 - FRUCTOSE-BISPHOSPHATE ALDOLASE // FRUCTOSE-BISPHOSPHATE ALDOLASE-RELATED
Solyc08g068800	60.0992	-1.23315	0.28533	-4.32185	1.55e-05	9.87e-05	(1 of 2) PTHR11592//PTHR11592:SF11 - GLUTATHIONE PEROXIDASE // PHOSPHOLIPID HYDROPEROXIDE GLUTATHIONE PEROXIDASE 1, CHLOROPLASTIC-RELATED
Solyc01g102520	122.035	-1.23473	0.261343	-4.72456	2.31e-06	1.66e-05	(1 of 1) PTHR31942//PTHR31942:SF19 - FAMILY NOT NAMED // MLO-LIKE PROTEIN 13
Solyc12g094700	531.839	-1.23667	0.0986961	-12.5301	5.11e-36	1.92e-34	(1 of 2) 3.4.22.6 - Chymopapain / Papaya proteinase II
Solyc04g054930	631.285	-1.23858	0.0964947	-12.8357	1.03e-37	4.09e-36	(1 of 2) PTHR10788:SF19 - TREHALOSE-PHOSPHATE PHOSPHATASE E-RELATED
Solyc01g094100	24.6072	-1.24022	0.397191	-3.12247	0.00179338	0.00751235	(1 of 12) 1.14.13.109 - Abieta-7,13-dien-18-ol hydroxylase / CYP720B1
Solyc08g067160	238.316	-1.2411	0.170725	-7.26959	3.61e-13	4.91e-12	(1 of 4) K06130 - lysophospholipase II (LYPLA2)
Solyc06g083650	29.2635	-1.24144	0.510156	-2.43344	0.014956	0.0475692	(1 of 4) PTHR22835//PTHR22835:SF160 - ZINC FINGER FYVE DOMAIN CONTAINING PROTEIN // GDSL ESTERASE/LIPASE LTL1
Solyc05g055750	711.336	-1.24342	0.0824627	-15.0786	2.24e-51	1.28e-49	(1 of 3) PTHR31221//PTHR31221:SF1 - FAMILY NOT NAMED // WRKY TRANSCRIPTION FACTOR 1-RELATED
Solyc10g051373	1178.76	-1.24355	0.0973663	-12.7719	2.35e-37	9.21e-36	(1 of 94) IPR000504//IPR012677 - RNA recognition motif domain // Nucleotide-binding alpha-beta plait domain
Solyc02g083630	290.771	-1.24405	0.141217	-8.80946	1.26e-18	2.34e-17	(1 of 3) PTHR31356//PTHR31356:SF9 - FAMILY NOT NAMED // L-ASCORBATE PEROXIDASE 3, PEROXISOMAL
Solyc12g044310	57.1756	-1.24611	0.383619	-3.24832	0.0011609	0.00511704	(1 of 4) PTHR11654//PTHR11654:SF157 - OLIGOPEPTIDE TRANSPORTER-RELATED // PROTEIN NRT1/ PTR FAMILY 1.1-RELATED
Solyc01g066290	56.5185	-1.24668	0.352339	-3.53828	0.000402739	0.00197325	#N/A
Solyc02g072240	527.42	-1.248	0.0983707	-12.6867	7.01e-37	2.7e-35	(1 of 1) PTHR13301//PTHR13301:SF31 - X-BOX TRANSCRIPTION FACTOR-RELATED // CELLULOSE SYNTHASE A CATALYTIC SUBUNIT 8 [UDP-FORMING]
Solyc10g009320	128.601	-1.24929	0.187173	-6.67452	2.48e-11	2.96e-10	#N/A
Solyc08g007280	52.5053	-1.24964	0.368443	-3.39167	0.000694677	0.00324506	#N/A
Solyc04g008205	47.0732	-1.25026	0.3405	-3.67182	0.000240825	0.00123526	(1 of 5) PTHR23155//PTHR23155:SF536 - LEUCINE-RICH REPEAT-CONTAINING PROTEIN // SUBFAMILY NOT NAMED
Solyc08g006410	48.1906	-1.25383	0.358684	-3.49563	0.000472946	0.0022801	(1 of 6) K13691 - pathogen-inducible salicylic acid glucosyltransferase [EC:2.-] Glc b1-2 SA (SGT1)
Solyc08g008045	16.4073	-1.25397	0.567124	-2.21111	0.0270284	0.0776604	(1 of 4) PTHR19139:SF169 - AQUAPORIN PIP1-4-RELATED
Solyc05g010080	774.562	-1.25435	0.0817369	-15.3462	3.75e-53	2.25e-51	#N/A
Solyc04g080550	248.249	-1.25626	0.14149	-8.8788	6.76e-19	1.28e-17	(1 of 1) PTHR10366//PTHR10366:SF391 - NAD DEPENDENT EPIMERASE/DEHYDRATASE // SUBFAMILY NOT NAMED
Solyc01g090120	71.3164	-1.25788	0.282982	-4.44508	8.79e-06	5.81e-05	(1 of 49) PF02298 - Plastocyanin-like domain (Cu_bind_like)
Solyc02g086960	21.2325	-1.25979	0.552869	-2.27863	0.0226888	0.0673464	(1 of 63) IPR000719//IPR001245//IPR002290//IPR011009//IPR013320//IPR020635 - Protein kinase domain // Serine-threonine/tyrosine-protein kinase catalytic domain // Serine/threonine/dual specificity protein kinase, catalytic domain // Protein kinase-like domain // Concanavalin A-like lectin/glucanase domain // Tyrosine-protein kinase, catalytic domain
Solyc04g007290	183.839	-1.26093	0.182055	-6.92613	4.33e-12	5.42e-11	(1 of 7) PF04842 - Plant protein of unknown function (DUF639) (DUF639)
Solyc07g054610	48.3749	-1.26143	0.328714	-3.83748	0.000124305	0.000677653	(1 of 332) IPR001810 - F-box domain
Solyc06g048570	216.825	-1.26214	0.195242	-6.46451	1.02e-10	1.15e-09	(1 of 2) PTHR10992//PTHR10992:SF780 - ALPHA/BETA HYDROLASE FOLD-CONTAINING PROTEIN // SUBFAMILY NOT NAMED
Solyc05g046270	56.1142	-1.27135	0.35089	-3.62321	0.000290967	0.00146867	#N/A
Solyc11g032100	84.6407	-1.27137	0.241776	-5.25847	1.45e-07	1.22e-06	(1 of 1) PTHR11945//PTHR11945:SF152 - MADS BOX PROTEIN // AGAMOUS-LIKE MADS-BOX PROTEIN AGL12
Solyc11g069640	38.2275	-1.27232	0.377466	-3.37068	0.000749837	0.00347218	(1 of 4) PTHR18952//PTHR18952:SF111 - CARBONIC ANHYDRASE // ALPHA CARBONIC ANHYDRASE 3
Solyc01g067440	97.3269	-1.27249	0.228492	-5.56908	2.56e-08	2.34e-07	(1 of 1) PTHR10168:SF105 - MONOTHIOL GLUTAREDOXIN-S10
Solyc01g091700	82.4501	-1.27425	0.259823	-4.90431	9.38e-07	7.15e-06	(1 of 2) PTHR31960:SF3 - F-BOX PROTEIN PP2-A13
Solyc01g104900	21.6366	-1.27794	0.574203	-2.22559	0.0260418	0.0753534	(1 of 2) PTHR31719//PTHR31719:SF6 - FAMILY NOT NAMED // NAC (NO APICAL MERISTEM) DOMAIN TRANSCRIPTIONAL REGULATOR SUPERFAMILY PROTEIN
Solyc06g008785	16.5152	-1.28025	0.637019	-2.00975	0.0444572	0.116687	(1 of 8) PTHR23155//PTHR23155:SF587 - LEUCINE-RICH REPEAT-CONTAINING PROTEIN // SUBFAMILY NOT NAMED
Solyc11g010410	51.4998	-1.28384	0.327437	-3.92088	8.82e-05	0.000494859	(1 of 2) PTHR10209//PTHR10209:SF225 - OXIDOREDUCTASE, 2OG-FE II OXYGENASE FAMILY PROTEIN // SUBFAMILY NOT NAMED
Solyc02g082050	126.126	-1.29714	0.212621	-6.10069	1.06e-09	1.1e-08	(1 of 4) PTHR11017//PTHR11017:SF162 - LEUCINE-RICH REPEAT-CONTAINING PROTEIN // SUBFAMILY NOT NAMED
Solyc07g066550	12.8354	-1.30205	0.599309	-2.17259	0.0298112	0.0841822	(1 of 1) PTHR27006:SF44 - LEUCINE-RICH REPEAT TRANSMEMBRANE PROTEIN KINASE
Solyc08g078030	21.6117	-1.30666	0.548819	-2.38085	0.0172726	0.0537627	(1 of 64) IPR003480//IPR023213 - Transferase // Chloramphenicol acetyltransferase-like domain
Solyc07g040680	68.4671	-1.30856	0.282209	-4.63685	3.54e-06	2.48e-05	(1 of 3) PTHR10015:SF139 - HEAT STRESS TRANSCRIPTION FACTOR A-6A-RELATED
Solyc11g071520	38.3108	-1.31025	0.37934	-3.45401	0.00055231	0.00263109	(1 of 3) PTHR32227//PTHR32227:SF129 - FAMILY NOT NAMED // GLYCOSYL HYDROLASE SUPERFAMILY PROTEIN
Solyc08g075640	15.4702	-1.3105	0.65491	-2.00104	0.0453883	0.118561	(1 of 11) PTHR23155//PTHR23155:SF562 - LEUCINE-RICH REPEAT-CONTAINING PROTEIN // SUBFAMILY NOT NAMED
Solyc05g051010	24.7352	-1.31202	0.506496	-2.59038	0.00958701	0.0325763	(1 of 3) 1.348 - Vestitone reductase
Solyc09g075210	27034.3	-1.31317	0.0321109	-40.8948	0	0	(1 of 3) PTHR33509:SF5 - LATE EMBRYOGENESIS ABUNDANT 3 (LEA3) FAMILY PROTEIN
Solyc08g005580	86.876	-1.31375	0.267438	-4.91235	9e-07	6.89e-06	(1 of 2) PTHR19241//PTHR19241:SF213 - ATP-BINDING CASSETTE TRANSPORTER // ABC TRANSPORTER G FAMILY MEMBER 14
Solyc09g005630	33.315	-1.31409	0.415042	-3.16615	0.00154471	0.00658681	(1 of 2) PTHR32285:SF7 - PROTEIN TRICHOME BIREFRINGENCE-LIKE 3
Solyc05g050540	72.9979	-1.31417	0.26156	-5.02435	5.05e-07	4e-06	(1 of 1) PTHR11709//PTHR11709:SF33 - MULTI-COPPER OXIDASE // LACCASE-6
Solyc01g110660	38.4017	-1.31839	0.46485	-2.83615	0.00456603	0.0170565	(1 of 80) K14488 - SAUR family protein (SAUR)
Solyc03g034320	21.2643	-1.31872	0.482561	-2.73275	0.00628082	0.0225341	(1 of 3) 3.5.1.94 - Gamma-glutamyl-gamma-aminobutyrate hydrolase / Gamma-glutamyl-GABA hydrolase
Solyc03g111710	1179.34	-1.31889	0.0657346	-20.0639	1.53e-89	1.7e-87	(1 of 3) PTHR24413//PTHR24413:SF75 - FAMILY NOT NAMED // BTB/POZ AND TAZ DOMAIN-CONTAINING PROTEIN 2
Solyc07g056410	103.591	-1.32174	0.249465	-5.2983	1.17e-07	9.93e-07	(1 of 1) IPR000719//IPR002290//IPR003591//IPR011009//IPR013210//IPR013320//IPR020635 - Protein kinase domain // Serine/threonine/dual specificity protein kinase, catalytic domain // Leucine-rich repeat, typical subtype // Protein kinase-like domain // Leucine-rich repeat-containing N-terminal, plant-type // Concanavalin A-like lectin/glucanase domain // Tyrosine-protein kinase, catalytic domain
Solyc06g060590	189.136	-1.322	0.196724	-6.72007	1.82e-11	2.19e-10	(1 of 3) PTHR10791//PTHR10791:SF44 - RAG1-ACTIVATING PROTEIN 1 // BIDIRECTIONAL SUGAR TRANSPORTER SWEET1
Solyc10g049580	1089.81	-1.32283	0.0701385	-18.8602	2.42e-79	2.29e-77	#N/A
Solyc01g102390	646.349	-1.32686	0.0800137	-16.5829	9.26e-62	6.48e-60	(1 of 11) 1.15 - Superoxide dismutase
Solyc11g006890	37.2514	-1.32714	0.457763	-2.89919	0.00374133	0.0143165	#N/A
Solyc03g111815	2218.76	-1.32898	0.0518534	-25.6297	7.13e-145	1.43e-142	(1 of 6) PF14577 - Sieve element occlusion C-terminus (SEO_C)
Solyc01g098120	822.81	-1.33096	0.075749	-17.5707	4.13e-69	3.32e-67	#N/A
Solyc08g065830	10.8412	-1.33176	0.674793	-1.97358	0.048429	0.124878	(1 of 1) IPR001841//IPR018866 - Zinc finger, RING-type // Zinc-finger domain of monoamine-oxidase A repressor R1
Solyc06g068690	50.6182	-1.33498	0.305904	-4.36405	1.28e-05	8.23e-05	(1 of 2) PTHR11895:SF73 - AMIDASE FAMILY PROTEIN
Solyc08g081450	76.3241	-1.33515	0.258198	-5.17104	2.33e-07	1.91e-06	(1 of 2) PTHR33698//PTHR33698:SF1 - FAMILY NOT NAMED // NUCLEAR TRANSPORT FACTOR 2 (NTF2) FAMILY PROTEIN
Solyc02g020880	21.2196	-1.33835	0.608086	-2.20092	0.0277414	0.0793553	#N/A
Solyc10g086310	28.2846	-1.33873	0.444723	-3.01026	0.00261026	0.0104538	(1 of 2) PTHR24073:SF536 - RAS-RELATED PROTEIN RABC2A
Solyc02g086970	703.813	-1.33956	0.102243	-13.1018	3.22e-39	1.31e-37	(1 of 2) PTHR11699//PTHR11699:SF191 - ALDEHYDE DEHYDROGENASE-RELATED // SUBFAMILY NOT NAMED
Solyc08g082860	124.57	-1.34019	0.201594	-6.64794	2.97e-11	3.53e-10	(1 of 1) 3.28 - Alpha,alpha-trehalase / Trehalase
Solyc09g072660	121.155	-1.34346	0.207244	-6.48249	9.02e-11	1.02e-09	(1 of 28) 1.3.3.8 - Tetrahydroberberine oxidase / THB oxidase
Solyc06g034340	52.8185	-1.34656	0.329212	-4.09023	4.31e-05	0.00025478	(1 of 92) PF02365 - No apical meristem (NAM) protein (NAM)
Solyc02g092350	11.1954	-1.34713	0.649879	-2.07289	0.0381824	0.103436	#N/A
Solyc02g078700	12.1426	-1.35024	0.65543	-2.06008	0.0393912	0.105974	(1 of 1) IPR006595//IPR013144//IPR024964 - CTLH, C-terminal LisH motif // CRA domain // CTLH/CRA C-terminal to LisH motif domain
Solyc04g008245	13.7738	-1.35029	0.621555	-2.17244	0.0298223	0.0841876	(1 of 4) PTHR10161:SF14 - PURPLE ACID PHOSPHATASE 4-RELATED
Solyc02g094300	637.18	-1.3553	0.0877458	-15.4457	8.06e-54	4.95e-52	(1 of 1) PTHR31096//PTHR31096:SF22 - FAMILY NOT NAMED // ACR6
Solyc04g080010	1182.3	-1.35546	0.0693539	-19.5441	4.63e-85	4.62e-83	(1 of 1) PTHR11926//PTHR11926:SF381 - GLUCOSYL/GLUCURONOSYL TRANSFERASES // UDP-GLYCOSYLTRANSFERASE 72B1
Solyc02g069280	24.3126	-1.36226	0.438313	-3.10796	0.00188386	0.0078547	(1 of 1) PF02170//PF02171//PF08699//PF16486 - PAZ domain (PAZ) // Piwi domain (Piwi) // Argonaute linker 1 domain (ArgoL1) // N-terminal domain of argonaute (ArgoN)
Solyc07g008520	24.5736	-1.36413	0.569247	-2.39638	0.0165577	0.0518595	(1 of 2) PTHR11654//PTHR11654:SF166 - OLIGOPEPTIDE TRANSPORTER-RELATED // SUBFAMILY NOT NAMED
Solyc07g064240	1110.64	-1.36831	0.0810576	-16.8807	6.24e-64	4.69e-62	(1 of 49) PF02298 - Plastocyanin-like domain (Cu_bind_like)
Solyc01g008420	21.4371	-1.36913	0.546883	-2.50352	0.0122964	0.0402886	(1 of 2) PTHR11206//PTHR11206:SF128 - MULTIDRUG RESISTANCE PROTEIN // MATE EFFLUX FAMILY PROTEIN 1
Solyc07g018180	22.8697	-1.36945	0.493246	-2.7764	0.00549641	0.0200506	(1 of 22) IPR000719//IPR001611//IPR002290//IPR003591//IPR011009//IPR013210//IPR013320//IPR020635 - Protein kinase domain // Leucine-rich repeat // Serine/threonine/dual specificity protein kinase, catalytic domain // Leucine-rich repeat, typical subtype // Protein kinase-like domain // Leucine-rich repeat-containing N-terminal, plant-type // Concanavalin A-like lectin/glucanase domain // Tyrosine…
Solyc07g053570	22.3271	-1.37156	0.609355	-2.25084	0.0243956	0.0714611	(1 of 1) PTHR10593//PTHR10593:SF26 - SERINE/THREONINE-PROTEIN KINASE RIO // SUBFAMILY NOT NAMED
Solyc01g009200	41.0603	-1.37282	0.424527	-3.23375	0.00122176	0.0053526	(1 of 5) PTHR11527:SF156 - HEAT SHOCK FAMILY PROTEIN
Solyc11g006640	128.542	-1.37662	0.217682	-6.324	2.55e-10	2.8e-09	(1 of 16) PTHR23155//PTHR23155:SF442 - LEUCINE-RICH REPEAT-CONTAINING PROTEIN // PH DOMAIN LEUCINE-RICH REPEAT-CONTAINING PROTEIN PHOSPHATASE 2
Solyc08g082680	31.8838	-1.37806	0.447823	-3.07724	0.00208924	0.00861567	(1 of 1) PTHR22765//PTHR22765:SF50 - RING FINGER AND PROTEASE ASSOCIATED DOMAIN-CONTAINING // RING-H2 ZINC FINGER PROTEIN RHA4A
Solyc11g018690	96.4755	-1.38519	0.260096	-5.32569	1.01e-07	8.6e-07	(1 of 2) PTHR19241//PTHR19241:SF225 - ATP-BINDING CASSETTE TRANSPORTER // ABC TRANSPORTER G FAMILY MEMBER 25
Solyc10g081300	77.8481	-1.38744	0.301225	-4.606	4.1e-06	2.86e-05	(1 of 1) PTHR31810//PTHR31810:SF2 - FAMILY NOT NAMED // METACASPASE-9
Solyc07g045460	66.5146	-1.39186	0.274879	-5.06353	4.12e-07	3.29e-06	(1 of 5) K07199 - 5'-AMP-activated protein kinase, regulatory beta subunit (PRKAB)
Solyc03g098290	338.272	-1.39301	0.113238	-12.3017	8.87e-35	3.19e-33	(1 of 1) PTHR12526//PTHR12526:SF379 - GLYCOSYLTRANSFERASE // SUCROSE SYNTHASE 5
Solyc02g067850	16.785	-1.39328	0.507593	-2.74488	0.00605327	0.0218654	(1 of 1) PTHR23315:SF120 - ARMADILLO/BETA-CATENIN-LIKE REPEAT-CONTAINING PROTEIN
Solyc10g085670	166.008	-1.39508	0.186209	-7.49199	6.78e-14	9.69e-13	(1 of 1) PTHR27003//PTHR27003:SF22 - FAMILY NOT NAMED // LEUCINE-RICH REPEAT RECEPTOR-LIKE PROTEIN KINASE
Solyc04g080500	245.871	-1.39573	0.155401	-8.98146	2.67e-19	5.15e-18	(1 of 6) PTHR24078:SF177 - PROTEIN DNJ-23-RELATED
Solyc04g081590	1269.61	-1.3959	0.0683321	-20.4282	9.39e-93	1.1e-90	(1 of 30) 2.7.10.2//2.7.11.1 - Non-specific protein-tyrosine kinase / Cytoplasmic protein tyrosine kinase // Non-specific serine/threonine protein kinase / Threonine-specific protein kinase
Solyc01g110000	672.888	-1.39827	0.0834842	-16.7489	5.77e-63	4.18e-61	(1 of 1) PTHR23421//PTHR23421:SF71 - BETA-GALACTOSIDASE RELATED // SUBFAMILY NOT NAMED
Solyc02g081300	381.689	-1.39865	0.146391	-9.55418	1.25e-21	2.71e-20	(1 of 1) PTHR12526:SF296 - SUCROSE SYNTHASE 6
Solyc01g060450	15.5087	-1.39953	0.587936	-2.38041	0.0172935	0.0538	(1 of 14) PF06749 - Protein of unknown function (DUF1218) (DUF1218)
Solyc01g100490	5218.84	-1.40154	0.0398358	-35.1828	3.66e-271	2.13e-268	(1 of 1) 2.5.1.43 - Nicotianamine synthase
Solyc06g051000	36.2659	-1.40446	0.420406	-3.34073	0.000835579	0.00382409	(1 of 1) PTHR10108//PTHR10108:SF840 - METHYLTRANSFERASE // SUBFAMILY NOT NAMED
Solyc01g087130	13.4379	-1.40529	0.659112	-2.1321	0.032999	0.091692	(1 of 2) PTHR10641//PTHR10641:SF577 - MYB-LIKE DNA-BINDING PROTEIN MYB // SUBFAMILY NOT NAMED
Solyc01g108900	84.0237	-1.40591	0.271015	-5.18756	2.13e-07	1.76e-06	(1 of 1) IPR003882//IPR013210 - Pistil-specific extensin-like protein // Leucine-rich repeat-containing N-terminal, plant-type
Solyc02g069020	196.684	-1.40952	0.17541	-8.03557	9.31e-16	1.48e-14	(1 of 34) PF14299 - Phloem protein 2 (PP2)
Solyc09g150105	502.295	-1.41051	0.094182	-14.9765	1.05e-50	5.9e-49	(1 of 4) PTHR11709//PTHR11709:SF66 - MULTI-COPPER OXIDASE // LACCASE-17
Solyc08g066810	123.204	-1.41506	0.234975	-6.02215	1.72e-09	1.76e-08	(1 of 2) PTHR31263//PTHR31263:SF0 - FAMILY NOT NAMED // CELLULASE (GLYCOSYL HYDROLASE FAMILY 5) PROTEIN-RELATED
Solyc04g008910	16.3299	-1.41714	0.543615	-2.60689	0.00913689	0.0312468	(1 of 26) PF03140 - Plant protein of unknown function (DUF247)
Solyc07g017730	113.84	-1.42191	0.221974	-6.40574	1.5e-10	1.68e-09	(1 of 1) PTHR32227//PTHR32227:SF59 - FAMILY NOT NAMED // O-GLYCOSYL HYDROLASES FAMILY 17 PROTEIN
Solyc08g075880	22.1759	-1.42339	0.51523	-2.76263	0.0057338	0.0208156	(1 of 1) PTHR22814//PTHR22814:SF136 - COPPER TRANSPORT PROTEIN ATOX1-RELATED // HEAVY-METAL-ASSOCIATED DOMAIN-CONTAINING PROTEIN-RELATED
Solyc09g008530	25.83	-1.42395	0.471384	-3.02078	0.00252125	0.0101423	(1 of 1) KOG0978//KOG0999//KOG1937//KOG4593 - E3 ubiquitin ligase involved in syntaxin degradation // Microtubule-associated protein Bicaudal-D // Uncharacterized conserved protein // Mitotic checkpoint protein MAD1
Solyc07g061920	187.853	-1.42602	0.182531	-7.81247	5.61e-15	8.46e-14	(1 of 1) PTHR12741//PTHR12741:SF22 - LYST-INTERACTING PROTEIN LIP5 DOPAMINE RESPONSIVE PROTEIN DRG-1 // CALLOSE SYNTHASE 8-RELATED
Solyc02g062760	15.2213	-1.43061	0.677939	-2.11023	0.0348382	0.0959168	(1 of 2) PTHR10071:SF156 - GATA TRANSCRIPTION FACTOR 18-RELATED
Solyc10g085080	136.187	-1.43075	0.215798	-6.63003	3.36e-11	3.95e-10	#N/A
Solyc09g092235	40.8959	-1.43133	0.405516	-3.52964	0.000416122	0.00203275	(1 of 1) PTHR33136//PTHR33136:SF3 - FAMILY NOT NAMED // PROTEIN RALF-LIKE 32
Solyc07g064050	81.1994	-1.43141	0.24316	-5.88669	3.94e-09	3.88e-08	(1 of 2) PTHR32116//PTHR32116:SF24 - FAMILY NOT NAMED // GALACTURONOSYLTRANSFERASE 12-RELATED
Solyc00g500323	20.5773	-1.43429	0.42336	-3.38788	0.000704347	0.00328598	(1 of 6) K02111 - F-type H+-transporting ATPase subunit alpha (ATPF1A, atpA)
Solyc03g120970	116.956	-1.43586	0.216783	-6.62349	3.51e-11	4.13e-10	(1 of 1) PTHR10209//PTHR10209:SF89 - OXIDOREDUCTASE, 2OG-FE II OXYGENASE FAMILY PROTEIN // SUBFAMILY NOT NAMED
Solyc04g080420	113.997	-1.43822	0.234661	-6.12895	8.85e-10	9.32e-09	(1 of 3) PTHR23244//PTHR23244:SF249 - KELCH REPEAT DOMAIN // MANNOSE-BINDING LECTIN SUPERFAMILY PROTEIN
Solyc02g079500	570.363	-1.43911	0.107657	-13.3676	9.35e-41	3.92e-39	(1 of 3) PTHR31388:SF39 - PEROXIDASE 67-RELATED
Solyc02g089170	21.9765	-1.44079	0.471575	-3.05526	0.00224864	0.00920779	(1 of 8) 5.4.99.30 - UDP-arabinopyranose mutase
Solyc06g074850	264.996	-1.44196	0.132085	-10.9169	9.57e-28	2.69e-26	(1 of 1) PTHR11802//PTHR11802:SF74 - SERINE PROTEASE FAMILY S10 SERINE CARBOXYPEPTIDASE // SUBFAMILY NOT NAMED
Solyc01g106800	335.06	-1.44495	0.131755	-10.9669	5.51e-28	1.56e-26	(1 of 3) PTHR22950//PTHR22950:SF278 - AMINO ACID TRANSPORTER // AMINO ACID PERMEASE 1-RELATED
Solyc03g025330	28.9477	-1.44818	0.479638	-3.01932	0.00253346	0.0101823	(1 of 8) PF05055 - Protein of unknown function (DUF677) (DUF677)
Solyc03g112790	29.7899	-1.45073	0.520684	-2.78621	0.00533288	0.019525	(1 of 36) PF13947 - Wall-associated receptor kinase galacturonan-binding (GUB_WAK_bind)
Solyc06g084130	34.4681	-1.45101	0.422647	-3.43316	0.000596599	0.0028227	(1 of 1) PTHR23291//PTHR23291:SF41 - BAX INHIBITOR-RELATED // SUBFAMILY NOT NAMED
Solyc02g014470	57.284	-1.45149	0.316394	-4.5876	4.48e-06	3.1e-05	(1 of 4) PTHR31828//PTHR31828:SF1 - FAMILY NOT NAMED // PHOSPHOLIPASE A1-IIALPHA-RELATED
Solyc02g082410	56.2778	-1.4528	0.348051	-4.1741	2.99e-05	0.000181269	(1 of 1) PTHR23500//PTHR23500:SF8 - FAMILY NOT NAMED // MONOSACCHARIDE-SENSING PROTEIN 1
Solyc04g080270	62.3875	-1.4548	0.304183	-4.78264	1.73e-06	1.27e-05	(1 of 16) PF14383 - DUF761-associated sequence motif (VARLMGL)
Solyc03g006290	37.3709	-1.45514	0.390903	-3.7225	0.000197262	0.00102937	(1 of 3) PTHR31168//PTHR31168:SF5 - FAMILY NOT NAMED // EMB|CAB89385.1
Solyc11g069840	48.2364	-1.45523	0.355737	-4.09075	4.3e-05	0.000254465	(1 of 10) PF04784//PF14389 - Protein of unknown function, DUF547 (DUF547) // Leucine-zipper of ternary complex factor MIP1 (Lzipper-MIP1)
Solyc03g043640	146.477	-1.45541	0.237908	-6.11754	9.5e-10	9.98e-09	(1 of 3) PTHR22814//PTHR22814:SF47 - COPPER TRANSPORT PROTEIN ATOX1-RELATED // SUBFAMILY NOT NAMED
Solyc02g032650	58.3083	-1.45601	0.348718	-4.17533	2.98e-05	0.000180413	(1 of 10) PTHR11017//PTHR11017:SF161 - LEUCINE-RICH REPEAT-CONTAINING PROTEIN // SUBFAMILY NOT NAMED
Solyc11g066150	296.129	-1.46113	0.137967	-10.5905	3.3e-26	8.77e-25	(1 of 4) K08678 - UDP-glucuronate decarboxylase (UXS1, uxs)
Solyc03g006810	176.213	-1.46397	0.182596	-8.01751	1.08e-15	1.7e-14	(1 of 1) PTHR31235//PTHR31235:SF82 - FAMILY NOT NAMED // PEROXIDASE 66
Solyc06g072620	69.3315	-1.47493	0.310983	-4.7428	2.11e-06	1.53e-05	(1 of 4) PTHR10791//PTHR10791:SF22 - RAG1-ACTIVATING PROTEIN 1 // BIDIRECTIONAL SUGAR TRANSPORTER SWEET10
Solyc04g074380	14.2021	-1.47519	0.562102	-2.62442	0.00867966	0.0298643	(1 of 9) PTHR11926//PTHR11926:SF286 - GLUCOSYL/GLUCURONOSYL TRANSFERASES // SUBFAMILY NOT NAMED
Solyc01g087150	102.964	-1.47689	0.244714	-6.03517	1.59e-09	1.62e-08	(1 of 1) PTHR11206:SF156 - MATE EFFLUX FAMILY PROTEIN FRD3
Solyc09g098160	37.8173	-1.47733	0.352118	-4.19556	2.72e-05	0.000166382	(1 of 2) PTHR13903:SF8 - PIRIN
Solyc10g009480	23.9023	-1.48173	0.437788	-3.38458	0.000712882	0.00332494	(1 of 2) PTHR23130:SF97 - CYTOCHROME B561/FERRIC REDUCTASE TRANSMEMBRANE WITH DOMON RELATED DOMAIN
Solyc01g005680	43.3956	-1.48255	0.402556	-3.68284	0.000230646	0.0011871	(1 of 9) K06966 - uncharacterized protein (K06966)
Solyc06g072840	116.476	-1.48894	0.211039	-7.05528	1.72e-12	2.24e-11	#N/A
Solyc01g020495	17.5458	-1.49188	0.724553	-2.05903	0.0394915	0.106138	#N/A
Solyc02g089510	122.111	-1.4925	0.264519	-5.64231	1.68e-08	1.56e-07	#N/A
Solyc04g080650	13.5178	-1.4962	0.750733	-1.99298	0.0462636	0.120412	(1 of 1) PTHR24286//PTHR24286:SF28 - FAMILY NOT NAMED // CYTOCHROME P450, FAMILY 722, SUBFAMILY A, POLYPEPTIDE 1
Solyc01g057260	101.78	-1.49668	0.245374	-6.0996	1.06e-09	1.11e-08	(1 of 26) PF03140 - Plant protein of unknown function (DUF247)
Solyc01g066880	167.42	-1.49824	0.192403	-7.78697	6.86e-15	1.03e-13	(1 of 1) PTHR22814//PTHR22814:SF96 - COPPER TRANSPORT PROTEIN ATOX1-RELATED // SUBFAMILY NOT NAMED
Solyc02g061850	33.6406	-1.49912	0.406199	-3.69062	0.000223712	0.00115536	(1 of 3) PTHR18896:SF60 - PHOSPHOLIPASE D DELTA
Solyc06g061040	33.7112	-1.50137	0.401357	-3.74074	0.00018348	0.000964137	(1 of 1) PTHR10210:SF54 - RIBOSE-PHOSPHATE PYROPHOSPHOKINASE 1, CHLOROPLASTIC-RELATED
Solyc01g065700	209.807	-1.50182	0.177605	-8.45597	2.77e-17	4.8e-16	(1 of 1) PTHR13832//PTHR13832:SF310 - PROTEIN PHOSPHATASE 2C // PROTEIN PHOSPHATASE 2C 41-RELATED
Solyc06g069270	35.0113	-1.50446	0.35914	-4.18908	2.8e-05	0.000170684	(1 of 2) PTHR31964//PTHR31964:SF13 - FAMILY NOT NAMED // ADENINE NUCLEOTIDE ALPHA HYDROLASES-LIKE PROTEIN
Solyc03g120120	48.4945	-1.50516	0.303537	-4.95875	7.09e-07	5.52e-06	(1 of 2) PTHR12161//PTHR12161:SF22 - UNCHARACTERIZED DUF292 // SUBFAMILY NOT NAMED
Solyc03g034060	15.4853	-1.50528	0.554905	-2.71268	0.00667413	0.0237516	(1 of 4) PTHR27001:SF55 - PROLINE-RICH RECEPTOR-LIKE PROTEIN KINASE PERK5-RELATED
Solyc03g111810	2777.81	-1.50537	0.0462265	-32.565	1.28e-232	5.79e-230	(1 of 6) PF14577 - Sieve element occlusion C-terminus (SEO_C)
Solyc04g082440	28.66	-1.50615	0.437035	-3.4463	0.000568317	0.00269951	(1 of 2) PTHR23315//PTHR23315:SF49 - BETA CATENIN-RELATED ARMADILLO REPEAT-CONTAINING // SUBFAMILY NOT NAMED
Solyc09g072820	970.398	-1.50759	0.0755831	-19.9461	1.62e-88	1.73e-86	(1 of 8) K10999 - cellulose synthase A [EC:2.42] Glc b1-4 Glc (CESA)
Solyc12g044920	25.5641	-1.50778	0.450724	-3.34524	0.000822104	0.00376911	(1 of 3) PTHR24092:SF55 - PHOSPHOLIPID-TRANSPORTING ATPASE TAT-1
Solyc08g078680	23.004	-1.50848	0.492156	-3.06506	0.0021763	0.00893996	(1 of 1) PTHR23324:SF63 - PHOSPHATIDYLINOSITOL/PHOSPHATIDYLCHOLINE TRANSFER PROTEIN SFH11
Solyc12g005310	106.561	-1.51883	0.320042	-4.74571	2.08e-06	1.51e-05	(1 of 8) K14487 - auxin responsive GH3 gene family (GH3)
Solyc11g012930	865.814	-1.51891	0.0950763	-15.9757	1.89e-57	1.23e-55	(1 of 40) IPR000620//IPR030184 - EamA domain // WAT1-related protein
Solyc06g066180	46.9199	-1.52271	0.359708	-4.23319	2.3e-05	0.000143007	(1 of 2) PTHR31499//PTHR31499:SF5 - FAMILY NOT NAMED // HOMEODOMAIN-LIKE SUPERFAMILY PROTEIN
Solyc06g066420	150.861	-1.52323	0.255054	-5.97218	2.34e-09	2.36e-08	(1 of 3) PTHR33172:SF2 - EMB|CAB83157.1
Solyc10g078600	83.2204	-1.53486	0.280109	-5.47952	4.26e-08	3.8e-07	(1 of 3) PTHR23244:SF249 - MANNOSE-BINDING LECTIN SUPERFAMILY PROTEIN
Solyc01g091930	45.9456	-1.53992	0.312397	-4.92937	8.25e-07	6.34e-06	(1 of 1) PTHR10795//PTHR10795:SF320 - PROPROTEIN CONVERTASE SUBTILISIN/KEXIN // SUBTILASE FAMILY PROTEIN-RELATED
Solyc02g085110	348.404	-1.54079	0.122738	-12.5535	3.81e-36	1.44e-34	(1 of 2) PTHR11709//PTHR11709:SF102 - MULTI-COPPER OXIDASE // SUBFAMILY NOT NAMED
Solyc02g071790	18.7032	-1.54289	0.496287	-3.10886	0.00187809	0.00783443	(1 of 1123) 2.7.11.1 - Non-specific serine/threonine protein kinase / Threonine-specific protein kinase
Solyc07g061805	208.045	-1.54879	0.150348	-10.3014	6.94e-25	1.76e-23	#N/A
Solyc02g071200	85.8457	-1.55295	0.23585	-6.58449	4.56e-11	5.32e-10	(1 of 2) PTHR32227//PTHR32227:SF127 - FAMILY NOT NAMED // CARBOHYDRATE-BINDING X8 DOMAIN-CONTAINING PROTEIN
Solyc01g068140	156.671	-1.55314	0.192371	-8.07369	6.82e-16	1.09e-14	(1 of 2) 2.362 - Taxadien-5-alpha-ol O-acetyltransferase / Taxadienol acetyltransferase
Solyc01g096250	324.58	-1.55547	0.121357	-12.8173	1.31e-37	5.18e-36	(1 of 2) PTHR33472//PTHR33472:SF1 - FAMILY NOT NAMED // EXTENSIN-RELATED
Solyc07g009130	1646.29	-1.55675	0.0680859	-22.8645	1.05e-115	1.67e-113	(1 of 1) 3.6.3.3 - Cadmium-exporting ATPase / Cd(2+)-exporting ATPase
Solyc10g018510	15.6012	-1.56386	0.649464	-2.40792	0.0160435	0.0504503	(1 of 2) PTHR12565//PTHR12565:SF173 - STEROL REGULATORY ELEMENT-BINDING PROTEIN // TRANSCRIPTION FACTOR UNE10
Solyc01g005320	8.76213	-1.56613	0.74711	-2.09625	0.0360596	0.0987972	(1 of 2) IPR001104//IPR007318 - 3-oxo-5-alpha-steroid 4-dehydrogenase, C-terminal // Phospholipid methyltransferase
Solyc06g051350	88.6208	-1.57006	0.265367	-5.91657	3.29e-09	3.27e-08	(1 of 3) PTHR32285:SF10 - PROTEIN ESKIMO 1
Solyc07g051940	24.0577	-1.57051	0.440335	-3.56663	0.000361602	0.00179065	(1 of 2) 4.2.3.22 - Germacradienol synthase / Germacradienol/germacrene-D synthase
Solyc02g071800	245.732	-1.57116	0.159017	-9.88048	5.06e-23	1.18e-21	(1 of 1) PF00069//PF00560//PF11721 - Protein kinase domain (Pkinase) // Leucine Rich Repeat (LRR_1) // Di-glucose binding within endoplasmic reticulum (Malectin)
Solyc09g010995	320.432	-1.57177	0.123674	-12.709	5.27e-37	2.04e-35	(1 of 4) PTHR11709:SF66 - LACCASE-17
Solyc09g098060	12.1199	-1.57424	0.723721	-2.1752	0.0296153	0.0836945	(1 of 11) KOG4214 - Myotrophin and similar proteins
Solyc02g072490	34.4757	-1.57828	0.402125	-3.92484	8.68e-05	0.000487849	(1 of 1) PTHR31933//PTHR31933:SF2 - FAMILY NOT NAMED // O-FUCOSYLTRANSFERASE-LIKE PROTEIN
Solyc07g150120	21.7716	-1.57926	0.709681	-2.22531	0.0260606	0.0753958	#N/A
Solyc06g066160	95.72	-1.58513	0.267201	-5.93237	2.99e-09	2.98e-08	(1 of 1) 1.23//1.23.1.2 - (+)-pinoresinol reductase / Pinoresinol/lariciresinol reductase // (+)-lariciresinol reductase / Pinoresinol/lariciresinol reductase
Solyc01g104260	14.1889	-1.58569	0.583929	-2.71556	0.00661645	0.0235598	(1 of 1) IPR001781//IPR001841 - Zinc finger, LIM-type // Zinc finger, RING-type
Solyc01g107910	834.463	-1.5893	0.0869142	-18.2858	1.07e-74	9.4e-73	(1 of 2) PTHR10509//PTHR10509:SF23 - O-METHYLTRANSFERASE-RELATED // SUBFAMILY NOT NAMED
Solyc03g116260	13.5195	-1.59262	0.597078	-2.66735	0.00764518	0.0266864	(1 of 2) PTHR10209//PTHR10209:SF188 - OXIDOREDUCTASE, 2OG-FE II OXYGENASE FAMILY PROTEIN // SUBFAMILY NOT NAMED
Solyc09g014240	328.935	-1.59447	0.125052	-12.7505	3.1e-37	1.21e-35	(1 of 4) PTHR11709:SF93 - LACCASE-10-RELATED
Solyc04g081560	13.8346	-1.59448	0.629584	-2.5326	0.0113221	0.0376431	(1 of 32) PF00314 - Thaumatin family (Thaumatin)
Solyc09g055900	72.5552	-1.59503	0.257555	-6.19295	5.9e-10	6.31e-09	(1 of 2) PTHR11771//PTHR11771:SF59 - LIPOXYGENASE // SUBFAMILY NOT NAMED
Solyc04g077190	469.383	-1.60475	0.111599	-14.3795	6.96e-47	3.58e-45	(1 of 2) IPR001000//IPR003305//IPR008979//IPR017853 - Glycoside hydrolase, family 10 // Carbohydrate-binding, CenC-like // Galactose-binding domain-like // Glycoside hydrolase superfamily
Solyc02g086451	77.3854	-1.60925	0.291934	-5.51236	3.54e-08	3.19e-07	#N/A
Solyc01g006055	14.6733	-1.61186	0.585743	-2.75182	0.00592651	0.0214376	(1 of 4) PTHR21495:SF77 - DIRIGENT PROTEIN 19
Solyc02g021160	12.2291	-1.61515	0.616376	-2.6204	0.00878262	0.0301782	#N/A
Solyc03g082945	39.722	-1.61709	0.371496	-4.35291	1.34e-05	8.64e-05	#N/A
Solyc03g083320	11.4686	-1.62084	0.695454	-2.33062	0.0197732	0.0600044	(1 of 2) PTHR23056//PTHR23056:SF45 - CALCINEURIN B // CALCINEURIN B-LIKE PROTEIN 4
Solyc05g052610	30.2376	-1.62148	0.482031	-3.36385	0.000768642	0.00355197	(1 of 6) PTHR24078:SF261 - DNAJ (HSP40) HOMOLOG, SUBFAMILY A, MEMBER 3A
Solyc05g013850	2363.25	-1.62514	0.0502041	-32.3707	7.09e-230	2.84e-227	(1 of 6) PF14576 - Sieve element occlusion N-terminus (SEO_N)
Solyc01g079460	10.4907	-1.63684	0.693608	-2.35989	0.0182803	0.0561983	#N/A
Solyc02g091370	39.6361	-1.64166	0.337043	-4.87076	1.11e-06	8.4e-06	(1 of 3) PTHR11926//PTHR11926:SF351 - GLUCOSYL/GLUCURONOSYL TRANSFERASES // SUBFAMILY NOT NAMED
Solyc03g013305	19.1229	-1.64279	0.573914	-2.86243	0.00420401	0.0158684	(1 of 3) PF13960 - Domain of unknown function (DUF4218) (DUF4218)
Solyc06g072510	66.5196	-1.64818	0.342316	-4.8148	1.47e-06	1.09e-05	(1 of 4) K15102 - solute carrier family 25 (mitochondrial phosphate transporter), member 3 (SLC25A3, PHC, PIC)
Solyc11g005760	92.116	-1.64889	0.243678	-6.76667	1.32e-11	1.6e-10	(1 of 2) PTHR11183:SF56 - UDP-GLUCURONATE:XYLAN ALPHA-GLUCURONOSYLTRANSFERASE 3-RELATED
Solyc07g055920	25.4128	-1.64968	0.4353	-3.78975	0.000150799	0.000806259	(1 of 1) PTHR11945//PTHR11945:SF217 - MADS BOX PROTEIN // SUBFAMILY NOT NAMED
Solyc01g094600	6.89905	-1.65095	0.834153	-1.97919	0.0477948	0.123542	(1 of 45) PF01535//PF13041//PF13812 - PPR repeat (PPR) // PPR repeat family (PPR_2) // Pentatricopeptide repeat domain (PPR_3)
Solyc06g071750	18.2967	-1.6568	0.659668	-2.51157	0.0120196	0.0395901	(1 of 38) PF00564 - PB1 domain (PB1)
Solyc09g092130	1228.22	-1.66348	0.0845053	-19.6849	2.9e-86	2.98e-84	(1 of 1) PTHR12526//PTHR12526:SF360 - GLYCOSYLTRANSFERASE // SUCROSE-PHOSPHATE SYNTHASE 3-RELATED
Solyc11g011300	25.6293	-1.66863	0.444372	-3.75502	0.000173329	0.000915147	(1 of 2) IPR008979//IPR010325//IPR011013//IPR013784//IPR014718//IPR014766//IPR029411//IPR029413 - Galactose-binding domain-like // Rhamnogalacturonate lyase // Galactose mutarotase-like domain // Carbohydrate-binding-like fold // Glycoside hydrolase-type carbohydrate-binding, subgroup // Carboxypeptidase, regulatory domain // Rhamnogalacturonan lyase, domain III // Rhamnogalacturonan lyase, domai…
Solyc06g075260	12.1356	-1.67197	0.648148	-2.57962	0.009891	0.0334229	(1 of 5) PTHR31189:SF2 - CUPIN DOMAIN-CONTAINING PROTEIN
Solyc11g012420	9.9583	-1.6759	0.841788	-1.99088	0.0464943	0.120891	(1 of 5) PTHR23130:SF80 - AUXIN-INDUCED IN ROOT CULTURES PROTEIN 12
Solyc02g082450	26.7946	-1.67893	0.473194	-3.54807	0.00038806	0.00190962	(1 of 1) PTHR31651:SF3 - AUXIN EFFLUX CARRIER FAMILY PROTEIN
Solyc05g009700	54.407	-1.68345	0.38554	-4.36647	1.26e-05	8.15e-05	(1 of 1) PTHR22950//PTHR22950:SF327 - AMINO ACID TRANSPORTER // LYSINE HISTIDINE TRANSPORTER-LIKE 6
Solyc01g080580	83.8014	-1.68482	0.268179	-6.28244	3.33e-10	3.63e-09	(1 of 6) PTHR12304//PTHR12304:SF22 - INOSINE-URIDINE PREFERRING NUCLEOSIDE HYDROLASE // SUBFAMILY NOT NAMED
Solyc03g033350	54.4705	-1.68513	0.312754	-5.38805	7.12e-08	6.21e-07	(1 of 4) PTHR13683:SF232 - ASPARTYL PROTEASE FAMILY PROTEIN
Solyc05g006700	216.682	-1.6874	0.166641	-10.126	4.24e-24	1.02e-22	(1 of 4) PF13947//PF14380 - Wall-associated receptor kinase galacturonan-binding (GUB_WAK_bind) // Wall-associated receptor kinase C-terminal (WAK_assoc)
Solyc02g062650	247.655	-1.68831	0.142435	-11.8532	2.07e-32	7.09e-31	(1 of 2) PTHR11709//PTHR11709:SF116 - MULTI-COPPER OXIDASE // LACCASE-11
Solyc05g016390	151.096	-1.70044	0.194186	-8.75678	2.01e-18	3.7e-17	(1 of 66) 3.39 - Glucan endo-1,3-beta-D-glucosidase / Laminarinase
Solyc11g008530	49.3382	-1.7013	0.378536	-4.49442	6.98e-06	4.71e-05	(1 of 6) K11592 - endoribonuclease Dicer (DICER1, DCR1)
Solyc01g096880	902.714	-1.71153	0.0829929	-20.6226	1.72e-94	2.09e-92	(1 of 2) PTHR11654//PTHR11654:SF120 - OLIGOPEPTIDE TRANSPORTER-RELATED // SUBFAMILY NOT NAMED
Solyc02g076820	35.251	-1.7137	0.407951	-4.20074	2.66e-05	0.000163168	(1 of 3) IPR006936//IPR009097 - ALOG domain // RNA ligase/cyclic nucleotide phosphodiesterase
Solyc08g075430	173.776	-1.71445	0.202869	-8.45103	2.89e-17	5.01e-16	(1 of 2) PTHR19241:SF213 - ABC TRANSPORTER G FAMILY MEMBER 14
Solyc09g074750	22.2344	-1.71549	0.50389	-3.40449	0.000662885	0.00310781	(1 of 2) PTHR11562//PTHR11562:SF18 - CATION EFFLUX PROTEIN/ ZINC TRANSPORTER // MITOCHONDRIAL METAL TRANSPORTER 1-RELATED
Solyc07g043240	257.725	-1.71877	0.145136	-11.8425	2.35e-32	8.03e-31	(1 of 1) PTHR31321//PTHR31321:SF8 - FAMILY NOT NAMED // PECTINESTERASE 8-RELATED
Solyc12g094460	24.7952	-1.72119	0.574607	-2.99542	0.0027407	0.0109349	(1 of 2) PTHR11709:SF90 - MULTI-COPPER OXIDASE TYPE I FAMILY PROTEIN-RELATED
Solyc10g006500	54.3939	-1.72517	0.32263	-5.34722	8.93e-08	7.7e-07	(1 of 2) PTHR32116//PTHR32116:SF24 - FAMILY NOT NAMED // GALACTURONOSYLTRANSFERASE 12-RELATED
Solyc01g109670	87.1977	-1.72555	0.273568	-6.30756	2.83e-10	3.1e-09	(1 of 518) IPR009057 - Homeodomain-like
Solyc05g047680	618.803	-1.73647	0.103715	-16.7428	6.4e-63	4.6e-61	(1 of 3) PTHR24298//PTHR24298:SF46 - FAMILY NOT NAMED // CYTOCHROME P450 78A6-RELATED
Solyc05g052130	38.1357	-1.74319	0.414909	-4.20139	2.65e-05	0.000162756	(1 of 2) PTHR31773//PTHR31773:SF6 - FAMILY NOT NAMED // METACASPASE-3
Solyc06g007960	9.40284	-1.74481	0.766596	-2.27605	0.0228432	0.0677267	(1 of 4) K13066 - caffeic acid 3-O-methyltransferase (E2.68, COMT)
Solyc01g081620	28.532	-1.74879	0.42105	-4.15339	3.28e-05	0.000197298	(1 of 3) PTHR17204:SF28 - F1C9.34 PROTEIN-RELATED
Solyc04g072050	257.605	-1.75064	0.781403	-2.24038	0.0250665	0.0729994	(1 of 2) PF07343 - Protein of unknown function (DUF1475) (DUF1475)
Solyc06g066580	62.3716	-1.75138	0.289533	-6.049	1.46e-09	1.49e-08	(1 of 4) PTHR16223//PTHR16223:SF53 - FAMILY NOT NAMED // TRANSCRIPTION FACTOR BHLH133-RELATED
Solyc02g083490	18.3952	-1.75482	0.587966	-2.98457	0.00283981	0.0112902	(1 of 102) K00430 - peroxidase (E1.11.1.7)
Solyc05g056370	534.028	-1.76046	0.100072	-17.592	2.84e-69	2.29e-67	(1 of 24) 2.7.10.1//2.7.11.1 - Receptor protein-tyrosine kinase / Receptor protein tyrosine kinase // Non-specific serine/threonine protein kinase / Threonine-specific protein kinase
Solyc03g059390	63.8424	-1.76544	0.329037	-5.36547	8.07e-08	7e-07	(1 of 2) PTHR32191:SF0 - TETRASPANIN-2
Solyc08g062950	129.734	-1.76589	0.213204	-8.28266	1.2e-16	2e-15	(1 of 1) 5.3.99.5 - Thromboxane-A synthase / Thromboxane synthetase
Solyc04g014420	9.27515	-1.76768	0.807204	-2.18988	0.0285333	0.0812472	(1 of 3) PTHR12300//PTHR12300:SF56 - HVA22-LIKE PROTEINS // SUBFAMILY NOT NAMED
Solyc05g005050	5.18556	-1.77141	0.884723	-2.00222	0.0452615	0.118299	(1 of 36) PF01657 - Salt stress response/antifungal (Stress-antifung)
Solyc12g009300	65.4451	-1.77573	0.250954	-7.07591	1.48e-12	1.94e-11	(1 of 6) K00695 - sucrose synthase (E2.43)
Solyc06g068680	266.866	-1.78951	0.153412	-11.6648	1.93e-31	6.28e-30	(1 of 2) PTHR11972//PTHR11972:SF64 - NADPH OXIDASE // RESPIRATORY BURST OXIDASE HOMOLOG PROTEIN A-RELATED
Solyc05g013180	185.238	-1.79226	0.170664	-10.5017	8.49e-26	2.22e-24	(1 of 2) PTHR10783//PTHR10783:SF42 - XENOTROPIC AND POLYTROPIC RETROVIRUS RECEPTOR 1-RELATED // PHOSPHATE TRANSPORTER PHO1 HOMOLOG 10
Solyc08g041850	9.3445	-1.79269	0.789961	-2.26934	0.0232477	0.0687114	(1 of 1) 2.516 - Homogentisate geranylgeranyltransferase / HGGT
Solyc12g011170	51.3481	-1.79765	0.313736	-5.72983	1.01e-08	9.52e-08	(1 of 2) PTHR18896//PTHR18896:SF77 - PHOSPHOLIPASE D // SUBFAMILY NOT NAMED
Solyc01g079150	1924.9	-1.8013	0.0624771	-28.8313	8.69e-183	2.31e-180	(1 of 2) PTHR11453//PTHR11453:SF44 - ANION EXCHANGE PROTEIN // BORON TRANSPORTER 1-RELATED
Solyc05g006330	17.2206	-1.80141	0.508697	-3.54122	0.000398282	0.00195353	#N/A
Solyc00g500290	8.02529	-1.80341	0.711428	-2.53491	0.0112475	0.0374502	(1 of 1) K03046 - DNA-directed RNA polymerase subunit beta' (rpoC)
Solyc09g005320	23.8493	-1.80903	0.500019	-3.61792	0.000296975	0.00149648	(1 of 1) PTHR12183:SF16 - PROTEIN ABERRANT POLLEN DEVELOPMENT 1-RELATED
Solyc03g043910	7.61199	-1.82053	0.803703	-2.26518	0.0235015	0.0693594	(1 of 2) PTHR31923//PTHR31923:SF4 - FAMILY NOT NAMED // BSD DOMAIN-CONTAINING PROTEIN
Solyc02g036260	86.8567	-1.83224	0.248206	-7.38194	1.56e-13	2.18e-12	(1 of 4) PTHR13018//PTHR13018:SF47 - PROBABLE MEMBRANE PROTEIN DUF221-RELATED // ERD (EARLY-RESPONSIVE TO DEHYDRATION STRESS) FAMILY PROTEIN-RELATED
Solyc02g085120	631.31	-1.83881	0.0887065	-20.7291	1.89e-95	2.35e-93	(1 of 2) PTHR11709//PTHR11709:SF102 - MULTI-COPPER OXIDASE // SUBFAMILY NOT NAMED
Solyc10g074920	659.453	-1.86297	0.0932725	-19.9734	9.38e-89	1.01e-86	(1 of 1) PTHR31451:SF17 - MANNAN ENDO-1,4-BETA-MANNOSIDASE 6
Solyc05g051735	10.4981	-1.86517	0.870452	-2.14276	0.0321324	0.0896291	#N/A
Solyc01g080900	112.756	-1.86694	0.218451	-8.54628	1.27e-17	2.25e-16	(1 of 2) 1.14.13.79 - Ent-kaurenoic acid oxidase
Solyc06g062380	24.8579	-1.87244	0.463196	-4.04243	5.29e-05	0.000306727	(1 of 27) 3.1.3.2 - Acid phosphatase / Phosphomonoesterase
Solyc06g084140	1902.19	-1.87469	0.0619917	-30.2411	6.84e-201	2.24e-198	(1 of 2) PTHR11814//PTHR11814:SF60 - SULFATE TRANSPORTER // SULFATE TRANSPORTER 3.1-RELATED
Solyc01g111850	7.30536	-1.87801	0.892406	-2.10443	0.0353408	0.0971671	(1 of 6) PTHR13683//PTHR13683:SF314 - ASPARTYL PROTEASES // SUBFAMILY NOT NAMED
Solyc04g054220	8.9456	-1.89604	0.779444	-2.43256	0.0149926	0.047669	(1 of 5) 1.14.13.88 - Flavonoid 3',5'-hydroxylase / F3'5'H
Solyc04g081810	101.409	-1.89659	0.238686	-7.94596	1.93e-15	3e-14	(1 of 2) PTHR10795//PTHR10795:SF328 - PROPROTEIN CONVERTASE SUBTILISIN/KEXIN // SUBFAMILY NOT NAMED
Solyc04g054730	772.43	-1.89946	0.0960973	-19.766	5.84e-87	6.1e-85	(1 of 3) K17469 - sulfate transporter 2, low-affinity (SULTR2)
Solyc01g105320	33.754	-1.91205	0.540976	-3.53444	0.000408633	0.00199941	(1 of 2) IPR005735//IPR011600//IPR029030 - Zinc finger, LSD1-type // Peptidase C14, caspase domain // Caspase-like domain
Solyc04g074740	39.2515	-1.91573	0.351372	-5.45214	4.98e-08	4.41e-07	(1 of 49) PF02298 - Plastocyanin-like domain (Cu_bind_like)
Solyc02g067050	5488.07	-1.9195	0.0446298	-43.0093	0	0	(1 of 2) K07735 - putative transcriptional regulator (algH)
Solyc11g045110	377.005	-1.92698	0.127724	-15.087	1.97e-51	1.13e-49	(1 of 1) PTHR12526:SF358 - SUCROSE-PHOSPHATE SYNTHASE 4-RELATED
Solyc09g082550	335.976	-1.9336	0.135529	-14.2671	3.51e-46	1.78e-44	(1 of 1) PTHR11814//PTHR11814:SF106 - SULFATE TRANSPORTER // SUBFAMILY NOT NAMED
Solyc07g150147	93.4294	-1.93476	0.260754	-7.41988	1.17e-13	1.66e-12	(1 of 2) PTHR31165:SF10 - PROTEIN LIGHT-DEPENDENT SHORT HYPOCOTYLS 10-RELATED
Solyc06g068570	33.3278	-1.94181	0.457112	-4.248	2.16e-05	0.000134573	(1 of 13) K09285 - AP2-like factor, ANT lineage (OVM, ANT)
Solyc06g069720	14.3996	-1.94659	0.971383	-2.00393	0.0450773	0.117937	(1 of 2) PTHR10438//PTHR10438:SF263 - THIOREDOXIN // THIOREDOXIN-LIKE 1-2, CHLOROPLASTIC
Solyc06g060010	10.598	-1.95073	0.769993	-2.53344	0.011295	0.0375667	(1 of 8) K15803 - (-)-germacrene D synthase (GERD)
Solyc06g054240	25.7536	-1.964	0.531726	-3.69363	0.000221075	0.00114273	(1 of 2) PTHR30457//PTHR30457:SF0 - 5'-NUCLEOTIDASE SURE // 5'/3'-NUCLEOTIDASE SURE
Solyc05g013870	1221.36	-1.98926	0.0776927	-25.6042	1.37e-144	2.69e-142	(1 of 6) PF14577 - Sieve element occlusion C-terminus (SEO_C)
Solyc01g111960	9.99053	-1.99823	0.943612	-2.11764	0.0342052	0.094462	(1 of 1) PTHR22835//PTHR22835:SF268 - ZINC FINGER FYVE DOMAIN CONTAINING PROTEIN // SUBFAMILY NOT NAMED
Solyc10g076830	57.3074	-1.99968	0.322176	-6.2068	5.41e-10	5.79e-09	(1 of 4) PTHR11709:SF93 - LACCASE-10-RELATED
Solyc03g006260	14.5096	-2.02673	0.711169	-2.84985	0.00437394	0.0164307	(1 of 2) PF01699//PF13499 - Sodium/calcium exchanger protein (Na_Ca_ex) // EF-hand domain pair (EF-hand_7)
Solyc01g080490	99.6363	-2.03071	0.237097	-8.56489	1.08e-17	1.92e-16	(1 of 1) PTHR31621//PTHR31621:SF1 - FAMILY NOT NAMED // DUF679 DOMAIN MEMBRANE PROTEIN 1
Solyc09g010530	724.841	-2.03381	0.111953	-18.1667	9.48e-74	8.1e-72	(1 of 1) PTHR32468//PTHR32468:SF10 - FAMILY NOT NAMED // CATION/H(+) ANTIPORTER 20
Solyc11g012590	92.2171	-2.04001	0.275703	-7.3993	1.37e-13	1.92e-12	(1 of 2) PTHR11615//PTHR11615:SF100 - NITRATE, FROMATE, IRON DEHYDROGENASE // SUBFAMILY NOT NAMED
Solyc05g010650	15.5963	-2.04131	0.689849	-2.95906	0.00308575	0.0121367	(1 of 1) PTHR22849:SF3 - U-BOX DOMAIN-CONTAINING PROTEIN 42-RELATED
Solyc04g058060	6.94135	-2.0487	0.994674	-2.05968	0.0394296	0.106028	(1 of 1) PF00410//PF03080 - Ribosomal protein S8 (Ribosomal_S8) // Domain of unknown function (DUF239) (DUF239)
Solyc04g079910	31.5929	-2.0511	0.444547	-4.61392	3.95e-06	2.76e-05	(1 of 5) KOG2966 - Uncharacterized conserved protein
Solyc08g066220	26.768	-2.07462	0.415969	-4.98745	6.12e-07	4.8e-06	(1 of 8) 4.22 - Histidine decarboxylase / L-histidine carboxy-lyase
Solyc10g017960	122.788	-2.07893	0.253631	-8.19668	2.47e-16	4.03e-15	(1 of 2) PTHR31960:SF3 - F-BOX PROTEIN PP2-A13
Solyc01g100910	77.5661	-2.0843	0.351591	-5.92821	3.06e-09	3.05e-08	(1 of 40) IPR000620//IPR030184 - EamA domain // WAT1-related protein
Solyc03g095310	16.6949	-2.08763	0.618149	-3.37723	0.00073219	0.00340438	(1 of 1) PTHR24282//PTHR24282:SF36 - CYTOCHROME P450 FAMILY MEMBER // CYTOCHROME P450 714A1-RELATED
Solyc02g086458	1663.95	-2.09931	0.0891268	-23.5542	1.14e-122	1.87e-120	(1 of 78) 2.43 - Histone-lysine N-methyltransferase / Protein-lysine N-methyltransferase
Solyc12g010950	8.57028	-2.10485	0.8751	-2.40526	0.0161609	0.0507576	(1 of 9) 1.54//1.302 - Allyl-alcohol dehydrogenase // 2-alkenal reductase (NADP(+)) / NADPH-dependent alkenal/one oxidoreductase
Solyc06g073710	14.7208	-2.11201	0.599238	-3.52448	0.000424309	0.00206826	(1 of 3) PTHR32227//PTHR32227:SF129 - FAMILY NOT NAMED // GLYCOSYL HYDROLASE SUPERFAMILY PROTEIN
Solyc09g005200	35.7142	-2.13738	0.41823	-5.11054	3.21e-07	2.59e-06	#N/A
Solyc01g088360	4.88656	-2.14091	1.06716	-2.00616	0.0448387	0.1175	(1 of 2) 2.44 - Amidophosphoribosyltransferase / Phosphoribosyldiphosphate 5-amidotransferase
Solyc10g008050	6.68016	-2.14301	0.985359	-2.17485	0.0296411	0.0837543	#N/A
Solyc07g066510	12.8861	-2.14407	0.877694	-2.44285	0.0145719	0.0465363	(1 of 1) PTHR31717//PTHR31717:SF9 - FAMILY NOT NAMED // ACTIVATOR OF SPORAMIN LUC 2
Solyc04g079480	48.0357	-2.16748	0.395121	-5.4856	4.12e-08	3.68e-07	(1 of 4) K13963 - serpin B (SERPINB)
Solyc08g080870	11.3564	-2.17228	0.710315	-3.05819	0.0022268	0.00912249	(1 of 3) 3.6.3.4//3.6.3.54 - Cu(2+)-exporting ATPase // Cu(+) exporting ATPase
Solyc12g094440	264.698	-2.18963	0.167174	-13.0979	3.38e-39	1.38e-37	(1 of 1) PTHR13711//PTHR13711:SF202 - SWI/SNF-RELATED CHROMATIN BINDING PROTEIN // HIGH MOBILITY GROUP B PROTEIN 10-RELATED
Solyc08g082790	51.3681	-2.19999	0.403877	-5.44718	5.12e-08	4.52e-07	(1 of 73) IPR013087 - Zinc finger C2H2-type/integrase DNA-binding domain
Solyc03g031890	95.9818	-2.20638	0.271777	-8.11833	4.73e-16	7.6e-15	(1 of 3) PTHR33172//PTHR33172:SF2 - FAMILY NOT NAMED // EMB|CAB83157.1
Solyc04g025440	86.6298	-2.20966	0.309463	-7.14032	9.31e-13	1.24e-11	(1 of 2) PTHR31375:SF29 - PECTIN LYASE-LIKE PROTEIN-RELATED
Solyc05g005540	968.758	-2.22367	0.082441	-26.9728	3.08e-160	7.22e-158	(1 of 15) PF03181 - BURP domain (BURP)
Solyc01g105310	380.848	-2.22412	0.127609	-17.4292	4.95e-68	3.89e-66	(1 of 4) IPR011600//IPR029030 - Peptidase C14, caspase domain // Caspase-like domain
Solyc02g086452	621.529	-2.22715	0.118389	-18.8121	6.02e-79	5.6e-77	#N/A
Solyc03g119260	5.48872	-2.23285	0.97282	-2.29524	0.0217196	0.0649932	(1 of 32) PF02485 - Core-2/I-Branching enzyme (Branch)
Solyc08g029050	32.5307	-2.23296	0.471821	-4.73265	2.22e-06	1.61e-05	(1 of 1) PTHR22847//PTHR22847:SF446 - WD40 REPEAT PROTEIN // SUBFAMILY NOT NAMED
Solyc11g005350	76.222	-2.24218	0.327561	-6.84506	7.64e-12	9.45e-11	(1 of 40) IPR000620//IPR030184 - EamA domain // WAT1-related protein
Solyc09g082700	8.8326	-2.25432	0.90856	-2.4812	0.0130942	0.0425091	(1 of 2) PTHR14154//PTHR14154:SF5 - UPF0041 BRAIN PROTEIN 44-RELATED // EARLY LIGHT-INDUCED PROTEIN 1, CHLOROPLASTIC-RELATED
Solyc07g006320	26.9374	-2.26852	0.537459	-4.22083	2.43e-05	0.000150254	(1 of 6) PF05703 - Auxin canalisation (Auxin_canalis)
Solyc08g082120	8179.79	-2.27739	0.043103	-52.836	0	0	#N/A
Solyc07g065920	14.5812	-2.3066	0.655735	-3.51758	0.000435507	0.0021177	(1 of 1) K19307 - 25S rRNA (uracil2634-N3)-methyltransferase [EC:2.313] (BMT5)
Solyc08g013740	29.1604	-2.31718	0.618159	-3.74852	0.000177883	0.000937732	(1 of 1) PTHR10108//PTHR10108:SF801 - METHYLTRANSFERASE // METHYLTRANSFERASE PMT18-RELATED
Solyc06g072845	17.0829	-2.33195	0.693018	-3.36491	0.000765673	0.00354006	#N/A
Solyc02g086456	130.722	-2.33823	0.230837	-10.1293	4.09e-24	9.91e-23	(1 of 164) IPR023214 - HAD-like domain
Solyc01g060210	5.8809	-2.33928	0.999274	-2.34098	0.0192333	0.0586322	(1 of 5) PTHR21596//PTHR21596:SF23 - RIBONUCLEASE P SUBUNIT P38 // SUBFAMILY NOT NAMED
Solyc03g096030	108.17	-2.38082	0.220397	-10.8024	3.35e-27	9.24e-26	(1 of 3) PTHR32285//PTHR32285:SF10 - FAMILY NOT NAMED // PROTEIN ESKIMO 1
Solyc08g005655	14.5711	-2.40268	0.852015	-2.81999	0.00480244	0.0178179	(1 of 5) 2.5.1.28 - Dimethylallylcistransferase / Neryl-diphosphate synthase
Solyc04g014510	2530.4	-2.41974	0.0551042	-43.912	0	0	(1 of 5) K01915 - glutamine synthetase (glnA, GLUL)
Solyc02g069040	14.4559	-2.43197	0.668785	-3.6364	0.000276474	0.0014006	(1 of 1) IPR008979//IPR025886 - Galactose-binding domain-like // Phloem protein 2-like
Solyc02g086454	428.777	-2.43403	0.146659	-16.5965	7.39e-62	5.23e-60	(1 of 78) 2.43 - Histone-lysine N-methyltransferase / Protein-lysine N-methyltransferase
Solyc04g076630	71.3094	-2.4452	0.336343	-7.26997	3.6e-13	4.9e-12	(1 of 5) PTHR32018//PTHR32018:SF1 - FAMILY NOT NAMED // F21M12.27 PROTEIN-RELATED
Solyc10g050220	8.85763	-2.45124	0.793947	-3.08741	0.00201912	0.0083724	(1 of 3) PTHR33676//PTHR33676:SF3 - FAMILY NOT NAMED // COLD REGULATED PROTEIN 27
Solyc07g008010	8.86703	-2.48782	1.07941	-2.30481	0.0211774	0.0636451	(1 of 1) PTHR10641//PTHR10641:SF662 - MYB-LIKE DNA-BINDING PROTEIN MYB // TRANSCRIPTION FACTOR MYB82
Solyc01g110730	8.24968	-2.49054	0.876219	-2.84237	0.00447793	0.0167482	(1 of 80) K14488 - SAUR family protein (SAUR)
Solyc02g082960	3.83063	-2.49993	1.18947	-2.10171	0.0355784	0.0977458	(1 of 1) PTHR22595//PTHR22595:SF41 - CHITINASE-RELATED // SUBFAMILY NOT NAMED
Solyc09g056233	36.4032	-2.50603	0.417576	-6.00138	1.96e-09	1.99e-08	(1 of 840) 2.7.7.49 - RNA-directed DNA polymerase / Revertase
Solyc11g066940	5.93094	-2.52521	1.07008	-2.35984	0.0182829	0.0561983	(1 of 6) IPR008969 - Carboxypeptidase-like, regulatory domain
Solyc02g090940	7.86572	-2.53912	0.909547	-2.79163	0.00524434	0.0192595	(1 of 2) PTHR21493//PTHR21493:SF98 - CGI-141-RELATED/LIPASE CONTAINING PROTEIN // SUBFAMILY NOT NAMED
Solyc04g077535	16.8056	-2.54587	0.745943	-3.41296	0.000642617	0.00302378	#N/A
Solyc06g009040	4.37327	-2.58072	1.14033	-2.26315	0.0236266	0.0696603	(1 of 3) PTHR11260:SF201 - GLUTATHIONE S-TRANSFERASE F14-RELATED
Solyc00g500087	3.46672	-2.59627	1.11775	-2.32277	0.0201918	0.061059	(1 of 3) K05579 - NAD(P)H-quinone oxidoreductase subunit H (ndhH)
Solyc04g058100	173.084	-2.60072	0.240952	-10.7935	3.69e-27	1.01e-25	(1 of 5) PF01439 - Metallothionein (Metallothio_2)
Solyc04g008200	11.5741	-2.62267	0.785637	-3.33827	0.00084302	0.00385423	#N/A
Solyc01g079180	138.966	-2.62589	0.268469	-9.78097	1.36e-22	3.09e-21	(1 of 45) K01051 - pectinesterase (E3.11)
Solyc01g010600	6.89894	-2.63564	1.07155	-2.45965	0.0139074	0.0447386	(1 of 3) PTHR24326//PTHR24326:SF176 - FAMILY NOT NAMED // HOMEOBOX-LEUCINE ZIPPER PROTEIN ATHB-13-RELATED
Solyc06g073000	14.8442	-2.63967	0.713416	-3.70005	0.000215556	0.0011158	(1 of 32) PF00314 - Thaumatin family (Thaumatin)
Solyc12g010200	9.98881	-2.68215	0.817132	-3.28239	0.0010293	0.00460216	(1 of 2) PTHR32116//PTHR32116:SF0 - FAMILY NOT NAMED // GALACTURONOSYLTRANSFERASE 5-RELATED
Solyc06g068590	10.2747	-2.70549	0.824865	-3.27992	0.00103836	0.00463578	(1 of 1) PTHR24361//PTHR24361:SF366 - MITOGEN-ACTIVATED KINASE KINASE KINASE // SUBFAMILY NOT NAMED
Solyc04g079520	42.8588	-2.74458	0.460563	-5.95918	2.54e-09	2.54e-08	(1 of 2) PTHR11654//PTHR11654:SF174 - OLIGOPEPTIDE TRANSPORTER-RELATED // SUBFAMILY NOT NAMED
Solyc02g065600	16.6066	-2.75455	0.929568	-2.96326	0.00304398	0.0120021	(1 of 26) IPR025846//IPR026057//IPR029962 - PMR5 N-terminal domain // PC-Esterase // Trichome birefringence-like family
Solyc02g061990	7.36163	-2.8199	1.03985	-2.71182	0.00669146	0.0237945	(1 of 2) PTHR22952//PTHR22952:SF174 - CAMP-RESPONSE ELEMENT BINDING PROTEIN-RELATED // SUBFAMILY NOT NAMED
Solyc02g070620	2.80599	-2.82156	1.41755	-1.99045	0.046541	0.120977	(1 of 6) IPR013187//IPR017451 - F-box associated domain, type 3 // F-box associated interaction domain
Solyc02g082630	6.74565	-2.83875	1.27114	-2.23324	0.0255333	0.0741434	(1 of 6) 3.1.3.66 - Phosphatidylinositol-3,4-bisphosphate 4-phosphatase / Phosphoinositide 4-phosphatase
Solyc03g005480	25.1134	-2.88454	0.58514	-4.92965	8.24e-07	6.34e-06	(1 of 40) IPR000620//IPR030184 - EamA domain // WAT1-related protein
Solyc09g090360	263.364	-2.89203	0.205166	-14.096	4.02e-45	1.99e-43	(1 of 1) PTHR10783//PTHR10783:SF53 - XENOTROPIC AND POLYTROPIC RETROVIRUS RECEPTOR 1-RELATED // PHOSPHATE TRANSPORTER PHO1
Solyc05g013980	7.68769	-2.89613	1.00948	-2.86892	0.00411871	0.0155822	#N/A
Solyc04g064630	21.6281	-2.89912	0.65408	-4.43236	9.32e-06	6.14e-05	(1 of 3) PTHR10791//PTHR10791:SF38 - RAG1-ACTIVATING PROTEIN 1 // SUBFAMILY NOT NAMED
Solyc04g074880	5.91084	-2.90049	1.4326	-2.02464	0.0429048	0.113553	(1 of 4) PTHR31376//PTHR31376:SF1 - FAMILY NOT NAMED // PURINE PERMEASE 1-RELATED
Solyc07g042520	177.598	-2.91191	0.184662	-15.7689	5.1e-56	3.2e-54	(1 of 6) K00695 - sucrose synthase (E2.43)
Solyc06g084240	7.27477	-2.93363	1.02429	-2.86405	0.00418259	0.0158071	(1 of 2) 5.53 - Ent-copalyl diphosphate synthase / Ent-kaurene synthetase A
Solyc04g049920	18.3916	-2.97823	0.605493	-4.91869	8.71e-07	6.68e-06	(1 of 4) KOG0149 - Predicted RNA-binding protein SEB4 (RRM superfamily)
Solyc04g056450	3.2881	-3.0074	1.43453	-2.09644	0.0360435	0.0987951	(1 of 4) 2.79 - Cyclopropane-fatty-acyl-phospholipid synthase / Unsaturated-phospholipid methyltransferase
Solyc12g040640	106.553	-3.07682	0.300783	-10.2294	1.46e-24	3.64e-23	(1 of 2) PTHR10353:SF28 - BETA-GLUCOSIDASE 43-RELATED
Solyc08g029360	3.64277	-3.16251	1.31946	-2.39682	0.0165382	0.0518073	#N/A
Solyc02g092760	35.6012	-3.26298	0.637275	-5.12021	3.05e-07	2.47e-06	(1 of 2) PTHR10992:SF891 - STRIGOLACTONE ESTERASE D14 HOMOLOG-RELATED
Solyc01g067230	4.84459	-3.27385	1.36854	-2.39222	0.016747	0.0523887	(1 of 10) PTHR11932//PTHR11932:SF84 - CULLIN // SUBFAMILY NOT NAMED
Solyc02g078650	11.7696	-3.39825	0.730124	-4.65435	3.25e-06	2.3e-05	(1 of 2) PTHR11474//PTHR11474:SF33 - TYROSINASE // SUBFAMILY NOT NAMED
Solyc04g005150	3.23786	-3.45093	1.57478	-2.19137	0.0284249	0.0809768	(1 of 4) PTHR10285:SF76 - URIDINE KINASE
Solyc08g079270	6.40325	-3.47922	1.54671	-2.24944	0.0244847	0.0716519	(1 of 1) PTHR10641//PTHR10641:SF674 - MYB-LIKE DNA-BINDING PROTEIN MYB // MYB DOMAIN PROTEIN 42
Solyc10g150113	3.65693	-3.48002	1.6348	-2.12871	0.0332784	0.0924049	(1 of 5) K10579 - ubiquitin-conjugating enzyme E2 M (UBE2M, UBC12)
Solyc08g077900	3.45933	-3.48756	1.6221	-2.15003	0.0315529	0.0882854	(1 of 3) PTHR31692//PTHR31692:SF10 - FAMILY NOT NAMED // EXPANSIN-LIKE B1
Solyc04g026020	109.126	-3.50234	0.242236	-14.4584	2.22e-47	1.15e-45	(1 of 6) PF14576//PF14577 - Sieve element occlusion N-terminus (SEO_N) // Sieve element occlusion C-terminus (SEO_C)
Solyc01g109275	1.9427	-3.50694	1.78295	-1.96693	0.0491911	0.126427	(1 of 1) IPR009400//IPR023451 - TFIIH subunit TTDA/Tfb5 // Thymidylate synthase/dCMP hydroxymethylase domain
Solyc04g008950	10.2236	-3.52682	1.44841	-2.43495	0.0148937	0.047388	(1 of 18) PF02893 - GRAM domain (GRAM)
Solyc07g054930	13.563	-3.56786	0.874781	-4.07858	4.53e-05	0.000266499	(1 of 4) PTHR10209//PTHR10209:SF164 - OXIDOREDUCTASE, 2OG-FE II OXYGENASE FAMILY PROTEIN // SUBFAMILY NOT NAMED
Solyc12g006590	68.2725	-3.70182	0.574272	-6.4461	1.15e-10	1.3e-09	(1 of 3) PTHR23111//PTHR23111:SF39 - ZINC FINGER PROTEIN // SUBFAMILY NOT NAMED
Solyc06g068853	14.5951	-3.70544	0.839183	-4.41553	1.01e-05	6.6e-05	(1 of 2) PTHR10857//PTHR10857:SF12 - COPINE // SUBFAMILY NOT NAMED
Solyc01g105860	4.76291	-3.72101	1.35134	-2.75357	0.00589489	0.021336	(1 of 3) 4.217 - (-)-camphene synthase
Solyc02g067870	3.07097	-3.75217	1.75889	-2.13325	0.0329039	0.0914984	(1 of 1) PF16036 - Chalcone isomerase-like (Chalcone_3)
Solyc04g051235	1.86773	-3.90473	1.78922	-2.18237	0.0290824	0.0824985	#N/A
Solyc10g075118	2.09363	-3.93036	1.6501	-2.38189	0.017224	0.0536391	(1 of 10) PTHR33076//PTHR33076:SF11 - FAMILY NOT NAMED // BIFUNCTIONAL INHIBITOR/LIPID-TRANSFER PROTEIN/SEED STORAGE 2S ALBUMIN SUPERFAMILY PROTEIN-RELATED
Solyc09g092220	2.4087	-3.93131	1.6756	-2.34621	0.0189653	0.0579327	(1 of 2) PTHR12570:SF20 - GENOMIC DNA, CHROMOSOME 3, BAC CLONE:F14O13
Solyc08g016160	2.96174	-3.93236	1.70647	-2.30438	0.0212015	0.0636961	(1 of 1) IPR006153//IPR013785 - Cation/H+ exchanger // Aldolase-type TIM barrel
Solyc02g070610	2.71094	-3.9801	1.85576	-2.14472	0.0319751	0.0892592	(1 of 3) PTHR31479//PTHR31479:SF3 - FAMILY NOT NAMED // GB|AAD29063.1
Solyc06g051190	4.98343	-4.00204	1.32163	-3.02812	0.00246084	0.00994138	(1 of 1) KOG0988 - RNA-directed RNA polymerase QDE-1 required for posttranscriptional gene silencing and RNA interference
Solyc03g095370	11.3649	-4.015	1.38424	-2.90051	0.00372561	0.0142745	#N/A
Solyc12g038347	8.44717	-4.02525	1.19518	-3.3679	0.000757438	0.00350468	#N/A
Solyc02g091630	2.01703	-4.03982	2.03348	-1.98665	0.0469607	0.12177	#N/A
Solyc02g094380	2.89342	-4.08805	1.77701	-2.30053	0.0214185	0.0642519	(1 of 2) K13430 - serine/threonine-protein kinase PBS1 (PBS1)
Solyc07g052070	2.68226	-4.08948	1.88249	-2.17238	0.0298271	0.0841876	(1 of 6) 1.14.13.173 - 11-oxo-beta-amyrin 30-oxidase / CYP72A154
Solyc03g116770	1.9141	-4.13373	2.09936	-1.96905	0.0489479	0.126036	(1 of 1) PTHR22952:SF129 - AP-1-LIKE TRANSCRIPTION ACTIVATOR YAP2
Solyc01g068075	9.07564	-4.21185	1.40996	-2.9872	0.00281542	0.0112079	#N/A
Solyc09g007060	4.48478	-4.31766	1.58149	-2.73013	0.00633094	0.0227003	(1 of 2) PTHR22763:SF20 - E3 LIGASE SHOOT GRAVITROPISM 9
Solyc03g013295	3.78249	-4.38116	1.55665	-2.81449	0.00488546	0.0180998	#N/A
Solyc07g056708	6.25747	-4.55409	1.41342	-3.22203	0.00127287	0.00554689	(1 of 25) PF03080//PF14365 - Domain of unknown function (DUF239) (DUF239) // Domain of unknown function (DUF4409) (DUF4409)
Solyc02g079290	11.5241	-4.57038	1.3334	-3.42761	0.000608925	0.00287424	(1 of 1) PTHR11362//PTHR11362:SF34 - PHOSPHATIDYLETHANOLAMINE-BINDING PROTEIN // SUBFAMILY NOT NAMED
Solyc06g068660	3.08662	-4.61364	1.82052	-2.53424	0.0112691	0.037497	#N/A
Solyc04g005140	6.0235	-4.81767	1.44965	-3.32334	0.000889478	0.00404308	(1 of 4) PTHR10285:SF76 - URIDINE KINASE
Solyc03g080110	1.48709	-4.82169	2.20467	-2.18703	0.0287403	0.0817252	(1 of 55) KOG1603 - Copper chaperone
Solyc09g005690	2.26558	-4.88385	1.9914	-2.45247	0.0141881	0.0455281	(1 of 1) PTHR11200:SF115 - DNASE I-LIKE SUPERFAMILY PROTEIN
Solyc04g005370	4.16152	-4.89294	1.51884	-3.22151	0.00127518	0.0055543	(1 of 4) K12153 - phenylalanine N-monooxygenase (CYP79A2)
Solyc12g038430	3.35593	-5.11335	1.64304	-3.11212	0.0018575	0.00775391	(1 of 29) PF03004 - Plant transposase (Ptta/En/Spm family) (Transposase_24)
Solyc12g006600	12.1516	-5.1839	1.31875	-3.93091	8.46e-05	0.000476441	(1 of 3) PTHR23111//PTHR23111:SF39 - ZINC FINGER PROTEIN // SUBFAMILY NOT NAMED
