# Supplementary material for: Coronatine Enhances Chilling Tolerance of Tomato Plants by Inducing Chilling-Related Epigenetic Adaptations and Transcriptional Reprogramming
Source: Int J Mol Sci. 2022 Sep 2;23(17):10049. doi: 10.3390/ijms231710049 (PMC9456409; doi:10.3390/ijms231710049)
Supplement: Supplementary file 1 [file ijms-23-10049-s001.zip › Supplementary Table S5.xlsx]

## Sheet: co-upregulated genes
coronatine-induced chilling responsive genes
GeneID	H2O-0h-1	H2O-0h-2	H2O-0h-3	H2O-12h-1	H2O-12h-2	H2O-12h-3	COR-0h-1	COR-0h-2	COR-0h-3	COR-12h-1	COR-12h-2	COR-12h-3	annotation
Solyc06g069570	132.654	128.711	146.348	402.309	433.863	355.649	153.854	175.168	145.151	859.96	830.866	742.764	(1 of 3) K18211 - synaptosomal-associated protein 25 (SNAP25)
Solyc07g042130	104.15	71.9911	104.093	245.813	266.841	243.874	106.009	98.8375	141.794	775.287	666.734	723.144	(1 of 71) PF01535//PF13041//PF14432 - PPR repeat (PPR) // PPR repeat family (PPR_2) // DYW family of nucleic acid deaminases (DYW_deaminase)
Solyc01g087810	82.2238	75.2634	74.2048	145.809	181.847	152.421	111.638	116.452	119.141	321.934	321.461	315.791	(1 of 5) PTHR10795//PTHR10795:SF446 - PROPROTEIN CONVERTASE SUBTILISIN/KEXIN // SUBFAMILY NOT NAMED
Solyc07g053240	5.48158	1.09077	2.06124	7.63396	9.88299	14.226	3.75253	3.91436	8.3902	72.3248	120.76	111.181	(1 of 5) PTHR10641//PTHR10641:SF541 - MYB-LIKE DNA-BINDING PROTEIN MYB // SUBFAMILY NOT NAMED
Solyc01g073890	6.5779	4.3631	0	10.6875	17.7894	35.5649	2.81439	0	0	132.302	126.713	117.721	(1 of 1) PTHR13871//PTHR13871:SF36 - THIOREDOXIN // SUBFAMILY NOT NAMED
Solyc01g010060	8.77053	6.54465	2.06124	35.1162	23.7192	31.5004	6.56692	11.7431	0	111.133	73.9871	113.05	#N/A
Solyc12g042950	570.085	662.1	541.077	1329.84	1396.47	1320.98	728.928	640.976	678.767	2907.11	3047.93	3192.48	(1 of 1) PTHR31187//PTHR31187:SF1 - FAMILY NOT NAMED // ADP,ATP CARRIER PROTEIN 1, CHLOROPLASTIC-RELATED
Solyc07g055640	24.119	18.5432	27.8268	51.9109	62.2629	56.9039	21.577	21.529	20.9755	224.913	173.487	212.085	(1 of 7) PF00069//PF01453 - Protein kinase domain (Pkinase) // D-mannose binding lectin (B_lectin)
Solyc03g098010	32.8895	30.5417	14.4287	132.831	161.093	145.308	11.2576	17.6146	27.6877	758.529	749.225	724.078	(1 of 2) 1.11.1.7//3.1.3.2 - Peroxidase / Lactoperoxidase // Acid phosphatase / Phosphomonoesterase
Solyc03g120260	24.119	23.997	28.8574	111.456	85.982	77.2267	33.7727	25.4433	23.4926	468.347	460.931	452.198	(1 of 4) K17302 - coatomer, subunit beta' (COPB2, SEC27)
Solyc01g105387	6.5779	13.0893	12.3675	62.5984	53.3682	35.5649	41.2778	34.2506	29.3657	164.936	153.927	91.5608	#N/A
Solyc01g096510	31.7932	20.7247	18.5512	101.532	89.9352	91.4527	79.7412	53.8224	57.8924	224.031	224.512	268.142	(1 of 2) PTHR33624:SF2 - SIGMA FACTOR BINDING PROTEIN 1, CHLOROPLASTIC-RELATED
Solyc01g005300	24.119	30.5417	25.7655	592.395	582.108	550.748	12.1957	17.6146	10.9073	2252.65	2395.65	2168.5	(1 of 1) K12116 - flavin-binding kelch repeat F-box protein 1 (FKF1)
Solyc08g006770	17.5411	5.45387	6.18373	54.2011	45.4618	22.3551	24.3914	7.82872	11.7463	85.555	79.0896	82.2179	(1 of 4) PTHR10209//PTHR10209:SF167 - OXIDOREDUCTASE, 2OG-FE II OXYGENASE FAMILY PROTEIN // SUBFAMILY NOT NAMED
Solyc11g018774	2.19263	0	0	64.1252	224.344	37.5972	3.75253	4.89295	0	345.748	335.068	319.529	#N/A
Solyc01g098910	58.1048	52.3572	46.378	113.746	108.713	99.5818	121.019	90.0302	84.741	288.417	271.286	275.617	(1 of 2) PTHR24089:SF282 - PEROXISOMAL ADENINE NUCLEOTIDE CARRIER 1-RELATED
Solyc03g119250	42.7564	37.0863	29.888	1312.28	1318.39	1264.08	66.6073	69.4799	81.385	2759.81	2818.31	2787	(1 of 2) PTHR31713//PTHR31713:SF15 - FAMILY NOT NAMED // PROTEIN SAR DEFICIENT 1
Solyc10g080010	8.77053	13.0893	5.15311	19.0849	26.6841	23.3712	7.50505	5.87154	8.3902	183.458	194.748	190.596	(1 of 3) PTHR20961//PTHR20961:SF12 - GLYCOSYLTRANSFERASE // SUBFAMILY NOT NAMED
Solyc08g060920	156.773	142.891	162.838	593.922	681.927	563.958	121.019	100.795	123.336	1440.32	1371.74	1418.26	(1 of 2) PTHR10783//PTHR10783:SF44 - XENOTROPIC AND POLYTROPIC RETROVIRUS RECEPTOR 1-RELATED // SPX DOMAIN-CONTAINING PROTEIN 1-RELATED
Solyc06g071820	49.3343	53.4479	55.6536	114.509	100.807	113.808	90.9987	57.7368	93.9703	580.363	627.614	552.168	(1 of 3) PTHR24413//PTHR24413:SF75 - FAMILY NOT NAMED // BTB/POZ AND TAZ DOMAIN-CONTAINING PROTEIN 2
Solyc09g005560	0	0	2.06124	10.6875	17.7894	7.11299	3.75253	2.93577	0	47.6285	39.97	55.1234	(1 of 1) PTHR10032//PTHR10032:SF215 - ZINC FINGER PROTEIN WITH KRAB AND SCAN DOMAINS // TRIHELIX TRANSCRIPTION FACTOR GT-3A-RELATED
Solyc01g073820	2.19263	6.54465	0	16.7947	15.8128	30.4842	3.75253	11.7431	4.1951	62.6227	81.6409	75.6778	(1 of 6) PTHR13871//PTHR13871:SF50 - THIOREDOXIN // SUBFAMILY NOT NAMED
Solyc02g080890	57.0085	74.1727	54.623	100.768	163.069	147.34	31.8965	61.6511	62.9265	378.382	319.76	330.74	(1 of 82) PF03106 - WRKY DNA -binding domain (WRKY)
Solyc05g055080	0	0	0	1.52679	8.89469	1.01614	1.87626	0	0.83902	33.5164	46.7734	25.2259	#N/A
Solyc09g074560	47.1416	40.3587	35.0411	120.616	117.608	155.47	72.2361	64.5869	72.9948	417.191	433.717	431.644	(1 of 1) PTHR31717//PTHR31717:SF16 - FAMILY NOT NAMED // ZINC FINGER PROTEIN CONSTANS-LIKE 13
Solyc08g075360	6.5779	2.18155	2.06124	93.8977	101.795	85.3558	8.44318	0	9.22922	284.007	281.491	298.974	(1 of 2) 3.6.3.29 - Molybdate-transporting ATPase
Solyc07g042170	223.649	241.061	223.645	693.163	741.225	661.508	420.283	356.207	366.652	1846.93	1951.73	1915.3	(1 of 9) K13464 - jasmonate ZIM domain-containing protein (JAZ)
Solyc06g062920	2.19263	13.0893	0	145.809	134.409	120.921	5.62879	9.7859	11.7463	412.781	387.794	474.622	(1 of 4) PTHR27001:SF123 - SER/THR PROTEIN KINASE ACIK1B
Solyc08g077760	28.5042	29.4509	24.7349	128.25	142.315	137.179	30.9583	25.4433	51.1802	401.315	409.905	432.578	#N/A
Solyc01g111350	23.0227	10.9077	32.9799	91.6075	98.8299	151.405	36.5871	38.165	40.273	568.897	597.849	547.496	(1 of 24) PTHR21576 - UNCHARACTERIZED NODULIN-LIKE PROTEIN
Solyc09g011860	63.5864	51.2664	61.8373	428.265	440.782	426.779	48.7828	62.6297	69.6387	891.712	921.862	910.937	(1 of 38) PF10250 - GDP-fucose protein O-fucosyltransferase (O-FucT)
Solyc05g009650	30.6969	38.1771	38.133	93.8977	115.631	157.502	68.4836	70.4585	61.2485	463.937	480.491	458.739	#N/A
Solyc01g079660	49.3343	32.7232	42.2555	483.993	461.536	444.054	49.721	69.4799	56.2144	1040.77	939.721	912.806	(1 of 29) PF05553 - Cotton fibre expressed protein (DUF761)
Solyc05g012820	0	4.3631	4.12249	18.3215	13.8362	3.04842	6.56692	2.93577	5.03412	34.3984	24.6624	45.7804	#N/A
Solyc02g086210	26.3116	9.81697	10.3062	45.8037	26.6841	39.6295	12.1957	5.87154	8.3902	112.015	135.218	104.641	(1 of 3) PF00069//PF13947//PF14380 - Protein kinase domain (Pkinase) // Wall-associated receptor kinase galacturonan-binding (GUB_WAK_bind) // Wall-associated receptor kinase C-terminal (WAK_assoc)
Solyc01g112220	17.5411	10.9077	23.7043	32.0626	45.4618	34.5488	21.577	21.529	15.1024	150.824	161.581	156.027	(1 of 30) 2.7.10.2//2.7.11.1 - Non-specific protein-tyrosine kinase / Cytoplasmic protein tyrosine kinase // Non-specific serine/threonine protein kinase / Threonine-specific protein kinase
Solyc05g012810	3.28895	4.3631	3.09187	39.6966	48.4267	47.7586	0	0.97859	5.03412	85.555	110.555	90.6266	#N/A
Solyc07g056190	18.6374	21.8155	11.3368	241.996	230.274	228.632	34.7109	8.80731	11.7463	884.656	953.327	863.288	(1 of 4) PTHR22814:SF34 - COPPER TRANSPORT PROTEIN-RELATED
Solyc01g100240	80.0311	90.5343	95.8478	321.39	318.232	309.923	105.071	110.581	143.472	784.107	876.789	787.61	(1 of 12) PF07887 - Calmodulin binding protein-like (Calmodulin_bind)
Solyc05g005280	44.949	57.811	53.5923	246.577	219.402	278.423	69.4217	45.9937	41.951	663.272	780.691	753.976	(1 of 2) PTHR32263:SF8 - INACTIVE POLY [ADP-RIBOSE] POLYMERASE SRO2-RELATED
Solyc01g100010	13.1558	13.0893	10.3062	125.197	132.432	99.5818	18.7626	5.87154	21.8145	390.731	333.367	328.872	(1 of 2) PTHR32278:SF2 - F-BOX PROTEIN PP2-B13-RELATED
Solyc11g010220	2.19263	1.09077	4.12249	15.2679	20.7543	25.4035	0	1.95718	5.03412	28.2243	65.4828	43.9118	(1 of 165) PF01535//PF13041 - PPR repeat (PPR) // PPR repeat family (PPR_2)
Solyc03g006620	74.5495	97.0789	142.226	229.019	300.443	204.244	130.4	126.238	166.126	548.61	489.845	515.73	(1 of 2) PTHR33098:SF10 - T28P6.11 PROTEIN
Solyc03g031600	30.6969	25.0878	14.4287	70.2324	39.532	54.8716	34.7109	31.3149	41.951	146.414	135.218	153.224	(1 of 4) K13347 - peroxisomal membrane protein 2 (PXMP2, PMP22)
Solyc10g085010	59.2011	65.4465	65.9598	214.514	190.742	217.454	56.2879	63.6083	72.1557	1751.67	1785.89	1883.54	(1 of 3) PTHR33649//PTHR33649:SF4 - FAMILY NOT NAMED // PAR1 PROTEIN
Solyc08g059710	2.19263	2.18155	2.06124	57.2547	43.4852	57.92	5.62879	2.93577	3.35608	220.503	221.961	242.917	(1 of 15) PF10358 - N-terminal C2 in EEIG1 and EHBP1 proteins (NT-C2)
Solyc04g050620	0	0	2.06124	9.16075	7.9064	12.1937	9.38131	3.91436	0	54.6846	110.555	58.8605	(1 of 343) PF00067 - Cytochrome P450 (p450)
Solyc04g078325	0	4.3631	0	25.9554	7.9064	8.12913	5.62879	7.82872	8.3902	204.626	111.406	165.37	#N/A
Solyc01g108330	7.67422	8.72619	2.06124	22.1385	21.7426	16.2583	17.8245	17.6146	18.4584	55.5666	79.94	45.7804	#N/A
Solyc01g108100	0	0	2.06124	7.63396	5.9298	9.14527	0	1.95718	0	81.1449	79.94	65.4006	(1 of 3) PTHR33676//PTHR33676:SF3 - FAMILY NOT NAMED // COLD REGULATED PROTEIN 27
Solyc06g062540	16.4448	0	9.2756	120.616	110.69	95.5172	9.38131	5.87154	5.87314	276.069	281.491	301.777	(1 of 4) K13248 - pyridoxal phosphate phosphatase PHOSPHO2 (PHOSPHO2)
Solyc12g006240	4.38527	13.0893	8.24498	16.0313	26.6841	14.226	13.1338	5.87154	10.0682	80.2629	82.4913	100.904	(1 of 4) PTHR31717//PTHR31717:SF8 - FAMILY NOT NAMED // ZINC FINGER PROTEIN CONSTANS-LIKE 10-RELATED
Solyc06g062560	1.09632	4.3631	2.06124	27.4822	42.4969	19.3067	3.75253	0	0	66.1508	105.453	93.4294	(1 of 4) 3.1.3.75//3.6.1.1 - Phosphoethanolamine/phosphocholine phosphatase / PHOSPHO1 // Inorganic diphosphatase / Pyrophosphate phosphohydrolase
Solyc11g068620	14.2521	3.27232	4.12249	54.9645	51.3916	52.8393	3.75253	5.87154	13.4243	502.746	506.854	456.87	(1 of 1) PTHR31989//PTHR31989:SF4 - FAMILY NOT NAMED // NAC DOMAIN-CONTAINING PROTEIN 61-RELATED
Solyc03g081240	18.6374	15.2708	18.5512	1016.08	1010.04	1018.17	35.649	18.5932	18.4584	2818.9	3019.86	2951.44	(1 of 1) PTHR26402//PTHR26402:SF560 - RESPONSE REGULATOR OF TWO-COMPONENT SYSTEM // SUBFAMILY NOT NAMED
Solyc02g080040	2.19263	0	4.12249	9.16075	2.9649	10.1614	1.87626	3.91436	3.35608	15.8762	47.6238	28.0288	(1 of 10) PTHR27002:SF122 - CYSTEINE-RICH RECEPTOR-LIKE PROTEIN KINASE 28-RELATED
Solyc10g008270	30.6969	8.72619	23.7043	38.9332	57.3214	44.7102	13.1338	27.4005	3.35608	165.818	187.944	182.187	(1 of 6) PTHR13935//PTHR13935:SF59 - ACHAETE-SCUTE TRANSCRIPTION FACTOR-RELATED // SUBFAMILY NOT NAMED
Solyc01g103920	4.38527	2.18155	0	8.39735	8.89469	5.0807	1.87626	0	0	27.3423	18.7094	36.4375	(1 of 3) PTHR19370//PTHR19370:SF120 - NADH-CYTOCHROME B5 REDUCTASE // FERREDOXIN-1, CHLOROPLASTIC-RELATED
Solyc04g055253	2.19263	2.18155	4.12249	3.81698	11.8596	20.3228	12.1957	2.93577	19.2975	29.9883	31.4658	26.1602	#N/A
Solyc06g061010	5.48158	22.9063	28.8574	60.3082	18.7777	41.6618	36.5871	19.5718	26.0096	114.661	95.2477	121.458	(1 of 16) PF04570 - zinc-finger of the FCS-type, C2-C2 (zf-FLZ)
Solyc07g006770	4.38527	2.18155	4.12249	19.8483	31.6256	23.3712	1.87626	6.85013	11.7463	99.6671	83.3417	80.3493	(1 of 1) PF00069//PF08263//PF13855//PF15102 - Protein kinase domain (Pkinase) // Leucine rich repeat N-terminal domain (LRRNT_2) // Leucine rich repeat (LRR_8) // TMEM154 protein family (TMEM154)
Solyc01g109250	100.861	107.987	75.2354	239.706	239.168	253.019	97.5657	107.645	90.6142	446.297	514.508	512.928	(1 of 29) PF14009 - Domain of unknown function (DUF4228) (DUF4228)
Solyc03g093410	0	2.18155	0	17.5581	19.766	32.5165	0	0	0	80.2629	42.5213	89.6923	(1 of 46) KOG0254 - Predicted transporter (major facilitator superfamily)
Solyc04g079660	0	2.18155	0	9.16075	5.9298	2.03228	9.38131	4.89295	2.51706	60.8587	53.5768	63.532	(1 of 121) KOG0156 - Cytochrome P450 CYP2 subfamily
Solyc11g017270	238.997	266.149	238.074	683.239	676.985	697.073	370.562	367.95	307.92	1330.95	1526.51	1746.2	(1 of 2) PTHR27000//PTHR27000:SF14 - FAMILY NOT NAMED // LEUCINE-RICH REPEAT PROTEIN FLOR1-RELATED
Solyc01g100200	282.85	285.783	315.37	1506.94	1486.4	1518.11	391.201	497.124	500.056	3926.71	3884.75	4075.39	(1 of 1) PTHR31636:SF46 - SCARECROW-LIKE PROTEIN 11-RELATED
Solyc01g096420	0	13.0893	5.15311	16.7947	28.6607	20.3228	8.44318	11.7431	13.4243	164.054	170.936	167.239	(1 of 2) PTHR30543:SF2 - NADPH:QUINONE OXIDOREDUCTASE
Solyc05g024010	6.5779	13.0893	20.6124	22.1385	51.3916	36.5811	24.3914	7.82872	11.7463	104.959	96.0981	96.2323	(1 of 1) PTHR31717:SF3 - ZINC FINGER PROTEIN CONSTANS-LIKE 14-RELATED
Solyc02g085830	15.3484	13.0893	6.18373	25.9554	45.4618	5.0807	15.0101	7.82872	11.7463	72.3248	57.829	61.6634	(1 of 2) PTHR12161//PTHR12161:SF16 - UNCHARACTERIZED DUF292 // SUBFAMILY NOT NAMED
Solyc12g057060	26.3116	19.6339	10.3062	193.902	171.964	139.211	22.5152	15.6574	15.1024	766.467	832.567	805.362	(1 of 10) PTHR11926//PTHR11926:SF286 - GLUCOSYL/GLUCURONOSYL TRANSFERASES // SUBFAMILY NOT NAMED
Solyc11g073075	6.5779	1.09077	18.5512	64.8886	96.8533	98.5657	18.7626	17.6146	24.3316	490.398	506.854	513.862	#N/A
Solyc01g014315	0	0	0	3.05358	1.9766	0	2.81439	3.91436	2.51706	14.1122	7.65383	9.34294	#N/A
Solyc06g007190	47.1416	30.5417	28.8574	582.471	517.869	597.491	66.6073	80.2443	61.2485	1412.1	1330.92	1294	(1 of 4) PTHR13832//PTHR13832:SF117 - PROTEIN PHOSPHATASE 2C // PROTEIN PHOSPHATASE 2C-LIKE PROTEIN-RELATED
Solyc06g009140	383.711	414.494	376.177	942.794	1063.41	977.528	556.312	562.689	461.461	2441.4	2285.94	2493.63	(1 of 3) PTHR33509:SF5 - LATE EMBRYOGENESIS ABUNDANT 3 (LEA3) FAMILY PROTEIN
Solyc04g009860	6.5779	8.72619	4.12249	13.7411	6.9181	27.4358	5.62879	11.7431	17.6194	114.661	132.666	118.655	(1 of 2) PTHR10209//PTHR10209:SF221 - OXIDOREDUCTASE, 2OG-FE II OXYGENASE FAMILY PROTEIN // SUBFAMILY NOT NAMED
Solyc05g005940	14.2521	18.5432	18.5512	79.3931	30.6373	57.92	34.7109	29.3577	32.7218	142.886	115.658	141.078	(1 of 4) PTHR11654//PTHR11654:SF137 - OLIGOPEPTIDE TRANSPORTER-RELATED // SUBFAMILY NOT NAMED
Solyc04g078880	0	2.18155	2.06124	37.4064	8.89469	20.3228	0	3.91436	0	126.127	157.329	190.596	(1 of 3) PTHR33676//PTHR33676:SF3 - FAMILY NOT NAMED // COLD REGULATED PROTEIN 27
Solyc01g005410	164.448	215.973	220.553	367.957	445.723	408.489	257.986	298.47	217.306	937.577	890.396	906.266	(1 of 5) K17991 - peroxygenase (PXG)
Solyc05g052520	64.6827	62.1741	90.6947	251.157	247.075	294.681	90.9987	90.0302	99.0044	1160.73	1103.85	1117.42	(1 of 4) PTHR13832//PTHR13832:SF117 - PROTEIN PHOSPHATASE 2C // PROTEIN PHOSPHATASE 2C-LIKE PROTEIN-RELATED
Solyc07g055990	0	1.09077	0	10.6875	3.9532	6.09685	13.1338	8.80731	1.67804	24.6963	22.1111	16.8173	(1 of 34) K08235 - xyloglucan:xyloglucosyl transferase (E2.4.1.207)
Solyc04g074030	39.4674	22.9063	38.133	88.5539	73.1342	83.3236	28.1439	41.1008	27.6877	202.862	151.376	199.005	(1 of 19) PF00069//PF08263 - Protein kinase domain (Pkinase) // Leucine rich repeat N-terminal domain (LRRNT_2)
Solyc08g016210	15.3484	32.7232	21.6431	75.5762	34.5905	47.7586	49.721	43.0579	31.0438	184.34	122.461	123.327	(1 of 73) KOG0472 - Leucine-rich repeat protein
Solyc04g072070	19.7337	15.2708	12.3675	73.286	57.3214	105.679	7.50505	14.6788	1.67804	251.373	318.059	370.915	(1 of 3) PTHR31221//PTHR31221:SF36 - FAMILY NOT NAMED // WRKY TRANSCRIPTION FACTOR 50-RELATED
Solyc04g079940	73.4532	63.2649	90.6947	288.564	277.712	281.471	109.761	109.602	134.243	590.947	559.58	553.102	(1 of 97) PF02365 - No apical meristem (NAM) protein (NAM)
Solyc02g090560	8.77053	2.18155	1.03062	15.2679	43.4852	13.2098	0	3.91436	5.03412	151.706	90.9956	142.013	(1 of 4) KOG0204 - Calcium transporting ATPase
Solyc01g105870	0	0	0	3.05358	1.9766	2.03228	0	0	3.35608	17.6402	11.0555	16.8173	(1 of 3) 4.2.3.105//4.2.3.117 - Tricyclene synthase // (-)-camphene synthase
Solyc02g090340	39.4674	54.5387	60.8067	106.112	115.631	138.195	81.6174	99.8161	133.404	467.465	498.35	437.25	#N/A
Solyc01g108910	36.1785	49.0848	28.8574	212.224	206.555	214.406	45.0303	42.0794	52.0193	512.448	460.08	491.439	#N/A
Solyc03g124110	13.1558	28.3601	8.24498	54.9645	88.9469	70.1137	19.7008	29.3577	18.4584	190.514	158.179	185.925	(1 of 172) PF00847 - AP2 domain (AP2)
Solyc10g011910	10.9632	23.997	30.9187	105.349	124.526	113.808	35.649	34.2506	29.3657	309.586	250.025	285.894	(1 of 2) PTHR32096:SF31 - WRKY TRANSCRIPTION FACTOR 22
Solyc01g105410	220.36	182.159	186.543	505.368	465.489	468.441	349.923	265.198	329.735	1179.25	1023.06	1052.95	(1 of 1) PTHR31279//PTHR31279:SF12 - FAMILY NOT NAMED // PHI-1-LIKE PROTEIN
Solyc07g056200	26.3116	41.4494	41.2249	99.2414	84.9937	84.3397	42.2159	29.3577	24.3316	445.415	467.734	486.767	(1 of 4) PTHR22814:SF34 - COPPER TRANSPORT PROTEIN-RELATED
Solyc03g006250	363.977	399.223	420.494	938.977	943.826	905.382	969.09	992.29	990.044	3192.88	3140.62	3124.28	(1 of 1) PTHR22835//PTHR22835:SF210 - ZINC FINGER FYVE DOMAIN CONTAINING PROTEIN // SUBFAMILY NOT NAMED
Solyc01g079670	0	2.18155	4.12249	29.009	25.6958	40.6456	3.75253	9.7859	1.67804	73.2068	79.0896	64.4663	(1 of 29) PF05553 - Cotton fibre expressed protein (DUF761)
Solyc11g018800	4.38527	0	4.12249	120.616	82.0288	90.4365	1.87626	1.95718	1.67804	319.288	270.435	281.223	(1 of 4) PTHR31388//PTHR31388:SF37 - FAMILY NOT NAMED // PEROXIDASE 4-RELATED
Solyc04g010250	156.773	162.525	154.593	511.475	493.161	521.28	198.884	195.718	189.619	1131.62	1144.67	1080.98	(1 of 1) PTHR11614:SF92 - ALPHA/BETA-HYDROLASES SUPERFAMILY PROTEIN-RELATED
Solyc04g071890	60.2974	44.7217	50.5005	137.411	128.479	195.099	68.4836	57.7368	65.4436	479.814	463.482	558.708	(1 of 2) PTHR31235:SF77 - PEROXIDASE 12
Solyc04g074920	0	0	2.06124	25.9554	33.6022	33.5326	0.938131	3.91436	3.35608	92.6111	96.9486	85.9551	(1 of 2) PTHR20961//PTHR20961:SF8 - GLYCOSYLTRANSFERASE // SUBFAMILY NOT NAMED
Solyc10g050690	7.67422	13.0893	0	39.6966	50.4033	55.8877	3.75253	0	6.71216	113.779	94.3973	104.641	(1 of 2) PTHR34052:SF1 - AUXIN RESPONSE FACTOR 30-RELATED
Solyc04g009040	12.0595	23.997	4.12249	59.5449	70.1693	65.033	16.8864	34.2506	28.5267	153.47	185.393	151.356	(1 of 16) PF00069//PF00560//PF08263 - Protein kinase domain (Pkinase) // Leucine Rich Repeat (LRR_1) // Leucine rich repeat N-terminal domain (LRRNT_2)
Solyc01g090300	0	2.18155	0	1.52679	9.88299	2.03228	0	3.91436	3.35608	38.8084	35.7179	39.2404	(1 of 6) PTHR31190//PTHR31190:SF21 - FAMILY NOT NAMED // ETHYLENE-RESPONSIVE TRANSCRIPTION FACTOR 13
Solyc12g007045	33.9858	18.5432	27.8268	87.7905	131.444	103.646	31.8965	43.0579	26.0096	242.553	262.782	239.179	#N/A
Solyc07g024000	211.589	247.606	212.308	591.632	535.658	495.877	214.832	203.547	216.467	1201.3	1223.76	1053.88	(1 of 1) PTHR24314//PTHR24314:SF10 - FAMILY NOT NAMED // CHLOROPHYLL(IDE) B REDUCTASE NYC1, CHLOROPLASTIC-RELATED
Solyc05g016060	23.0227	35.9956	22.6737	65.652	37.5554	104.663	48.7828	30.3363	55.3753	164.936	316.358	246.654	(1 of 1) PTHR31568:SF17 - EXPRESSED PROTEIN
Solyc03g094020	4.38527	2.18155	6.18373	12.2143	14.8245	8.12913	3.75253	0	6.71216	33.5164	54.4273	63.532	(1 of 1) PTHR22762//PTHR22762:SF91 - ALPHA-GLUCOSIDASE // SUBFAMILY NOT NAMED
Solyc08g081550	86.609	111.259	96.8785	433.609	419.039	476.57	153.854	140.917	114.107	941.105	1057.08	1104.34	(1 of 7) PTHR11751//PTHR11751:SF380 - SUBGROUP I AMINOTRANSFERASE RELATED // 1-AMINOCYCLOPROPANE-1-CARBOXYLATE SYNTHASE 2-RELATED
Solyc02g089630	2.19263	6.54465	17.5206	25.1921	32.6139	38.6134	26.2677	9.7859	13.4243	80.2629	83.3417	120.524	(1 of 2) 1.5.5.2 - Proline dehydrogenase
Solyc01g103630	0	0	0	6.10716	4.9415	10.1614	3.75253	0	0	104.959	121.611	142.013	(1 of 2) PTHR10374//PTHR10374:SF13 - LACTOYLGLUTATHIONE LYASE GLYOXALASE I // SUBFAMILY NOT NAMED
Solyc06g007610	5.48158	2.18155	24.7349	134.358	185.8	183.921	129.462	117.431	93.1313	366.034	391.196	341.952	#N/A
Solyc07g040710	0	0	0	1.52679	5.9298	4.06456	0	1.95718	0	94.3751	76.5383	77.5464	#N/A
Solyc04g074950	164.448	89.4435	119.552	257.264	271.782	268.261	105.071	126.238	114.107	803.511	713.507	715.669	(1 of 2) PTHR22778//PTHR22778:SF19 - OVARIAN CANCER GENE-2 PROTEIN-RELATED // SUBFAMILY NOT NAMED
Solyc01g010430	47.1416	34.9048	29.888	103.058	93.8884	96.5334	29.0821	37.1864	42.79	306.94	306.153	317.66	(1 of 7) PTHR31205:SF2 - ACTIN CROSS-LINKING PROTEIN
Solyc05g054170	100.861	69.8096	94.8172	299.251	318.232	275.374	93.8131	113.516	99.0044	678.266	716.909	680.166	(1 of 3) PTHR31636:SF45 - SCARECROW-LIKE PROTEIN 13
Solyc12g094650	36.1785	41.4494	38.133	219.095	200.625	197.131	60.0404	60.6726	57.0534	506.274	467.734	407.352	(1 of 2) PF04578//PF13968 - Protein of unknown function, DUF594 (DUF594) // Domain of unknown function (DUF4220) (DUF4220)
Solyc02g094180	0	0	6.18373	4.58037	21.7426	8.12913	0	5.87154	1.67804	38.8084	43.3717	32.7003	(1 of 1) PTHR31517//PTHR31517:SF7 - FAMILY NOT NAMED // PEROXIDASE 55
Solyc01g066430	368.362	318.506	341.136	983.253	913.189	931.801	455.932	463.851	496.7	2200.62	2074.19	2055.45	(1 of 5) PTHR14155//PTHR14155:SF99 - RING FINGER DOMAIN-CONTAINING // RING-H2 FINGER PROTEIN ATL3
Solyc09g074270	41.66	43.631	35.0411	118.326	102.783	133.114	45.0303	52.8438	48.6632	360.742	432.867	462.476	(1 of 3) K14493 - gibberellin receptor GID1 (GID1)
Solyc06g068620	24.119	30.5417	35.0411	84.7369	64.2395	105.679	60.9785	35.2292	26.8486	487.752	444.773	550.299	#N/A
Solyc05g051480	6.5779	1.09077	8.24498	2.29019	15.8128	21.339	11.2576	10.7645	7.55118	90.847	90.1451	98.1009	#N/A
Solyc03g096830	38.3711	22.9063	35.0411	91.6075	46.4501	79.259	43.154	56.7582	46.9851	206.39	169.235	166.304	(1 of 8) K17964 - leucine-rich PPR motif-containing protein, mitochondrial (LRPPRC)
Solyc05g050380	33.9858	52.3572	43.2861	226.728	227.309	203.228	35.649	41.1008	43.6291	523.914	557.029	528.811	(1 of 4) PTHR10217//PTHR10217:SF540 - VOLTAGE AND LIGAND GATED POTASSIUM CHANNEL // SUBFAMILY NOT NAMED
Solyc04g054690	6.5779	17.4524	12.3675	182.452	230.274	202.212	24.3914	23.4862	18.4584	579.481	575.738	526.942	(1 of 1) 1.10.3.2//1.10.3.3 - Laccase / Urishiol oxidase // L-ascorbate oxidase / Ascorbase
Solyc02g062550	9.86685	5.45387	9.2756	78.6297	82.0288	82.3074	25.3295	9.7859	5.87314	274.305	266.183	288.697	(1 of 11) PTHR23070//PTHR23070:SF24 - BCS1 AAA-TYPE ATPASE // SUBFAMILY NOT NAMED
Solyc01g086680	3.28895	13.0893	7.21435	14.5045	19.766	15.2421	15.9482	6.85013	23.4926	81.1449	82.4913	97.1666	(1 of 1) PTHR11260//PTHR11260:SF303 - GLUTATHIONE S-TRANSFERASE, GST, SUPERFAMILY, GST DOMAIN CONTAINING // GLUTATHIONE S-TRANSFERASE U1-RELATED
Solyc10g055780	26.3116	10.9077	20.6124	45.0403	56.3331	65.033	15.0101	8.80731	20.9755	195.806	159.03	213.953	(1 of 2) PTHR22595//PTHR22595:SF46 - CHITINASE-RELATED // SUBFAMILY NOT NAMED
Solyc04g082500	155.677	200.702	152.532	522.163	607.804	502.99	167.926	145.81	132.565	1257.75	1041.77	1035.2	(1 of 30) 2.7.10.2//2.7.11.1 - Non-specific protein-tyrosine kinase / Cytoplasmic protein tyrosine kinase // Non-specific serine/threonine protein kinase / Threonine-specific protein kinase
Solyc01g107170	116.21	112.35	104.093	319.863	317.244	307.891	91.9369	72.4156	104.039	865.252	845.323	824.048	(1 of 3) PTHR26374:SF208 - ZINC FINGER PROTEIN AZF3-RELATED
Solyc10g076480	28.5042	31.6325	39.1636	89.3173	51.3916	57.92	20.6389	19.5718	25.1706	280.479	343.572	269.077	(1 of 1) PTHR11730//PTHR11730:SF38 - AMMONIUM TRANSPORTER // AMMONIUM TRANSPORTER 2
Solyc01g109100	32.8895	26.1786	40.1943	73.286	71.1576	81.2913	51.5972	24.4647	25.1706	234.615	234.718	315.791	#N/A
Solyc06g008300	26.3116	40.3587	44.3167	100.768	85.982	111.775	41.2778	44.0365	36.9169	195.806	221.111	204.61	(1 of 2) PF00560//PF08263//PF12799//PF13855 - Leucine Rich Repeat (LRR_1) // Leucine rich repeat N-terminal domain (LRRNT_2) // Leucine Rich repeats (2 copies) (LRR_4) // Leucine rich repeat (LRR_8)
Solyc06g073587	0	6.54465	0	13.7411	22.7309	19.3067	708.289	706.542	703.938	1099.87	1270.54	1221.12	#N/A
Solyc01g109110	25.2153	42.5402	28.8574	213.751	224.344	235.745	54.4116	52.8438	62.0875	423.365	488.144	471.819	(1 of 2) PTHR10218:SF222 - EXTRA-LARGE GUANINE NUCLEOTIDE-BINDING PROTEIN 1
Solyc01g086670	18.6374	30.5417	18.5512	83.2101	59.298	76.2106	50.6591	31.3149	36.9169	624.463	625.063	658.678	#N/A
Solyc10g007280	19.7337	15.2708	16.49	213.751	153.186	196.115	19.7008	22.5076	33.5608	837.91	766.234	774.53	(1 of 1) PTHR23070//PTHR23070:SF21 - BCS1 AAA-TYPE ATPASE // SUBFAMILY NOT NAMED
Solyc02g071470	0	0	0	1.52679	3.9532	2.03228	0	1.95718	1.67804	14.9942	13.6068	20.5545	#N/A
Solyc02g093250	8.77053	10.9077	14.4287	32.826	30.6373	40.6456	8.44318	0	13.4243	116.425	93.5468	99.0352	(1 of 4) PTHR10509//PTHR10509:SF19 - O-METHYLTRANSFERASE-RELATED // SUBFAMILY NOT NAMED
Solyc01g005470	33.9858	29.4509	27.8268	80.9199	76.0991	73.1621	49.721	32.2935	37.7559	337.81	348.675	310.186	(1 of 1) PTHR15907:SF43 - PROTEIN PLANT CADMIUM RESISTANCE 2-RELATED
Solyc11g008200	19.7337	32.7232	35.0411	199.246	132.432	172.744	18.7626	40.1222	45.3071	680.912	682.892	712.867	(1 of 2) PTHR21576//PTHR21576:SF40 - UNCHARACTERIZED NODULIN-LIKE PROTEIN // SUBFAMILY NOT NAMED
Solyc05g009310	0	5.45387	4.12249	16.7947	20.7543	12.1937	1.87626	6.85013	10.0682	97.0211	100.35	79.415	(1 of 13) PF00643//PF06203 - B-box zinc finger (zf-B_box) // CCT motif (CCT)
Solyc06g075690	7.67422	6.54465	6.18373	378.644	336.022	358.698	24.3914	28.3791	28.5267	1316.84	1153.18	1194.96	(1 of 8) PF06136 - Domain of unknown function (DUF966) (DUF966)
Solyc08g036640	2.19263	0	6.18373	158.786	135.397	119.905	30.0202	18.5932	26.8486	1233.05	1381.94	1313.62	(1 of 5) PTHR33077:SF17 - PROTEIN TIFY 5A-RELATED
Solyc06g068350	2.19263	5.45387	1.03062	48.0939	41.5086	63.0007	18.7626	21.529	16.7804	132.302	116.508	91.5608	#N/A
Solyc03g083470	12.0595	2.18155	5.15311	45.8037	37.5554	30.4842	26.2677	29.3577	22.6535	112.015	144.572	105.575	(1 of 28) 3.1.4.46 - Glycerophosphodiester phosphodiesterase / Glycerophosphoryl diester phosphodiesterase
Solyc12g042930	4.38527	0	2.06124	6.10716	10.8713	7.11299	5.62879	5.87154	8.3902	55.5666	51.876	53.2548	(1 of 8) PF04862 - Protein of unknown function (DUF642) (DUF642)
Solyc03g083480	4.38527	13.0893	5.15311	70.9958	120.573	138.195	22.5152	11.7431	30.2047	206.39	285.743	291.5	(1 of 36) PF13947 - Wall-associated receptor kinase galacturonan-binding (GUB_WAK_bind)
Solyc08g036660	1.09632	0	2.06124	45.0403	45.4618	23.3712	9.38131	3.91436	5.87314	231.969	308.705	268.142	(1 of 5) PTHR33077:SF17 - PROTEIN TIFY 5A-RELATED
Solyc03g122340	570.085	563.93	524.587	3364.28	3477.83	3420.33	1304.94	1186.05	1183.02	7140.75	6697.95	6715.71	(1 of 2) PTHR11771//PTHR11771:SF38 - LIPOXYGENASE // LIPOXYGENASE 3, CHLOROPLASTIC-RELATED
Solyc02g083880	8.77053	6.54465	9.2756	35.1162	16.8011	11.1775	9.38131	19.5718	26.0096	58.2127	45.0726	62.5977	(1 of 3) PTHR23201:SF2 - GIBBERELLIN-REGULATED PROTEIN 1-RELATED
Solyc05g009630	2.19263	4.3631	12.3675	20.6117	15.8128	31.5004	20.6389	25.4433	15.1024	48.5106	58.6794	56.992	(1 of 8) PTHR23155//PTHR23155:SF553 - LEUCINE-RICH REPEAT-CONTAINING PROTEIN // SUBFAMILY NOT NAMED
Solyc03g113980	13.1558	19.6339	4.12249	46.5671	39.532	60.9685	41.2778	22.5076	36.9169	157.88	194.748	178.45	(1 of 12) PF07887 - Calmodulin binding protein-like (Calmodulin_bind)
Solyc07g053230	9.86685	5.45387	10.3062	92.3709	91.9118	71.1299	18.7626	29.3577	16.7804	648.277	567.234	574.591	(1 of 5) PTHR10641//PTHR10641:SF541 - MYB-LIKE DNA-BINDING PROTEIN MYB // SUBFAMILY NOT NAMED
Solyc11g073080	4.38527	2.18155	0	24.4287	24.7075	14.226	11.2576	6.85013	6.71216	94.3751	83.3417	68.2035	(1 of 1) PTHR12396//PTHR12396:SF9 - METHYL-CPG BINDING PROTEIN, MBD // METHYL-CPG-BINDING DOMAIN-CONTAINING PROTEIN 7
Solyc11g071460	4.38527	6.54465	14.4287	22.9019	37.5554	17.2744	24.3914	22.5076	27.6877	211.682	176.038	161.633	(1 of 7) K15095 - (+)-neomenthol dehydrogenase (E1.1.1.208)
Solyc02g069110	15.3484	27.2694	37.1024	39.6966	98.8299	59.9523	65.6692	72.4156	72.9948	171.11	186.243	147.619	(1 of 3) K01363 - cathepsin B (CTSB)
Solyc01g007040	19.7337	10.9077	17.5206	24.4287	45.4618	40.6456	30.9583	40.1222	37.7559	255.783	285.743	266.274	(1 of 6) PTHR22849//PTHR22849:SF48 - WDSAM1 PROTEIN // SUBFAMILY NOT NAMED
Solyc02g087510	2.19263	4.3631	0	41.2234	11.8596	25.4035	13.1338	13.7003	11.7463	66.1508	82.4913	44.8461	(1 of 1) PTHR24351//PTHR24351:SF84 - RIBOSOMAL PROTEIN S6 KINASE // PROTEIN KINASE
Solyc07g054430	70.1643	42.5402	49.4699	125.96	127.491	95.5172	152.915	185.932	162.77	244.317	284.042	253.194	(1 of 2) 2.1.2.5//6.3.3.2 - Glutamate formimidoyltransferase / Glutamate formyltransferase // 5-formyltetrahydrofolate cyclo-ligase / Methenyl-THF synthetase
Solyc07g061760	0	1.09077	0	25.9554	23.7192	38.6134	9.38131	3.91436	5.87314	194.042	218.559	212.085	(1 of 20) PF12796//PF13962 - Ankyrin repeats (3 copies) (Ank_2) // Domain of unknown function (PGG)
Solyc01g087590	52.6232	25.0878	54.623	445.06	473.395	424.747	117.266	120.367	99.0044	1126.33	1079.19	1078.18	(1 of 1) K13366 - polyamine oxidase (MPAO, PAO1)
Solyc09g089530	17.5411	10.9077	8.24498	15.2679	25.6958	48.7748	3424.18	4353.75	3409.78	5940.34	6475.14	6895.09	(1 of 24) PF00280 - Potato inhibitor I family (potato_inhibit)
Solyc05g009970	0	0	0	9.16075	10.8713	2.03228	1.87626	3.91436	3.35608	44.1005	20.4102	26.1602	#N/A
Solyc05g006220	119.499	113.441	121.613	231.309	253.005	262.164	394.015	361.1	370.847	1349.48	1348.78	1407.98	(1 of 1) PTHR11014//PTHR11014:SF85 - PEPTIDASE M20 FAMILY MEMBER // SUBFAMILY NOT NAMED
Solyc07g061750	2.19263	2.18155	4.12249	54.2011	60.2863	53.8555	15.0101	36.2078	51.1802	159.644	173.487	159.764	(1 of 20) PF12796//PF13962 - Ankyrin repeats (3 copies) (Ank_2) // Domain of unknown function (PGG)
Solyc07g006380	0	0	0	3.81698	7.9064	13.2098	30.9583	42.0794	25.1706	115.543	147.974	157.896	(1 of 23) PF00304 - Gamma-thionin family (Gamma-thionin)
Solyc08g008280	36.1785	25.0878	23.7043	108.402	135.397	128.034	80.6793	98.8375	101.521	305.176	221.111	266.274	(1 of 82) PF03106 - WRKY DNA -binding domain (WRKY)
Solyc11g020960	0	0	0	57.2547	93.8884	108.727	123.833	77.3086	125.853	179.93	187.944	184.99	(1 of 14) PF02428 - Potato type II proteinase inhibitor family (Prot_inhib_II)
Solyc02g064830	0	0	0	5.34377	7.9064	8.12913	3.75253	3.91436	1.67804	149.06	163.282	172.844	(1 of 9) K14487 - auxin responsive GH3 gene family (GH3)
Solyc06g083470	7.67422	2.18155	4.12249	19.8483	19.766	8.12913	16.8864	16.636	8.3902	37.0444	73.9871	76.6121	(1 of 1) PTHR24322:SF623 - NAD(P)-BINDING ROSSMANN-FOLD SUPERFAMILY PROTEIN-RELATED
Solyc07g052440	3.28895	7.63542	22.6737	44.2769	29.649	7.11299	45.9684	21.529	20.1365	57.3307	54.4273	60.7291	(1 of 2) PF10914 - Protein of unknown function (DUF2781) (DUF2781)
Solyc12g099450	6.5779	7.63542	2.06124	15.2679	18.7777	27.4358	23.4533	32.2935	59.5704	48.5106	41.6709	58.8605	#N/A
Solyc04g079760	2.19263	11.9985	8.24498	106.875	98.8299	93.485	51.5972	14.6788	20.1365	522.15	570.636	544.694	(1 of 5) PF03350 - Uncharacterized protein family, UPF0114 (UPF0114)
Solyc12g005020	3.28895	6.54465	10.3062	22.9019	24.7075	6.09685	26.2677	8.80731	20.9755	57.3307	41.6709	54.1891	(1 of 131) PTHR14155 - RING FINGER DOMAIN-CONTAINING
Solyc12g008650	7.67422	4.3631	12.3675	39.6966	20.7543	31.5004	74.1124	66.5441	29.3657	178.166	153.927	106.51	(1 of 4) K00469 - inositol oxygenase (MIOX)
Solyc04g009440	88.8017	94.8974	103.062	1924.52	2019.1	1870.72	311.46	236.819	279.394	5440.24	5358.53	5503.93	(1 of 3) PTHR31719//PTHR31719:SF17 - FAMILY NOT NAMED // NAC DOMAIN-CONTAINING PROTEIN 102-RELATED
Solyc01g107390	10.9632	5.45387	6.18373	25.9554	20.7543	28.4519	28.1439	25.4433	36.9169	231.969	185.393	246.654	(1 of 2) PTHR31901:SF4 - INDOLE-3-ACETIC ACID-AMIDO SYNTHETASE GH3.2-RELATED
Solyc02g065020	0	0	0	7.63396	1.9766	4.06456	5.62879	3.91436	6.71216	26.4603	18.7094	22.4231	(1 of 2) PTHR31722//PTHR31722:SF5 - FAMILY NOT NAMED // EMB|CAB62433.1|-RELATED
Solyc04g007390	60.2974	67.628	119.552	283.22	253.005	288.584	187.626	180.06	236.604	524.796	583.392	583.934	(1 of 5) PTHR27005//PTHR27005:SF28 - FAMILY NOT NAMED // PROTEIN KINASE-LIKE PROTEIN
Solyc02g085300	37.2748	40.3587	69.0517	194.666	203.59	195.099	95.6894	118.409	97.3264	476.285	482.191	509.19	(1 of 1) PTHR10174//PTHR10174:SF149 - RETINALDEHYDE BINDING PROTEIN-RELATED // SUBFAMILY NOT NAMED
Solyc10g055770	20.83	15.2708	8.24498	35.8796	37.5554	46.7425	50.6591	37.1864	21.8145	120.835	96.9486	83.1522	(1 of 6) KOG2816 - Predicted transporter ADD1 (major facilitator superfamily)
Solyc01g108240	12.0595	10.9077	14.4287	246.577	201.613	200.18	61.9167	77.3086	32.7218	1260.39	1393	1286.52	(1 of 172) PF00847 - AP2 domain (AP2)
Solyc10g078510	0	0	4.12249	16.0313	10.8713	6.09685	1.87626	11.7431	3.35608	127.009	102.051	127.064	(1 of 2) PTHR32227:SF95 - GLUCAN ENDO-1,3-BETA-GLUCOSIDASE 8-RELATED
Solyc08g066320	5.48158	0	16.49	63.3618	53.3682	46.7425	29.0821	32.2935	26.0096	130.538	176.038	140.144	(1 of 10) PF00069//PF00560//PF13855 - Protein kinase domain (Pkinase) // Leucine Rich Repeat (LRR_1) // Leucine rich repeat (LRR_8)
Solyc04g079450	0	0	0	4.58037	2.9649	8.12913	0.938131	0.97859	5.03412	25.5783	17.8589	14.9487	(1 of 3) PTHR11461//PTHR11461:SF192 - SERINE PROTEASE INHIBITOR, SERPIN // SUBFAMILY NOT NAMED
Solyc09g075890	20.83	16.3616	12.3675	168.71	117.608	118.888	41.2778	53.8224	48.6632	510.684	545.973	537.219	(1 of 1) PTHR12725//PTHR12725:SF81 - HALOACID DEHALOGENASE-LIKE HYDROLASE // SUBFAMILY NOT NAMED
Solyc07g066010	47.1416	42.5402	58.7454	179.398	147.257	178.841	107.885	111.559	93.1313	510.684	409.055	552.168	(1 of 1) PTHR22950//PTHR22950:SF228 - AMINO ACID TRANSPORTER // AMINO ACID PERMEASE 7-RELATED
Solyc12g008960	0	4.3631	4.12249	17.5581	21.7426	20.3228	7.50505	4.89295	11.7463	140.24	162.431	146.684	#N/A
Solyc05g007710	4.38527	2.18155	0	7.63396	16.8011	16.2583	19.7008	13.7003	18.4584	37.0444	46.7734	39.2404	(1 of 4) PTHR10641//PTHR10641:SF546 - MYB-LIKE DNA-BINDING PROTEIN MYB // SUBFAMILY NOT NAMED
Solyc01g095140	4.38527	10.9077	1.03062	510.712	548.506	501.974	15.0101	19.5718	21.8145	1611.43	1452.53	1403.31	(1 of 3) PTHR31459:SF3 - DESICCATION-RELATED PROTEIN LEA14-RELATED
Solyc03g115610	24.119	17.4524	14.4287	51.9109	31.6256	36.5811	58.1641	27.4005	28.5267	230.205	250.876	222.362	(1 of 54) PF00069//PF00560//PF08263//PF13855 - Protein kinase domain (Pkinase) // Leucine Rich Repeat (LRR_1) // Leucine rich repeat N-terminal domain (LRRNT_2) // Leucine rich repeat (LRR_8)
Solyc01g005230	2.19263	2.18155	4.12249	12.2143	16.8011	20.3228	5.62879	11.7431	13.4243	51.1566	57.829	39.2404	(1 of 9) 2.1.1.50 - Loganate O-methyltransferase
Solyc06g050810	24.119	29.4509	23.7043	167.947	149.233	178.841	43.154	55.7796	56.2144	485.988	514.508	396.141	(1 of 1) PTHR31087:SF17 - PROTEIN LURP-ONE-RELATED 14-RELATED
Solyc12g089010	6.5779	0	7.21435	25.9554	25.6958	24.3874	16.8864	19.5718	10.9073	56.4487	50.1751	62.5977	(1 of 2) K12815 - pre-mRNA-splicing factor ATP-dependent RNA helicase DHX38/PRP16 (DHX38, PRP16)
Solyc01g079200	4.38527	10.9077	8.24498	293.907	330.092	336.343	27.2058	11.7431	31.8828	688.85	773.037	763.318	(1 of 1) PTHR10209//PTHR10209:SF109 - OXIDOREDUCTASE, 2OG-FE II OXYGENASE FAMILY PROTEIN // SUBFAMILY NOT NAMED
Solyc06g082070	20.83	13.0893	19.5818	36.643	43.4852	67.0653	35.649	31.3149	40.273	164.936	115.658	112.115	(1 of 65) PF13839//PF14416 - GDSL/SGNH-like Acyl-Esterase family found in Pmr5 and Cas1p (PC-Esterase) // PMR5 N terminal Domain (PMR5N)
Solyc08g007240	0	0	0	19.8483	18.7777	27.4358	0	4.89295	3.35608	89.083	72.2862	78.4807	(1 of 2) PTHR13994//PTHR13994:SF9 - NUDIX HYDROLASE RELATED // NUDIX HYDROLASE 8
Solyc04g077510	88.8017	126.53	85.5416	295.434	314.279	250.987	209.203	251.498	247.511	450.707	421.811	416.695	(1 of 12) PF08879//PF08880 - WRC (WRC) // QLQ (QLQ)
Solyc02g069680	36.1785	17.4524	26.7962	92.3709	89.9352	103.646	77.8649	66.5441	49.5022	97.9031	98.6494	127.064	(1 of 1) PTHR10476//PTHR10476:SF8 - CHARGED MULTIVESICULAR BODY PROTEIN // VACUOLAR PROTEIN SORTING-ASSOCIATED PROTEIN 2 HOMOLOG 2
Solyc06g082780	63.5864	54.5387	41.2249	167.947	154.175	140.227	108.823	138.96	100.682	168.464	175.188	199.005	(1 of 1) PTHR13462//PTHR13462:SF10 - FAMILY NOT NAMED // PROTEIN MCU-1
Solyc11g010710	0	8.72619	6.18373	22.1385	29.649	25.4035	42.2159	18.5932	20.1365	31.7524	47.6238	32.7003	(1 of 2) PTHR32467//PTHR32467:SF33 - FAMILY NOT NAMED // AP2-LIKE ETHYLENE-RESPONSIVE TRANSCRIPTION FACTOR AIL6-RELATED
Solyc01g088810	6.5779	0	2.06124	40.46	44.4735	40.6456	9.38131	7.82872	12.5853	44.1005	55.2777	33.6346	(1 of 20) PF12796//PF13962 - Ankyrin repeats (3 copies) (Ank_2) // Domain of unknown function (PGG)
Solyc06g071640	6.5779	6.54465	12.3675	30.5358	36.5671	18.2905	46.9066	30.3363	23.4926	14.9942	39.1196	42.0432	(1 of 3) K16903 - L-tryptophan---pyruvate aminotransferase (TAA1)
Solyc10g078330	36.1785	34.9048	29.888	145.809	158.128	173.76	73.1742	69.4799	70.4777	149.942	180.29	143.881	(1 of 3) PTHR10177:SF253 - CYCLIN-B1-4
Solyc12g014360	2.19263	10.9077	0	29.009	47.4384	28.4519	30.0202	27.4005	22.6535	42.3365	38.2692	22.4231	(1 of 2) PTHR32285//PTHR32285:SF58 - FAMILY NOT NAMED // PROTEIN TRICHOME BIREFRINGENCE-LIKE 41
Solyc02g071400	2.19263	0	2.06124	12.2143	5.9298	4.06456	7.50505	11.7431	3.35608	4.41005	4.25213	5.60577	(1 of 3) PTHR10209//PTHR10209:SF150 - OXIDOREDUCTASE, 2OG-FE II OXYGENASE FAMILY PROTEIN // SUBFAMILY NOT NAMED
Solyc01g066910	29.6006	46.9033	73.1742	130.541	92.9001	134.131	149.163	101.773	145.99	97.9031	120.76	173.779	(1 of 48) PF14368 - Probable lipid transfer (LTP_2)
Solyc09g092050	6.5779	6.54465	3.09187	19.8483	27.6724	25.4035	24.3914	9.7859	10.9073	34.3984	32.3162	19.6202	(1 of 1) PF01535//PF12854//PF13041//PF13812//PF14432 - PPR repeat (PPR) // PPR repeat (PPR_1) // PPR repeat family (PPR_2) // Pentatricopeptide repeat domain (PPR_3) // DYW family of nucleic acid deaminases (DYW_deaminase)
Solyc10g008210	32.8895	27.2694	61.8373	111.456	139.35	155.47	99.4419	83.1801	83.902	129.655	152.226	177.516	(1 of 3) K16812 - targeting protein for Xklp2 (TPX2)
Solyc05g050210	2.19263	2.18155	0	18.3215	5.9298	10.1614	11.2576	8.80731	16.7804	12.3481	20.4102	31.766	(1 of 2) PTHR22835//PTHR22835:SF200 - ZINC FINGER FYVE DOMAIN CONTAINING PROTEIN // SUBFAMILY NOT NAMED
Solyc07g054330	0	5.45387	4.12249	9.16075	5.9298	21.339	10.3194	16.636	31.0438	12.3481	5.10256	6.54006	(1 of 5) PTHR32212//PTHR32212:SF126 - FAMILY NOT NAMED // EMB|CAB62440.1-RELATED
Solyc01g006920	0	0	0	4.58037	1.9766	4.06456	5.62879	1.95718	5.87314	1.76402	8.50426	3.73718	(1 of 71) PF01535//PF13041//PF14432 - PPR repeat (PPR) // PPR repeat family (PPR_2) // DYW family of nucleic acid deaminases (DYW_deaminase)
Solyc04g016010	26.3116	6.54465	29.888	48.0939	39.532	45.7263	44.0922	43.0579	43.6291	27.3423	35.7179	16.8173	(1 of 3) PTHR22912:SF48 - NADPH-DEPENDENT THIOREDOXIN REDUCTASE 3
Solyc08g006580	17.5411	8.72619	2.06124	29.7724	21.7426	14.226	14.072	19.5718	31.0438	22.0503	17.8589	20.5545	#N/A
Solyc06g048600	18.6374	27.2694	30.9187	77.103	49.415	73.1621	69.4217	39.1436	48.6632	72.3248	97.799	68.2035	(1 of 2) PTHR26402//PTHR26402:SF521 - RESPONSE REGULATOR OF TWO-COMPONENT SYSTEM // TWO-COMPONENT RESPONSE REGULATOR ARR16-RELATED
Solyc06g043150	53.7195	29.4509	66.9904	149.626	168.011	151.405	117.266	123.302	96.4873	157.88	153.077	172.844	(1 of 1) PTHR19918//PTHR19918:SF7 - CELL DIVISION CYCLE 20 CDC20 FIZZY -RELATED // PROTEIN FIZZY-RELATED 3
Solyc06g051820	36.1785	19.6339	11.3368	70.9958	71.1576	49.7909	54.4116	31.3149	48.6632	87.319	82.4913	106.51	(1 of 2) PF06017 - Unconventional myosin tail, actin- and lipid-binding (Myosin_TH1)
Solyc02g083640	48.2379	51.2664	40.1943	124.433	160.105	130.066	105.071	97.859	87.2581	169.346	199.85	198.07	(1 of 78) PF13414 - TPR repeat (TPR_11)
Solyc03g006040	0	0	0	5.34377	0.988299	6.09685	9.38131	7.82872	2.51706	7.05608	8.50426	6.54006	#N/A
Solyc12g087940	92.0906	75.2634	116.46	287.037	355.788	322.117	519.725	525.503	524.388	441.887	437.119	373.718	(1 of 2) PTHR13683//PTHR13683:SF259 - ASPARTYL PROTEASES // ASPARTYL PROTEASE-LIKE PROTEIN
Solyc08g082070	36.1785	29.4509	46.378	149.626	233.239	187.986	75.0505	85.1373	93.9703	247.845	193.047	218.625	(1 of 1) K09273 - upstream-binding transcription factor (UBTF)
Solyc05g012360	0	0	2.06124	18.3215	9.88299	24.3874	13.1338	11.7431	8.3902	13.2302	18.7094	22.4231	(1 of 3) PTHR10992//PTHR10992:SF783 - ALPHA/BETA HYDROLASE FOLD-CONTAINING PROTEIN // SUBFAMILY NOT NAMED
Solyc03g082900	4.38527	0	9.2756	34.3528	41.5086	68.0814	23.4533	25.4433	11.7463	29.1063	33.1666	28.9631	(1 of 1) PTHR32227:SF92 - O-GLYCOSYL HYDROLASES FAMILY 17 PROTEIN
Solyc08g006750	21.9263	13.0893	14.4287	132.831	144.292	211.357	48.7828	48.9295	31.0438	228.441	257.679	247.588	(1 of 5) 4.1.1.28//4.1.1.53 - Aromatic-L-amino-acid decarboxylase / Tryptophan decarboxylase // Phenylalanine decarboxylase / L-phenylalanine decarboxylase
Solyc08g006630	2.19263	1.09077	2.06124	19.0849	15.8128	29.4681	5.62879	9.7859	5.87314	30.8704	22.9615	10.2772	(1 of 1) PTHR32017:SF3 - SPINDLE AND KINETOCHORE-ASSOCIATED PROTEIN 2
Solyc09g018850	26.3116	11.9985	16.49	58.7815	61.2746	40.6456	41.2778	39.1436	46.9851	43.2185	76.5383	41.109	(1 of 1) K03575 - A/G-specific adenine glycosylase (mutY)
Solyc07g042560	19.7337	37.0863	16.49	122.907	111.678	101.614	52.5354	58.7154	53.6973	82.0269	114.807	69.1378	(1 of 1) PTHR24115//PTHR24115:SF509 - FAMILY NOT NAMED // KINESIN-LIKE PROTEIN NACK2
Solyc02g067100	26.3116	9.81697	8.24498	37.4064	86.9703	38.6134	39.4015	29.3577	49.5022	71.4428	68.0341	102.772	(1 of 4) PTHR14326//PTHR14326:SF18 - TARGETING PROTEIN FOR XKLP2 // SUBFAMILY NOT NAMED
Solyc04g077540	43.8527	34.9048	16.49	156.496	148.245	94.5011	98.5038	83.1801	59.5704	154.352	151.376	131.736	(1 of 1) PTHR24115//PTHR24115:SF490 - FAMILY NOT NAMED // KINESIN-LIKE PROTEIN
Solyc10g078370	49.3343	79.6265	45.3474	134.358	130.456	129.05	136.967	156.574	115.785	155.234	188.795	210.216	(1 of 10) K13947 - auxin efflux carrier family (PIN)
Solyc07g041000	0	0	0	0	5.9298	2.03228	3.75253	5.87154	5.87314	6.17407	10.2051	6.54006	(1 of 1) PTHR13047//PTHR13047:SF1 - PRE-MRNA CLEAVAGE FACTOR IM, 25KD SUBUNIT // SUBFAMILY NOT NAMED
Solyc03g120250	0	0	0	9.16075	9.88299	0	3.75253	9.7859	5.87314	11.4661	5.10256	9.34294	(1 of 2) PTHR11814//PTHR11814:SF85 - SULFATE TRANSPORTER // SULFATE TRANSPORTER 3.4-RELATED
Solyc12g040860	0	0	0	10.6875	1.9766	0	9.38131	0	8.3902	7.05608	3.4017	3.73718	(1 of 67) 3.2.1.39 - Glucan endo-1,3-beta-D-glucosidase / Laminarinase
Solyc09g064810	0	1.09077	0	9.16075	11.8596	5.0807	5.62879	11.7431	9.22922	2.64603	4.25213	2.80288	(1 of 2) PTHR13018//PTHR13018:SF29 - PROBABLE MEMBRANE PROTEIN DUF221-RELATED // ERD (EARLY-RESPONSIVE TO DEHYDRATION STRESS) FAMILY PROTEIN
Solyc05g015840	64.6827	98.1697	86.5722	360.323	376.542	349.552	249.543	179.082	242.477	313.114	419.26	342.886	(1 of 16) PF03110 - SBP domain (SBP)
Solyc02g082520	0	0	0	41.9868	15.8128	27.4358	0	0	4.1951	10.5841	21.2606	28.9631	(1 of 5) K14209 - solute carrier family 36 (proton-coupled amino acid transporter) (SLC36A, PAT)
Solyc07g055730	1.09632	0	0	6.87056	0.988299	15.2421	5.62879	2.93577	3.35608	7.05608	5.10256	13.0801	(1 of 65) PF13839//PF14416 - GDSL/SGNH-like Acyl-Esterase family found in Pmr5 and Cas1p (PC-Esterase) // PMR5 N terminal Domain (PMR5N)
Solyc02g150127	0	0	0	6.10716	12.8479	0	1.87626	4.89295	8.3902	2.64603	6.80341	0.934294	#N/A
Solyc07g053790	10.9632	8.72619	10.3062	35.8796	61.2746	36.5811	22.5152	23.4862	26.8486	38.8084	49.3247	29.8974	(1 of 3) K16812 - targeting protein for Xklp2 (TPX2)
Solyc06g062880	19.7337	8.72619	11.3368	23.6653	39.532	33.5326	26.2677	50.8867	35.2389	57.3307	51.0256	47.649	(1 of 4) PTHR22870//PTHR22870:SF219 - REGULATOR OF CHROMOSOME CONDENSATION // REGULATOR OF CHROMOSOME CONDENSATION (RCC1) FAMILY PROTEIN-RELATED
Solyc06g064820	92.0906	82.8989	94.8172	222.912	192.718	261.148	242.976	236.819	209.755	357.214	397.999	341.952	(1 of 2) PTHR22835//PTHR22835:SF143 - ZINC FINGER FYVE DOMAIN CONTAINING PROTEIN // SUBFAMILY NOT NAMED
Solyc11g010920	65.779	56.7203	66.9904	259.554	317.244	221.519	161.359	118.409	122.497	321.052	263.632	220.493	(1 of 3) PTHR24115:SF339 - DI-GLUCOSE BINDING PROTEIN WITH KINESIN MOTOR DOMAIN
Solyc03g117730	46.0453	20.7247	37.1024	147.335	136.385	117.872	90.0606	61.6511	81.385	173.756	170.085	184.056	(1 of 1) PTHR16517//PTHR16517:SF27 - TUBBY-RELATED // TUBBY-LIKE PROTEIN 8
Solyc08g080400	54.8158	55.6295	30.9187	110.692	119.584	93.485	71.298	104.709	109.073	139.358	145.423	103.707	(1 of 2) PTHR31636:SF16 - SCARECROW-LIKE PROTEIN 28
Solyc08g081610	10.9632	2.18155	3.09187	22.1385	25.6958	32.5165	21.577	0.97859	21.8145	18.5222	13.6068	20.5545	(1 of 82) PF03106 - WRKY DNA -binding domain (WRKY)
Solyc03g098450	5.48158	19.6339	19.5818	54.2011	49.415	26.4197	49.721	37.1864	23.4926	60.8587	44.2221	43.9118	(1 of 2) PTHR32258//PTHR32258:SF3 - FAMILY NOT NAMED // F11A17.4-RELATED
Solyc12g005920	1.09632	0	0	6.87056	4.9415	4.06456	1.87626	3.91436	5.03412	6.17407	8.50426	3.73718	(1 of 4) PTHR19961//PTHR19961:SF25 - FIMBRIN/PLASTIN // ACTIN BINDING CALPONIN HOMOLOGY DOMAIN-CONTAINING PROTEIN-RELATED
Solyc12g096170	12.0595	10.9077	11.3368	68.7056	57.3214	48.7748	36.5871	35.2292	13.4243	59.9767	66.3332	30.8317	(1 of 1) PF03980 - Nnf1 (Nnf1)
Solyc01g091010	17.5411	23.997	16.49	129.777	104.76	116.856	88.1843	75.3514	85.5801	216.092	201.551	173.779	(1 of 1) PTHR31675//PTHR31675:SF0 - FAMILY NOT NAMED // AXIAL REGULATOR YABBY 1-RELATED
Solyc03g122080	2.19263	10.9077	8.24498	23.6653	20.7543	16.2583	20.6389	5.87154	31.0438	4.41005	12.7564	14.0144	(1 of 9) PF06075 - Plant protein of unknown function (DUF936) (DUF936)
Solyc12g011360	0	0	0	1.52679	5.9298	0	1.87626	5.87154	5.03412	5.29206	5.10256	5.60577	#N/A
Solyc07g066050	24.119	27.2694	39.1636	91.6075	110.69	102.63	86.3081	100.795	85.5801	121.717	113.957	90.6266	#N/A
Solyc06g082810	19.7337	22.9063	12.3675	41.2234	61.2746	46.7425	57.226	44.0365	25.1706	24.6963	49.3247	36.4375	(1 of 1) PTHR11046//PTHR11046:SF4 - OLIGORIBONUCLEASE, MITOCHONDRIAL // SUBFAMILY NOT NAMED
Solyc12g036650	29.6006	49.0848	56.6842	110.692	71.1576	116.856	115.39	66.5441	104.039	139.358	120.76	92.4951	#N/A
Solyc08g079760	14.2521	19.6339	29.888	102.295	124.526	101.614	72.2361	60.6726	88.9361	122.599	143.722	71.9407	(1 of 1) PTHR14326//PTHR14326:SF15 - TARGETING PROTEIN FOR XKLP2 // CELL CYCLE REGULATED MICROTUBULE ASSOCIATED PROTEIN
Solyc03g044710	0	4.3631	6.18373	27.4822	6.9181	40.6456	7.50505	15.6574	10.0682	42.3365	30.6153	35.5032	(1 of 11) 3.1.1.26 - Galactolipase
Solyc12g098360	0	20.7247	7.21435	18.3215	41.5086	24.3874	37.5253	24.4647	25.1706	26.4603	47.6238	45.7804	(1 of 1) PTHR12049:SF5 - NADH DEHYDROGENASE [UBIQUINONE] COMPLEX I, ASSEMBLY FACTOR 7 HOMOLOG
Solyc12g011010	522.943	519.209	476.147	1377.17	1412.28	1465.28	1061.03	1188.99	1148.62	2489.03	2180.49	2093.75	(1 of 3) PTHR33210:SF6 - PROTODERMAL FACTOR 1
Solyc05g005680	4.38527	6.54465	6.18373	24.4287	22.7309	32.5165	16.8864	18.5932	15.1024	40.5725	48.4743	44.8461	(1 of 1) PTHR31062:SF25 - XYLOGLUCAN ENDOTRANSGLUCOSYLASE/HYDROLASE PROTEIN 33-RELATED
Solyc04g012050	4.38527	4.3631	2.06124	11.4509	13.8362	10.1614	20.6389	8.80731	1.67804	7.05608	25.5128	33.6346	(1 of 172) PF00847 - AP2 domain (AP2)
Solyc01g091470	0	0	0	9.92414	3.9532	6.09685	7.50505	0	5.03412	7.05608	3.4017	5.60577	(1 of 1) PTHR31100//PTHR31100:SF2 - FAMILY NOT NAMED // AT-HOOK MOTIF NUCLEAR LOCALIZED PROTEIN 18-RELATED
Solyc01g091230	60.2974	64.3557	54.623	112.983	137.374	147.34	127.586	130.152	134.243	196.688	188.795	250.391	(1 of 24) PF00069//PF08263//PF13855 - Protein kinase domain (Pkinase) // Leucine rich repeat N-terminal domain (LRRNT_2) // Leucine rich repeat (LRR_8)
Solyc06g035490	0	0	0	3.05358	6.9181	9.14527	5.62879	9.7859	18.4584	3.52804	7.65383	8.40865	(1 of 4) PTHR13935//PTHR13935:SF54 - ACHAETE-SCUTE TRANSCRIPTION FACTOR-RELATED // TRANSCRIPTION FACTOR BHLH118-RELATED
Solyc09g091800	2.19263	0	2.06124	12.9777	8.89469	8.12913	4.69066	10.7645	8.3902	7.93809	13.6068	9.34294	#N/A
Solyc11g071730	60.2974	64.3557	106.154	214.514	253.005	172.744	173.554	115.474	196.331	261.957	216.859	254.128	(1 of 1) PTHR24115//PTHR24115:SF388 - FAMILY NOT NAMED // KINESIN FAMILY MEMBER C1
Solyc08g068610	17.5411	7.63542	10.3062	58.7815	50.4033	57.92	20.6389	44.0365	7.55118	78.4989	77.3888	74.7435	(1 of 2) 4.1.1.22//4.1.1.28//4.1.1.53 - Histidine decarboxylase / L-histidine carboxy-lyase // Aromatic-L-amino-acid decarboxylase / Tryptophan decarboxylase // Phenylalanine decarboxylase / L-phenylalanine decarboxylase
Solyc02g070620	0	0	0	15.2679	5.9298	4.06456	3.75253	9.7859	3.35608	1.76402	0	1.86859	(1 of 10) PF00646//PF08268 - F-box domain (F-box) // F-box associated domain (FBA_3)
Solyc02g088140	1.09632	0	3.09187	18.3215	7.9064	12.1937	8.44318	10.7645	15.9414	21.1682	34.017	14.0144	(1 of 429) PF13041 - PPR repeat family (PPR_2)
Solyc11g072820	176.507	122.167	122.644	253.447	329.104	342.439	303.955	286.727	298.691	342.22	272.987	288.697	(1 of 7) K10398 - kinesin family member 11 (KIF11, EG5)
Solyc03g121080	42.7564	26.1786	19.5818	138.175	124.526	175.792	69.4217	91.9874	80.5459	183.458	192.196	184.056	#N/A
Solyc01g103590	8.77053	21.8155	20.6124	154.969	158.128	139.211	168.864	107.645	149.346	203.744	230.465	239.179	(1 of 2) PTHR10374//PTHR10374:SF13 - LACTOYLGLUTATHIONE LYASE GLYOXALASE I // SUBFAMILY NOT NAMED
Solyc01g104200	15.3484	5.45387	0	22.1385	31.6256	17.2744	25.3295	14.6788	26.0096	7.05608	3.4017	17.7516	(1 of 8) 1.2.1.84 - Alcohol-forming fatty acyl-CoA reductase
Solyc06g034140	2.19263	0	0	9.92414	10.8713	12.1937	10.3194	3.91436	5.03412	15.8762	7.65383	3.73718	(1 of 2) PF02362//PF05266 - B3 DNA binding domain (B3) // Protein of unknown function (DUF724) (DUF724)
Solyc12g150131	24.119	14.1801	23.7043	85.5003	64.2395	93.485	52.5354	43.0579	61.2485	70.5608	53.5768	65.4006	#N/A
Solyc01g106750	25.2153	25.0878	37.1024	120.616	116.619	136.163	97.5657	82.2015	67.9606	164.054	139.47	186.859	#N/A
Solyc08g066890	1.09632	2.18155	0	11.4509	27.6724	8.12913	11.2576	7.82872	12.5853	15.8762	17.0085	17.7516	(1 of 1) PTHR21234//PTHR21234:SF19 - PURINE NUCLEOSIDE PHOSPHORYLASE // PHOSPHORYLASE SUPERFAMILY PROTEIN
Solyc06g066370	612.841	545.387	585.393	2582.57	2515.22	2646.03	1335.9	1368.07	1252.66	4313.03	4004.66	3941.79	(1 of 2) K13424 - WRKY transcription factor 33 (WRKY33)
Solyc09g082180	8.77053	6.54465	8.24498	28.2456	49.415	24.3874	28.1439	27.4005	31.8828	35.2804	55.2777	31.766	(1 of 1) PTHR10868 - SIGMA 1-TYPE OPIOID RECEPTOR-RELATED
Solyc06g082850	1.09632	4.3631	4.12249	9.16075	15.8128	11.1775	16.8864	4.89295	13.4243	15.8762	25.5128	14.0144	#N/A
Solyc04g076970	0	0	0	3.05358	5.9298	0	7.50505	3.91436	3.35608	0.88201	5.10256	0	(1 of 3) PTHR22952//PTHR22952:SF145 - CAMP-RESPONSE ELEMENT BINDING PROTEIN-RELATED // SUBFAMILY NOT NAMED
Solyc08g075240	70.1643	31.6325	53.5923	150.389	167.023	160.55	115.39	146.788	154.38	254.901	175.188	271.88	(1 of 4) K17756 - long-chain-alcohol oxidase (FAO3)
Solyc01g107850	0	0	0	0.763396	5.9298	12.1937	0	3.91436	3.35608	5.29206	4.25213	3.73718	(1 of 6) 2.4.1.128 - Scopoletin glucosyltransferase
Solyc08g068600	72.3569	50.1756	42.2555	731.333	972.487	681.831	158.544	92.966	112.429	1008.14	1017.96	1018.38	(1 of 2) 4.1.1.22//4.1.1.28//4.1.1.53 - Histidine decarboxylase / L-histidine carboxy-lyase // Aromatic-L-amino-acid decarboxylase / Tryptophan decarboxylase // Phenylalanine decarboxylase / L-phenylalanine decarboxylase
Solyc01g087080	31.7932	33.814	22.6737	48.0939	52.3799	108.727	51.5972	61.6511	73.8338	92.6111	79.94	85.0208	#N/A
Solyc01g103250	15.3484	16.3616	16.49	41.9868	58.3097	36.5811	32.8346	47.9509	31.0438	35.2804	48.4743	22.4231	(1 of 2) PTHR14445:SF39 - SWIB/MDM2, PLUS-3 AND GYF DOMAIN-CONTAINING PROTEIN-RELATED
Solyc01g107730	73.4532	73.0819	92.756	335.894	380.495	335.326	349.923	367.95	343.159	513.33	600.401	580.197	(1 of 1) PTHR10177:SF251 - CYCLIN-D3-1
Solyc03g031890	21.9263	4.3631	12.3675	125.96	89.9352	102.63	61.9167	70.4585	49.5022	17.6402	25.5128	26.1602	(1 of 3) PTHR33172:SF2 - EMB|CAB83157.1
Solyc04g050570	49.3343	22.9063	35.0411	122.907	160.105	152.421	92.875	68.5013	73.8338	180.812	177.739	192.465	(1 of 4) PTHR22835//PTHR22835:SF160 - ZINC FINGER FYVE DOMAIN CONTAINING PROTEIN // GDSL ESTERASE/LIPASE LTL1
Solyc07g007190	42.7564	30.5417	16.49	67.9422	80.0523	112.792	62.8548	64.5869	62.9265	91.7291	118.209	107.444	#N/A
Solyc09g007550	31.7932	11.9985	17.5206	38.1698	84.9937	58.9362	47.8447	61.6511	41.112	140.24	123.312	97.1666	(1 of 2) PTHR10593//PTHR10593:SF42 - SERINE/THREONINE-PROTEIN KINASE RIO // ZINC FINGER PROTEIN JACKDAW
Solyc08g008200	0	0	0	22.9019	17.7894	16.2583	0	5.87154	0	24.6963	35.7179	23.3574	(1 of 34) PF00999 - Sodium/hydrogen exchanger family (Na_H_Exchanger)
Solyc06g082880	0	0	0	9.16075	6.9181	23.3712	9.38131	4.89295	3.35608	14.1122	17.0085	20.5545	(1 of 71) PF01535//PF13041//PF14432 - PPR repeat (PPR) // PPR repeat family (PPR_2) // DYW family of nucleic acid deaminases (DYW_deaminase)
Solyc01g058520	1.09632	4.3631	1.03062	25.1921	11.8596	9.14527	12.1957	22.5076	9.22922	21.1682	19.5598	15.883	(1 of 1) PTHR31388//PTHR31388:SF44 - FAMILY NOT NAMED // PEROXIDASE 40
Solyc03g098420	18.6374	9.81697	9.2756	29.7724	79.064	58.9362	30.9583	30.3363	23.4926	37.9264	35.7179	59.7948	(1 of 5) PF01535//PF12854//PF13041//PF14432 - PPR repeat (PPR) // PPR repeat (PPR_1) // PPR repeat family (PPR_2) // DYW family of nucleic acid deaminases (DYW_deaminase)
Solyc01g106540	3.28895	10.9077	14.4287	83.2101	71.1576	67.0653	45.0303	65.5655	52.0193	89.965	116.508	85.9551	#N/A
Solyc06g072830	54.8158	69.8096	44.3167	164.13	189.753	183.921	147.287	125.259	164.448	213.446	173.487	150.421	(1 of 4) K03363 - cell division cycle 20, cofactor of APC complex (CDC20)
Solyc03g123460	18.6374	30.5417	25.7655	46.5671	48.4267	60.9685	66.6073	57.7368	66.2826	43.2185	74.8375	39.2404	(1 of 16) PF04570 - zinc-finger of the FCS-type, C2-C2 (zf-FLZ)
Solyc06g060860	10.9632	10.9077	4.12249	23.6653	35.5788	23.3712	26.2677	29.3577	42.79	26.4603	16.1581	19.6202	(1 of 1) PTHR36368:SF1 - GENOMIC DNA, CHROMOSOME 3, TAC CLONE:K17E7
Solyc11g012020	29.6006	42.5402	27.8268	112.219	167.023	161.566	85.3699	122.324	91.4532	156.116	195.598	180.319	(1 of 4) K12483 - EH domain-containing protein 1 (EHD1)
Solyc03g006490	623.804	571.566	588.485	2180.26	2183.15	2233.48	2124.87	2057	1879.41	1119.27	1216.96	1332.3	(1 of 2) PTHR11772//PTHR11772:SF15 - ASPARAGINE SYNTHETASE // SUBFAMILY NOT NAMED
Solyc07g048110	16.4448	22.9063	12.3675	25.1921	67.2044	30.4842	30.0202	40.1222	39.434	54.6846	51.0256	48.5833	(1 of 1) PTHR13018:SF46 - ERD (EARLY-RESPONSIVE TO DEHYDRATION STRESS) FAMILY PROTEIN-RELATED
Solyc12g013700	0	6.54465	3.09187	57.2547	49.415	36.5811	45.9684	17.6146	7.55118	51.1566	69.7349	43.9118	(1 of 1) PTHR11772//PTHR11772:SF14 - ASPARAGINE SYNTHETASE // SUBFAMILY NOT NAMED
Solyc07g053820	21.9263	17.4524	22.6737	74.8128	80.0523	82.3074	30.9583	67.5227	45.3071	99.6671	122.461	76.6121	(1 of 1) PTHR14030//PTHR14030:SF6 - MITOTIC CHECKPOINT SERINE/THREONINE-PROTEIN KINASE BUB1 // MITOTIC CHECKPOINT SERINE/THREONINE-PROTEIN KINASE BUB1
Solyc03g005620	24.119	9.81697	10.3062	66.4154	68.1927	75.1944	36.5871	42.0794	52.8583	76.7349	82.4913	71.0064	(1 of 2) PTHR24115:SF416 - PHRAGMOPLAST-ASSOCIATED KINESIN-RELATED PROTEIN 2
Solyc05g053380	0	0	0	6.10716	0	6.09685	9.38131	5.87154	3.35608	7.05608	8.50426	1.86859	(1 of 3) PTHR31221//PTHR31221:SF13 - FAMILY NOT NAMED // WRKY TRANSCRIPTION FACTOR 48-RELATED
Solyc09g098060	6.5779	0	13.3981	17.5581	20.7543	19.3067	34.7109	7.82872	14.2633	5.29206	10.2051	3.73718	(1 of 11) KOG4214 - Myotrophin and similar proteins
Solyc04g014850	17.5411	16.3616	6.18373	44.2769	36.5671	50.807	31.8965	39.1436	20.1365	44.1005	57.829	42.9775	#N/A
Solyc09g065360	0	0	0	0.763396	2.9649	7.11299	0.938131	2.93577	6.71216	1.76402	2.55128	0.934294	(1 of 3) PTHR31174:SF7 - LEA PROTEIN-RELATED
Solyc06g072290	0	0	7.21435	3.81698	32.6139	14.226	13.1338	21.529	20.9755	29.9883	41.6709	23.3574	(1 of 2) PTHR32258//PTHR32258:SF3 - FAMILY NOT NAMED // F11A17.4-RELATED
Solyc07g048100	28.5042	10.9077	26.7962	53.4377	49.415	61.9846	56.2879	38.165	48.6632	97.9031	56.9785	39.2404	#N/A
Solyc03g118770	6.5779	7.63542	13.3981	33.5894	28.6607	39.6295	31.8965	14.6788	26.0096	54.6846	45.0726	26.1602	(1 of 86) PF00046 - Homeobox domain (Homeobox)
Solyc09g090320	10.9632	40.3587	16.49	88.5539	99.8182	84.3397	65.6692	58.7154	58.7314	90.847	93.5468	66.3349	(1 of 1) KOG0243 - Kinesin-like protein
Solyc08g062940	21.9263	13.0893	10.3062	85.5003	101.795	83.3236	47.8447	61.6511	51.1802	105.841	59.5298	108.378	(1 of 21) PF00612//PF13178 - IQ calmodulin-binding motif (IQ) // Protein of unknown function (DUF4005) (DUF4005)
Solyc08g061970	42.7564	22.9063	40.1943	80.9199	82.0288	80.2751	85.3699	90.0302	88.9361	92.6111	57.829	74.7435	(1 of 1) K18787 - thermospermine synthase (ACL5)
Solyc02g087420	0	0	0	8.39735	0	4.06456	6.56692	3.91436	0	12.3481	10.2051	0.934294	#N/A
Solyc12g088010	4.38527	6.54465	2.06124	16.7947	15.8128	10.1614	20.6389	23.4862	13.4243	8.8201	12.7564	14.9487	(1 of 1) PTHR15678//PTHR15678:SF6 - ANTIGEN MLAA-22-RELATED // UPF0378 PROTEIN KIAA0100
Solyc04g081560	8.77053	4.3631	6.18373	18.3215	9.88299	30.4842	18.7626	22.5076	20.1365	7.05608	8.50426	3.73718	(1 of 35) PF00314 - Thaumatin family (Thaumatin)
Solyc03g063720	19.7337	13.0893	8.24498	29.009	30.6373	58.9362	42.2159	18.5932	43.6291	47.6285	38.2692	23.3574	(1 of 4) PTHR21717//PTHR21717:SF18 - TELOMERIC REPEAT BINDING PROTEIN // HOMEODOMAIN-LIKE PROTEIN WITH RING/FYVE/PHD-TYPE ZINC FINGER DOMAIN
Solyc10g007800	0	0	0	4.58037	9.88299	4.06456	11.2576	3.91436	11.7463	13.2302	8.50426	5.60577	(1 of 3) PTHR33210:SF6 - PROTODERMAL FACTOR 1
Solyc06g066750	0	2.18155	0	16.0313	7.9064	15.2421	25.3295	17.6146	16.7804	26.4603	5.10256	22.4231	#N/A
Solyc01g099470	7.67422	13.0893	5.15311	25.1921	24.7075	25.4035	26.2677	15.6574	23.4926	17.6402	32.3162	13.0801	(1 of 8) PTHR13710:SF69 - ATP-DEPENDENT DNA HELICASE Q-LIKE SIM
Solyc10g017960	27.4079	15.2708	38.133	114.509	94.8767	108.727	135.091	102.752	136.76	21.1682	28.0641	26.1602	(1 of 2) PTHR31960:SF3 - F-BOX PROTEIN PP2-A13
Solyc05g011960	4.38527	4.3631	0	2.29019	19.766	8.12913	13.1338	15.6574	17.6194	15.8762	11.0555	16.8173	#N/A
Solyc03g083010	199.53	164.707	214.369	487.81	513.916	520.264	483.138	554.86	548.719	640.339	732.217	659.612	(1 of 1) PTHR10992//PTHR10992:SF699 - ALPHA/BETA HYDROLASE FOLD-CONTAINING PROTEIN // SUBFAMILY NOT NAMED
Solyc03g119840	14.2521	4.3631	6.18373	13.7411	13.8362	32.5165	11.2576	33.272	15.9414	47.6285	30.6153	20.5545	(1 of 2) PTHR31964:SF13 - ADENINE NUCLEOTIDE ALPHA HYDROLASES-LIKE PROTEIN
Solyc08g082630	27.4079	28.3601	21.6431	91.6075	95.865	103.646	87.2462	88.0731	88.0971	158.762	115.658	103.707	(1 of 3) PTHR31384:SF1 - AUXIN RESPONSE FACTOR 12-RELATED
Solyc03g025470	24.119	21.8155	39.1636	96.9512	126.502	96.5334	57.226	54.801	63.7655	125.245	150.525	89.6923	(1 of 1) PTHR24115:SF550 - ATP BINDING MICROTUBULE MOTOR FAMILY PROTEIN
Solyc02g067970	8.77053	6.54465	6.18373	26.7188	47.4384	19.3067	20.6389	27.4005	35.2389	39.6905	32.3162	34.5689	(1 of 1) KOG0297 - TNF receptor-associated factor
Solyc01g080750	54.8158	56.7203	52.5617	168.71	89.9352	184.938	125.71	138.96	135.921	118.189	177.739	107.444	(1 of 1) PTHR21567//PTHR21567:SF35 - CLASP // ARM REPEAT SUPERFAMILY PROTEIN
Solyc02g086300	3.28895	8.72619	6.18373	42.7502	51.3916	48.7748	31.8965	37.1864	27.6877	89.083	78.2392	92.4951	(1 of 3) 3.5.1.94 - Gamma-glutamyl-gamma-aminobutyrate hydrolase / Gamma-glutamyl-GABA hydrolase
Solyc01g008130	7.67422	3.27232	10.3062	16.7947	31.6256	26.4197	19.7008	21.529	25.1706	22.9323	33.1666	29.8974	(1 of 1) PTHR23054:SF14 - PROTEIN Y45F10A.7, ISOFORM A
Solyc03g114380	41.66	21.8155	28.8574	135.884	169.987	149.373	93.8131	81.2229	85.5801	166.7	245.773	196.202	(1 of 1) PTHR24115//PTHR24115:SF372 - FAMILY NOT NAMED // KIF19A
Solyc10g086565	57.0085	90.5343	68.021	190.849	176.906	159.534	180.121	144.831	160.253	97.0211	113.957	127.064	(1 of 3) PTHR22883:SF92 - PROTEIN S-ACYLTRANSFERASE 16-RELATED
Solyc03g096870	28.5042	20.7247	22.6737	44.2769	51.3916	54.8716	30.0202	45.9937	76.3508	49.3926	46.7734	61.6634	(1 of 4) K03363 - cell division cycle 20, cofactor of APC complex (CDC20)
Solyc12g088220	21.9263	25.0878	17.5206	73.286	74.1225	37.5972	61.9167	65.5655	60.4095	119.953	146.273	77.5464	(1 of 6) K00826 - branched-chain amino acid aminotransferase (E2.6.1.42, ilvE)
Solyc08g042040	9.86685	10.9077	10.3062	26.7188	42.4969	17.2744	32.8346	13.7003	34.3998	29.9883	33.1666	42.9775	#N/A
Solyc03g119940	21.9263	50.1756	25.7655	89.3173	129.467	79.259	67.5455	76.33	66.2826	141.122	113.957	117.721	(1 of 1) PTHR33427//PTHR33427:SF2 - FAMILY NOT NAMED // GENOMIC DNA, CHROMOSOME 3, P1 CLONE:MQD17
Solyc12g077440	4.38527	7.63542	4.12249	19.0849	12.8479	11.1775	13.1338	10.7645	18.4584	7.93809	9.35468	15.883	(1 of 4) PTHR23215//PTHR23215:SF0 - ZINC FINGER PROTEIN 207 // BUB3-INTERACTING AND GLEBS MOTIF-CONTAINING PROTEIN ZNF207
Solyc08g078470	16.4448	9.81697	14.4287	51.9109	33.6022	46.7425	35.649	53.8224	47.8242	72.3248	58.6794	62.5977	(1 of 1) PTHR23308//PTHR23308:SF34 - NUCLEAR INHIBITOR OF PROTEIN PHOSPHATASE-1 // F16B3.3 PROTEIN
Solyc01g096070	360.688	343.594	409.157	779.427	956.674	820.026	890.287	869.966	820.562	997.554	955.879	1071.64	(1 of 1) PTHR31384:SF17 - AUXIN RESPONSE FACTOR 11-RELATED
Solyc07g062840	2.19263	0	0	18.3215	19.766	22.3551	15.0101	5.87154	15.9414	37.9264	30.6153	37.3718	(1 of 1) PTHR31744:SF22 - PROTEIN CUP-SHAPED COTYLEDON 1-RELATED
Solyc08g042030	21.9263	8.72619	15.4593	54.2011	41.5086	54.8716	39.4015	41.1008	54.5363	77.6169	62.0811	51.3862	(1 of 1) PTHR24115//PTHR24115:SF480 - FAMILY NOT NAMED // ATP BINDING MICROTUBULE MOTOR FAMILY PROTEIN
Solyc08g068680	18.6374	20.7247	10.3062	219.095	229.285	155.47	42.2159	37.1864	36.0779	237.261	280.641	255.062	(1 of 5) 4.1.1.28//4.1.1.53 - Aromatic-L-amino-acid decarboxylase / Tryptophan decarboxylase // Phenylalanine decarboxylase / L-phenylalanine decarboxylase
Solyc06g065450	2.19263	2.18155	4.12249	63.3618	51.3916	32.5165	21.577	37.1864	18.4584	48.5106	49.3247	32.7003	(1 of 2) PTHR22593:SF8 - PARALLEL SPINDLE 1 PROTEIN
Solyc02g087980	116.21	86.1712	110.277	372.537	346.893	323.133	181.997	255.412	203.882	321.052	339.32	378.389	(1 of 1) K06675 - structural maintenance of chromosome 4 (SMC4)
Solyc08g066020	2.19263	17.4524	10.3062	24.4287	31.6256	35.5649	26.2677	19.5718	15.9414	52.9206	51.876	32.7003	(1 of 1) KOG1358 - Serine palmitoyltransferase
Solyc05g009720	294.909	302.145	327.738	780.954	875.633	851.526	636.053	737.857	599.06	1054	1070.69	1133.3	(1 of 1) PTHR31003:SF4 - GENOMIC DNA, CHROMOSOME 3, TAC CLONE:K13N2-RELATED
Solyc01g091830	0	0	2.06124	91.6075	89.9352	118.888	3.75253	10.7645	0	189.632	172.636	181.253	#N/A
Solyc08g078460	43.8527	43.631	44.3167	168.71	171.964	155.47	60.9785	103.73	103.199	182.576	215.158	157.896	(1 of 1) PTHR22604//PTHR22604:SF123 - OXIDOREDUCTASES // BCDNA.GH03377
Solyc10g005820	28.5042	15.2708	12.3675	29.7724	53.3682	52.8393	45.0303	26.4219	42.79	35.2804	44.2221	42.0432	(1 of 3) K00787 - farnesyl diphosphate synthase (FDPS)
Solyc03g093120	1.09632	4.3631	13.3981	219.095	226.321	191.034	17.8245	14.6788	12.5853	422.483	534.067	502.65	(1 of 5) PTHR31062//PTHR31062:SF32 - FAMILY NOT NAMED // XYLOGLUCAN ENDOTRANSGLUCOSYLASE/HYDROLASE PROTEIN 25-RELATED
Solyc03g093490	21.9263	32.7232	37.1024	74.0494	65.2278	70.1137	75.9886	50.8867	92.2922	62.6227	74.8375	92.4951	(1 of 2) PTHR16220 - WD REPEAT PROTEIN 8-RELATED
Solyc07g043070	8.77053	8.72619	6.18373	48.0939	19.766	37.5972	27.2058	32.2935	26.8486	44.1005	68.0341	56.992	#N/A
Solyc12g035710	10.9632	8.72619	11.3368	25.1921	45.4618	34.5488	13.1338	24.4647	40.273	36.1624	36.5683	26.1602	(1 of 4) PTHR12064//PTHR12064:SF32 - ANCIENT CONSERVED DOMAIN PROTEIN-RELATED // SUBFAMILY NOT NAMED
Solyc04g082430	35.0821	28.3601	20.6124	133.594	137.374	114.824	99.4419	102.752	73.8338	104.077	155.628	209.282	(1 of 4) PTHR10177//PTHR10177:SF217 - CYCLINE // SUBFAMILY NOT NAMED
Solyc03g116890	15.3484	6.54465	18.5512	357.269	433.863	385.117	46.9066	40.1222	18.4584	726.776	720.311	827.785	(1 of 4) PTHR31429:SF3 - WRKY TRANSCRIPTION FACTOR 40-RELATED
Solyc06g051190	1.09632	2.18155	2.06124	5.34377	12.8479	10.1614	12.1957	6.85013	10.0682	0	1.70085	0	(1 of 2) PTHR23079:SF13 - RNA-DEPENDENT RNA POLYMERASE 3-RELATED
Solyc04g006940	3.28895	6.54465	6.18373	14.5045	13.8362	12.1937	20.6389	5.87154	13.4243	19.4042	18.7094	9.34294	(1 of 3) PTHR24092//PTHR24092:SF41 - FAMILY NOT NAMED // PHOSPHOLIPID-TRANSPORTING ATPASE 10-RELATED
Solyc02g072150	587.626	673.008	652.384	2384.85	2591.32	2284.28	1402.51	1392.53	1262.73	1908.67	1976.39	2024.62	(1 of 7) 2.4.1.15//3.1.3.12 - Alpha,alpha-trehalose-phosphate synthase (UDP-forming) / UDP-glucose--glucose-phosphate glucosyltransferase // Trehalose-phosphatase / Trehalose 6-phosphate phosphatase
Solyc05g055010	17.5411	8.72619	22.6737	33.5894	38.5437	35.5649	33.7727	43.0579	38.5949	32.6344	33.1666	27.0945	(1 of 245) PF00076 - RNA recognition motif. (a.k.a. RRM, RBD, or RNP domain) (RRM_1)
Solyc01g079600	57.0085	57.811	37.1024	1763.44	1792.78	1728.46	139.782	156.574	147.668	2626.63	2407.56	2515.12	(1 of 1) PTHR21493//PTHR21493:SF117 - CGI-141-RELATED/LIPASE CONTAINING PROTEIN // ALPHA/BETA-HYDROLASES SUPERFAMILY PROTEIN
Solyc07g055180	25.2153	4.3631	4.12249	53.4377	78.0757	57.92	45.0303	54.801	51.1802	91.7291	56.1281	70.0721	(1 of 1) PTHR27001//PTHR27001:SF30 - FAMILY NOT NAMED // PROTEIN KINASE FAMILY PROTEIN
Solyc01g103310	0	0	0	4.58037	3.9532	0	1.87626	8.80731	10.0682	5.29206	0	1.86859	(1 of 3) PTHR13844//PTHR13844:SF18 - BRG-1 ASSOCIATED FACTOR 60 BAF60 // SUBFAMILY NOT NAMED
Solyc08g081980	7.67422	0	10.3062	27.4822	33.6022	28.4519	16.8864	23.4862	32.7218	35.2804	38.2692	26.1602	(1 of 3) PTHR23257//PTHR23257:SF530 - SERINE-THREONINE PROTEIN KINASE // SERINE/THREONINE/TYROSINE KINASE-RELATED
Solyc05g054870	5.48158	3.27232	5.15311	12.9777	9.88299	14.226	13.1338	14.6788	11.7463	7.93809	4.25213	14.0144	#N/A
Solyc01g088400	55.9122	59.9926	102.032	304.595	302.42	308.907	212.018	220.183	224.857	515.976	608.905	430.71	(1 of 6) K15404 - aldehyde decarbonylase (K15404, CER1)
Solyc07g054630	0	0	5.15311	19.8483	7.9064	20.3228	5.62879	13.7003	3.35608	10.5841	5.10256	11.2115	(1 of 105) PF02362 - B3 DNA binding domain (B3)
Solyc12g005480	15.3484	26.1786	22.6737	70.2324	97.8416	61.9846	56.2879	43.0579	66.2826	88.201	96.9486	81.2836	(1 of 3) K16812 - targeting protein for Xklp2 (TPX2)
Solyc04g016080	17.5411	8.72619	22.6737	58.7815	73.1342	66.0492	25.3295	48.9295	38.5949	84.673	72.2862	54.1891	(1 of 11) K10406 - kinesin family member C2/C3 (KIFC2_3)
Solyc09g014610	6.5779	6.54465	6.18373	26.7188	21.7426	19.3067	15.0101	17.6146	22.6535	14.9942	5.10256	14.9487	(1 of 3) PTHR31269//PTHR31269:SF2 - FAMILY NOT NAMED // S-TYPE ANION CHANNEL SLAH2-RELATED
Solyc11g066350	9.86685	26.1786	17.5206	71.7592	62.2629	65.033	55.3497	50.8867	75.5118	71.4428	62.9315	72.875	(1 of 2) PF07557 - Shugoshin C terminus (Shugoshin_C)
Solyc02g086850	0	0	0	0	9.88299	2.03228	5.62879	3.91436	0	0	0	1.86859	(1 of 1) PTHR12801:SF56 - EXONUCLEASE FAMILY PROTEIN
Solyc01g091700	17.5411	28.3601	30.9187	80.1565	129.467	77.2267	117.266	122.324	118.302	42.3365	49.3247	26.1602	(1 of 2) PTHR31960:SF3 - F-BOX PROTEIN PP2-A13
Solyc01g008600	46.0453	38.1771	21.6431	148.099	203.59	174.776	127.586	160.489	166.126	260.193	217.709	250.391	(1 of 4) PF00076//PF00642 - RNA recognition motif. (a.k.a. RRM, RBD, or RNP domain) (RRM_1) // Zinc finger C-x8-C-x5-C-x3-H type (and similar) (zf-CCCH)
Solyc01g079940	53.7195	43.631	60.8067	815.306	990.276	819.01	215.77	178.103	258.418	781.461	710.956	731.552	(1 of 1) PTHR13683//PTHR13683:SF356 - ASPARTYL PROTEASES // SUBFAMILY NOT NAMED
Solyc02g092050	17.5411	13.0893	22.6737	57.2547	71.1576	46.7425	50.6591	55.7796	57.0534	46.7465	54.4273	40.1747	(1 of 13) K09285 - AP2-like factor, ANT lineage (OVM, ANT)
Solyc01g107370	1.09632	5.45387	11.3368	23.6653	44.4735	45.7263	38.4634	33.272	51.1802	69.6788	88.4443	57.9263	(1 of 3) PTHR23201//PTHR23201:SF10 - EXTENSIN, PROLINE-RICH PROTEIN // GIBBERELLIN-REGULATED GASA/GAST/SNAKIN FAMILY PROTEIN-RELATED
Solyc06g083100	1.09632	0	0	3.81698	12.8479	6.09685	11.2576	8.80731	5.03412	9.70211	11.0555	8.40865	(1 of 2) K16586 - HAUS augmin-like complex subunit 3 (HAUS3)
Solyc06g060360	14.2521	17.4524	16.49	17.5581	35.5788	45.7263	55.3497	80.2443	55.3753	61.7407	63.7819	42.0432	(1 of 1) PTHR31964//PTHR31964:SF37 - FAMILY NOT NAMED // ADENINE NUCLEOTIDE ALPHA HYDROLASE-LIKE PROTEIN
Solyc01g010920	9.86685	9.81697	9.2756	14.5045	24.7075	21.339	30.9583	19.5718	20.9755	16.7582	18.7094	19.6202	(1 of 3) PTHR31741//PTHR31741:SF3 - FAMILY NOT NAMED // O-FUCOSYLTRANSFERASE-LIKE PROTEIN
Solyc03g013304	2.19263	2.18155	2.06124	6.87056	9.88299	10.1614	22.5152	25.4433	4.1951	7.05608	10.2051	7.47435	#N/A
Solyc08g075710	220.36	206.156	217.461	532.85	572.225	528.393	513.158	514.738	408.603	1009.02	1088.55	1109.01	(1 of 3) PTHR11785//PTHR11785:SF355 - AMINO ACID TRANSPORTER // SUBFAMILY NOT NAMED
Solyc04g077210	0	0	0	12.2143	9.88299	25.4035	17.8245	16.636	28.5267	8.8201	15.3077	7.47435	(1 of 1) PTHR11850:SF64 - HOMEOBOX PROTEIN KNOTTED-1-LIKE 1
Solyc12g044620	10.9632	15.2708	20.6124	41.9868	54.3565	43.6941	22.5152	54.801	23.4926	59.9767	41.6709	91.5608	#N/A
Solyc08g080060	0	0	0	59.5449	85.982	44.7102	1.87626	3.91436	1.67804	67.9148	70.5853	46.7147	(1 of 3) PTHR31867:SF2 - EXPANSIN-A18-RELATED
Solyc12g014090	6.5779	8.72619	16.49	25.9554	27.6724	17.2744	24.3914	17.6146	35.2389	31.7524	37.4187	39.2404	(1 of 1) PF14929 - TAF RNA Polymerase I subunit A (TAF1_subA)
Solyc05g014710	13.1558	0	4.12249	19.0849	25.6958	17.2744	11.2576	27.4005	23.4926	33.5164	37.4187	38.3061	(1 of 1) PTHR31471//PTHR31471:SF15 - FAMILY NOT NAMED // F12A21.28
Solyc12g005030	2.19263	13.0893	7.21435	10.6875	29.649	25.4035	39.4015	16.636	20.9755	7.05608	11.0555	13.0801	(1 of 2) PTHR24349:SF23 - MAP KINASE-ACTIVATED PROTEIN KINASE 5
Solyc11g056640	4.38527	8.72619	10.3062	31.2992	26.6841	28.4519	15.0101	19.5718	20.1365	33.5164	28.9145	34.5689	#N/A
Solyc10g051050	29.6006	8.72619	24.7349	103.822	70.1693	114.824	48.7828	50.8867	42.79	51.1566	47.6238	65.4006	(1 of 18) PTHR23155:SF442 - PH DOMAIN LEUCINE-RICH REPEAT-CONTAINING PROTEIN PHOSPHATASE 2
Solyc07g062460	0	0	0	7.63396	8.89469	2.03228	1.87626	0	6.71216	1.76402	1.70085	5.60577	(1 of 3) PTHR31104//PTHR31104:SF1 - FAMILY NOT NAMED // GENOMIC DNA, CHROMOSOME 3, TAC CLONE:K15M2
Solyc08g080290	9.86685	5.45387	5.15311	22.1385	37.5554	39.6295	15.0101	7.82872	22.6535	56.4487	35.7179	33.6346	(1 of 3) PTHR31985:SF9 - ETHYLENE-RESPONSIVE TRANSCRIPTION FACTOR ERF025-RELATED
Solyc08g082110	24.119	41.4494	19.5818	67.1788	67.2044	95.5172	113.514	96.8804	95.6483	102.313	76.5383	99.9695	(1 of 82) PF03106 - WRKY DNA -binding domain (WRKY)
Solyc01g087630	2.19263	4.3631	3.09187	77.8663	92.9001	107.711	15.0101	8.80731	8.3902	89.965	73.1366	85.0208	(1 of 2) PTHR10366:SF244 - CINNAMYL-ALCOHOL DEHYDROGENASE-RELATED
Solyc06g051320	21.9263	19.6339	30.9187	97.7146	121.561	126.001	93.8131	92.966	109.912	114.661	150.525	173.779	(1 of 15) 2.3.1.84 - Alcohol O-acetyltransferase / AATASE
Solyc03g111710	99.7648	110.168	109.246	1263.42	1223.51	1272.21	635.115	641.955	584.797	504.51	538.32	462.476	(1 of 3) PTHR24413//PTHR24413:SF75 - FAMILY NOT NAMED // BTB/POZ AND TAZ DOMAIN-CONTAINING PROTEIN 2
Solyc01g098400	7.67422	8.72619	0	11.4509	31.6256	13.2098	28.1439	31.3149	35.2389	28.2243	31.4658	16.8173	(1 of 8) K14490 - histidine-containing phosphotransfer peotein (AHP)
Solyc07g064990	2.19263	37.0863	8.24498	81.6833	96.8533	103.646	30.0202	67.5227	77.1899	165.818	152.226	176.582	(1 of 2) 2.1.1.278 - Indole-3-acetate O-methyltransferase / IAA carboxylmethyltransferase
Solyc05g008020	0	0	0	19.0849	7.9064	2.03228	0	11.7431	7.55118	10.5841	5.95298	14.9487	(1 of 4) PTHR24055:SF211 - MITOGEN-ACTIVATED PROTEIN KINASE 16-RELATED
Solyc07g052880	2.19263	1.09077	1.03062	11.4509	20.7543	2.03228	5.62879	21.529	9.22922	5.29206	9.35468	13.0801	(1 of 9) PTHR23213//PTHR23213:SF195 - FORMIN-RELATED // FORMIN-LIKE PROTEIN 12-RELATED
Solyc11g017130	0	7.63542	2.06124	47.3305	34.5905	39.6295	22.5152	11.7431	21.8145	21.1682	35.7179	49.5176	(1 of 2) PTHR22593:SF8 - PARALLEL SPINDLE 1 PROTEIN
Solyc07g041640	0	8.72619	6.18373	22.1385	13.8362	10.1614	44.0922	21.529	37.7559	17.6402	28.9145	19.6202	(1 of 12) PF08879//PF08880 - WRC (WRC) // QLQ (QLQ)
Solyc12g056920	6.5779	11.9985	4.12249	29.7724	49.415	31.5004	42.2159	39.1436	30.2047	42.3365	14.4572	17.7516	(1 of 3) K17469 - sulfate transporter 2, low-affinity (SULTR2)
Solyc06g053760	52.6232	58.9018	40.1943	155.733	162.081	151.405	90.9987	100.795	115.785	210.8	129.265	153.224	(1 of 1) PTHR19957:SF91 - SYNTAXIN-RELATED PROTEIN KNOLLE
Solyc02g081270	30.6969	62.1741	24.7349	78.6297	55.3448	105.679	118.205	65.5655	79.7069	82.0269	96.0981	94.3637	(1 of 2) PTHR31989//PTHR31989:SF6 - FAMILY NOT NAMED // F12P19.8 PROTEIN
Solyc01g096680	26.3116	15.2708	12.3675	37.4064	51.3916	63.0007	46.9066	24.4647	39.434	67.9148	68.0341	66.3349	(1 of 1) PTHR19321//PTHR19321:SF4 - PROTEIN REGULATOR OF CYTOKINESIS 1 PRC1-RELATED // 65-KDA MICROTUBULE-ASSOCIATED PROTEIN 5
Solyc09g014990	50.4306	43.631	36.0718	691.636	732.33	621.878	121.019	132.11	114.107	1354.77	1306.25	1406.11	(1 of 2) K13424 - WRKY transcription factor 33 (WRKY33)
Solyc01g087500	174.314	184.341	169.022	906.151	1059.46	999.883	396.83	467.766	443.842	1014.31	1115.76	1118.35	(1 of 1) K03164 - DNA topoisomerase II [EC:5.99.1.3] (TOP2)
Solyc08g005610	46.0453	34.9048	44.3167	2994.04	3246.56	2868.57	146.348	80.2443	117.463	2390.25	2305.5	2238.57	(1 of 2) PTHR24286//PTHR24286:SF10 - FAMILY NOT NAMED // ABSCISIC ACID 8'-HYDROXYLASE 1-RELATED
Solyc02g082590	13.1558	5.45387	12.3675	20.6117	55.3448	21.339	21.577	28.3791	29.3657	25.5783	26.3632	18.6859	(1 of 3) PTHR22939//PTHR22939:SF90 - SERINE PROTEASE FAMILY S1C HTRA-RELATED // SUBFAMILY NOT NAMED
Solyc02g085620	0	0	0	10.6875	3.9532	10.1614	5.62879	9.7859	1.67804	5.29206	3.4017	1.86859	(1 of 1) PTHR23257:SF535 - PROTEIN KINASE ATN1-LIKE PROTEIN
Solyc05g051290	110.728	90.5343	121.613	476.359	385.437	404.424	335.851	352.292	325.54	605.941	595.298	595.146	(1 of 2) PTHR11467//PTHR11467:SF40 - HISTONE H1/H5 // SUBFAMILY NOT NAMED
Solyc03g117590	585.433	557.386	549.321	2680.28	2936.24	2604.37	1920.35	1798.65	1818.16	3383.39	3056.43	3321.42	(1 of 123) PTHR24078 - DNAJ HOMOLOG SUBFAMILY C MEMBER
Solyc05g012720	12.0595	2.18155	11.3368	32.826	29.649	42.6779	32.8346	27.4005	26.8486	51.1566	43.3717	28.0288	(1 of 2) PTHR10971:SF17 - MITOTIC CHECKPOINT PROTEIN BUB3.3

## Sheet: GO term
	Description	GO term	Number in input list	Number in BG/Ref	p-value	FDR	Ontology
	movement of cell or subcellular component GO:0006928	GO:0006928	11	65	4.3e-09	7.1e-07	P
	microtubule-based movement	GO:0007018	11	65	4.3e-09	7.1e-07	P
	microtubule-based process	GO:0007017	11	134	3.4e-06	0.00038	P
	transmembrane receptor activity	GO:0099600	7	15	8.8e-09	1.1e-06	F
	transmembrane signaling receptor activity	GO:0004888	7	15	8.8e-09	1.1e-06	F
	molecular transducer activity	GO:0060089	9	51	8.2e-08	5.3e-06	F
	receptor activity	GO:0004872	9	51	8.2e-08	5.3e-06	F
	protein serine/threonine kinase activity	GO:0004674	11	97	1.8e-07	9.2e-06	F
	calmodulin binding	GO:0005516	6	27	3.9e-06	0.00017	F
	signal transducer activity	GO:0004871	9	87	4.8e-06	0.00018	F
	signaling receptor activity	GO:0038023	7	49	8.2e-06	0.00027	F
	nucleic acid binding transcription factor activity	GO:0001071	19	570	0.0003	0.0078	F
	transcription factor activity, sequence-specific DNA binding	GO:0003700	19	570	0.0003	0.0078	F
	dioxygenase activity	GO:0051213	5	60	0.0016	0.038	F
	Description	GO term	Number in input list	Number in BG/Ref	p-value	FDR	Ontology
	movement of cell or subcellular component GO:0006928	GO:0006928	11	65	4.3e-09	7.1e-07	P	8.36653	8.36653
	transmembrane signaling receptor activity GO:0004888	GO:0004888	7	15	8.8e-09	1.1e-06	F	8.05552	8.05552
	molecular transducer activity GO:0060089	GO:0060089	9	51	8.2e-08	5.3e-06	F	7.08619	7.08619
	protein serine/threonine kinase activity GO:0004674	GO:0004674	11	97	1.8e-07	9.2e-06	F	6.74473	6.74473
	calmodulin binding GO:0005516	GO:0005516	6	27	3.9e-06	0.00017	F	5.40894	5.40894
	signal transducer activity GO:0004871	GO:0004871	9	87	4.8e-06	0.00018	F	5.31876	5.31876
	signaling receptor activity GO:0038023	GO:0038023	7	49	8.2e-06	0.00027	F	5.08619	5.08619
	nucleic acid binding transcription factor activity GO:0001071	GO:0001071	19	570	0.0003	0.0078	F	3.52288	3.52288
	dioxygenase activity GO:0051213	GO:0051213	5	60	0.0016	0.038	F	2.79588	2.79588
