# Supplementary material for: Coronatine Enhances Chilling Tolerance of Tomato Plants by Inducing Chilling-Related Epigenetic Adaptations and Transcriptional Reprogramming
Source: Int J Mol Sci. 2022 Sep 2;23(17):10049. doi: 10.3390/ijms231710049 (PMC9456409; doi:10.3390/ijms231710049)
Supplement: Supplementary file 1 [file ijms-23-10049-s001.zip › Supplementary Table S6.xlsx]

## Sheet: KEGG.enrichment.result.
Term Name	MainClass	GeneHitsInSelectedSet	AllGenesInSelectedSet	GeneHitsInBackground	AllGenesInBackground	p-value	enrichFactor	GeneListInSelectedSets
04812 Cytoskeleton proteins	A09180 Brite Hierarchies	9	100	164	8320	0.000148	4.56585	[Solyc11g071730, Solyc01g096680, Solyc03g114380, Solyc03g005620, Solyc03g025470, Solyc08g042030, Solyc11g010920, Solyc04g016080, Solyc11g072820]
03036 Chromosome and associated proteins	A09180 Brite Hierarchies	16	100	627	8320	0.00310357	2.12313	[Solyc01g087500, Solyc10g008210, Solyc07g053820, Solyc12g005480, Solyc03g005620, Solyc06g051190, Solyc04g077540, Solyc07g053790, Solyc03g096870, Solyc01g096680, Solyc06g072830, Solyc06g083100, Solyc07g042560, Solyc05g012720, Solyc11g072820, Solyc02g087980]
B09132 Signal transduction	A09130 Environmental Information Processing	12	100	404	8320	0.00318209	2.47129	[Solyc01g096070, Solyc02g064830, Solyc06g048600, Solyc09g014990, Solyc08g082630, Solyc09g074270, Solyc10g011910, Solyc06g066370, Solyc01g107390, Solyc01g107730, Solyc01g098400, Solyc07g042170]
A09130 Environmental Information Processing	A09130 Environmental Information Processing	12	100	427	8320	0.00496426	2.33817	[Solyc01g096070, Solyc02g064830, Solyc06g048600, Solyc09g014990, Solyc08g082630, Solyc09g074270, Solyc10g011910, Solyc06g066370, Solyc01g107390, Solyc01g107730, Solyc01g098400, Solyc07g042170]
04075 Plant hormone signal transduction	A09130 Environmental Information Processing	9	100	301	8320	0.0100264	2.48771	[Solyc01g096070, Solyc02g064830, Solyc06g048600, Solyc08g082630, Solyc09g074270, Solyc01g107390, Solyc01g107730, Solyc01g098400, Solyc07g042170]
00940 Phenylpropanoid biosynthesis	A09100 Metabolism	6	100	168	8320	0.0155171	2.97143	[Solyc02g093250, Solyc02g094180, Solyc11g018774, Solyc01g058520, Solyc11g018800, Solyc04g071890]
A09190 Not Included in Pathway or Brite	A09190 Not Included in Pathway or Brite	8	100	307	8320	0.0310584	2.16808	[Solyc07g064990, Solyc05g005680, Solyc08g061970, Solyc07g055990, Solyc12g042950, Solyc09g075890, Solyc02g090560, Solyc08g075240]
B09110 Biosynthesis of other secondary metabolites	A09100 Metabolism	8	100	313	8320	0.0342711	2.12652	[Solyc02g093250, Solyc02g094180, Solyc11g018774, Solyc01g058520, Solyc12g088220, Solyc06g083470, Solyc11g018800, Solyc04g071890]
99980 Enzymes with EC numbers	A09190 Not Included in Pathway or Brite	6	100	215	8320	0.0445574	2.32186	[Solyc07g064990, Solyc05g005680, Solyc08g061970, Solyc07g055990, Solyc02g090560, Solyc08g075240]
