# Supplementary material for: Coronatine Enhances Chilling Tolerance of Tomato Plants by Inducing Chilling-Related Epigenetic Adaptations and Transcriptional Reprogramming
Source: Int J Mol Sci. 2022 Sep 2;23(17):10049. doi: 10.3390/ijms231710049 (PMC9456409; doi:10.3390/ijms231710049)
Supplement: Supplementary file 1 [file ijms-23-10049-s001.zip › Supplementary Table S7.xlsx]

## Sheet: Sheet1
chilling, coronatine, and JA co-responsive genes
gene	annotation
Solyc02g086300	(1 of 3) 3.5.1.94 - Gamma-glutamyl-gamma-aminobutyrate hydrolase / Gamma-glutamyl-GABA hydrolase
Solyc12g013700	(1 of 1) PTHR11772//PTHR11772:SF14 - ASPARAGINE SYNTHETASE // SUBFAMILY NOT NAMED
Solyc07g054430	(1 of 2) 2.1.2.5//6.3.3.2 - Glutamate formimidoyltransferase / Glutamate formyltransferase // 5-formyltetrahydrofolate cyclo-ligase / Methenyl-THF synthetase
Solyc04g009860	(1 of 2) PTHR10209//PTHR10209:SF221 - OXIDOREDUCTASE, 2OG-FE II OXYGENASE FAMILY PROTEIN // SUBFAMILY NOT NAMED
Solyc08g006750	(1 of 5) 4.1.1.28//4.1.1.53 - Aromatic-L-amino-acid decarboxylase / Tryptophan decarboxylase // Phenylalanine decarboxylase / L-phenylalanine decarboxylase
Solyc04g010250	(1 of 1) PTHR11614:SF92 - ALPHA/BETA-HYDROLASES SUPERFAMILY PROTEIN-RELATED
Solyc05g005940	(1 of 4) PTHR11654//PTHR11654:SF137 - OLIGOPEPTIDE TRANSPORTER-RELATED // SUBFAMILY NOT NAMED
Solyc03g111710	(1 of 3) PTHR24413//PTHR24413:SF75 - FAMILY NOT NAMED // BTB/POZ AND TAZ DOMAIN-CONTAINING PROTEIN 2
Solyc09g075890	(1 of 1) PTHR12725//PTHR12725:SF81 - HALOACID DEHALOGENASE-LIKE HYDROLASE // SUBFAMILY NOT NAMED
Solyc10g076480	(1 of 1) PTHR11730//PTHR11730:SF38 - AMMONIUM TRANSPORTER // AMMONIUM TRANSPORTER 2
Solyc01g096420	(1 of 2) PTHR30543:SF2 - NADPH:QUINONE OXIDOREDUCTASE
Solyc01g005410	(1 of 5) K17991 - peroxygenase (PXG)
Solyc07g061760	(1 of 20) PF12796//PF13962 - Ankyrin repeats (3 copies) (Ank_2) // Domain of unknown function (PGG)
Solyc08g036640	(1 of 5) PTHR33077:SF17 - PROTEIN TIFY 5A-RELATED
Solyc03g120260	(1 of 4) K17302 - coatomer, subunit beta' (COPB2, SEC27)
Solyc01g087590	(1 of 1) K13366 - polyamine oxidase (MPAO, PAO1)
Solyc01g100010	(1 of 2) PTHR32278:SF2 - F-BOX PROTEIN PP2-B13-RELATED
Solyc06g083470	(1 of 1) PTHR24322:SF623 - NAD(P)-BINDING ROSSMANN-FOLD SUPERFAMILY PROTEIN-RELATED
Solyc03g083470	(1 of 28) 3.1.4.46 - Glycerophosphodiester phosphodiesterase / Glycerophosphoryl diester phosphodiesterase
Solyc09g089530	(1 of 24) PF00280 - Potato inhibitor I family (potato_inhibit)
Solyc05g006220	(1 of 1) PTHR11014//PTHR11014:SF85 - PEPTIDASE M20 FAMILY MEMBER // SUBFAMILY NOT NAMED
Solyc03g006620	(1 of 2) PTHR33098:SF10 - T28P6.11 PROTEIN
Solyc04g079760	(1 of 5) PF03350 - Uncharacterized protein family, UPF0114 (UPF0114)
Solyc03g093120	(1 of 5) PTHR31062//PTHR31062:SF32 - FAMILY NOT NAMED // XYLOGLUCAN ENDOTRANSGLUCOSYLASE/HYDROLASE PROTEIN 25-RELATED
Solyc01g105870	(1 of 3) 4.2.3.105//4.2.3.117 - Tricyclene synthase // (-)-camphene synthase
Solyc08g068600	(1 of 2) 4.1.1.22//4.1.1.28//4.1.1.53 - Histidine decarboxylase / L-histidine carboxy-lyase // Aromatic-L-amino-acid decarboxylase / Tryptophan decarboxylase // Phenylalanine decarboxylase / L-phenylalanine decarboxylase
Solyc03g083480	(1 of 36) PF13947 - Wall-associated receptor kinase galacturonan-binding (GUB_WAK_bind)
Solyc08g068680	(1 of 5) 4.1.1.28//4.1.1.53 - Aromatic-L-amino-acid decarboxylase / Tryptophan decarboxylase // Phenylalanine decarboxylase / L-phenylalanine decarboxylase
Solyc05g012820	#N/A
Solyc01g086670	#N/A
Solyc07g042170	(1 of 9) K13464 - jasmonate ZIM domain-containing protein (JAZ)
Solyc03g031890	(1 of 3) PTHR33172:SF2 - EMB|CAB83157.1
Solyc03g006250	(1 of 1) PTHR22835//PTHR22835:SF210 - ZINC FINGER FYVE DOMAIN CONTAINING PROTEIN // SUBFAMILY NOT NAMED
Solyc12g008650	(1 of 4) K00469 - inositol oxygenase (MIOX)
Solyc04g009440	(1 of 3) PTHR31719//PTHR31719:SF17 - FAMILY NOT NAMED // NAC DOMAIN-CONTAINING PROTEIN 102-RELATED
Solyc08g075710	(1 of 3) PTHR11785//PTHR11785:SF355 - AMINO ACID TRANSPORTER // SUBFAMILY NOT NAMED
Solyc12g057060	(1 of 10) PTHR11926//PTHR11926:SF286 - GLUCOSYL/GLUCURONOSYL TRANSFERASES // SUBFAMILY NOT NAMED
Solyc08g078460	(1 of 1) PTHR22604//PTHR22604:SF123 - OXIDOREDUCTASES // BCDNA.GH03377
Solyc05g054170	(1 of 3) PTHR31636:SF45 - SCARECROW-LIKE PROTEIN 13
Solyc01g107390	(1 of 2) PTHR31901:SF4 - INDOLE-3-ACETIC ACID-AMIDO SYNTHETASE GH3.2-RELATED
Solyc02g090340	#N/A
Solyc03g115610	(1 of 54) PF00069//PF00560//PF08263//PF13855 - Protein kinase domain (Pkinase) // Leucine Rich Repeat (LRR_1) // Leucine rich repeat N-terminal domain (LRRNT_2) // Leucine rich repeat (LRR_8)
Solyc05g016060	(1 of 1) PTHR31568:SF17 - EXPRESSED PROTEIN
Solyc08g036660	(1 of 5) PTHR33077:SF17 - PROTEIN TIFY 5A-RELATED
Solyc04g016010	(1 of 3) PTHR22912:SF48 - NADPH-DEPENDENT THIOREDOXIN REDUCTASE 3
Solyc08g068610	(1 of 2) 4.1.1.22//4.1.1.28//4.1.1.53 - Histidine decarboxylase / L-histidine carboxy-lyase // Aromatic-L-amino-acid decarboxylase / Tryptophan decarboxylase // Phenylalanine decarboxylase / L-phenylalanine decarboxylase
Solyc08g016210	(1 of 73) KOG0472 - Leucine-rich repeat protein
Solyc03g122340	(1 of 2) PTHR11771//PTHR11771:SF38 - LIPOXYGENASE // LIPOXYGENASE 3, CHLOROPLASTIC-RELATED
Solyc10g017960	(1 of 2) PTHR31960:SF3 - F-BOX PROTEIN PP2-A13
Solyc01g005470	(1 of 1) PTHR15907:SF43 - PROTEIN PLANT CADMIUM RESISTANCE 2-RELATED
Solyc12g089010	(1 of 2) K12815 - pre-mRNA-splicing factor ATP-dependent RNA helicase DHX38/PRP16 (DHX38, PRP16)
Solyc02g089630	(1 of 2) 1.5.5.2 - Proline dehydrogenase
Solyc03g083010	(1 of 1) PTHR10992//PTHR10992:SF699 - ALPHA/BETA HYDROLASE FOLD-CONTAINING PROTEIN // SUBFAMILY NOT NAMED
Solyc02g083880	(1 of 3) PTHR23201:SF2 - GIBBERELLIN-REGULATED PROTEIN 1-RELATED
Solyc12g005030	(1 of 2) PTHR24349:SF23 - MAP KINASE-ACTIVATED PROTEIN KINASE 5
Solyc03g116890	(1 of 4) PTHR31429:SF3 - WRKY TRANSCRIPTION FACTOR 40-RELATED
Solyc10g055770	(1 of 6) KOG2816 - Predicted transporter ADD1 (major facilitator superfamily)
Solyc01g098910	(1 of 2) PTHR24089:SF282 - PEROXISOMAL ADENINE NUCLEOTIDE CARRIER 1-RELATED
Solyc06g062920	(1 of 4) PTHR27001:SF123 - SER/THR PROTEIN KINASE ACIK1B
Solyc04g079940	(1 of 97) PF02365 - No apical meristem (NAM) protein (NAM)
Solyc01g079600	(1 of 1) PTHR21493//PTHR21493:SF117 - CGI-141-RELATED/LIPASE CONTAINING PROTEIN // ALPHA/BETA-HYDROLASES SUPERFAMILY PROTEIN
Solyc08g007240	(1 of 2) PTHR13994//PTHR13994:SF9 - NUDIX HYDROLASE RELATED // NUDIX HYDROLASE 8
Solyc01g108240	(1 of 172) PF00847 - AP2 domain (AP2); Ethylene Response Factor D.3
Solyc11g071460	(1 of 7) K15095 - (+)-neomenthol dehydrogenase (E1.1.1.208)
Solyc01g103590	(1 of 2) PTHR10374//PTHR10374:SF13 - LACTOYLGLUTATHIONE LYASE GLYOXALASE I // SUBFAMILY NOT NAMED
Solyc03g123460	(1 of 16) PF04570 - zinc-finger of the FCS-type, C2-C2 (zf-FLZ)
Solyc10g078510	(1 of 2) PTHR32227:SF95 - GLUCAN ENDO-1,3-BETA-GLUCOSIDASE 8-RELATED
Solyc01g103630	(1 of 2) PTHR10374//PTHR10374:SF13 - LACTOYLGLUTATHIONE LYASE GLYOXALASE I // SUBFAMILY NOT NAMED
Solyc03g117590	(1 of 123) PTHR24078 - DNAJ HOMOLOG SUBFAMILY C MEMBER
Solyc06g009140	(1 of 3) PTHR33509:SF5 - LATE EMBRYOGENESIS ABUNDANT 3 (LEA3) FAMILY PROTEIN
Solyc01g105410	(1 of 1) PTHR31279//PTHR31279:SF12 - FAMILY NOT NAMED // PHI-1-LIKE PROTEIN
Solyc11g018800	(1 of 4) PTHR31388//PTHR31388:SF37 - FAMILY NOT NAMED // PEROXIDASE 4-RELATED
Solyc03g006490	(1 of 2) PTHR11772//PTHR11772:SF15 - ASPARAGINE SYNTHETASE // SUBFAMILY NOT NAMED
