# Supplementary material for: Coronatine Enhances Chilling Tolerance of Tomato Plants by Inducing Chilling-Related Epigenetic Adaptations and Transcriptional Reprogramming
Source: Int J Mol Sci. 2022 Sep 2;23(17):10049. doi: 10.3390/ijms231710049 (PMC9456409; doi:10.3390/ijms231710049)
Supplement: Supplementary file 1 [file ijms-23-10049-s001.zip › Supplementary Table S8.xlsx]

## Sheet: control_IP_VS_Input_peaks_rep1
# This file is generated by MACS version 2.1.1.20160309
# Command line: callpeak -q 0.05 -f BAMPE -t bowtie2_res/C-4_L2_812D75_q20.bam -c bowtie2_res/H-0-Input_L1_805D76_q20.bam -g 2000000000 -n macs2_res/H-0-IP_Input
# ARGUMENTS LIST:
# name = macs2_res/H-0-IP_Input
# format = BAMPE
# ChIP-seq file = ['bowtie2_res/C-4_L2_812D75_q20.bam']
# control file = ['bowtie2_res/H-0-Input_L1_805D76_q20.bam']
# effective genome size = 2.00e+09
# band width = 300
# model fold = [5, 50]
# qvalue cutoff = 5.00e-02
# Larger dataset will be scaled towards smaller dataset.
# Range for calculating regional lambda is: 1000 bps and 10000 bps
# Broad region calling is off
# Paired-End mode is on
# fragment size is determined as 169 bps
# total fragments in treatment: 14926646
# fragments after filtering in treatment: 11933212
# maximum duplicate fragments in treatment = 1
# Redundant rate in treatment: 0.20
# total fragments in control: 25499473
# fragments after filtering in control: 21012729
# maximum duplicate fragments in control = 1
# Redundant rate in control: 0.18
# d = 169
chr	start	end	length	abs_summit	pileup	#NAME?	fold_enrichment	#NAME?	name
SL4.0ch00	88352	88527	176	88450	9	4.14025	3.21392	2.62433	macs2_res/H-0-IP_Input_peak_1
SL4.0ch00	580925	581205	281	581188	46	6.7948	2.25132	5.16648	macs2_res/H-0-IP_Input_peak_2
SL4.0ch00	592223	592409	187	592295	29	3.52614	1.91274	2.04547	macs2_res/H-0-IP_Input_peak_3
SL4.0ch00	2138450	2138704	255	2138640	664	2.93631	1.12674	1.4953	macs2_res/H-0-IP_Input_peak_4
SL4.0ch00	2173361	2173729	369	2173612	21	9.39946	4.3729	7.68649	macs2_res/H-0-IP_Input_peak_5
SL4.0ch00	2191921	2192202	282	2192200	353	4.18704	1.23127	2.66858	macs2_res/H-0-IP_Input_peak_6
SL4.0ch00	2294893	2295252	360	2294908	125	5.39126	1.51694	3.81688	macs2_res/H-0-IP_Input_peak_7
SL4.0ch00	2877407	2877587	181	2877453	18	4.01808	2.42549	2.50833	macs2_res/H-0-IP_Input_peak_8
SL4.0ch00	3651675	3651897	223	3651853	496	7.80529	1.29314	6.14291	macs2_res/H-0-IP_Input_peak_9
SL4.0ch00	3653600	3653790	191	3653602	487	4.28485	1.19636	2.76188	macs2_res/H-0-IP_Input_peak_10
SL4.0ch00	3654407	3654693	287	3654507	540	12.2199	1.3771	10.4282	macs2_res/H-0-IP_Input_peak_11
SL4.0ch00	3655658	3656235	578	3655952	655	11.1987	1.31674	9.43484	macs2_res/H-0-IP_Input_peak_12
SL4.0ch00	3656853	3657471	619	3657219	664	18.4398	1.43808	16.4981	macs2_res/H-0-IP_Input_peak_13
SL4.0ch00	3658010	3658307	298	3658066	1376	24.7888	1.33979	22.7126	macs2_res/H-0-IP_Input_peak_14
SL4.0ch00	3659123	3659579	457	3659391	634	11.4826	1.32834	9.70866	macs2_res/H-0-IP_Input_peak_15
SL4.0ch00	3659932	3660217	286	3660115	543	9.29398	1.31263	7.58456	macs2_res/H-0-IP_Input_peak_16
SL4.0ch00	3660477	3660839	363	3660658	555	6.6904	1.24756	5.06459	macs2_res/H-0-IP_Input_peak_17
SL4.0ch00	3664546	3664822	277	3664731	275	15.2061	1.68014	13.3377	macs2_res/H-0-IP_Input_peak_18
SL4.0ch00	5011257	5011537	281	5011467	141	4.7553	1.43487	3.20952	macs2_res/H-0-IP_Input_peak_19
SL4.0ch00	5197076	5197254	179	5197098	14	3.54634	2.45454	2.06471	macs2_res/H-0-IP_Input_peak_20
SL4.0ch00	5231957	5232238	282	5232180	587	10.1188	1.31601	8.38378	macs2_res/H-0-IP_Input_peak_21
SL4.0ch00	5234672	5235108	437	5234889	446	5.04834	1.23127	3.48886	macs2_res/H-0-IP_Input_peak_22
SL4.0ch00	6507382	6507655	274	6507638	31	3.4749	1.86206	1.99762	macs2_res/H-0-IP_Input_peak_23
SL4.0ch00	6508114	6508376	263	6508185	32	4.35942	2.05375	2.83334	macs2_res/H-0-IP_Input_peak_24
SL4.0ch00	6509747	6510212	466	6510182	32	4.78884	2.15613	3.24196	macs2_res/H-0-IP_Input_peak_25
SL4.0ch00	6511236	6511810	575	6511372	35	4.37883	1.99588	2.85038	macs2_res/H-0-IP_Input_peak_26
SL4.0ch00	7956415	7956987	573	7956778	28	5.07355	2.34664	3.51313	macs2_res/H-0-IP_Input_peak_27
SL4.0ch00	7972042	7972216	175	7972047	23	3.01688	1.90279	1.57154	macs2_res/H-0-IP_Input_peak_28
SL4.0ch00	7975546	7975837	292	7975626	23	3.14498	1.94205	1.68709	macs2_res/H-0-IP_Input_peak_29
SL4.0ch00	8001342	8001983	642	8001791	417	4.39781	1.21808	2.86804	macs2_res/H-0-IP_Input_peak_30
SL4.0ch00	8002520	8002702	183	8002573	341	3.21029	1.19425	1.74978	macs2_res/H-0-IP_Input_peak_31
SL4.0ch00	8003304	8003517	214	8003420	331	3.77205	1.22236	2.27605	macs2_res/H-0-IP_Input_peak_32
SL4.0ch00	8003875	8004119	245	8003966	304	4.80385	1.27793	3.25648	macs2_res/H-0-IP_Input_peak_33
SL4.0ch00	8004389	8004695	307	8004604	339	10.8279	1.46286	9.07298	macs2_res/H-0-IP_Input_peak_34
SL4.0ch00	8005127	8005334	208	8005230	326	6.79733	1.34138	5.16882	macs2_res/H-0-IP_Input_peak_35
SL4.0ch00	8005685	8006109	425	8005953	383	6.34852	1.29594	4.73643	macs2_res/H-0-IP_Input_peak_36
SL4.0ch00	8015248	8015527	280	8015466	144	12.8948	1.94517	11.0857	macs2_res/H-0-IP_Input_peak_37
SL4.0ch00	8137663	8137846	184	8137723	392	10.5257	1.41442	8.77865	macs2_res/H-0-IP_Input_peak_38
SL4.0ch00	8339704	8339952	249	8339789	6	3.16105	2.88631	1.70278	macs2_res/H-0-IP_Input_peak_39
SL4.0ch00	8459775	8460142	368	8459874	337	3.03178	1.18735	1.58593	macs2_res/H-0-IP_Input_peak_40
SL4.0ch00	8461465	8461929	465	8461747	340	4.02956	1.22978	2.51956	macs2_res/H-0-IP_Input_peak_41
SL4.0ch00	8467444	8467662	219	8467547	285	6.59149	1.36198	4.9706	macs2_res/H-0-IP_Input_peak_42
SL4.0ch00	8575009	8575191	183	8575101	6	3.63212	3.20322	2.14518	macs2_res/H-0-IP_Input_peak_43
SL4.0ch00	8595353	8595568	216	8595444	5	3.23523	3.00612	1.77289	macs2_res/H-0-IP_Input_peak_44
SL4.0ch00	8612127	8612418	292	8612322	7	5.00194	4.00816	3.44497	macs2_res/H-0-IP_Input_peak_45
SL4.0ch00	8626397	8627213	817	8626520	10	7.03862	4.89392	5.40217	macs2_res/H-0-IP_Input_peak_46
SL4.0ch00	9518379	9519008	630	9518609	32	34.9458	15.0678	32.6782	macs2_res/H-0-IP_Input_peak_47
SL4.0ch00	9533979	9534219	241	9534080	29	32.8952	15.0306	30.6637	macs2_res/H-0-IP_Input_peak_48
SL4.0ch00	9534473	9534676	204	9534583	16	14.9891	8.51735	13.1299	macs2_res/H-0-IP_Input_peak_49
SL4.0ch01	28712	30012	1301	29279	15	7.84067	4.49998	6.17539	macs2_res/H-0-IP_Input_peak_50
SL4.0ch01	38545	40262	1718	39233	46	35.8365	10.6638	33.5523	macs2_res/H-0-IP_Input_peak_51
SL4.0ch01	58365	59578	1214	59215	40	34.0752	11.6181	31.8219	macs2_res/H-0-IP_Input_peak_52
SL4.0ch01	59915	61201	1287	60139	31	23.6631	9.10497	21.61	macs2_res/H-0-IP_Input_peak_53
SL4.0ch01	75676	76429	754	75751	11	4.31298	3.09336	2.78849	macs2_res/H-0-IP_Input_peak_54
SL4.0ch01	87021	87539	519	87370	18	10.2143	5.24842	8.47735	macs2_res/H-0-IP_Input_peak_55
SL4.0ch01	87727	88996	1270	88184	28	20.4093	8.26266	18.425	macs2_res/H-0-IP_Input_peak_56
SL4.0ch01	110896	111196	301	111013	12	5.11356	3.42746	3.55071	macs2_res/H-0-IP_Input_peak_57
SL4.0ch01	111367	112535	1169	112184	23	11.0596	4.8238	9.29813	macs2_res/H-0-IP_Input_peak_58
SL4.0ch01	113177	113446	270	113236	13	4.48289	2.9842	2.94934	macs2_res/H-0-IP_Input_peak_59
SL4.0ch01	113897	114117	221	114032	12	4.61307	3.15268	3.07269	macs2_res/H-0-IP_Input_peak_60
SL4.0ch01	114516	115745	1230	115101	31	18.822	6.82103	16.8738	macs2_res/H-0-IP_Input_peak_61
SL4.0ch01	120873	121319	447	120937	13	4.48289	2.9842	2.94934	macs2_res/H-0-IP_Input_peak_62
SL4.0ch01	121557	122615	1059	122004	21	13.145	6.18748	11.3303	macs2_res/H-0-IP_Input_peak_63
SL4.0ch01	137452	139191	1740	137935	36	29.9987	10.8384	27.8208	macs2_res/H-0-IP_Input_peak_64
SL4.0ch01	157724	158457	734	158101	34	26.5557	9.70674	24.4447	macs2_res/H-0-IP_Input_peak_65
SL4.0ch01	177811	179694	1884	178639	41	28.89	8.9526	26.7333	macs2_res/H-0-IP_Input_peak_66
SL4.0ch01	179981	180196	216	180029	17	4.54515	2.695	3.00951	macs2_res/H-0-IP_Input_peak_67
SL4.0ch01	180394	180967	574	180696	14	4.90365	3.09979	3.35031	macs2_res/H-0-IP_Input_peak_68
SL4.0ch01	187600	188636	1037	187819	32	19.7749	7.03418	17.8051	macs2_res/H-0-IP_Input_peak_69
SL4.0ch01	188819	189072	254	188938	13	7.28386	4.5204	5.63811	macs2_res/H-0-IP_Input_peak_70
SL4.0ch01	195996	196181	186	196012	10	4.49247	3.31065	2.95845	macs2_res/H-0-IP_Input_peak_71
SL4.0ch01	199542	199754	213	199608	15	6.67592	3.88023	5.05073	macs2_res/H-0-IP_Input_peak_72
SL4.0ch01	199983	200399	417	200133	33	21.9935	7.79968	19.9739	macs2_res/H-0-IP_Input_peak_73
SL4.0ch01	207468	210837	3370	208748	92	92.9005	19.8236	89.7971	macs2_res/H-0-IP_Input_peak_74
SL4.0ch01	216263	218060	1798	216862	25	16.2088	6.87231	14.3156	macs2_res/H-0-IP_Input_peak_75
SL4.0ch01	218422	218888	467	218884	10	3.62308	2.80093	2.13659	macs2_res/H-0-IP_Input_peak_76
SL4.0ch01	219485	219862	378	219833	14	4.7309	3.01488	3.18586	macs2_res/H-0-IP_Input_peak_77
SL4.0ch01	220513	221143	631	220694	24	11.8612	5.0248	10.0779	macs2_res/H-0-IP_Input_peak_78
SL4.0ch01	221329	221632	304	221476	12	5.91911	3.88453	4.32413	macs2_res/H-0-IP_Input_peak_79
SL4.0ch01	224045	224853	809	224565	16	6.41378	3.62367	4.79909	macs2_res/H-0-IP_Input_peak_80
SL4.0ch01	225047	225340	294	225194	12	5.95784	3.90694	4.36191	macs2_res/H-0-IP_Input_peak_81
SL4.0ch01	230047	232759	2713	231474	77	84.0925	21.8063	81.1025	macs2_res/H-0-IP_Input_peak_82
SL4.0ch01	249135	251611	2477	250384	89	94.9959	21.8263	91.8664	macs2_res/H-0-IP_Input_peak_83
SL4.0ch01	258243	259694	1452	258994	45	23.0234	6.10817	20.9827	macs2_res/H-0-IP_Input_peak_84
SL4.0ch01	274072	277629	3558	275978	57	43.687	11.0281	41.2705	macs2_res/H-0-IP_Input_peak_85
SL4.0ch01	300727	300976	250	300889	15	9.35677	5.35535	7.64455	macs2_res/H-0-IP_Input_peak_86
SL4.0ch01	306296	306517	222	306303	11	2.81207	2.28168	1.38202	macs2_res/H-0-IP_Input_peak_87
SL4.0ch01	307741	308353	613	307983	18	11.2492	5.80753	9.48362	macs2_res/H-0-IP_Input_peak_88
SL4.0ch01	312502	314219	1718	313162	59	47.655	12.0595	45.1759	macs2_res/H-0-IP_Input_peak_89
SL4.0ch01	322913	325543	2631	323724	72	74.3896	19.2953	71.5259	macs2_res/H-0-IP_Input_peak_90
SL4.0ch01	329979	331500	1522	331076	36	31.1515	11.433	28.9523	macs2_res/H-0-IP_Input_peak_91
SL4.0ch01	331698	331968	271	331774	9	4.21326	3.25916	2.69418	macs2_res/H-0-IP_Input_peak_92
SL4.0ch01	333113	335077	1965	334536	42	38.4223	13.1433	36.0937	macs2_res/H-0-IP_Input_peak_93
SL4.0ch01	337465	338956	1492	338046	19	10.4918	5.20898	8.74581	macs2_res/H-0-IP_Input_peak_94
SL4.0ch01	345982	347886	1905	347003	48	41.404	12.5845	39.0252	macs2_res/H-0-IP_Input_peak_95
SL4.0ch01	352183	354373	2191	353581	54	47.9666	13.6706	45.4821	macs2_res/H-0-IP_Input_peak_96
SL4.0ch01	362616	365040	2425	364191	140	160.481	28.3398	156.564	macs2_res/H-0-IP_Input_peak_97
SL4.0ch01	365529	365697	169	365593	13	4.0827	2.78276	2.57041	macs2_res/H-0-IP_Input_peak_98
SL4.0ch01	367363	367727	365	367679	11	4.6644	3.29297	3.12228	macs2_res/H-0-IP_Input_peak_99
SL4.0ch01	367907	370492	2586	369160	44	38.6722	12.5806	36.3405	macs2_res/H-0-IP_Input_peak_100
SL4.0ch01	382460	384579	2120	383304	52	45.4539	13.1735	43.0093	macs2_res/H-0-IP_Input_peak_101
SL4.0ch01	395275	398715	3441	396801	129	126.976	20.3281	123.452	macs2_res/H-0-IP_Input_peak_102
SL4.0ch01	407474	409388	1915	408506	72	70.8796	17.7035	68.0644	macs2_res/H-0-IP_Input_peak_103
SL4.0ch01	409697	410185	489	410137	11	4.9484	3.45684	3.39384	macs2_res/H-0-IP_Input_peak_104
SL4.0ch01	414497	414699	203	414534	13	5.73842	3.64629	4.14973	macs2_res/H-0-IP_Input_peak_105
SL4.0ch01	415231	417171	1941	416039	35	23.8412	8.16804	21.7835	macs2_res/H-0-IP_Input_peak_106
SL4.0ch01	419687	421922	2236	420766	56	51.2683	14.5139	48.7331	macs2_res/H-0-IP_Input_peak_107
SL4.0ch01	428210	429194	985	428873	35	29.1061	10.6958	26.9467	macs2_res/H-0-IP_Input_peak_108
SL4.0ch01	429406	429922	517	429622	22	14.1015	6.46873	12.2619	macs2_res/H-0-IP_Input_peak_109
SL4.0ch01	436521	438184	1664	437976	37	30.1287	10.5952	27.9493	macs2_res/H-0-IP_Input_peak_110
SL4.0ch01	438837	439150	314	438910	14	5.50768	3.40335	3.92888	macs2_res/H-0-IP_Input_peak_111
SL4.0ch01	445315	447670	2356	446346	63	50.6463	12.169	48.1213	macs2_res/H-0-IP_Input_peak_112
SL4.0ch01	452228	454271	2044	453133	49	45.1963	14.0625	42.7563	macs2_res/H-0-IP_Input_peak_113
SL4.0ch01	458847	460084	1238	459154	26	18.1033	7.59372	16.1667	macs2_res/H-0-IP_Input_peak_114
SL4.0ch01	475960	477248	1289	476724	18	11.3958	5.88848	9.62518	macs2_res/H-0-IP_Input_peak_115
SL4.0ch01	490219	491528	1310	490850	35	18.2194	5.89089	16.2808	macs2_res/H-0-IP_Input_peak_116
SL4.0ch01	495493	496101	609	495863	20	12.1405	5.87092	10.3515	macs2_res/H-0-IP_Input_peak_117
SL4.0ch01	497324	497665	342	497581	14	4.7309	3.01488	3.18586	macs2_res/H-0-IP_Input_peak_118
SL4.0ch01	497848	498955	1108	498689	20	12.2463	5.92658	10.4541	macs2_res/H-0-IP_Input_peak_119
SL4.0ch01	499145	499481	337	499296	12	5.54282	3.66884	3.96153	macs2_res/H-0-IP_Input_peak_120
SL4.0ch01	500385	501023	639	500607	13	6.43539	4.03298	4.82011	macs2_res/H-0-IP_Input_peak_121
SL4.0ch01	501322	503999	2678	502733	71	66.9114	16.3361	64.1484	macs2_res/H-0-IP_Input_peak_122
SL4.0ch01	507677	509247	1571	508473	30	19.1864	7.19063	17.2265	macs2_res/H-0-IP_Input_peak_123
SL4.0ch01	518748	520107	1360	519575	20	11.3869	5.48119	9.61628	macs2_res/H-0-IP_Input_peak_124
SL4.0ch01	527325	527568	244	527468	13	6.86778	4.27923	5.23712	macs2_res/H-0-IP_Input_peak_125
SL4.0ch01	541480	542763	1284	542024	35	25.7795	9.05604	23.6828	macs2_res/H-0-IP_Input_peak_126
SL4.0ch01	545958	548715	2758	547458	89	83.3606	17.1126	80.3792	macs2_res/H-0-IP_Input_peak_127
SL4.0ch01	576395	578209	1815	577307	47	40.9385	12.6874	38.568	macs2_res/H-0-IP_Input_peak_128
SL4.0ch01	582901	584472	1572	583508	73	67.1288	15.7736	64.3623	macs2_res/H-0-IP_Input_peak_129
SL4.0ch01	592577	595637	3061	594421	50	43.6473	12.9862	41.2315	macs2_res/H-0-IP_Input_peak_130
SL4.0ch01	596627	596853	227	596837	11	5.24888	3.6326	3.68147	macs2_res/H-0-IP_Input_peak_131
SL4.0ch01	603620	605075	1456	604671	44	38.2312	12.3649	35.9048	macs2_res/H-0-IP_Input_peak_132
SL4.0ch01	605644	607006	1363	606514	60	57.3867	15.9415	54.7602	macs2_res/H-0-IP_Input_peak_133
SL4.0ch01	612034	613040	1007	612325	15	7.22345	4.16719	5.57932	macs2_res/H-0-IP_Input_peak_134
SL4.0ch01	616731	617048	318	616931	20	12.51	6.06625	10.7095	macs2_res/H-0-IP_Input_peak_135
SL4.0ch01	617473	618270	798	617642	25	17.602	7.58418	15.68	macs2_res/H-0-IP_Input_peak_136
SL4.0ch01	634265	638113	3849	634625	45	36.3139	11.1556	34.0217	macs2_res/H-0-IP_Input_peak_137
SL4.0ch01	652448	653171	724	652888	21	14.2883	6.79802	12.4417	macs2_res/H-0-IP_Input_peak_138
SL4.0ch01	660858	662798	1941	661604	49	36.2057	10.0496	33.9156	macs2_res/H-0-IP_Input_peak_139
SL4.0ch01	663162	663529	368	663327	15	8.168	4.68029	6.49368	macs2_res/H-0-IP_Input_peak_140
SL4.0ch01	663797	664497	701	664080	32	21.9304	8.00296	19.9123	macs2_res/H-0-IP_Input_peak_141
SL4.0ch01	664690	665448	759	664962	48	45.4245	14.5375	42.9805	macs2_res/H-0-IP_Input_peak_142
SL4.0ch01	673265	674716	1452	673626	75	65.271	14.4506	62.533	macs2_res/H-0-IP_Input_peak_143
SL4.0ch01	681056	681975	920	681607	22	10.8983	4.90261	9.14073	macs2_res/H-0-IP_Input_peak_144
SL4.0ch01	690459	690960	502	690524	15	6.67592	3.88023	5.05073	macs2_res/H-0-IP_Input_peak_145
SL4.0ch01	691172	692855	1684	691745	58	59.7968	17.8863	57.137	macs2_res/H-0-IP_Input_peak_146
SL4.0ch01	736354	737390	1037	736618	25	16.7485	7.14417	14.8469	macs2_res/H-0-IP_Input_peak_147
SL4.0ch01	763454	764752	1299	764301	14	6.84321	4.11079	5.2139	macs2_res/H-0-IP_Input_peak_148
SL4.0ch01	773634	774598	965	774335	19	7.55196	3.8028	5.89714	macs2_res/H-0-IP_Input_peak_149
SL4.0ch01	780734	781912	1179	781390	37	26.3588	8.81433	24.2526	macs2_res/H-0-IP_Input_peak_150
SL4.0ch01	785399	787214	1816	786021	91	94.5752	20.8739	91.4507	macs2_res/H-0-IP_Input_peak_151
SL4.0ch01	794994	796129	1136	795660	73	58.9937	12.6991	56.3443	macs2_res/H-0-IP_Input_peak_152
SL4.0ch01	802858	803581	724	803171	15	7.22345	4.16719	5.57932	macs2_res/H-0-IP_Input_peak_153
SL4.0ch01	816714	818378	1665	817727	28	21.4035	8.77878	19.3977	macs2_res/H-0-IP_Input_peak_154
SL4.0ch01	820973	821298	326	821143	13	5.88058	3.72409	4.28692	macs2_res/H-0-IP_Input_peak_155
SL4.0ch01	825837	826803	967	825982	18	6.45804	3.4276	4.84197	macs2_res/H-0-IP_Input_peak_156
SL4.0ch01	834005	834394	390	834167	14	5.96054	3.63771	4.36291	macs2_res/H-0-IP_Input_peak_157
SL4.0ch01	834682	836635	1954	836056	52	51.9177	16.3045	49.3725	macs2_res/H-0-IP_Input_peak_158
SL4.0ch01	839079	840845	1767	839782	44	41.5401	14.0299	39.1595	macs2_res/H-0-IP_Input_peak_159
SL4.0ch01	847314	847522	209	847330	9	3.63571	2.9048	2.14866	macs2_res/H-0-IP_Input_peak_160
SL4.0ch01	858038	858715	678	858445	13	7.16555	4.45143	5.52393	macs2_res/H-0-IP_Input_peak_161
SL4.0ch01	859164	860130	967	859498	25	15.0484	6.30537	13.1857	macs2_res/H-0-IP_Input_peak_162
SL4.0ch01	862335	864580	2246	863221	86	72.8766	14.2363	70.0324	macs2_res/H-0-IP_Input_peak_163
SL4.0ch01	865065	865302	238	865152	14	7.28841	4.35719	5.64259	macs2_res/H-0-IP_Input_peak_164
SL4.0ch01	873221	873745	525	873500	29	18.8951	7.27542	16.9421	macs2_res/H-0-IP_Input_peak_165
SL4.0ch01	875564	877561	1998	876740	47	39.6298	12.0747	37.2805	macs2_res/H-0-IP_Input_peak_166
SL4.0ch01	883598	883776	179	883671	13	5.8547	3.70989	4.26143	macs2_res/H-0-IP_Input_peak_167
SL4.0ch01	883971	885705	1735	884645	63	61.5676	16.7887	58.8796	macs2_res/H-0-IP_Input_peak_168
SL4.0ch01	912489	913196	708	912800	46	44.9221	15.0358	42.4859	macs2_res/H-0-IP_Input_peak_169
SL4.0ch01	913406	913840	435	913615	26	16.9863	7.03213	15.0761	macs2_res/H-0-IP_Input_peak_170
SL4.0ch01	915172	915915	744	915594	29	18.8951	7.27542	16.9421	macs2_res/H-0-IP_Input_peak_171
SL4.0ch01	918270	920062	1793	918901	73	64.8688	14.8734	62.135	macs2_res/H-0-IP_Input_peak_172
SL4.0ch01	923704	924527	824	924072	18	5.71711	3.10908	4.13081	macs2_res/H-0-IP_Input_peak_173
SL4.0ch01	924762	925016	255	924902	11	4.36979	3.12539	2.84148	macs2_res/H-0-IP_Input_peak_174
SL4.0ch01	989943	990438	496	990140	16	8.38399	4.62846	6.70157	macs2_res/H-0-IP_Input_peak_175
SL4.0ch01	1012549	1013830	1282	1013373	23	15.4638	6.95213	13.5898	macs2_res/H-0-IP_Input_peak_176
SL4.0ch01	1028835	1031036	2202	1030396	87	92.0812	21.3412	88.9879	macs2_res/H-0-IP_Input_peak_177
SL4.0ch01	1040405	1043380	2976	1041535	97	108.188	24.3585	104.895	macs2_res/H-0-IP_Input_peak_178
SL4.0ch01	1044044	1046005	1962	1045818	26	19.4889	8.31836	17.5245	macs2_res/H-0-IP_Input_peak_179
SL4.0ch01	1046176	1046347	172	1046288	11	5.35807	3.69705	3.78472	macs2_res/H-0-IP_Input_peak_180
SL4.0ch01	1064151	1065062	912	1064671	16	8.9808	4.95196	7.27892	macs2_res/H-0-IP_Input_peak_181
SL4.0ch01	1080223	1081566	1344	1080862	49	42.073	12.5778	39.6835	macs2_res/H-0-IP_Input_peak_182
SL4.0ch01	1092146	1094081	1936	1092773	62	56.951	15.0488	54.3315	macs2_res/H-0-IP_Input_peak_183
SL4.0ch01	1097378	1101157	3780	1099045	50	44.3803	13.3282	41.9528	macs2_res/H-0-IP_Input_peak_184
SL4.0ch01	1101875	1102046	172	1101912	14	5.65575	3.47934	4.07104	macs2_res/H-0-IP_Input_peak_185
SL4.0ch01	1105821	1106858	1038	1106103	25	15.9335	6.73562	14.0518	macs2_res/H-0-IP_Input_peak_186
SL4.0ch01	1145038	1145806	769	1145385	11	5.9375	4.0438	4.34198	macs2_res/H-0-IP_Input_peak_187
SL4.0ch01	1238481	1239634	1154	1239480	27	21.1022	8.90285	19.1014	macs2_res/H-0-IP_Input_peak_188
SL4.0ch01	1255162	1255696	535	1255413	14	6.44661	3.89562	4.83113	macs2_res/H-0-IP_Input_peak_189
SL4.0ch01	1271687	1271861	175	1271695	16	6.41378	3.62367	4.79909	macs2_res/H-0-IP_Input_peak_190
SL4.0ch01	1272444	1274080	1637	1273426	84	86.1907	19.9382	83.1733	macs2_res/H-0-IP_Input_peak_191
SL4.0ch01	1278134	1279891	1758	1279222	61	67.6119	20.6261	64.8404	macs2_res/H-0-IP_Input_peak_192
SL4.0ch01	1293586	1296129	2544	1295505	59	49.4649	12.7894	46.9569	macs2_res/H-0-IP_Input_peak_193
SL4.0ch01	1317444	1319670	2227	1318727	48	32.505	8.83961	30.2805	macs2_res/H-0-IP_Input_peak_194
SL4.0ch01	1348992	1349250	259	1349125	15	8.17985	4.68687	6.50529	macs2_res/H-0-IP_Input_peak_195
SL4.0ch01	1349537	1349834	298	1349793	13	6.89377	4.29418	5.26061	macs2_res/H-0-IP_Input_peak_196
SL4.0ch01	1366799	1367370	572	1367122	26	20.8184	9.04008	18.8242	macs2_res/H-0-IP_Input_peak_197
SL4.0ch01	1367625	1368635	1011	1368220	56	44.1392	11.4565	41.7152	macs2_res/H-0-IP_Input_peak_198
SL4.0ch01	1368876	1369226	351	1369038	22	15.1603	7.03017	13.2924	macs2_res/H-0-IP_Input_peak_199
SL4.0ch01	1371600	1373291	1692	1372648	24	16.8675	7.44889	14.9642	macs2_res/H-0-IP_Input_peak_200
SL4.0ch01	1381031	1381649	619	1381271	23	14.5573	6.48348	12.7056	macs2_res/H-0-IP_Input_peak_201
SL4.0ch01	1397689	1400852	3164	1399135	199	281.478	50.3113	276.095	macs2_res/H-0-IP_Input_peak_202
SL4.0ch01	1401239	1401464	226	1401463	10	2.81132	2.34473	1.38202	macs2_res/H-0-IP_Input_peak_203
SL4.0ch01	1401700	1401929	230	1401782	13	6.26543	3.93749	4.65568	macs2_res/H-0-IP_Input_peak_204
SL4.0ch01	1409500	1409672	173	1409658	9	3.48294	2.81249	2.0041	macs2_res/H-0-IP_Input_peak_205
SL4.0ch01	1410199	1411975	1777	1411253	39	32.1693	10.991	29.9506	macs2_res/H-0-IP_Input_peak_206
SL4.0ch01	1425054	1425670	617	1425350	24	11.8612	5.0248	10.0779	macs2_res/H-0-IP_Input_peak_207
SL4.0ch01	1433537	1434866	1330	1433729	26	15.9871	6.54788	14.1035	macs2_res/H-0-IP_Input_peak_208
SL4.0ch01	1444954	1446420	1467	1445809	29	18.8951	7.27542	16.9421	macs2_res/H-0-IP_Input_peak_209
SL4.0ch01	1448616	1449134	519	1448818	16	5.98154	3.41686	4.38241	macs2_res/H-0-IP_Input_peak_210
SL4.0ch01	1449625	1450937	1313	1450269	59	57.3976	16.3144	54.7709	macs2_res/H-0-IP_Input_peak_211
SL4.0ch01	1472769	1474261	1493	1473696	42	26.4404	7.75721	24.3323	macs2_res/H-0-IP_Input_peak_212
SL4.0ch01	1474520	1474732	213	1474656	13	5.43064	3.47979	3.8554	macs2_res/H-0-IP_Input_peak_213
SL4.0ch01	1483552	1485583	2032	1484837	39	33.6582	11.7337	31.4132	macs2_res/H-0-IP_Input_peak_214
SL4.0ch01	1496790	1497641	852	1497062	23	13.0935	5.75926	11.2804	macs2_res/H-0-IP_Input_peak_215
SL4.0ch01	1513077	1514365	1289	1513384	19	11.2903	5.62498	9.52289	macs2_res/H-0-IP_Input_peak_216
SL4.0ch01	1518712	1521040	2329	1520068	77	82.7191	21.1536	79.7471	macs2_res/H-0-IP_Input_peak_217
SL4.0ch01	1544864	1546733	1870	1546253	52	41.1424	11.2973	38.767	macs2_res/H-0-IP_Input_peak_218
SL4.0ch01	1547178	1547533	356	1547298	9	3.38122	2.75138	1.91001	macs2_res/H-0-IP_Input_peak_219
SL4.0ch01	1548014	1550051	2038	1549055	65	48.159	10.8	45.6721	macs2_res/H-0-IP_Input_peak_220
SL4.0ch01	1558819	1560342	1524	1559210	33	19.7658	6.83372	17.797	macs2_res/H-0-IP_Input_peak_221
SL4.0ch01	1560893	1561147	255	1560982	11	4.4448	3.16782	2.9136	macs2_res/H-0-IP_Input_peak_222
SL4.0ch01	1564092	1565684	1593	1564945	54	41.8327	11.0546	39.446	macs2_res/H-0-IP_Input_peak_223
SL4.0ch01	1579002	1580163	1162	1579151	32	16.407	5.66311	14.5107	macs2_res/H-0-IP_Input_peak_224
SL4.0ch01	1584685	1585601	917	1585112	14	5.88753	3.59954	4.29344	macs2_res/H-0-IP_Input_peak_225
SL4.0ch01	1590119	1591070	952	1590544	17	6.21954	3.42252	4.61151	macs2_res/H-0-IP_Input_peak_226
SL4.0ch01	1601938	1602962	1025	1602602	26	17.8376	7.45828	15.9122	macs2_res/H-0-IP_Input_peak_227
SL4.0ch01	1610149	1612116	1968	1611908	38	30.479	10.4678	28.2927	macs2_res/H-0-IP_Input_peak_228
SL4.0ch01	1612299	1612962	664	1612605	26	16.9863	7.03213	15.0761	macs2_res/H-0-IP_Input_peak_229
SL4.0ch01	1613325	1613802	478	1613545	26	17.3627	7.21904	15.4445	macs2_res/H-0-IP_Input_peak_230
SL4.0ch01	1613998	1614232	235	1614060	10	3.94484	2.98708	2.43941	macs2_res/H-0-IP_Input_peak_231
SL4.0ch01	1663868	1666872	3005	1664648	143	160.791	27.3197	156.873	macs2_res/H-0-IP_Input_peak_232
SL4.0ch01	1667130	1668222	1093	1667813	25	15.2171	6.38629	13.3484	macs2_res/H-0-IP_Input_peak_233
SL4.0ch01	1674564	1675518	955	1675144	27	19.495	8.05483	17.5305	macs2_res/H-0-IP_Input_peak_234
SL4.0ch01	1683708	1685492	1785	1684446	46	39.3169	12.2411	36.9717	macs2_res/H-0-IP_Input_peak_235
SL4.0ch01	1727136	1729147	2012	1728276	55	44.6634	11.9368	42.2319	macs2_res/H-0-IP_Input_peak_236
SL4.0ch01	1729354	1729595	242	1729401	13	5.27234	3.3952	3.7029	macs2_res/H-0-IP_Input_peak_237
SL4.0ch01	1735199	1735412	214	1735277	13	6.86778	4.27923	5.23712	macs2_res/H-0-IP_Input_peak_238
SL4.0ch01	1741396	1741590	195	1741461	10	2.94218	2.417	1.50071	macs2_res/H-0-IP_Input_peak_239
SL4.0ch01	1741914	1744119	2206	1743783	41	34.164	11.3461	31.91	macs2_res/H-0-IP_Input_peak_240
SL4.0ch01	1744341	1744834	494	1744683	17	8.81147	4.68809	7.11534	macs2_res/H-0-IP_Input_peak_241
SL4.0ch01	1751938	1752995	1058	1752528	40	31.6939	10.4654	29.4852	macs2_res/H-0-IP_Input_peak_242
SL4.0ch01	1775567	1777927	2361	1777002	82	94.0771	24.4161	90.9619	macs2_res/H-0-IP_Input_peak_243
SL4.0ch01	1780445	1782875	2431	1781784	50	45.0678	13.6535	42.6298	macs2_res/H-0-IP_Input_peak_244
SL4.0ch01	1806351	1807267	917	1806872	38	24.6152	7.83868	22.5422	macs2_res/H-0-IP_Input_peak_245
SL4.0ch01	1810862	1812945	2084	1811885	70	55.4537	12.1843	52.8563	macs2_res/H-0-IP_Input_peak_246
SL4.0ch01	1818345	1820076	1732	1818585	36	26.8752	9.30759	24.7573	macs2_res/H-0-IP_Input_peak_247
SL4.0ch01	1820272	1820484	213	1820348	11	5.09114	3.54004	3.53007	macs2_res/H-0-IP_Input_peak_248
SL4.0ch01	1828773	1829538	766	1828851	14	6.13275	3.72834	4.52887	macs2_res/H-0-IP_Input_peak_249
SL4.0ch01	1852010	1854235	2226	1853280	72	57.8078	12.5275	55.1749	macs2_res/H-0-IP_Input_peak_250
SL4.0ch01	1858868	1860343	1476	1859460	29	19.8337	7.72385	17.861	macs2_res/H-0-IP_Input_peak_251
SL4.0ch01	1862374	1865126	2753	1863564	151	165.279	26.0846	161.307	macs2_res/H-0-IP_Input_peak_252
SL4.0ch01	1867219	1867478	260	1867466	12	4.76457	3.23509	3.21827	macs2_res/H-0-IP_Input_peak_253
SL4.0ch01	1867800	1868683	884	1868007	46	38.2677	11.7522	35.9411	macs2_res/H-0-IP_Input_peak_254
SL4.0ch01	1878144	1879972	1829	1878985	89	83.3606	17.1126	80.3792	macs2_res/H-0-IP_Input_peak_255
SL4.0ch01	1882761	1883150	390	1882882	17	10.447	5.57028	8.70348	macs2_res/H-0-IP_Input_peak_256
SL4.0ch01	1884043	1884299	257	1884126	13	6.86778	4.27923	5.23712	macs2_res/H-0-IP_Input_peak_257
SL4.0ch01	1890467	1892104	1638	1891566	32	21.9304	8.00296	19.9123	macs2_res/H-0-IP_Input_peak_258
SL4.0ch01	1906507	1908110	1604	1907238	44	46.9281	16.9454	44.4601	macs2_res/H-0-IP_Input_peak_259
SL4.0ch01	1921483	1923792	2310	1923021	71	69.5106	17.461	66.714	macs2_res/H-0-IP_Input_peak_260
SL4.0ch01	1957871	1959142	1272	1958764	52	44.7458	12.8532	42.312	macs2_res/H-0-IP_Input_peak_261
SL4.0ch01	1961851	1963845	1995	1962637	50	38.8353	10.871	36.4982	macs2_res/H-0-IP_Input_peak_262
SL4.0ch01	1971592	1973543	1952	1972771	30	19.9099	7.52571	17.9344	macs2_res/H-0-IP_Input_peak_263
SL4.0ch01	1983371	1983998	628	1983615	18	9.64068	4.94854	7.91947	macs2_res/H-0-IP_Input_peak_264
SL4.0ch01	2004112	2006395	2284	2005192	80	88.8528	22.7812	85.8014	macs2_res/H-0-IP_Input_peak_265
SL4.0ch01	2016416	2018479	2064	2016927	69	61.9552	14.921	59.2617	macs2_res/H-0-IP_Input_peak_266
SL4.0ch01	2018701	2018968	268	2018794	13	5.73842	3.64629	4.14973	macs2_res/H-0-IP_Input_peak_267
SL4.0ch01	2051830	2052992	1163	2052664	84	92.4781	22.7558	89.3818	macs2_res/H-0-IP_Input_peak_268
SL4.0ch01	2053185	2053706	522	2053295	17	9.70718	5.16385	7.98401	macs2_res/H-0-IP_Input_peak_269
SL4.0ch01	2054260	2056692	2433	2055759	96	92.768	18.4436	89.6682	macs2_res/H-0-IP_Input_peak_270
SL4.0ch01	2063940	2066059	2120	2064656	67	48.9263	10.6332	46.4282	macs2_res/H-0-IP_Input_peak_271
SL4.0ch01	2068508	2071644	3137	2070344	98	101.405	21.1026	98.195	macs2_res/H-0-IP_Input_peak_272
SL4.0ch01	2092225	2093463	1239	2092632	34	29.4474	11.1969	27.2808	macs2_res/H-0-IP_Input_peak_273
SL4.0ch01	2109924	2110559	636	2110262	10	3.73431	2.86494	2.23992	macs2_res/H-0-IP_Input_peak_274
SL4.0ch01	2119067	2119830	764	2119368	27	19.1444	7.87497	17.1851	macs2_res/H-0-IP_Input_peak_275
SL4.0ch01	2120016	2120192	177	2120103	10	3.38942	2.66765	1.91566	macs2_res/H-0-IP_Input_peak_276
SL4.0ch01	2124573	2124795	223	2124707	10	3.38942	2.66765	1.91566	macs2_res/H-0-IP_Input_peak_277
SL4.0ch01	2125177	2126653	1477	2125865	43	28.5405	8.36616	26.3905	macs2_res/H-0-IP_Input_peak_278
SL4.0ch01	2130276	2131277	1002	2131038	23	14.0448	6.22523	12.2083	macs2_res/H-0-IP_Input_peak_279
SL4.0ch01	2131595	2132040	446	2131706	17	6.21954	3.42252	4.61151	macs2_res/H-0-IP_Input_peak_280
SL4.0ch01	2137850	2139514	1665	2138972	71	58.4019	12.9888	55.762	macs2_res/H-0-IP_Input_peak_281
SL4.0ch01	2147292	2147538	247	2147362	18	9.64068	4.94854	7.91947	macs2_res/H-0-IP_Input_peak_282
SL4.0ch01	2152949	2154181	1233	2153554	39	32.6497	11.2279	30.4236	macs2_res/H-0-IP_Input_peak_283
SL4.0ch01	2161899	2163152	1254	2162399	43	36.9336	12.0583	34.6312	macs2_res/H-0-IP_Input_peak_284
SL4.0ch01	2163599	2163771	173	2163654	10	3.62308	2.80093	2.13659	macs2_res/H-0-IP_Input_peak_285
SL4.0ch01	2171200	2172544	1345	2171676	54	49.3858	14.3247	46.8798	macs2_res/H-0-IP_Input_peak_286
SL4.0ch01	2172774	2172950	177	2172921	11	4.1153	2.98267	2.60156	macs2_res/H-0-IP_Input_peak_287
SL4.0ch01	2174555	2176550	1996	2175949	41	36.5487	12.532	34.2528	macs2_res/H-0-IP_Input_peak_288
SL4.0ch01	2178668	2179995	1328	2179495	58	57.1912	16.5937	54.5693	macs2_res/H-0-IP_Input_peak_289
SL4.0ch01	2180602	2180931	330	2180666	14	7.03936	4.21874	5.40217	macs2_res/H-0-IP_Input_peak_290
SL4.0ch01	2181110	2181297	188	2181261	9	3.83668	3.02717	2.33775	macs2_res/H-0-IP_Input_peak_291
SL4.0ch01	2189085	2191985	2901	2189573	42	40.1701	14.0584	37.812	macs2_res/H-0-IP_Input_peak_292
SL4.0ch01	2212311	2213964	1654	2213523	54	52.5015	15.822	49.947	macs2_res/H-0-IP_Input_peak_293
SL4.0ch01	2223446	2224986	1541	2224178	28	17.911	7.03291	15.9806	macs2_res/H-0-IP_Input_peak_294
SL4.0ch01	2237438	2237668	231	2237496	14	5.88753	3.59954	4.29344	macs2_res/H-0-IP_Input_peak_295
SL4.0ch01	2238184	2240207	2024	2239144	38	24.6152	7.83868	22.5422	macs2_res/H-0-IP_Input_peak_296
SL4.0ch01	2252723	2254643	1921	2254241	46	40.6541	12.8805	38.2877	macs2_res/H-0-IP_Input_peak_297
SL4.0ch01	2255124	2255342	219	2255318	14	5.10005	3.19736	3.53755	macs2_res/H-0-IP_Input_peak_298
SL4.0ch01	2256077	2256458	382	2256408	16	5.58692	3.23238	4.00411	macs2_res/H-0-IP_Input_peak_299
SL4.0ch01	2256715	2258904	2190	2257584	38	26.9875	8.84928	24.8673	macs2_res/H-0-IP_Input_peak_300
SL4.0ch01	2280276	2281655	1380	2281254	33	24.227	8.84109	22.1632	macs2_res/H-0-IP_Input_peak_301
SL4.0ch01	2289605	2291428	1824	2290365	108	115.924	23.2341	112.533	macs2_res/H-0-IP_Input_peak_302
SL4.0ch01	2301492	2302219	728	2301866	16	7.41693	4.12274	5.76589	macs2_res/H-0-IP_Input_peak_303
SL4.0ch01	2305791	2308562	2772	2307342	104	126.347	29.5312	122.831	macs2_res/H-0-IP_Input_peak_304
SL4.0ch01	2323135	2323471	337	2323303	13	6.26543	3.93749	4.65568	macs2_res/H-0-IP_Input_peak_305
SL4.0ch01	2323646	2326082	2437	2324826	63	67.9217	19.8941	65.1468	macs2_res/H-0-IP_Input_peak_306
SL4.0ch01	2327496	2329525	2030	2328402	39	30.4924	10.1852	28.3057	macs2_res/H-0-IP_Input_peak_307
SL4.0ch01	2332764	2334915	2152	2333495	49	45.728	14.3243	43.2794	macs2_res/H-0-IP_Input_peak_308
SL4.0ch01	2338892	2340632	1741	2339229	67	73.0377	20.7354	70.1921	macs2_res/H-0-IP_Input_peak_309
SL4.0ch01	2344067	2345116	1050	2344467	29	21.0174	8.309	19.0189	macs2_res/H-0-IP_Input_peak_310
SL4.0ch01	2369008	2370283	1276	2369914	50	45.0678	13.6535	42.6298	macs2_res/H-0-IP_Input_peak_311
SL4.0ch01	2374253	2374565	313	2374412	16	6.8897	3.85713	5.25677	macs2_res/H-0-IP_Input_peak_312
SL4.0ch01	2374794	2375556	763	2375356	23	13.2203	5.82034	11.4012	macs2_res/H-0-IP_Input_peak_313
SL4.0ch01	2395830	2397311	1482	2396468	41	28.89	8.9526	26.7333	macs2_res/H-0-IP_Input_peak_314
SL4.0ch01	2410477	2411744	1268	2410882	78	79.5141	19.2908	76.5822	macs2_res/H-0-IP_Input_peak_315
SL4.0ch01	2421904	2423288	1385	2422127	57	51.0151	14.0658	48.4833	macs2_res/H-0-IP_Input_peak_316
SL4.0ch01	2429875	2431409	1535	2430564	51	47.0351	14.2508	44.5664	macs2_res/H-0-IP_Input_peak_317
SL4.0ch01	2432060	2433123	1064	2432960	18	8.87359	4.55942	7.17597	macs2_res/H-0-IP_Input_peak_318
SL4.0ch01	2470241	2471617	1377	2471101	16	9.04421	4.98681	7.34138	macs2_res/H-0-IP_Input_peak_319
SL4.0ch01	2493433	2494500	1068	2494285	22	14.6129	6.73738	12.7596	macs2_res/H-0-IP_Input_peak_320
SL4.0ch01	2495543	2496653	1111	2495763	30	22.9916	9.04268	20.9516	macs2_res/H-0-IP_Input_peak_321
SL4.0ch01	2515361	2516159	799	2515690	43	22.9611	6.36123	20.9229	macs2_res/H-0-IP_Input_peak_322
SL4.0ch01	2529596	2531117	1522	2530110	37	20.7774	6.52116	18.7852	macs2_res/H-0-IP_Input_peak_323
SL4.0ch01	2567425	2567659	235	2567495	14	6.4673	3.90674	4.84958	macs2_res/H-0-IP_Input_peak_324
SL4.0ch01	2567903	2568898	996	2568319	37	28.6956	9.89707	26.5418	macs2_res/H-0-IP_Input_peak_325
SL4.0ch01	2569078	2569302	225	2569196	12	5.79581	3.81344	4.20466	macs2_res/H-0-IP_Input_peak_326
SL4.0ch01	2583111	2584372	1262	2584243	30	21.431	8.25675	19.425	macs2_res/H-0-IP_Input_peak_327
SL4.0ch01	2596038	2598020	1983	2597208	43	42.7789	15.071	40.3782	macs2_res/H-0-IP_Input_peak_328
SL4.0ch01	2610564	2611430	867	2610744	20	11.3638	5.46943	9.5937	macs2_res/H-0-IP_Input_peak_329
SL4.0ch01	2631906	2634660	2755	2632476	67	64.0955	16.491	61.3727	macs2_res/H-0-IP_Input_peak_330
SL4.0ch01	2635236	2635650	415	2635467	18	8.76913	4.50751	7.07497	macs2_res/H-0-IP_Input_peak_331
SL4.0ch01	2669059	2670119	1061	2669623	55	42.9821	11.2555	40.577	macs2_res/H-0-IP_Input_peak_332
SL4.0ch01	2697030	2697210	181	2697089	10	4.13789	3.1002	2.62211	macs2_res/H-0-IP_Input_peak_333
SL4.0ch01	2697466	2699148	1683	2698163	73	67.0983	15.7612	64.3329	macs2_res/H-0-IP_Input_peak_334
SL4.0ch01	2720785	2721976	1192	2721421	45	25.4545	6.88722	23.3657	macs2_res/H-0-IP_Input_peak_335
SL4.0ch01	2736944	2738045	1102	2737749	25	13.3984	5.54208	11.574	macs2_res/H-0-IP_Input_peak_336
SL4.0ch01	2744302	2746114	1813	2745197	56	51.657	14.6935	49.1165	macs2_res/H-0-IP_Input_peak_337
SL4.0ch01	2764822	2766873	2052	2765529	48	43.7361	13.6988	41.3193	macs2_res/H-0-IP_Input_peak_338
SL4.0ch01	2773334	2775800	2467	2773942	49	41.0803	12.1257	38.7067	macs2_res/H-0-IP_Input_peak_339
SL4.0ch01	2782446	2783909	1464	2783294	42	33.3203	10.6498	31.0811	macs2_res/H-0-IP_Input_peak_340
SL4.0ch01	2786395	2788166	1772	2787525	44	38.7756	12.6314	36.441	macs2_res/H-0-IP_Input_peak_341
SL4.0ch01	2791088	2792551	1464	2791980	25	12.0186	4.94364	10.232	macs2_res/H-0-IP_Input_peak_342
SL4.0ch01	2811694	2812494	801	2812247	22	12.3322	5.57782	10.5359	macs2_res/H-0-IP_Input_peak_343
SL4.0ch01	2824976	2829752	4777	2826273	108	127.978	28.389	124.442	macs2_res/H-0-IP_Input_peak_344
SL4.0ch01	2865075	2866248	1174	2866113	17	7.89705	4.2222	6.23063	macs2_res/H-0-IP_Input_peak_345
SL4.0ch01	2869449	2870767	1319	2869906	40	32.4765	10.8371	30.2527	macs2_res/H-0-IP_Input_peak_346
SL4.0ch01	2882022	2884129	2108	2883649	23	16.186	7.33582	14.2938	macs2_res/H-0-IP_Input_peak_347
SL4.0ch01	2888579	2890980	2402	2889885	36	27.3616	9.53787	25.2345	macs2_res/H-0-IP_Input_peak_348
SL4.0ch01	2901225	2901452	228	2901375	10	4.90121	3.55726	3.34828	macs2_res/H-0-IP_Input_peak_349
SL4.0ch01	2902117	2903856	1740	2903113	43	39.4578	13.3195	37.1112	macs2_res/H-0-IP_Input_peak_350
SL4.0ch01	2908891	2911408	2518	2910013	58	50.1833	13.3865	47.6643	macs2_res/H-0-IP_Input_peak_351
SL4.0ch01	2923620	2924874	1255	2924370	48	39.9026	11.8955	37.5489	macs2_res/H-0-IP_Input_peak_352
SL4.0ch01	2925222	2926151	930	2925560	22	8.23354	3.76362	6.55622	macs2_res/H-0-IP_Input_peak_353
SL4.0ch01	2935259	2938165	2907	2936770	120	148.404	32.0233	144.63	macs2_res/H-0-IP_Input_peak_354
SL4.0ch01	2940416	2941514	1099	2940955	35	27.7776	10.0241	25.6425	macs2_res/H-0-IP_Input_peak_355
SL4.0ch01	2948071	2948373	303	2948315	14	6.4673	3.90674	4.84958	macs2_res/H-0-IP_Input_peak_356
SL4.0ch01	2948628	2949799	1172	2948798	34	25.677	9.27472	23.5836	macs2_res/H-0-IP_Input_peak_357
SL4.0ch01	2957662	2958732	1071	2958071	27	14.3645	5.62777	12.5161	macs2_res/H-0-IP_Input_peak_358
SL4.0ch01	2961785	2962820	1036	2961897	23	14.1857	6.29576	12.3417	macs2_res/H-0-IP_Input_peak_359
SL4.0ch01	2970833	2971376	544	2971000	16	9.21253	5.07977	7.50438	macs2_res/H-0-IP_Input_peak_360
SL4.0ch01	2971617	2971961	345	2971724	20	12.9833	6.32033	11.1723	macs2_res/H-0-IP_Input_peak_361
SL4.0ch01	2972368	2972566	199	2972492	12	6.02654	3.94678	4.42629	macs2_res/H-0-IP_Input_peak_362
SL4.0ch01	2973439	2974661	1223	2973801	79	72.6095	16.0793	69.7686	macs2_res/H-0-IP_Input_peak_363
SL4.0ch01	2989426	2990647	1222	2990192	17	8.66391	4.61152	6.97387	macs2_res/H-0-IP_Input_peak_364
SL4.0ch01	2990883	2991364	482	2991246	15	7.16223	4.13471	5.52064	macs2_res/H-0-IP_Input_peak_365
SL4.0ch01	3011025	3011909	885	3011673	37	30.1002	10.581	27.9211	macs2_res/H-0-IP_Input_peak_366
SL4.0ch01	3014313	3016082	1770	3015388	50	47.1212	14.6511	44.6502	macs2_res/H-0-IP_Input_peak_367
SL4.0ch01	3028542	3029370	829	3028766	34	25.3483	9.11572	23.2611	macs2_res/H-0-IP_Input_peak_368
SL4.0ch01	3037935	3039577	1643	3038460	80	82.0372	19.6436	79.0724	macs2_res/H-0-IP_Input_peak_369
SL4.0ch01	3039775	3040163	389	3039879	17	4.27822	2.5851	2.75538	macs2_res/H-0-IP_Input_peak_370
SL4.0ch01	3053751	3056267	2517	3055304	110	131.158	28.9099	127.586	macs2_res/H-0-IP_Input_peak_371
SL4.0ch01	3058864	3060995	2132	3059894	84	94.9101	23.9062	91.7825	macs2_res/H-0-IP_Input_peak_372
SL4.0ch01	3089201	3090135	935	3089752	34	25.3483	9.11572	23.2611	macs2_res/H-0-IP_Input_peak_373
SL4.0ch01	3113881	3115266	1386	3114671	39	25.1789	7.86076	23.095	macs2_res/H-0-IP_Input_peak_374
SL4.0ch01	3119391	3120548	1158	3119943	31	24.5006	9.53458	22.4312	macs2_res/H-0-IP_Input_peak_375
SL4.0ch01	3151883	3153318	1436	3153071	25	19.6335	8.67738	17.6672	macs2_res/H-0-IP_Input_peak_376
SL4.0ch01	3172806	3174015	1210	3173435	27	20.026	8.33084	18.0478	macs2_res/H-0-IP_Input_peak_377
SL4.0ch01	3197069	3198377	1309	3197647	45	40.0818	12.9375	37.7242	macs2_res/H-0-IP_Input_peak_378
SL4.0ch01	3219218	3220389	1172	3219872	40	27.833	8.73944	25.6965	macs2_res/H-0-IP_Input_peak_379
SL4.0ch01	3221225	3221599	375	3221332	13	6.74261	4.20747	5.11556	macs2_res/H-0-IP_Input_peak_380
SL4.0ch01	3221818	3222406	589	3222100	29	23.381	9.53877	21.3347	macs2_res/H-0-IP_Input_peak_381
SL4.0ch01	3262216	3263607	1392	3263054	101	109.141	23.1428	105.835	macs2_res/H-0-IP_Input_peak_382
SL4.0ch01	3277491	3278257	767	3277928	28	11.9762	4.53473	10.1907	macs2_res/H-0-IP_Input_peak_383
SL4.0ch01	3286264	3288159	1896	3286595	43	32.4435	9.98316	30.2205	macs2_res/H-0-IP_Input_peak_384
SL4.0ch01	3428991	3430615	1625	3429650	34	20.712	7.03471	18.722	macs2_res/H-0-IP_Input_peak_385
SL4.0ch01	3492037	3492221	185	3492160	14	3.54634	2.45454	2.06471	macs2_res/H-0-IP_Input_peak_386
SL4.0ch01	3515264	3515492	229	3515310	11	3.64257	2.72268	2.15361	macs2_res/H-0-IP_Input_peak_387
SL4.0ch01	3515736	3517103	1368	3516044	58	54.6127	15.3665	52.027	macs2_res/H-0-IP_Input_peak_388
SL4.0ch01	3543235	3544613	1379	3544251	39	33.7235	11.7668	31.4774	macs2_res/H-0-IP_Input_peak_389
SL4.0ch01	3564210	3566368	2159	3564871	104	126.347	29.5312	122.831	macs2_res/H-0-IP_Input_peak_390
SL4.0ch01	3576729	3579458	2730	3578647	94	95.7173	20.2499	92.5785	macs2_res/H-0-IP_Input_peak_391
SL4.0ch01	3623046	3624949	1904	3624272	61	53.9432	14.0672	51.3672	macs2_res/H-0-IP_Input_peak_392
SL4.0ch01	3633938	3635141	1204	3634600	33	26.0986	9.76738	23.9973	macs2_res/H-0-IP_Input_peak_393
SL4.0ch01	3683008	3683925	918	3683457	32	19.7749	7.03418	17.8051	macs2_res/H-0-IP_Input_peak_394
SL4.0ch01	3723801	3725329	1529	3724504	42	22.7539	6.43805	20.7196	macs2_res/H-0-IP_Input_peak_395
SL4.0ch01	3782559	3785314	2756	3783570	96	113.752	27.3752	110.388	macs2_res/H-0-IP_Input_peak_396
SL4.0ch01	3799204	3799439	236	3799225	15	6.3462	3.71129	4.73422	macs2_res/H-0-IP_Input_peak_397
SL4.0ch01	3807651	3808589	939	3808377	21	13.564	6.40842	11.7364	macs2_res/H-0-IP_Input_peak_398
SL4.0ch01	3814711	3815628	918	3814910	28	19.6638	7.88531	17.6969	macs2_res/H-0-IP_Input_peak_399
SL4.0ch01	3827067	3828571	1505	3827388	39	28.0568	9.0756	25.9155	macs2_res/H-0-IP_Input_peak_400
SL4.0ch01	3873721	3875438	1718	3874911	31	24.9833	9.78645	22.9032	macs2_res/H-0-IP_Input_peak_401
SL4.0ch01	4085581	4087303	1723	4086801	61	65.576	19.5642	62.8319	macs2_res/H-0-IP_Input_peak_402
SL4.0ch01	4116343	4116910	568	4116675	17	9.51921	5.06248	7.80179	macs2_res/H-0-IP_Input_peak_403
SL4.0ch01	4117215	4118156	942	4117419	28	16.9339	6.57981	15.0285	macs2_res/H-0-IP_Input_peak_404
SL4.0ch01	4164908	4166607	1700	4165382	69	61.9552	14.921	59.2617	macs2_res/H-0-IP_Input_peak_405
SL4.0ch01	4176646	4178561	1916	4177308	64	62.294	16.7557	59.5978	macs2_res/H-0-IP_Input_peak_406
SL4.0ch01	4193551	4194711	1161	4194067	77	80.9182	20.315	77.9678	macs2_res/H-0-IP_Input_peak_407
SL4.0ch01	4244534	4245836	1303	4245126	57	52.9615	14.9512	50.4017	macs2_res/H-0-IP_Input_peak_408
SL4.0ch01	4382620	4384400	1781	4383293	53	51.0679	15.4916	48.5354	macs2_res/H-0-IP_Input_peak_409
SL4.0ch01	4396179	4396656	478	4396505	15	9.05682	5.18223	7.35388	macs2_res/H-0-IP_Input_peak_410
SL4.0ch01	4396833	4398521	1689	4397300	44	38.8259	12.6562	36.49	macs2_res/H-0-IP_Input_peak_411
SL4.0ch01	4591826	4593626	1801	4592910	49	33.5475	9.02001	31.3048	macs2_res/H-0-IP_Input_peak_412
SL4.0ch01	4609829	4611861	2033	4610776	72	63.5986	14.6724	60.8831	macs2_res/H-0-IP_Input_peak_413
SL4.0ch01	4628228	4631495	3268	4630249	81	75.2336	16.4813	72.3571	macs2_res/H-0-IP_Input_peak_414
SL4.0ch01	4676529	4677390	862	4677089	34	26.9512	9.90446	24.8327	macs2_res/H-0-IP_Input_peak_415
SL4.0ch01	4688199	4690630	2432	4689763	55	39.9765	10.1024	37.6217	macs2_res/H-0-IP_Input_peak_416
SL4.0ch01	4701419	4701758	340	4701449	13	4.791	3.14245	3.24392	macs2_res/H-0-IP_Input_peak_417
SL4.0ch01	4702876	4707130	4255	4703617	43	36.9989	12.0901	34.6935	macs2_res/H-0-IP_Input_peak_418
SL4.0ch01	4710275	4710779	505	4710678	10	4.85614	3.52987	3.30489	macs2_res/H-0-IP_Input_peak_419
SL4.0ch01	4890294	4890463	170	4890360	9	4.24631	3.27968	2.72417	macs2_res/H-0-IP_Input_peak_420
SL4.0ch01	4891613	4893573	1961	4891981	28	20.9993	8.56721	19.001	macs2_res/H-0-IP_Input_peak_421
SL4.0ch01	4961937	4963063	1127	4962470	19	10.9078	5.42399	9.14985	macs2_res/H-0-IP_Input_peak_422
SL4.0ch01	4986838	4987073	236	4986968	13	7.34419	4.5557	5.69602	macs2_res/H-0-IP_Input_peak_423
SL4.0ch01	4987256	4987611	356	4987409	8	3.57789	2.97041	2.09425	macs2_res/H-0-IP_Input_peak_424
SL4.0ch01	4997885	4999302	1418	4998605	33	25.2516	9.34237	23.167	macs2_res/H-0-IP_Input_peak_425
SL4.0ch01	5006030	5007506	1477	5006869	56	44.1392	11.4565	41.7152	macs2_res/H-0-IP_Input_peak_426
SL4.0ch01	5011150	5011659	510	5011350	14	6.77464	4.07329	5.14661	macs2_res/H-0-IP_Input_peak_427
SL4.0ch01	5020133	5021422	1290	5020732	39	24.5405	7.6056	22.4698	macs2_res/H-0-IP_Input_peak_428
SL4.0ch01	5025841	5027209	1369	5026645	54	49.8396	14.5376	47.326	macs2_res/H-0-IP_Input_peak_429
SL4.0ch01	5058580	5060372	1793	5059344	19	8.56241	4.26314	6.87449	macs2_res/H-0-IP_Input_peak_430
SL4.0ch01	5088758	5090308	1551	5089424	22	13.1923	6.00321	11.3748	macs2_res/H-0-IP_Input_peak_431
SL4.0ch01	5114663	5116005	1343	5115478	37	27.7386	9.44513	25.604	macs2_res/H-0-IP_Input_peak_432
SL4.0ch01	5162832	5163057	226	5162868	11	4.80703	3.37499	3.2585	macs2_res/H-0-IP_Input_peak_433
SL4.0ch01	5163291	5165386	2096	5164672	40	33.9001	11.5312	31.6512	macs2_res/H-0-IP_Input_peak_434
SL4.0ch01	5209575	5211537	1963	5210714	40	25.5251	7.79574	23.4343	macs2_res/H-0-IP_Input_peak_435
SL4.0ch01	5215352	5215827	476	5215617	11	4.36979	3.12539	2.84148	macs2_res/H-0-IP_Input_peak_436
SL4.0ch01	5226396	5227531	1136	5227084	19	7.55196	3.8028	5.89714	macs2_res/H-0-IP_Input_peak_437
SL4.0ch01	5285986	5287390	1405	5286798	30	26.0382	10.6708	23.9373	macs2_res/H-0-IP_Input_peak_438
SL4.0ch01	5369040	5369342	303	5369272	14	8.42273	5.00618	6.73958	macs2_res/H-0-IP_Input_peak_439
SL4.0ch01	5369954	5370164	211	5370044	14	8.07817	4.80605	6.4058	macs2_res/H-0-IP_Input_peak_440
SL4.0ch01	5370456	5370714	259	5370537	15	4.97826	3.04224	3.42209	macs2_res/H-0-IP_Input_peak_441
SL4.0ch01	5376654	5379379	2726	5377729	106	128.789	29.7144	125.243	macs2_res/H-0-IP_Input_peak_442
SL4.0ch01	5386545	5388385	1841	5387091	59	60.6446	17.9029	57.9712	macs2_res/H-0-IP_Input_peak_443
SL4.0ch01	5397594	5399222	1629	5398813	32	24.8839	9.44106	22.8053	macs2_res/H-0-IP_Input_peak_444
SL4.0ch01	5503294	5504333	1040	5503676	16	8.66775	4.78123	6.97659	macs2_res/H-0-IP_Input_peak_445
SL4.0ch01	5546874	5547277	404	5547003	11	4.36979	3.12539	2.84148	macs2_res/H-0-IP_Input_peak_446
SL4.0ch01	5547552	5548504	953	5548208	36	31.3805	11.553	29.1768	macs2_res/H-0-IP_Input_peak_447
SL4.0ch01	5574830	5576809	1980	5575660	65	68.4004	19.2792	65.6168	macs2_res/H-0-IP_Input_peak_448
SL4.0ch01	5590819	5592614	1796	5591259	50	46.4393	14.3156	43.9804	macs2_res/H-0-IP_Input_peak_449
SL4.0ch01	5621861	5623817	1957	5622777	65	59.0529	14.9747	56.4019	macs2_res/H-0-IP_Input_peak_450
SL4.0ch01	5627257	5629152	1896	5628455	67	57.3378	13.6674	54.7117	macs2_res/H-0-IP_Input_peak_451
SL4.0ch01	5629335	5629513	179	5629417	12	4.61307	3.15268	3.07269	macs2_res/H-0-IP_Input_peak_452
SL4.0ch01	5629879	5630087	209	5629952	10	4.03979	3.04259	2.52939	macs2_res/H-0-IP_Input_peak_453
SL4.0ch01	5632346	5633443	1098	5633006	40	31.8859	10.5559	29.673	macs2_res/H-0-IP_Input_peak_454
SL4.0ch01	5682051	5684935	2885	5683265	140	180.595	36.7233	176.441	macs2_res/H-0-IP_Input_peak_455
SL4.0ch01	5696584	5697893	1310	5697495	58	63.884	20.0115	61.1655	macs2_res/H-0-IP_Input_peak_456
SL4.0ch01	5710224	5710561	338	5710376	15	7.22345	4.16719	5.57932	macs2_res/H-0-IP_Input_peak_457
SL4.0ch01	5710734	5712005	1272	5711480	33	25.6926	9.56247	23.5983	macs2_res/H-0-IP_Input_peak_458
SL4.0ch01	5766722	5768206	1485	5767574	25	18.8144	8.22927	16.8673	macs2_res/H-0-IP_Input_peak_459
SL4.0ch01	5781910	5782562	653	5782450	13	7.005	4.35833	5.36942	macs2_res/H-0-IP_Input_peak_460
SL4.0ch01	5822898	5825412	2515	5824704	145	160.054	26.3384	156.145	macs2_res/H-0-IP_Input_peak_461
SL4.0ch01	5858735	5860156	1422	5859442	34	25.3483	9.11572	23.2611	macs2_res/H-0-IP_Input_peak_462
SL4.0ch01	5873999	5875344	1346	5874721	59	56.8678	16.0629	54.2502	macs2_res/H-0-IP_Input_peak_463
SL4.0ch01	6245642	6246208	567	6246109	24	17.8213	7.96113	15.8962	macs2_res/H-0-IP_Input_peak_464
SL4.0ch01	6246664	6246886	223	6246697	10	4.89215	3.55174	3.33935	macs2_res/H-0-IP_Input_peak_465
SL4.0ch01	6253841	6255067	1227	6254413	48	39.8754	11.8832	37.5222	macs2_res/H-0-IP_Input_peak_466
SL4.0ch01	6269407	6270547	1141	6270217	29	15.3295	5.7042	13.4579	macs2_res/H-0-IP_Input_peak_467
SL4.0ch01	6333797	6335221	1425	6334334	48	46.0501	14.8547	43.5952	macs2_res/H-0-IP_Input_peak_468
SL4.0ch01	6345302	6345535	234	6345411	10	4.36713	3.23587	2.84059	macs2_res/H-0-IP_Input_peak_469
SL4.0ch01	6345828	6346608	781	6346150	45	40.0818	12.9375	37.7242	macs2_res/H-0-IP_Input_peak_470
SL4.0ch01	6352307	6353734	1428	6353037	44	39.955	13.219	37.6008	macs2_res/H-0-IP_Input_peak_471
SL4.0ch01	6353913	6356075	2163	6354688	43	31.0344	9.37891	28.8364	macs2_res/H-0-IP_Input_peak_472
SL4.0ch01	6505452	6506107	656	6505736	24	16.5707	7.29248	14.6718	macs2_res/H-0-IP_Input_peak_473
SL4.0ch01	6514725	6515268	544	6515016	12	6.07262	3.97357	4.47077	macs2_res/H-0-IP_Input_peak_474
SL4.0ch01	6517321	6517742	422	6517408	14	8.10384	4.82088	6.43061	macs2_res/H-0-IP_Input_peak_475
SL4.0ch01	6526869	6528878	2010	6527356	45	39.8542	12.8257	37.5024	macs2_res/H-0-IP_Input_peak_476
SL4.0ch01	6545032	6546371	1340	6545984	40	36.8821	13.0563	34.5816	macs2_res/H-0-IP_Input_peak_477
SL4.0ch01	6591415	6592902	1488	6591927	30	25.0004	10.1034	22.9203	macs2_res/H-0-IP_Input_peak_478
SL4.0ch01	6660469	6660984	516	6660772	17	9.98953	5.31758	8.25812	macs2_res/H-0-IP_Input_peak_479
SL4.0ch01	6661248	6661420	173	6661365	13	6.74261	4.20747	5.11556	macs2_res/H-0-IP_Input_peak_480
SL4.0ch01	6886217	6888433	2217	6887179	99	118.523	28.2218	115.101	macs2_res/H-0-IP_Input_peak_481
SL4.0ch01	6889074	6889245	172	6889074	10	3.73431	2.86494	2.23992	macs2_res/H-0-IP_Input_peak_482
SL4.0ch01	6896854	6898529	1676	6897789	84	84.6559	19.2856	81.6578	macs2_res/H-0-IP_Input_peak_483
SL4.0ch01	6913952	6914788	837	6914362	25	16.0873	6.81183	14.1976	macs2_res/H-0-IP_Input_peak_484
SL4.0ch01	7041363	7042564	1202	7041966	27	16.002	6.35292	14.1168	macs2_res/H-0-IP_Input_peak_485
SL4.0ch01	7056566	7058394	1829	7057842	44	33.5651	10.2101	31.3211	macs2_res/H-0-IP_Input_peak_486
SL4.0ch01	7071808	7072168	361	7072082	12	5.28919	3.52559	3.71889	macs2_res/H-0-IP_Input_peak_487
SL4.0ch01	7628662	7628942	281	7628896	8	4.09236	3.29965	2.57941	macs2_res/H-0-IP_Input_peak_488
SL4.0ch01	7629241	7630297	1057	7629858	38	29.8343	10.1575	27.6593	macs2_res/H-0-IP_Input_peak_489
SL4.0ch01	7646939	7649319	2381	7648343	65	61.4256	16.0059	58.7398	macs2_res/H-0-IP_Input_peak_490
SL4.0ch01	8204392	8205244	853	8204729	46	39.3169	12.2411	36.9717	macs2_res/H-0-IP_Input_peak_491
SL4.0ch01	8371362	8371983	622	8371474	15	7.2403	4.17614	5.59561	macs2_res/H-0-IP_Input_peak_492
SL4.0ch01	8384073	8385024	952	8384663	17	10.6739	5.69719	8.92274	macs2_res/H-0-IP_Input_peak_493
SL4.0ch01	8721150	8721487	338	8721338	12	5.84278	3.84048	4.24969	macs2_res/H-0-IP_Input_peak_494
SL4.0ch01	8721676	8723302	1627	8722174	59	49.4649	12.7894	46.9569	macs2_res/H-0-IP_Input_peak_495
SL4.0ch01	8738027	8738211	185	8738056	13	5.50876	3.52179	3.9294	macs2_res/H-0-IP_Input_peak_496
SL4.0ch01	8738398	8739760	1363	8738695	53	42.3082	11.5105	39.9139	macs2_res/H-0-IP_Input_peak_497
SL4.0ch01	9259393	9259713	321	9259486	11	4.36979	3.12539	2.84148	macs2_res/H-0-IP_Input_peak_498
SL4.0ch01	9262331	9262927	597	9262428	11	5.30877	3.66791	3.73753	macs2_res/H-0-IP_Input_peak_499
SL4.0ch01	9566470	9567054	585	9566656	13	8.95281	5.52135	7.25361	macs2_res/H-0-IP_Input_peak_500
SL4.0ch01	9567268	9567643	376	9567482	10	5.67304	4.0329	4.08765	macs2_res/H-0-IP_Input_peak_501
SL4.0ch01	10082410	10082806	397	10082613	18	6.45804	3.4276	4.84197	macs2_res/H-0-IP_Input_peak_502
SL4.0ch01	10336788	10339475	2688	10337559	76	88.6334	24.5203	85.5867	macs2_res/H-0-IP_Input_peak_503
SL4.0ch01	10409622	10409925	304	10409681	41	34.2554	11.3904	32.0001	macs2_res/H-0-IP_Input_peak_504
SL4.0ch01	11678782	11679943	1162	11679290	57	47.0494	12.3631	44.5794	macs2_res/H-0-IP_Input_peak_505
SL4.0ch01	11687886	11690049	2164	11689879	51	41.6715	11.7983	39.2884	macs2_res/H-0-IP_Input_peak_506
SL4.0ch01	11734561	11735687	1127	11735132	16	9.4218	5.19621	7.70803	macs2_res/H-0-IP_Input_peak_507
SL4.0ch01	11801770	11801973	204	11801912	12	5.37185	3.57208	3.79786	macs2_res/H-0-IP_Input_peak_508
SL4.0ch01	11802414	11804021	1608	11803673	36	31.9182	11.8367	29.7049	macs2_res/H-0-IP_Input_peak_509
SL4.0ch01	11871024	11871496	473	11871137	9	4.36503	3.35357	2.83877	macs2_res/H-0-IP_Input_peak_510
SL4.0ch01	11871733	11872044	312	11871758	11	4.80703	3.37499	3.2585	macs2_res/H-0-IP_Input_peak_511
SL4.0ch01	11934321	11934719	399	11934423	13	5.27234	3.3952	3.7029	macs2_res/H-0-IP_Input_peak_512
SL4.0ch01	11935198	11936449	1252	11935546	39	29.4483	9.70056	27.2808	macs2_res/H-0-IP_Input_peak_513
SL4.0ch01	11970731	11971107	377	11970877	15	6.67592	3.88023	5.05073	macs2_res/H-0-IP_Input_peak_514
SL4.0ch01	11971632	11973570	1939	11972236	65	64.0361	17.1897	61.3149	macs2_res/H-0-IP_Input_peak_515
SL4.0ch01	11989283	11989823	541	11989690	17	10.9095	5.83001	9.15153	macs2_res/H-0-IP_Input_peak_516
SL4.0ch01	11995211	11997403	2193	11996604	53	44.0644	12.2521	41.642	macs2_res/H-0-IP_Input_peak_517
SL4.0ch01	11997651	11998215	565	11997887	10	4.57858	3.36225	3.04141	macs2_res/H-0-IP_Input_peak_518
SL4.0ch01	11999179	11999364	186	11999235	9	3.88476	3.05659	2.3829	macs2_res/H-0-IP_Input_peak_519
SL4.0ch01	12080316	12081295	980	12080870	16	8.9431	4.93128	7.24423	macs2_res/H-0-IP_Input_peak_520
SL4.0ch01	12084088	12084829	742	12084527	31	25.0933	9.84424	23.0106	macs2_res/H-0-IP_Input_peak_521
SL4.0ch01	12752455	12755109	2655	12754228	43	39.7099	13.449	37.3593	macs2_res/H-0-IP_Input_peak_522
SL4.0ch01	13985496	13986498	1003	13986055	19	12.7302	6.40807	10.9242	macs2_res/H-0-IP_Input_peak_523
SL4.0ch01	13996942	13997985	1044	13997594	38	31.4988	10.9687	29.2929	macs2_res/H-0-IP_Input_peak_524
SL4.0ch01	14027194	14028611	1418	14027801	27	20.1173	8.3787	18.1374	macs2_res/H-0-IP_Input_peak_525
SL4.0ch01	14259152	14259889	738	14259563	27	16.9415	6.79039	15.0343	macs2_res/H-0-IP_Input_peak_526
SL4.0ch01	14260257	14260559	303	14260406	7	3.64016	3.11381	2.15307	macs2_res/H-0-IP_Input_peak_527
SL4.0ch01	14372428	14374562	2135	14373906	30	21.0574	8.07393	19.0572	macs2_res/H-0-IP_Input_peak_528
SL4.0ch01	14456278	14457480	1203	14457159	32	24.5676	9.28122	22.4958	macs2_res/H-0-IP_Input_peak_529
SL4.0ch01	14477015	14478283	1269	14477558	29	24.3079	10.0413	22.2415	macs2_res/H-0-IP_Input_peak_530
SL4.0ch01	14561958	14562191	234	14562022	10	4.95612	3.59069	3.40142	macs2_res/H-0-IP_Input_peak_531
SL4.0ch01	14989615	14991798	2184	14990468	87	92.0812	21.3412	88.9879	macs2_res/H-0-IP_Input_peak_532
SL4.0ch01	15007171	15007524	354	15007322	38	31.4988	10.9687	29.2929	macs2_res/H-0-IP_Input_peak_533
SL4.0ch01	15498149	15498487	339	15498296	12	6.72741	4.35964	5.10054	macs2_res/H-0-IP_Input_peak_534
SL4.0ch01	15623406	15624769	1364	15624511	47	49.5046	17.0871	46.9958	macs2_res/H-0-IP_Input_peak_535
SL4.0ch01	15856305	15856736	432	15856476	16	11.7644	6.55561	9.98362	macs2_res/H-0-IP_Input_peak_536
SL4.0ch01	16024072	16024309	238	16024172	10	4.95612	3.59069	3.40142	macs2_res/H-0-IP_Input_peak_537
SL4.0ch01	16180500	16180685	186	16180650	8	2.8782	2.53124	1.44018	macs2_res/H-0-IP_Input_peak_538
SL4.0ch01	16635455	16638770	3316	16636541	96	123.719	32.3733	120.233	macs2_res/H-0-IP_Input_peak_539
SL4.0ch01	16838153	16840529	2377	16839312	63	56.4846	14.521	53.8712	macs2_res/H-0-IP_Input_peak_540
SL4.0ch01	17479308	17479497	190	17479445	7	3.53674	3.04554	2.05554	macs2_res/H-0-IP_Input_peak_541
SL4.0ch01	18063807	18064183	377	18063983	36	27.1162	9.42132	24.9945	macs2_res/H-0-IP_Input_peak_542
SL4.0ch01	19126684	19127727	1044	19127367	16	8.66775	4.78123	6.97659	macs2_res/H-0-IP_Input_peak_543
SL4.0ch01	19128363	19128595	233	19128542	10	4.67339	3.41929	3.13077	macs2_res/H-0-IP_Input_peak_544
SL4.0ch01	19531489	19531789	301	19531554	11	5.89235	4.01652	4.298	macs2_res/H-0-IP_Input_peak_545
SL4.0ch01	19536556	19539156	2601	19538139	62	59.9563	16.4083	57.2928	macs2_res/H-0-IP_Input_peak_546
SL4.0ch01	19554015	19554244	230	19554137	12	5.03859	3.38584	3.47924	macs2_res/H-0-IP_Input_peak_547
SL4.0ch01	20052716	20054361	1646	20053579	54	54.2989	16.7223	51.7189	macs2_res/H-0-IP_Input_peak_548
SL4.0ch01	20171820	20173545	1726	20173031	32	28.4696	11.3405	26.3213	macs2_res/H-0-IP_Input_peak_549
SL4.0ch01	20547719	20547900	182	20547829	14	6.4673	3.90674	4.84958	macs2_res/H-0-IP_Input_peak_550
SL4.0ch01	20548273	20550909	2637	20549103	146	205.285	45.1553	200.835	macs2_res/H-0-IP_Input_peak_551
SL4.0ch01	21050010	21050191	182	21050125	8	3.64389	3.01239	2.15452	macs2_res/H-0-IP_Input_peak_552
SL4.0ch01	21356643	21356814	172	21356653	6	2.82654	2.65999	1.39552	macs2_res/H-0-IP_Input_peak_553
SL4.0ch01	21960763	21962173	1411	21961351	36	29.499	10.5854	27.3307	macs2_res/H-0-IP_Input_peak_554
SL4.0ch01	22122342	22122534	193	22122518	7	2.93247	2.64875	1.49188	macs2_res/H-0-IP_Input_peak_555
SL4.0ch01	22492810	22493922	1113	22493394	36	32.0213	11.8915	29.8069	macs2_res/H-0-IP_Input_peak_556
SL4.0ch01	23243980	23244366	387	23244247	15	7.84067	4.49998	6.17539	macs2_res/H-0-IP_Input_peak_557
SL4.0ch01	24166743	24167271	529	24166823	14	8.74866	5.19764	7.05565	macs2_res/H-0-IP_Input_peak_558
SL4.0ch01	24354320	24356604	2285	24355264	102	132.175	33.4646	128.59	macs2_res/H-0-IP_Input_peak_559
SL4.0ch01	24469535	24469918	384	24469684	8	3.76211	3.08778	2.26653	macs2_res/H-0-IP_Input_peak_560
SL4.0ch01	24933000	24934783	1784	24933450	26	19.2161	8.17335	17.2558	macs2_res/H-0-IP_Input_peak_561
SL4.0ch01	25817064	25818940	1877	25818004	51	45.5472	13.5434	43.1003	macs2_res/H-0-IP_Input_peak_562
SL4.0ch01	25867332	25869062	1731	25867764	51	43.5157	12.6107	41.1015	macs2_res/H-0-IP_Input_peak_563
SL4.0ch01	25882721	25884328	1608	25883501	46	39.3169	12.2411	36.9717	macs2_res/H-0-IP_Input_peak_564
SL4.0ch01	26774977	26776464	1488	26775922	61	56.1648	15.0359	53.555	macs2_res/H-0-IP_Input_peak_565
SL4.0ch01	27832134	27832757	624	27832353	34	25.3483	9.11572	23.2611	macs2_res/H-0-IP_Input_peak_566
SL4.0ch01	27884846	27885997	1152	27885267	33	25.6926	9.56247	23.5983	macs2_res/H-0-IP_Input_peak_567
SL4.0ch01	27959524	27960707	1184	27959806	46	35.8365	10.6638	33.5523	macs2_res/H-0-IP_Input_peak_568
SL4.0ch01	27989677	27990873	1197	27990127	40	23.5365	7.03599	21.4871	macs2_res/H-0-IP_Input_peak_569
SL4.0ch01	29303411	29304563	1153	29304353	24	17.2293	7.64148	15.3131	macs2_res/H-0-IP_Input_peak_570
SL4.0ch01	29359928	29361079	1152	29360275	33	28.4511	10.9952	26.3031	macs2_res/H-0-IP_Input_peak_571
SL4.0ch01	30551005	30551178	174	30551021	8	3.64389	3.01239	2.15452	macs2_res/H-0-IP_Input_peak_572
SL4.0ch01	30882806	30883749	944	30883373	28	20.2007	8.15622	18.2191	macs2_res/H-0-IP_Input_peak_573
SL4.0ch01	31047554	31048590	1037	31048076	19	13.2395	6.69419	11.4199	macs2_res/H-0-IP_Input_peak_574
SL4.0ch01	31154576	31155380	805	31154768	25	19.76	8.74743	17.792	macs2_res/H-0-IP_Input_peak_575
SL4.0ch01	32171739	32172170	432	32171942	14	8.10384	4.82088	6.43061	macs2_res/H-0-IP_Input_peak_576
SL4.0ch01	32371207	32372371	1165	32372162	22	15.1603	7.03017	13.2924	macs2_res/H-0-IP_Input_peak_577
SL4.0ch01	32491697	32492679	983	32492381	23	16.1336	7.30766	14.2425	macs2_res/H-0-IP_Input_peak_578
SL4.0ch01	32541711	32541892	182	32541833	16	9.4218	5.19621	7.70803	macs2_res/H-0-IP_Input_peak_579
SL4.0ch01	32542471	32544429	1959	32542866	47	35.4381	10.2315	33.1614	macs2_res/H-0-IP_Input_peak_580
SL4.0ch01	32679565	32681904	2340	32681201	66	60.3469	15.2016	57.6762	macs2_res/H-0-IP_Input_peak_581
SL4.0ch01	32683705	32684645	941	32684513	29	20.0179	7.81348	18.0398	macs2_res/H-0-IP_Input_peak_582
SL4.0ch01	32779869	32780404	536	32780183	9	4.15631	3.22386	2.6389	macs2_res/H-0-IP_Input_peak_583
SL4.0ch01	32861453	32863244	1792	32862136	37	28.6956	9.89707	26.5418	macs2_res/H-0-IP_Input_peak_584
SL4.0ch01	32955747	32957297	1551	32956648	46	39.3169	12.2411	36.9717	macs2_res/H-0-IP_Input_peak_585
SL4.0ch01	33000726	33000906	181	33000840	7	2.93892	2.65297	1.49762	macs2_res/H-0-IP_Input_peak_586
SL4.0ch01	33070048	33072307	2260	33071928	93	113.802	28.8748	110.438	macs2_res/H-0-IP_Input_peak_587
SL4.0ch01	33072607	33073214	608	33072781	13	5.73842	3.64629	4.14973	macs2_res/H-0-IP_Input_peak_588
SL4.0ch01	33132632	33132883	252	33132681	12	6.10654	3.99333	4.50351	macs2_res/H-0-IP_Input_peak_589
SL4.0ch01	33133095	33134722	1628	33134178	68	74.8875	21.2266	72.0197	macs2_res/H-0-IP_Input_peak_590
SL4.0ch01	33595083	33597477	2395	33595974	56	51.9842	14.8456	49.4368	macs2_res/H-0-IP_Input_peak_591
SL4.0ch01	33620933	33622203	1271	33621649	33	26.558	10.0018	24.4466	macs2_res/H-0-IP_Input_peak_592
SL4.0ch01	33622380	33622664	285	33622540	13	7.60672	4.71015	5.95087	macs2_res/H-0-IP_Input_peak_593
SL4.0ch01	33699209	33701392	2184	33700569	29	20.0523	7.83027	18.0734	macs2_res/H-0-IP_Input_peak_594
SL4.0ch01	33701897	33702168	272	33702024	10	3.39429	2.67041	1.92005	macs2_res/H-0-IP_Input_peak_595
SL4.0ch01	34050715	34051570	856	34051214	32	23.177	8.59482	21.1332	macs2_res/H-0-IP_Input_peak_596
SL4.0ch01	35672411	35672727	317	35672697	8	3.66068	3.02308	2.17092	macs2_res/H-0-IP_Input_peak_597
SL4.0ch01	35751455	35753242	1788	35752356	62	66.9226	19.8197	64.1594	macs2_res/H-0-IP_Input_peak_598
SL4.0ch01	36616194	36616363	170	36616281	8	3.31799	2.80597	1.85076	macs2_res/H-0-IP_Input_peak_599
SL4.0ch01	36653765	36655149	1385	36654571	42	41.8706	14.9746	39.4834	macs2_res/H-0-IP_Input_peak_600
SL4.0ch01	36880485	36881933	1449	36881520	54	54.589	16.87	52.0046	macs2_res/H-0-IP_Input_peak_601
SL4.0ch01	36926587	36929442	2856	36927303	74	82.4882	22.3467	79.518	macs2_res/H-0-IP_Input_peak_602
SL4.0ch01	37046158	37049551	3394	37047105	35	33.2641	12.9257	31.0267	macs2_res/H-0-IP_Input_peak_603
SL4.0ch01	37222837	37225477	2641	37223825	62	57.4699	15.2784	54.8411	macs2_res/H-0-IP_Input_peak_604
SL4.0ch01	37502660	37502886	227	37502700	8	2.8782	2.53124	1.44018	macs2_res/H-0-IP_Input_peak_605
SL4.0ch01	37868734	37869422	689	37869321	23	14.607	6.50879	12.7543	macs2_res/H-0-IP_Input_peak_606
SL4.0ch01	37869617	37870847	1231	37870036	50	48.254	15.2175	45.765	macs2_res/H-0-IP_Input_peak_607
SL4.0ch01	38056449	38056682	234	38056637	8	4.02999	3.25951	2.51994	macs2_res/H-0-IP_Input_peak_608
SL4.0ch01	38456071	38457635	1565	38456743	47	43.6721	14.0212	41.2562	macs2_res/H-0-IP_Input_peak_609
SL4.0ch01	38612352	38614013	1662	38613197	49	43.0292	13.0225	40.6226	macs2_res/H-0-IP_Input_peak_610
SL4.0ch01	38653478	38656248	2771	38654420	104	125.728	29.237	122.218	macs2_res/H-0-IP_Input_peak_611
SL4.0ch01	38694678	38694918	241	38694787	18	11.3643	5.87102	9.59417	macs2_res/H-0-IP_Input_peak_612
SL4.0ch01	38967824	38968018	195	38967931	9	4.47073	3.41961	2.93876	macs2_res/H-0-IP_Input_peak_613
SL4.0ch01	39472297	39473854	1558	39473347	44	38.8259	12.6562	36.49	macs2_res/H-0-IP_Input_peak_614
SL4.0ch01	39474082	39474459	378	39474309	11	5.33964	3.68615	3.76769	macs2_res/H-0-IP_Input_peak_615
SL4.0ch01	39678503	39679978	1476	39679189	27	22.705	9.78361	20.6721	macs2_res/H-0-IP_Input_peak_616
SL4.0ch01	40156039	40157347	1309	40157037	31	26.2211	10.4456	24.1166	macs2_res/H-0-IP_Input_peak_617
SL4.0ch01	40807520	40808196	677	40807565	11	7.05781	4.73258	5.42008	macs2_res/H-0-IP_Input_peak_618
SL4.0ch01	41009502	41011595	2094	41010364	64	60.1003	15.7634	57.4337	macs2_res/H-0-IP_Input_peak_619
SL4.0ch01	41236603	41238245	1643	41237730	73	86.7658	25.0177	83.7407	macs2_res/H-0-IP_Input_peak_620
SL4.0ch01	41429728	41430576	849	41430063	16	7.41693	4.12274	5.76589	macs2_res/H-0-IP_Input_peak_621
SL4.0ch01	41568249	41568422	174	41568324	8	3.52659	2.93784	2.04578	macs2_res/H-0-IP_Input_peak_622
SL4.0ch01	41734607	41737388	2782	41735263	50	43.6473	12.9862	41.2315	macs2_res/H-0-IP_Input_peak_623
SL4.0ch01	41997370	41999383	2014	41998762	23	14.0959	6.25078	12.2573	macs2_res/H-0-IP_Input_peak_624
SL4.0ch01	42011048	42012316	1269	42011703	42	32.3347	10.2012	30.1139	macs2_res/H-0-IP_Input_peak_625
SL4.0ch01	42089129	42090809	1681	42090021	45	34.6962	10.4369	32.4317	macs2_res/H-0-IP_Input_peak_626
SL4.0ch01	42103459	42104901	1443	42104210	56	47.713	12.9327	45.2323	macs2_res/H-0-IP_Input_peak_627
SL4.0ch01	42128296	42128549	254	42128392	11	5.43275	3.7413	3.85729	macs2_res/H-0-IP_Input_peak_628
SL4.0ch01	42205745	42207227	1483	42206689	55	57.1539	17.7786	54.5329	macs2_res/H-0-IP_Input_peak_629
SL4.0ch01	42435681	42435915	235	42435781	7	3.178	2.80945	1.71924	macs2_res/H-0-IP_Input_peak_630
SL4.0ch01	42519790	42520947	1158	42520693	44	40.3287	13.408	37.9681	macs2_res/H-0-IP_Input_peak_631
SL4.0ch01	42712233	42713282	1050	42712351	19	12.1965	6.11319	10.4062	macs2_res/H-0-IP_Input_peak_632
SL4.0ch01	42718405	42719667	1263	42719280	22	15.1603	7.03017	13.2924	macs2_res/H-0-IP_Input_peak_633
SL4.0ch01	42817870	42818114	245	42818050	9	5.72366	4.21505	4.13707	macs2_res/H-0-IP_Input_peak_634
SL4.0ch01	42859344	42859622	279	42859515	13	7.43004	4.60604	5.77863	macs2_res/H-0-IP_Input_peak_635
SL4.0ch01	42860062	42861498	1437	42860778	34	19.7828	6.6549	17.8124	macs2_res/H-0-IP_Input_peak_636
SL4.0ch01	43076158	43077350	1193	43076965	57	61.0051	18.9327	58.3272	macs2_res/H-0-IP_Input_peak_637
SL4.0ch01	43141249	43143347	2099	43142357	42	40.7956	14.3925	38.4269	macs2_res/H-0-IP_Input_peak_638
SL4.0ch01	43510281	43511765	1485	43510963	20	11.3638	5.46943	9.5937	macs2_res/H-0-IP_Input_peak_639
SL4.0ch01	43511987	43512297	311	43512036	11	5.33964	3.68615	3.76769	macs2_res/H-0-IP_Input_peak_640
SL4.0ch01	43750784	43752114	1331	43751228	64	70.7212	20.8905	67.9087	macs2_res/H-0-IP_Input_peak_641
SL4.0ch01	44881728	44881968	241	44881845	17	3.57686	2.30331	2.09326	macs2_res/H-0-IP_Input_peak_642
SL4.0ch01	45323970	45324312	343	45324056	36	27.1649	9.44441	25.0427	macs2_res/H-0-IP_Input_peak_643
SL4.0ch01	46015655	46017870	2216	46017198	33	26.8642	10.1595	24.7467	macs2_res/H-0-IP_Input_peak_644
SL4.0ch01	46551806	46552735	930	46551976	14	5.96054	3.63771	4.36291	macs2_res/H-0-IP_Input_peak_645
SL4.0ch01	46608392	46610220	1829	46608720	52	54.6657	17.7396	52.0795	macs2_res/H-0-IP_Input_peak_646
SL4.0ch01	46659284	46659764	481	46659659	8	3.69922	3.04764	2.20759	macs2_res/H-0-IP_Input_peak_647
SL4.0ch01	46851120	46852892	1773	46852042	44	41.339	13.9257	38.9619	macs2_res/H-0-IP_Input_peak_648
SL4.0ch01	46906892	46908277	1386	46907546	77	80.9182	20.315	77.9678	macs2_res/H-0-IP_Input_peak_649
SL4.0ch01	47666499	47668308	1810	47667478	68	78.8664	23.2895	75.9456	macs2_res/H-0-IP_Input_peak_650
SL4.0ch01	47668479	47668870	392	47668759	8	3.6002	2.98459	2.11471	macs2_res/H-0-IP_Input_peak_651
SL4.0ch01	47843675	47844927	1253	47844534	49	48.5009	15.73	46.0079	macs2_res/H-0-IP_Input_peak_652
SL4.0ch01	47973097	47975014	1918	47974300	41	35.6253	12.0656	33.3462	macs2_res/H-0-IP_Input_peak_653
SL4.0ch01	47975240	47975536	297	47975411	14	7.49948	4.47573	5.84652	macs2_res/H-0-IP_Input_peak_654
SL4.0ch01	48263032	48264321	1290	48263854	39	30.9839	10.418	28.7878	macs2_res/H-0-IP_Input_peak_655
SL4.0ch01	48618583	48620548	1966	48619178	40	35.643	12.4114	33.3639	macs2_res/H-0-IP_Input_peak_656
SL4.0ch01	49198603	49200314	1712	49199625	35	28.6105	10.4427	26.4596	macs2_res/H-0-IP_Input_peak_657
SL4.0ch01	49549268	49551490	2223	49550500	63	58.7817	15.5209	56.1339	macs2_res/H-0-IP_Input_peak_658
SL4.0ch01	49706641	49707314	674	49706959	25	18.2894	7.94714	16.3497	macs2_res/H-0-IP_Input_peak_659
SL4.0ch01	49801663	49802058	396	49801770	15	7.84067	4.49998	6.17539	macs2_res/H-0-IP_Input_peak_660
SL4.0ch01	49802268	49804150	1883	49802918	63	65.4305	18.6427	62.6905	macs2_res/H-0-IP_Input_peak_661
SL4.0ch01	49804680	49806678	1999	49805574	36	26.1565	8.97302	24.0526	macs2_res/H-0-IP_Input_peak_662
SL4.0ch01	49868536	49869196	661	49868867	14	8.20788	4.8811	6.53117	macs2_res/H-0-IP_Input_peak_663
SL4.0ch01	50027418	50028567	1150	50028040	23	13.2203	5.82034	11.4012	macs2_res/H-0-IP_Input_peak_664
SL4.0ch01	50245681	50246478	798	50246351	23	15.9368	7.20243	14.055	macs2_res/H-0-IP_Input_peak_665
SL4.0ch01	50246739	50248249	1511	50247920	29	18.8951	7.27542	16.9421	macs2_res/H-0-IP_Input_peak_666
SL4.0ch01	50428324	50429396	1073	50428874	27	15.1472	5.9684	13.2797	macs2_res/H-0-IP_Input_peak_667
SL4.0ch01	50629941	50630146	206	50630034	14	7.6922	4.58489	6.03264	macs2_res/H-0-IP_Input_peak_668
SL4.0ch01	50630944	50632011	1068	50631471	28	21.5653	8.86412	19.5569	macs2_res/H-0-IP_Input_peak_669
SL4.0ch01	50832399	50833494	1096	50832866	22	15.1603	7.03017	13.2924	macs2_res/H-0-IP_Input_peak_670
SL4.0ch01	50859184	50859664	481	50859323	44	30.7933	9.04463	28.6007	macs2_res/H-0-IP_Input_peak_671
SL4.0ch01	51118591	51120400	1810	51120161	82	91.8711	23.3437	88.7803	macs2_res/H-0-IP_Input_peak_672
SL4.0ch01	51123342	51123948	607	51123472	19	12.9274	6.51831	11.1175	macs2_res/H-0-IP_Input_peak_673
SL4.0ch01	51203678	51205190	1513	51204086	46	39.3169	12.2411	36.9717	macs2_res/H-0-IP_Input_peak_674
SL4.0ch01	51546638	51546868	231	51546780	13	3.55828	2.5256	2.07575	macs2_res/H-0-IP_Input_peak_675
SL4.0ch01	51623009	51623986	978	51623481	48	38.1444	11.1176	35.8194	macs2_res/H-0-IP_Input_peak_676
SL4.0ch01	52293802	52294478	677	52294285	14	7.03936	4.21874	5.40217	macs2_res/H-0-IP_Input_peak_677
SL4.0ch01	52361482	52361650	169	52361577	11	5.77874	3.94804	4.18783	macs2_res/H-0-IP_Input_peak_678
SL4.0ch01	52610045	52611340	1296	52610658	37	27.9824	9.55915	25.8432	macs2_res/H-0-IP_Input_peak_679
SL4.0ch01	52718878	52719081	204	52719000	6	3.16952	2.89203	1.71101	macs2_res/H-0-IP_Input_peak_680
SL4.0ch01	52956245	52958309	2065	52957852	53	50.4482	15.1875	47.9257	macs2_res/H-0-IP_Input_peak_681
SL4.0ch01	52994615	52995150	536	52994829	22	10.8983	4.90261	9.14073	macs2_res/H-0-IP_Input_peak_682
SL4.0ch01	53070422	53070933	512	53070831	11	6.52017	4.39953	4.90098	macs2_res/H-0-IP_Input_peak_683
SL4.0ch01	53079632	53082222	2591	53080524	127	164.529	35.9999	160.568	macs2_res/H-0-IP_Input_peak_684
SL4.0ch01	53096123	53096313	191	53096243	12	5.45637	3.61981	3.88006	macs2_res/H-0-IP_Input_peak_685
SL4.0ch01	53724702	53726018	1317	53725533	18	8.97042	4.60777	7.26888	macs2_res/H-0-IP_Input_peak_686
SL4.0ch01	53741831	53743152	1322	53742698	26	14.265	5.75524	12.4191	macs2_res/H-0-IP_Input_peak_687
SL4.0ch01	53772898	53773260	363	53773037	14	6.66894	4.01573	5.04536	macs2_res/H-0-IP_Input_peak_688
SL4.0ch01	53773443	53775766	2324	53774520	60	62.9394	18.6452	60.2324	macs2_res/H-0-IP_Input_peak_689
SL4.0ch01	53967483	53967684	202	53967622	9	4.30507	3.31621	2.78111	macs2_res/H-0-IP_Input_peak_690
SL4.0ch01	54165195	54166117	923	54165930	12	6.45444	4.19752	4.83889	macs2_res/H-0-IP_Input_peak_691
SL4.0ch01	54196456	54197749	1294	54197243	23	18.6798	8.72233	16.7345	macs2_res/H-0-IP_Input_peak_692
SL4.0ch01	54262330	54263899	1570	54262991	21	15.6604	7.56035	13.7835	macs2_res/H-0-IP_Input_peak_693
SL4.0ch01	54302733	54304657	1925	54303593	32	26.0903	10.0627	23.989	macs2_res/H-0-IP_Input_peak_694
SL4.0ch01	54532332	54533452	1121	54532727	29	17.8803	6.8067	15.9533	macs2_res/H-0-IP_Input_peak_695
SL4.0ch01	54692059	54692324	266	54692316	13	4.14514	2.81389	2.62792	macs2_res/H-0-IP_Input_peak_696
SL4.0ch01	54692510	54692730	221	54692515	9	3.48294	2.81249	2.0041	macs2_res/H-0-IP_Input_peak_697
SL4.0ch01	54884057	54885468	1412	54884718	27	23.5596	10.2656	21.5094	macs2_res/H-0-IP_Input_peak_698
SL4.0ch01	55157423	55158555	1133	55157892	27	16.9415	6.79039	15.0343	macs2_res/H-0-IP_Input_peak_699
SL4.0ch01	56018762	56019061	300	56018849	8	2.8782	2.53124	1.44018	macs2_res/H-0-IP_Input_peak_700
SL4.0ch01	56019378	56020019	642	56019835	14	8.23423	4.89639	6.55683	macs2_res/H-0-IP_Input_peak_701
SL4.0ch01	56046449	56047922	1474	56047562	12	7.67094	4.93099	6.01214	macs2_res/H-0-IP_Input_peak_702
SL4.0ch01	56274586	56275943	1358	56274974	33	26.0192	9.72715	23.9185	macs2_res/H-0-IP_Input_peak_703
SL4.0ch01	56354825	56356035	1211	56355648	32	30.0202	12.2054	27.8422	macs2_res/H-0-IP_Input_peak_704
SL4.0ch01	56372841	56373252	412	56372961	9	4.35639	3.34818	2.83056	macs2_res/H-0-IP_Input_peak_705
SL4.0ch01	56633033	56634150	1118	56633408	22	12.3322	5.57782	10.5359	macs2_res/H-0-IP_Input_peak_706
SL4.0ch01	56684593	56686457	1865	56685890	34	20.712	7.03471	18.722	macs2_res/H-0-IP_Input_peak_707
SL4.0ch01	56732968	56733915	948	56733305	21	15.3114	7.36361	13.4404	macs2_res/H-0-IP_Input_peak_708
SL4.0ch01	56844961	56846368	1408	56845921	47	38.6792	11.6407	36.3461	macs2_res/H-0-IP_Input_peak_709
SL4.0ch01	56906365	56909003	2639	56907435	84	99.1363	25.981	95.9564	macs2_res/H-0-IP_Input_peak_710
SL4.0ch01	57096639	57098716	2078	57097970	91	104.451	25.2794	101.204	macs2_res/H-0-IP_Input_peak_711
SL4.0ch01	57263183	57266340	3158	57264280	79	85.6616	21.696	82.6522	macs2_res/H-0-IP_Input_peak_712
SL4.0ch01	57311619	57313071	1453	57312762	43	39.7099	13.449	37.3593	macs2_res/H-0-IP_Input_peak_713
SL4.0ch01	57323460	57325914	2455	57324575	45	33.2176	9.80523	30.9806	macs2_res/H-0-IP_Input_peak_714
SL4.0ch01	57407154	57408043	890	57407597	38	31.4988	10.9687	29.2929	macs2_res/H-0-IP_Input_peak_715
SL4.0ch01	57551908	57552720	813	57552015	15	8.31211	4.76048	6.63255	macs2_res/H-0-IP_Input_peak_716
SL4.0ch01	58186090	58187406	1317	58186564	26	19.2386	8.18524	17.2779	macs2_res/H-0-IP_Input_peak_717
SL4.0ch01	58197933	58198351	419	58198064	15	10.0548	5.76462	8.32202	macs2_res/H-0-IP_Input_peak_718
SL4.0ch01	58374736	58374973	238	58374802	11	3.64257	2.72268	2.15361	macs2_res/H-0-IP_Input_peak_719
SL4.0ch01	58656545	58658661	2117	58657374	58	50.1833	13.3865	47.6643	macs2_res/H-0-IP_Input_peak_720
SL4.0ch01	58722587	58724475	1889	58722988	98	101.405	21.1026	98.195	macs2_res/H-0-IP_Input_peak_721
SL4.0ch01	58768858	58770400	1543	58769449	40	33.4221	11.2956	31.1808	macs2_res/H-0-IP_Input_peak_722
SL4.0ch01	58774107	58775691	1585	58775238	42	37.0705	12.4559	34.7645	macs2_res/H-0-IP_Input_peak_723
SL4.0ch01	58775965	58776484	520	58776187	11	5.11694	3.55513	3.55401	macs2_res/H-0-IP_Input_peak_724
SL4.0ch01	58781410	58781711	302	58781637	13	6.26543	3.93749	4.65568	macs2_res/H-0-IP_Input_peak_725
SL4.0ch01	58929010	58929700	691	58929331	12	5.03859	3.38584	3.47924	macs2_res/H-0-IP_Input_peak_726
SL4.0ch01	58929901	58930173	273	58930064	12	5.03859	3.38584	3.47924	macs2_res/H-0-IP_Input_peak_727
SL4.0ch01	58930634	58930977	344	58930814	19	12.4191	6.2355	10.6212	macs2_res/H-0-IP_Input_peak_728
SL4.0ch01	59098853	59100962	2110	59100238	67	73.1357	20.7848	70.2892	macs2_res/H-0-IP_Input_peak_729
SL4.0ch01	59106057	59107800	1744	59106724	32	22.3558	8.20235	20.3306	macs2_res/H-0-IP_Input_peak_730
SL4.0ch01	59115751	59117176	1426	59116821	53	52.3597	16.1357	49.8079	macs2_res/H-0-IP_Input_peak_731
SL4.0ch01	59260825	59262824	2000	59261580	34	19.7828	6.6549	17.8124	macs2_res/H-0-IP_Input_peak_732
SL4.0ch01	59263023	59263586	564	59263161	12	5.84278	3.84048	4.24969	macs2_res/H-0-IP_Input_peak_733
SL4.0ch01	59513064	59515348	2285	59514805	83	86.3111	20.3712	83.2909	macs2_res/H-0-IP_Input_peak_734
SL4.0ch01	59581964	59582393	430	59582235	15	6.67592	3.88023	5.05073	macs2_res/H-0-IP_Input_peak_735
SL4.0ch01	59582768	59583677	910	59583061	56	60.5197	19.1153	57.8474	macs2_res/H-0-IP_Input_peak_736
SL4.0ch01	59718727	59720301	1575	59719068	81	75.2336	16.4813	72.3571	macs2_res/H-0-IP_Input_peak_737
SL4.0ch01	59905586	59905906	321	59905693	11	5.84144	3.98579	4.2484	macs2_res/H-0-IP_Input_peak_738
SL4.0ch01	59934683	59936808	2126	59936047	58	63.3884	19.7479	60.6749	macs2_res/H-0-IP_Input_peak_739
SL4.0ch01	60046895	60048146	1252	60047457	35	31.5344	11.9765	29.3283	macs2_res/H-0-IP_Input_peak_740
SL4.0ch01	60376430	60376751	322	60376471	9	3.76569	2.98382	2.26977	macs2_res/H-0-IP_Input_peak_741
SL4.0ch01	60377179	60378076	898	60377469	28	18.8341	7.47563	16.8849	macs2_res/H-0-IP_Input_peak_742
SL4.0ch01	60555440	60555858	419	60555500	12	6.64592	4.31107	5.02298	macs2_res/H-0-IP_Input_peak_743
SL4.0ch01	60700279	60702443	2165	60701575	83	93.3881	23.6249	90.2786	macs2_res/H-0-IP_Input_peak_744
SL4.0ch01	60762391	60764886	2496	60763492	83	86.3111	20.3712	83.2909	macs2_res/H-0-IP_Input_peak_745
SL4.0ch01	61157184	61159380	2197	61158686	54	55.6866	17.4346	53.0858	macs2_res/H-0-IP_Input_peak_746
SL4.0ch01	61187322	61188974	1653	61188212	55	42.9821	11.2555	40.577	macs2_res/H-0-IP_Input_peak_747
SL4.0ch01	61649970	61652126	2157	61651671	54	56.3618	17.7863	53.7508	macs2_res/H-0-IP_Input_peak_748
SL4.0ch01	61831578	61833240	1663	61832645	100	119.917	28.4062	116.477	macs2_res/H-0-IP_Input_peak_749
SL4.0ch01	62017928	62018152	225	62018009	10	5.10521	3.68181	3.54256	macs2_res/H-0-IP_Input_peak_750
SL4.0ch01	62096437	62098672	2236	62097385	108	125.089	27.0926	121.587	macs2_res/H-0-IP_Input_peak_751
SL4.0ch01	62131629	62131801	173	62131758	11	3.33651	2.55789	1.86726	macs2_res/H-0-IP_Input_peak_752
SL4.0ch01	62132112	62134473	2362	62133406	89	83.3606	17.1126	80.3792	macs2_res/H-0-IP_Input_peak_753
SL4.0ch01	62141293	62143293	2001	62142610	36	26.1565	8.97302	24.0526	macs2_res/H-0-IP_Input_peak_754
SL4.0ch01	62410522	62410957	436	62410857	9	4.9875	3.74535	3.43118	macs2_res/H-0-IP_Input_peak_755
SL4.0ch01	62516662	62517522	861	62516917	35	19.8218	6.49441	17.8494	macs2_res/H-0-IP_Input_peak_756
SL4.0ch01	62517912	62518126	215	62518019	11	4.67197	3.29731	3.1294	macs2_res/H-0-IP_Input_peak_757
SL4.0ch01	62531831	62533417	1587	62532592	74	70.9252	17.0178	68.1081	macs2_res/H-0-IP_Input_peak_758
SL4.0ch01	62573438	62573773	336	62573571	13	6.90476	4.30051	5.27138	macs2_res/H-0-IP_Input_peak_759
SL4.0ch01	62595915	62596084	170	62596011	11	4.31298	3.09336	2.78849	macs2_res/H-0-IP_Input_peak_760
SL4.0ch01	62629141	62631197	2057	62630015	47	35.6709	10.3291	33.3912	macs2_res/H-0-IP_Input_peak_761
SL4.0ch01	62650153	62651715	1563	62651311	51	49.4674	15.4495	46.9594	macs2_res/H-0-IP_Input_peak_762
SL4.0ch01	62774936	62776220	1285	62775926	36	28.8501	10.2614	26.6947	macs2_res/H-0-IP_Input_peak_763
SL4.0ch01	62870927	62872438	1512	62871417	26	18.7775	7.94259	16.8311	macs2_res/H-0-IP_Input_peak_764
SL4.0ch01	62906376	62908230	1855	62907641	60	57.2704	15.8874	54.646	macs2_res/H-0-IP_Input_peak_765
SL4.0ch01	62942017	62943824	1808	62943174	91	106.184	26.1055	102.916	macs2_res/H-0-IP_Input_peak_766
SL4.0ch01	62983297	62983735	439	62983437	13	6.21394	3.90871	4.60684	macs2_res/H-0-IP_Input_peak_767
SL4.0ch01	62996936	62997332	397	62997219	10	4.12691	3.09374	2.61145	macs2_res/H-0-IP_Input_peak_768
SL4.0ch01	62997637	62998323	687	62997842	17	11.2382	6.01705	9.4732	macs2_res/H-0-IP_Input_peak_769
SL4.0ch01	63109943	63111123	1181	63110200	18	11.9225	6.18273	10.1382	macs2_res/H-0-IP_Input_peak_770
SL4.0ch01	63163213	63164957	1745	63163740	35	18.9935	6.17794	17.0373	macs2_res/H-0-IP_Input_peak_771
SL4.0ch01	63174769	63175135	367	63174918	11	5.46116	3.75817	3.88481	macs2_res/H-0-IP_Input_peak_772
SL4.0ch01	63178331	63179956	1626	63179240	42	27.5254	8.17602	25.3954	macs2_res/H-0-IP_Input_peak_773
SL4.0ch01	64080703	64081547	845	64081132	17	10.1997	5.43312	8.46297	macs2_res/H-0-IP_Input_peak_774
SL4.0ch01	64238067	64238296	230	64238075	9	3.48294	2.81249	2.0041	macs2_res/H-0-IP_Input_peak_775
SL4.0ch01	64238740	64240209	1470	64239039	75	79.2352	20.3464	76.3067	macs2_res/H-0-IP_Input_peak_776
SL4.0ch01	64240383	64240556	174	64240546	12	5.03859	3.38584	3.47924	macs2_res/H-0-IP_Input_peak_777
SL4.0ch01	64247128	64248619	1492	64248124	18	11.2492	5.80753	9.48362	macs2_res/H-0-IP_Input_peak_778
SL4.0ch01	64385028	64385213	186	64385114	8	2.8782	2.53124	1.44018	macs2_res/H-0-IP_Input_peak_779
SL4.0ch01	64503221	64505347	2127	64503893	55	52.7997	15.593	50.2414	macs2_res/H-0-IP_Input_peak_780
SL4.0ch01	64507757	64508044	288	64507757	10	2.81132	2.34473	1.38202	macs2_res/H-0-IP_Input_peak_781
SL4.0ch01	64512775	64515108	2334	64514154	25	8.92606	3.73403	7.22772	macs2_res/H-0-IP_Input_peak_782
SL4.0ch01	64544092	64544298	207	64544280	10	3.38942	2.66765	1.91566	macs2_res/H-0-IP_Input_peak_783
SL4.0ch01	64544727	64546610	1884	64545729	63	67.4609	19.6595	64.6902	macs2_res/H-0-IP_Input_peak_784
SL4.0ch01	64574137	64576569	2433	64575010	103	113.359	24.1234	110.001	macs2_res/H-0-IP_Input_peak_785
SL4.0ch01	64581137	64582889	1753	64581639	57	48.9445	13.1596	46.4449	macs2_res/H-0-IP_Input_peak_786
SL4.0ch01	64655340	64657300	1961	64656088	36	31.4135	11.5703	29.2096	macs2_res/H-0-IP_Input_peak_787
SL4.0ch01	64663730	64665410	1681	64664781	62	51.2354	12.6625	48.7006	macs2_res/H-0-IP_Input_peak_788
SL4.0ch01	64683061	64684295	1235	64683802	63	67.2691	19.5622	64.5016	macs2_res/H-0-IP_Input_peak_789
SL4.0ch01	64684900	64685254	355	64684948	9	4.14025	3.21392	2.62433	macs2_res/H-0-IP_Input_peak_790
SL4.0ch01	64704199	64705838	1640	64705193	31	24.9731	9.7811	22.8931	macs2_res/H-0-IP_Input_peak_791
SL4.0ch01	65009539	65011259	1721	65010266	39	36.3944	13.1601	34.1001	macs2_res/H-0-IP_Input_peak_792
SL4.0ch01	65048476	65050110	1635	65049276	37	26.5795	8.91354	24.4679	macs2_res/H-0-IP_Input_peak_793
SL4.0ch01	65058245	65059924	1680	65058839	18	8.97042	4.60777	7.26888	macs2_res/H-0-IP_Input_peak_794
SL4.0ch01	65064852	65065946	1095	65065622	15	8.79674	5.03358	7.1022	macs2_res/H-0-IP_Input_peak_795
SL4.0ch01	65097585	65099941	2357	65098836	75	75.5559	18.6676	72.6755	macs2_res/H-0-IP_Input_peak_796
SL4.0ch01	65127129	65128154	1026	65127310	31	28.9206	11.9422	26.7633	macs2_res/H-0-IP_Input_peak_797
SL4.0ch01	65181121	65181386	266	65181328	12	5.52064	3.65624	3.94004	macs2_res/H-0-IP_Input_peak_798
SL4.0ch01	65181639	65181855	217	65181801	11	4.80703	3.37499	3.2585	macs2_res/H-0-IP_Input_peak_799
SL4.0ch01	65197509	65198957	1449	65198133	37	30.3145	10.6875	28.1309	macs2_res/H-0-IP_Input_peak_800
SL4.0ch01	65290447	65290668	222	65290518	11	4.36979	3.12539	2.84148	macs2_res/H-0-IP_Input_peak_801
SL4.0ch01	65548524	65551321	2798	65550750	36	36.5148	14.3745	34.2192	macs2_res/H-0-IP_Input_peak_802
SL4.0ch01	65753433	65755230	1798	65754561	67	72.2086	20.3191	69.3766	macs2_res/H-0-IP_Input_peak_803
SL4.0ch01	65766473	65766948	476	65766702	13	5.27234	3.3952	3.7029	macs2_res/H-0-IP_Input_peak_804
SL4.0ch01	65771552	65773172	1621	65772214	57	54.6175	15.7296	52.0316	macs2_res/H-0-IP_Input_peak_805
SL4.0ch01	65809054	65809326	273	65809276	13	6.72144	4.19537	5.09478	macs2_res/H-0-IP_Input_peak_806
SL4.0ch01	65984335	65984560	226	65984428	11	5.71707	3.91099	4.13081	macs2_res/H-0-IP_Input_peak_807
SL4.0ch01	66064433	66064844	412	66064695	11	5.43275	3.7413	3.85729	macs2_res/H-0-IP_Input_peak_808
SL4.0ch01	66097676	66098078	403	66097946	12	5.03859	3.38584	3.47924	macs2_res/H-0-IP_Input_peak_809
SL4.0ch01	66116728	66116928	201	66116783	11	4.80703	3.37499	3.2585	macs2_res/H-0-IP_Input_peak_810
SL4.0ch01	66168815	66169194	380	66168961	15	8.14436	4.66719	6.47032	macs2_res/H-0-IP_Input_peak_811
SL4.0ch01	66718277	66719765	1489	66718855	22	13.9774	6.40428	12.142	macs2_res/H-0-IP_Input_peak_812
SL4.0ch01	66735274	66735710	437	66735416	10	5.73008	4.06848	4.14333	macs2_res/H-0-IP_Input_peak_813
SL4.0ch01	66896295	66898345	2051	66897259	75	89.7027	25.5694	86.6411	macs2_res/H-0-IP_Input_peak_814
SL4.0ch01	66898657	66898867	211	66898732	12	6.99432	4.51965	5.35887	macs2_res/H-0-IP_Input_peak_815
SL4.0ch01	67083189	67084919	1731	67084038	92	99.4038	22.5538	96.2206	macs2_res/H-0-IP_Input_peak_816
SL4.0ch01	67085412	67085692	281	67085594	10	5.57206	3.97004	3.9903	macs2_res/H-0-IP_Input_peak_817
SL4.0ch01	67106403	67107668	1266	67107097	38	35.5153	13.0537	33.2373	macs2_res/H-0-IP_Input_peak_818
SL4.0ch01	67124886	67125257	372	67125090	20	11.3638	5.46943	9.5937	macs2_res/H-0-IP_Input_peak_819
SL4.0ch01	67126080	67127235	1156	67126568	27	18.0138	7.30825	16.0796	macs2_res/H-0-IP_Input_peak_820
SL4.0ch01	67179793	67179986	194	67179904	11	4.80703	3.37499	3.2585	macs2_res/H-0-IP_Input_peak_821
SL4.0ch01	67184844	67185823	980	67185287	14	7.6922	4.58489	6.03264	macs2_res/H-0-IP_Input_peak_822
SL4.0ch01	67251198	67252569	1372	67252312	71	60.2985	13.6901	57.6293	macs2_res/H-0-IP_Input_peak_823
SL4.0ch01	67252870	67253526	657	67253357	15	6.86207	3.9769	5.2322	macs2_res/H-0-IP_Input_peak_824
SL4.0ch01	67257636	67258598	963	67258170	25	15.0484	6.30537	13.1857	macs2_res/H-0-IP_Input_peak_825
SL4.0ch01	67269162	67269489	328	67269291	10	4.46859	3.29636	2.93664	macs2_res/H-0-IP_Input_peak_826
SL4.0ch01	67294611	67296097	1487	67295558	34	28.3921	10.6415	26.2449	macs2_res/H-0-IP_Input_peak_827
SL4.0ch01	67380749	67382399	1651	67381074	29	21.557	8.58278	19.549	macs2_res/H-0-IP_Input_peak_828
SL4.0ch01	67406407	67407520	1114	67406701	17	8.18218	4.36525	6.50605	macs2_res/H-0-IP_Input_peak_829
SL4.0ch01	67459334	67461519	2186	67460658	84	90.6464	21.9113	87.5711	macs2_res/H-0-IP_Input_peak_830
SL4.0ch01	67470692	67471416	725	67471102	25	16.0064	6.77168	14.1197	macs2_res/H-0-IP_Input_peak_831
SL4.0ch01	67602926	67605124	2199	67603752	84	83.1928	18.6768	80.2154	macs2_res/H-0-IP_Input_peak_832
SL4.0ch01	67620813	67622346	1534	67621943	27	20.7796	8.7297	18.7872	macs2_res/H-0-IP_Input_peak_833
SL4.0ch01	67642699	67644586	1888	67643850	62	43.4862	9.85131	41.0736	macs2_res/H-0-IP_Input_peak_834
SL4.0ch01	67662420	67663484	1065	67662923	42	28.6935	8.64265	26.541	macs2_res/H-0-IP_Input_peak_835
SL4.0ch01	67670016	67672171	2156	67670873	55	47.4796	13.1357	45.0033	macs2_res/H-0-IP_Input_peak_836
SL4.0ch01	67711941	67712738	798	67712389	40	37.1111	13.1771	34.8047	macs2_res/H-0-IP_Input_peak_837
SL4.0ch01	67788419	67789694	1276	67789227	29	21.932	8.77555	19.9138	macs2_res/H-0-IP_Input_peak_838
SL4.0ch01	67823895	67826359	2465	67825401	66	67.9643	18.656	65.189	macs2_res/H-0-IP_Input_peak_839
SL4.0ch01	67861712	67863617	1906	67862335	69	70.1506	18.5024	67.3434	macs2_res/H-0-IP_Input_peak_840
SL4.0ch01	67890694	67892403	1710	67891290	18	11.1476	5.75162	9.38457	macs2_res/H-0-IP_Input_peak_841
SL4.0ch01	67922826	67924645	1820	67922993	31	20.9052	7.76045	18.9083	macs2_res/H-0-IP_Input_peak_842
SL4.0ch01	67948366	67949813	1448	67949617	27	19.1444	7.87497	17.1851	macs2_res/H-0-IP_Input_peak_843
SL4.0ch01	67981136	67981794	659	67981450	35	29.8378	11.0748	27.6628	macs2_res/H-0-IP_Input_peak_844
SL4.0ch01	67982002	67982367	366	67982141	22	14.9784	6.93227	13.1193	macs2_res/H-0-IP_Input_peak_845
SL4.0ch01	68023056	68024908	1853	68023575	39	32.6941	11.25	30.467	macs2_res/H-0-IP_Input_peak_846
SL4.0ch01	68087171	68088866	1696	68088570	38	32.374	11.4082	30.1527	macs2_res/H-0-IP_Input_peak_847
SL4.0ch01	68089624	68089836	213	68089652	13	6.70037	4.18334	5.07416	macs2_res/H-0-IP_Input_peak_848
SL4.0ch01	68106472	68108703	2232	68107291	168	222.385	40.9849	217.743	macs2_res/H-0-IP_Input_peak_849
SL4.0ch01	68109265	68109499	235	68109398	13	7.41767	4.59878	5.76661	macs2_res/H-0-IP_Input_peak_850
SL4.0ch01	68119726	68121773	2048	68120646	87	92.0812	21.3412	88.9879	macs2_res/H-0-IP_Input_peak_851
SL4.0ch01	68123220	68123417	198	68123230	11	3.64257	2.72268	2.15361	macs2_res/H-0-IP_Input_peak_852
SL4.0ch01	68125943	68127181	1239	68126675	24	16.6883	7.35425	14.7875	macs2_res/H-0-IP_Input_peak_853
SL4.0ch01	68137995	68139292	1298	68138797	38	30.4236	10.4409	28.2381	macs2_res/H-0-IP_Input_peak_854
SL4.0ch01	68175022	68176596	1575	68176035	54	52.9034	16.021	50.3441	macs2_res/H-0-IP_Input_peak_855
SL4.0ch01	68190655	68191865	1211	68191127	29	21.1721	8.38704	19.1701	macs2_res/H-0-IP_Input_peak_856
SL4.0ch01	68203200	68204155	956	68203943	21	14.3815	6.8488	12.5329	macs2_res/H-0-IP_Input_peak_857
SL4.0ch01	68243318	68244387	1070	68244148	43	38.8638	13.017	36.5266	macs2_res/H-0-IP_Input_peak_858
SL4.0ch01	68245085	68245265	181	68245199	12	3.89442	2.77104	2.39088	macs2_res/H-0-IP_Input_peak_859
SL4.0ch01	68254479	68256405	1927	68255833	52	35.451	9.0953	33.174	macs2_res/H-0-IP_Input_peak_860
SL4.0ch01	68378161	68379454	1294	68378767	30	19.9099	7.52571	17.9344	macs2_res/H-0-IP_Input_peak_861
SL4.0ch01	68430477	68431523	1047	68431186	36	30.9142	11.3094	28.7202	macs2_res/H-0-IP_Input_peak_862
SL4.0ch01	68451767	68452830	1064	68452304	20	12.7021	6.16886	10.8968	macs2_res/H-0-IP_Input_peak_863
SL4.0ch01	68465917	68467472	1556	68466514	32	29.3853	11.8486	27.2199	macs2_res/H-0-IP_Input_peak_864
SL4.0ch01	68486060	68489784	3725	68487118	92	107.265	26.1562	103.982	macs2_res/H-0-IP_Input_peak_865
SL4.0ch01	68587096	68588433	1338	68588166	22	15.8242	7.39201	13.9446	macs2_res/H-0-IP_Input_peak_866
SL4.0ch01	68590482	68591415	934	68591036	23	16.186	7.33582	14.2938	macs2_res/H-0-IP_Input_peak_867
SL4.0ch01	68607595	68608389	795	68608177	11	6.10322	4.14433	4.50034	macs2_res/H-0-IP_Input_peak_868
SL4.0ch01	68615640	68615925	286	68615852	11	3.98469	2.91017	2.47631	macs2_res/H-0-IP_Input_peak_869
SL4.0ch01	68616333	68617523	1191	68617233	34	26.1971	9.52919	24.0927	macs2_res/H-0-IP_Input_peak_870
SL4.0ch01	68617771	68618041	271	68617858	12	5.46493	3.62466	3.88845	macs2_res/H-0-IP_Input_peak_871
SL4.0ch01	68634308	68636130	1823	68634724	60	58.6649	16.5432	56.02	macs2_res/H-0-IP_Input_peak_872
SL4.0ch01	68655726	68656869	1144	68656369	54	53.2211	16.1793	50.6567	macs2_res/H-0-IP_Input_peak_873
SL4.0ch01	68903073	68903263	191	68903191	9	4.52502	3.45361	2.98982	macs2_res/H-0-IP_Input_peak_874
SL4.0ch01	68948453	68949851	1399	68949102	24	15.6124	6.79768	13.736	macs2_res/H-0-IP_Input_peak_875
SL4.0ch01	68976752	68977777	1026	68977183	20	11.3638	5.46943	9.5937	macs2_res/H-0-IP_Input_peak_876
SL4.0ch01	68994141	68995479	1339	68994560	56	51.2683	14.5139	48.7331	macs2_res/H-0-IP_Input_peak_877
SL4.0ch01	69011468	69013801	2334	69012300	45	34.9607	10.5525	32.6927	macs2_res/H-0-IP_Input_peak_878
SL4.0ch01	69038361	69039093	733	69038953	22	11.5805	5.21847	9.80411	macs2_res/H-0-IP_Input_peak_879
SL4.0ch01	69043402	69044979	1578	69044093	69	73.3471	20.0265	70.4985	macs2_res/H-0-IP_Input_peak_880
SL4.0ch01	69076561	69078491	1931	69077930	95	91.4104	18.2535	88.3267	macs2_res/H-0-IP_Input_peak_881
SL4.0ch01	69139207	69139740	534	69139577	18	10.9971	5.66926	9.23753	macs2_res/H-0-IP_Input_peak_882
SL4.0ch01	69149633	69150148	516	69149843	18	6.45804	3.4276	4.84197	macs2_res/H-0-IP_Input_peak_883
SL4.0ch01	69150990	69152952	1963	69151743	41	32.797	10.6945	30.5679	macs2_res/H-0-IP_Input_peak_884
SL4.0ch01	69156245	69157147	903	69156764	50	38.8353	10.871	36.4982	macs2_res/H-0-IP_Input_peak_885
SL4.0ch01	69168779	69168972	194	69168788	8	3.37873	2.84427	1.90759	macs2_res/H-0-IP_Input_peak_886
SL4.0ch01	69169196	69170541	1346	69170242	44	42.3681	14.4626	39.9728	macs2_res/H-0-IP_Input_peak_887
SL4.0ch01	69208346	69209745	1400	69208691	42	35.4602	11.6616	33.1827	macs2_res/H-0-IP_Input_peak_888
SL4.0ch01	69244270	69245609	1340	69245139	43	33.9859	10.6706	31.7344	macs2_res/H-0-IP_Input_peak_889
SL4.0ch01	69280969	69282975	2007	69281919	65	61.4629	16.0225	58.7764	macs2_res/H-0-IP_Input_peak_890
SL4.0ch01	69323487	69327013	3527	69324500	205	292.488	51.8207	286.95	macs2_res/H-0-IP_Input_peak_891
SL4.0ch01	69332224	69334214	1991	69333519	72	68.2426	16.563	65.4611	macs2_res/H-0-IP_Input_peak_892
SL4.0ch01	69373317	69374347	1031	69373455	34	29.5121	11.2314	27.3437	macs2_res/H-0-IP_Input_peak_893
SL4.0ch01	69421219	69422881	1663	69421748	48	41.7829	12.762	39.3974	macs2_res/H-0-IP_Input_peak_894
SL4.0ch01	69431717	69433472	1756	69432592	39	33.3358	11.5708	31.0965	macs2_res/H-0-IP_Input_peak_895
SL4.0ch01	69443868	69445728	1861	69444241	52	44.7458	12.8532	42.312	macs2_res/H-0-IP_Input_peak_896
SL4.0ch01	69452595	69454613	2019	69453300	63	58.7817	15.5209	56.1339	macs2_res/H-0-IP_Input_peak_897
SL4.0ch01	69454904	69455109	206	69454924	12	3.89442	2.77104	2.39088	macs2_res/H-0-IP_Input_peak_898
SL4.0ch01	69460727	69462671	1945	69461291	71	76.146	20.5423	73.2609	macs2_res/H-0-IP_Input_peak_899
SL4.0ch01	69539071	69540152	1082	69539520	24	14.1259	6.06285	12.2845	macs2_res/H-0-IP_Input_peak_900
SL4.0ch01	69554493	69555342	850	69554889	17	7.10748	3.83683	5.46718	macs2_res/H-0-IP_Input_peak_901
SL4.0ch01	69569192	69570663	1472	69569938	31	24.4481	9.50739	22.3803	macs2_res/H-0-IP_Input_peak_902
SL4.0ch01	69575820	69576781	962	69576229	24	17.4706	7.77112	15.5507	macs2_res/H-0-IP_Input_peak_903
SL4.0ch01	69639273	69639705	433	69639566	16	7.41693	4.12274	5.76589	macs2_res/H-0-IP_Input_peak_904
SL4.0ch01	69639894	69644341	4448	69642787	140	160.481	28.3398	156.564	macs2_res/H-0-IP_Input_peak_905
SL4.0ch01	69644657	69644853	197	69644699	13	7.72399	4.7796	6.06364	macs2_res/H-0-IP_Input_peak_906
SL4.0ch01	69664969	69665182	214	69665114	20	10.6115	5.0928	8.86192	macs2_res/H-0-IP_Input_peak_907
SL4.0ch01	69681755	69684512	2758	69683367	143	192.168	40.4999	187.866	macs2_res/H-0-IP_Input_peak_908
SL4.0ch01	69684789	69685237	449	69685186	13	6.99375	4.35183	5.3583	macs2_res/H-0-IP_Input_peak_909
SL4.0ch01	69693526	69697605	4080	69695084	102	121.638	28.2646	118.178	macs2_res/H-0-IP_Input_peak_910
SL4.0ch01	69698691	69700098	1408	69699555	35	20.7113	6.84504	18.722	macs2_res/H-0-IP_Input_peak_911
SL4.0ch01	69712213	69715472	3260	69713477	103	120.097	27.0867	116.655	macs2_res/H-0-IP_Input_peak_912
SL4.0ch01	69825015	69826712	1698	69825766	46	42.1839	13.6335	39.7932	macs2_res/H-0-IP_Input_peak_913
SL4.0ch01	69838406	69843177	4772	69842436	69	54.2857	12.0127	51.7057	macs2_res/H-0-IP_Input_peak_914
SL4.0ch01	69844147	69844389	243	69844323	11	4.86711	3.40971	3.315	macs2_res/H-0-IP_Input_peak_915
SL4.0ch01	69844778	69845562	785	69845114	18	10.5104	5.40607	8.76404	macs2_res/H-0-IP_Input_peak_916
SL4.0ch01	69845913	69846232	320	69846010	13	6.42552	4.02742	4.81057	macs2_res/H-0-IP_Input_peak_917
SL4.0ch01	69846494	69846683	190	69846661	10	4.33657	3.2177	2.81128	macs2_res/H-0-IP_Input_peak_918
SL4.0ch01	69848101	69850871	2771	69849878	150	176.145	30.3498	172.045	macs2_res/H-0-IP_Input_peak_919
SL4.0ch01	69851655	69853329	1675	69852723	46	39.1784	12.1759	36.8377	macs2_res/H-0-IP_Input_peak_920
SL4.0ch01	69861418	69861720	303	69861655	12	5.66724	3.73974	4.08232	macs2_res/H-0-IP_Input_peak_921
SL4.0ch01	69862176	69863229	1054	69862543	47	34.0138	9.64761	31.7611	macs2_res/H-0-IP_Input_peak_922
SL4.0ch01	69871875	69873160	1286	69872222	32	20.8027	7.48737	18.8089	macs2_res/H-0-IP_Input_peak_923
SL4.0ch01	69891476	69891748	273	69891664	14	6.73592	4.05217	5.10894	macs2_res/H-0-IP_Input_peak_924
SL4.0ch01	69979922	69980158	237	69980059	11	4.80703	3.37499	3.2585	macs2_res/H-0-IP_Input_peak_925
SL4.0ch01	69980365	69981750	1386	69981498	29	27.0993	11.6117	24.9779	macs2_res/H-0-IP_Input_peak_926
SL4.0ch01	69987604	69987880	277	69987813	14	6.4673	3.90674	4.84958	macs2_res/H-0-IP_Input_peak_927
SL4.0ch01	69988060	69991553	3494	69990875	202	250.331	36.6212	245.341	macs2_res/H-0-IP_Input_peak_928
SL4.0ch01	69991741	69992081	341	69991831	24	16.0686	7.03123	14.179	macs2_res/H-0-IP_Input_peak_929
SL4.0ch01	70028085	70029807	1723	70029269	32	24.5676	9.28122	22.4958	macs2_res/H-0-IP_Input_peak_930
SL4.0ch01	70045936	70047258	1323	70046699	61	58.6099	16.1478	55.9657	macs2_res/H-0-IP_Input_peak_931
SL4.0ch01	70055210	70057489	2280	70056494	79	72.6095	16.0793	69.7686	macs2_res/H-0-IP_Input_peak_932
SL4.0ch01	70063984	70064246	263	70064123	16	6.8897	3.85713	5.25677	macs2_res/H-0-IP_Input_peak_933
SL4.0ch01	70064431	70065869	1439	70065033	51	39.9847	11.0842	37.6288	macs2_res/H-0-IP_Input_peak_934
SL4.0ch01	70072380	70073908	1529	70073155	65	68.1283	19.145	65.3519	macs2_res/H-0-IP_Input_peak_935
SL4.0ch01	70081266	70083185	1920	70082185	49	44.9096	13.9224	42.4734	macs2_res/H-0-IP_Input_peak_936
SL4.0ch01	70088247	70090121	1875	70089366	67	64.0955	16.491	61.3727	macs2_res/H-0-IP_Input_peak_937
SL4.0ch01	70094074	70095514	1441	70094798	43	28.5405	8.36616	26.3905	macs2_res/H-0-IP_Input_peak_938
SL4.0ch01	70144359	70145656	1298	70144741	45	41.5042	13.6474	39.1237	macs2_res/H-0-IP_Input_peak_939
SL4.0ch01	70159886	70161934	2049	70161130	74	66.1448	15.0744	63.3928	macs2_res/H-0-IP_Input_peak_940
SL4.0ch01	70180042	70180972	931	70180561	32	18.8321	6.63273	16.8831	macs2_res/H-0-IP_Input_peak_941
SL4.0ch01	70199664	70201578	1915	70199996	78	85.8559	22.2187	82.8443	macs2_res/H-0-IP_Input_peak_942
SL4.0ch01	70202112	70202955	844	70202668	21	9.9889	4.63836	8.25754	macs2_res/H-0-IP_Input_peak_943
SL4.0ch01	70203304	70204024	721	70203749	22	9.17597	4.1492	7.46888	macs2_res/H-0-IP_Input_peak_944
SL4.0ch01	70207865	70208112	248	70208083	20	6.55912	3.28377	4.93921	macs2_res/H-0-IP_Input_peak_945
SL4.0ch01	70217170	70218840	1671	70217803	24	16.7874	7.40653	14.8853	macs2_res/H-0-IP_Input_peak_946
SL4.0ch01	70234910	70236484	1575	70235969	43	39.8011	13.496	37.45	macs2_res/H-0-IP_Input_peak_947
SL4.0ch01	70341010	70342849	1840	70342307	70	76.5722	21.1851	73.6791	macs2_res/H-0-IP_Input_peak_948
SL4.0ch01	70347909	70348853	945	70348152	18	10.3938	5.34373	8.65104	macs2_res/H-0-IP_Input_peak_949
SL4.0ch01	70372354	70374365	2012	70373686	90	100.105	23.7009	96.9117	macs2_res/H-0-IP_Input_peak_950
SL4.0ch01	70384014	70384256	243	70384160	10	5.1952	3.73704	3.63002	macs2_res/H-0-IP_Input_peak_951
SL4.0ch01	70395572	70397304	1733	70396797	54	52.7238	15.932	50.1664	macs2_res/H-0-IP_Input_peak_952
SL4.0ch01	70412601	70413529	929	70412845	47	38.6792	11.6407	36.3461	macs2_res/H-0-IP_Input_peak_953
SL4.0ch01	70487514	70487880	367	70487583	12	5.31379	3.53941	3.74242	macs2_res/H-0-IP_Input_peak_954
SL4.0ch01	70488055	70488244	190	70488066	10	3.73431	2.86494	2.23992	macs2_res/H-0-IP_Input_peak_955
SL4.0ch01	70488519	70489053	535	70488822	25	14.1841	5.89914	12.3402	macs2_res/H-0-IP_Input_peak_956
SL4.0ch01	70494545	70496193	1649	70495515	20	12.2077	5.90623	10.4163	macs2_res/H-0-IP_Input_peak_957
SL4.0ch01	70507781	70509246	1466	70508470	75	76.0551	18.8903	73.1706	macs2_res/H-0-IP_Input_peak_958
SL4.0ch01	70512899	70515240	2342	70513696	59	49.4649	12.7894	46.9569	macs2_res/H-0-IP_Input_peak_959
SL4.0ch01	70530067	70532037	1971	70530789	40	27.833	8.73944	25.6965	macs2_res/H-0-IP_Input_peak_960
SL4.0ch01	70534066	70534255	190	70534206	11	5.16913	3.58572	3.60431	macs2_res/H-0-IP_Input_peak_961
SL4.0ch01	70547330	70549760	2431	70548849	102	129.907	32.3062	126.348	macs2_res/H-0-IP_Input_peak_962
SL4.0ch01	70553004	70553827	824	70553536	30	20.4857	7.79825	18.4997	macs2_res/H-0-IP_Input_peak_963
SL4.0ch01	70569515	70571807	2293	70570406	80	85.2682	21.0964	82.2619	macs2_res/H-0-IP_Input_peak_964
SL4.0ch01	70573687	70574052	366	70573816	15	7.44111	4.28345	5.78916	macs2_res/H-0-IP_Input_peak_965
SL4.0ch01	70580082	70582276	2195	70581004	61	43.7529	10.1454	41.3358	macs2_res/H-0-IP_Input_peak_966
SL4.0ch01	70592285	70592519	235	70592444	11	3.98469	2.91017	2.47631	macs2_res/H-0-IP_Input_peak_967
SL4.0ch01	70592955	70594948	1994	70593498	81	83.4566	19.8862	80.4733	macs2_res/H-0-IP_Input_peak_968
SL4.0ch01	70622874	70624878	2005	70623587	73	67.4979	15.924	64.727	macs2_res/H-0-IP_Input_peak_969
SL4.0ch01	70635762	70637677	1916	70636591	44	39.2663	12.8742	36.9243	macs2_res/H-0-IP_Input_peak_970
SL4.0ch01	70714832	70715035	204	70715033	11	4.36979	3.12539	2.84148	macs2_res/H-0-IP_Input_peak_971
SL4.0ch01	70715237	70716039	803	70715495	43	28.5405	8.36616	26.3905	macs2_res/H-0-IP_Input_peak_972
SL4.0ch01	70716273	70716482	210	70716424	15	7.22345	4.16719	5.57932	macs2_res/H-0-IP_Input_peak_973
SL4.0ch01	70737108	70737284	177	70737158	12	5.4735	3.62951	3.89662	macs2_res/H-0-IP_Input_peak_974
SL4.0ch01	70740328	70740557	230	70740521	13	5.83754	3.70048	4.24453	macs2_res/H-0-IP_Input_peak_975
SL4.0ch01	70740834	70743158	2325	70741413	151	177.728	30.5508	173.608	macs2_res/H-0-IP_Input_peak_976
SL4.0ch01	70748697	70750007	1311	70749900	17	9.60305	5.1076	7.88394	macs2_res/H-0-IP_Input_peak_977
SL4.0ch01	70753501	70754693	1193	70753759	28	22.419	9.32036	20.3919	macs2_res/H-0-IP_Input_peak_978
SL4.0ch01	70818672	70819001	330	70818844	12	4.90159	3.3102	3.3483	macs2_res/H-0-IP_Input_peak_979
SL4.0ch01	70819752	70822288	2537	70822030	23	11.0596	4.8238	9.29813	macs2_res/H-0-IP_Input_peak_980
SL4.0ch01	70840506	70840674	169	70840513	10	3.13334	2.52343	1.67767	macs2_res/H-0-IP_Input_peak_981
SL4.0ch01	70841504	70842065	562	70841694	15	7.65047	4.39641	5.99186	macs2_res/H-0-IP_Input_peak_982
SL4.0ch01	70877095	70878835	1741	70878279	78	82.3628	20.5755	79.3935	macs2_res/H-0-IP_Input_peak_983
SL4.0ch01	70889755	70891781	2027	70890772	48	41.2055	12.4922	38.8294	macs2_res/H-0-IP_Input_peak_984
SL4.0ch01	70902121	70904511	2391	70902683	82	84.8812	20.1287	81.8792	macs2_res/H-0-IP_Input_peak_985
SL4.0ch01	70913870	70915577	1708	70915268	27	15.1472	5.9684	13.2797	macs2_res/H-0-IP_Input_peak_986
SL4.0ch01	70916047	70916255	209	70916090	18	8.27332	4.26475	6.59454	macs2_res/H-0-IP_Input_peak_987
SL4.0ch01	70924900	70925170	271	70924951	11	5.06552	3.52506	3.50518	macs2_res/H-0-IP_Input_peak_988
SL4.0ch01	70925357	70927613	2257	70926077	52	48.0219	14.3736	45.537	macs2_res/H-0-IP_Input_peak_989
SL4.0ch01	70935835	70937325	1491	70936347	57	60.1176	18.4698	57.4507	macs2_res/H-0-IP_Input_peak_990
SL4.0ch01	70937647	70938282	636	70938158	17	8.50181	4.52802	6.8162	macs2_res/H-0-IP_Input_peak_991
SL4.0ch01	70948675	70950603	1929	70949140	82	71.9838	14.9732	69.153	macs2_res/H-0-IP_Input_peak_992
SL4.0ch01	70967390	70968529	1140	70967838	44	41.7435	14.1356	39.3597	macs2_res/H-0-IP_Input_peak_993
SL4.0ch01	70974743	70975705	963	70975414	35	27.9798	10.125	25.841	macs2_res/H-0-IP_Input_peak_994
SL4.0ch01	70986205	70988237	2033	70987292	80	87.2627	22.0245	84.2336	macs2_res/H-0-IP_Input_peak_995
SL4.0ch01	71012170	71014193	2024	71012638	41	33.9229	11.2296	31.6738	macs2_res/H-0-IP_Input_peak_996
SL4.0ch01	71021356	71022852	1497	71022015	62	58.821	15.8864	56.1729	macs2_res/H-0-IP_Input_peak_997
SL4.0ch01	71026600	71026924	325	71026744	15	6.67592	3.88023	5.05073	macs2_res/H-0-IP_Input_peak_998
SL4.0ch01	71027301	71027762	462	71027646	15	6.03205	3.5531	4.43159	macs2_res/H-0-IP_Input_peak_999
SL4.0ch01	71028088	71028324	237	71028175	16	6.41378	3.62367	4.79909	macs2_res/H-0-IP_Input_peak_1000
SL4.0ch01	71028509	71030491	1983	71029192	56	36.0358	8.53416	33.7487	macs2_res/H-0-IP_Input_peak_1001
SL4.0ch01	71043460	71044672	1213	71043718	33	24.3188	8.88544	22.2523	macs2_res/H-0-IP_Input_peak_1002
SL4.0ch01	71059448	71059675	228	71059479	11	3.98469	2.91017	2.47631	macs2_res/H-0-IP_Input_peak_1003
SL4.0ch01	71059871	71062392	2522	71061302	68	62.9541	15.6554	60.2458	macs2_res/H-0-IP_Input_peak_1004
SL4.0ch01	71069824	71070546	723	71070096	42	31.3317	9.75627	29.1289	macs2_res/H-0-IP_Input_peak_1005
SL4.0ch01	71074215	71075733	1519	71074432	47	38.6792	11.6407	36.3461	macs2_res/H-0-IP_Input_peak_1006
SL4.0ch01	71078245	71078520	276	71078255	10	3.08388	2.49579	1.63172	macs2_res/H-0-IP_Input_peak_1007
SL4.0ch01	71078756	71080790	2035	71080146	66	60.3469	15.2016	57.6762	macs2_res/H-0-IP_Input_peak_1008
SL4.0ch01	71090678	71092680	2003	71091541	91	104.877	25.4809	101.625	macs2_res/H-0-IP_Input_peak_1009
SL4.0ch01	71093079	71093586	508	71093206	22	10.8983	4.90261	9.14073	macs2_res/H-0-IP_Input_peak_1010
SL4.0ch01	71095025	71098977	3953	71095996	63	57.6252	15.0123	54.9952	macs2_res/H-0-IP_Input_peak_1011
SL4.0ch01	71106484	71107839	1356	71107171	30	17.0036	6.23075	15.0925	macs2_res/H-0-IP_Input_peak_1012
SL4.0ch01	71127636	71129551	1916	71128274	21	9.50937	4.42182	7.79309	macs2_res/H-0-IP_Input_peak_1013
SL4.0ch01	71135805	71137586	1782	71136541	93	94.3066	20.0368	91.1856	macs2_res/H-0-IP_Input_peak_1014
SL4.0ch01	71159771	71161260	1490	71160197	53	45.984	13.0958	43.5298	macs2_res/H-0-IP_Input_peak_1015
SL4.0ch01	71171338	71171622	285	71171520	12	6.00679	3.93532	4.40709	macs2_res/H-0-IP_Input_peak_1016
SL4.0ch01	71172172	71172898	727	71172684	23	16.3349	7.41602	14.4397	macs2_res/H-0-IP_Input_peak_1017
SL4.0ch01	71173123	71173460	338	71173246	11	5.56726	3.82134	3.98561	macs2_res/H-0-IP_Input_peak_1018
SL4.0ch01	71189719	71191421	1703	71190504	50	47.827	15.0027	45.3437	macs2_res/H-0-IP_Input_peak_1019
SL4.0ch01	71192228	71192397	170	71192299	12	5.03859	3.38584	3.47924	macs2_res/H-0-IP_Input_peak_1020
SL4.0ch01	71196457	71197075	619	71196870	15	8.85045	5.06417	7.15331	macs2_res/H-0-IP_Input_peak_1021
SL4.0ch01	71218896	71219228	333	71219074	15	5.74418	3.41051	4.15417	macs2_res/H-0-IP_Input_peak_1022
SL4.0ch01	71219416	71220114	699	71219541	19	11.2903	5.62498	9.52289	macs2_res/H-0-IP_Input_peak_1023
SL4.0ch01	71222055	71223059	1005	71222468	14	7.06564	4.23327	5.42747	macs2_res/H-0-IP_Input_peak_1024
SL4.0ch01	71252007	71252246	240	71252140	9	3.9768	3.11309	2.47063	macs2_res/H-0-IP_Input_peak_1025
SL4.0ch01	71252584	71256051	3468	71253917	109	134.477	30.9374	130.867	macs2_res/H-0-IP_Input_peak_1026
SL4.0ch01	71271253	71272874	1622	71272255	61	51.9092	13.2157	49.3641	macs2_res/H-0-IP_Input_peak_1027
SL4.0ch01	71281674	71281867	194	71281758	10	4.00553	3.02253	2.49597	macs2_res/H-0-IP_Input_peak_1028
SL4.0ch01	71282072	71282353	282	71282118	12	5.45637	3.61981	3.88006	macs2_res/H-0-IP_Input_peak_1029
SL4.0ch01	71282532	71285342	2811	71284872	99	94.1866	18.04	91.0678	macs2_res/H-0-IP_Input_peak_1030
SL4.0ch01	71294693	71296417	1725	71295527	64	50.1298	11.726	47.6126	macs2_res/H-0-IP_Input_peak_1031
SL4.0ch01	71328495	71330038	1544	71329211	36	29.499	10.5854	27.3307	macs2_res/H-0-IP_Input_peak_1032
SL4.0ch01	71337461	71338902	1442	71338024	35	25.0819	8.73051	22.9995	macs2_res/H-0-IP_Input_peak_1033
SL4.0ch01	71351056	71352360	1305	71351364	42	31.3317	9.75627	29.1289	macs2_res/H-0-IP_Input_peak_1034
SL4.0ch01	71361741	71362422	682	71362208	25	10.3136	4.25453	8.5736	macs2_res/H-0-IP_Input_peak_1035
SL4.0ch01	71371951	71373211	1261	71372267	57	54.1921	15.5275	51.6138	macs2_res/H-0-IP_Input_peak_1036
SL4.0ch01	71389675	71389908	234	71389712	12	3.89442	2.77104	2.39088	macs2_res/H-0-IP_Input_peak_1037
SL4.0ch01	71390220	71391967	1748	71390801	50	37.3146	10.2506	35.005	macs2_res/H-0-IP_Input_peak_1038
SL4.0ch01	71399660	71400842	1183	71400514	40	27.833	8.73944	25.6965	macs2_res/H-0-IP_Input_peak_1039
SL4.0ch01	71415604	71417639	2036	71417060	48	38.1444	11.1176	35.8194	macs2_res/H-0-IP_Input_peak_1040
SL4.0ch01	71459343	71460536	1194	71459664	60	52.6828	13.8403	50.1259	macs2_res/H-0-IP_Input_peak_1041
SL4.0ch01	71487147	71488528	1382	71488167	27	15.1472	5.9684	13.2797	macs2_res/H-0-IP_Input_peak_1042
SL4.0ch01	71490063	71491939	1877	71491021	45	29.4308	8.29841	27.2649	macs2_res/H-0-IP_Input_peak_1043
SL4.0ch01	71499155	71500981	1827	71500136	62	53.116	13.4183	50.5541	macs2_res/H-0-IP_Input_peak_1044
SL4.0ch01	71501333	71501726	394	71501435	9	3.39947	2.76233	1.92508	macs2_res/H-0-IP_Input_peak_1045
SL4.0ch01	71503297	71504811	1515	71504097	55	44.6634	11.9368	42.2319	macs2_res/H-0-IP_Input_peak_1046
SL4.0ch01	71506678	71509494	2817	71508287	96	69.4704	11.1923	66.6752	macs2_res/H-0-IP_Input_peak_1047
SL4.0ch01	71516803	71518312	1510	71518170	36	31.3147	11.5184	29.1133	macs2_res/H-0-IP_Input_peak_1048
SL4.0ch01	71524681	71526073	1393	71525482	55	44.6634	11.9368	42.2319	macs2_res/H-0-IP_Input_peak_1049
SL4.0ch01	71526259	71526470	212	71526276	9	3.58936	2.87673	2.10417	macs2_res/H-0-IP_Input_peak_1050
SL4.0ch01	71534708	71535988	1281	71535191	50	33.3764	8.75208	31.1358	macs2_res/H-0-IP_Input_peak_1051
SL4.0ch01	71539063	71540437	1375	71539857	34	17.3697	5.72725	15.4512	macs2_res/H-0-IP_Input_peak_1052
SL4.0ch01	71557707	71559663	1957	71558852	90	93.1436	20.647	90.037	macs2_res/H-0-IP_Input_peak_1053
SL4.0ch01	71562906	71564183	1278	71563386	21	13.4969	6.37278	11.6712	macs2_res/H-0-IP_Input_peak_1054
SL4.0ch01	71573801	71574735	935	71574297	33	24.2564	8.85527	22.1908	macs2_res/H-0-IP_Input_peak_1055
SL4.0ch01	71575496	71576501	1006	71575791	37	27.9333	9.53613	25.7955	macs2_res/H-0-IP_Input_peak_1056
SL4.0ch01	71589025	71589235	211	71589220	12	3.0571	2.3452	1.60935	macs2_res/H-0-IP_Input_peak_1057
SL4.0ch01	71589827	71591478	1652	71590340	43	31.0344	9.37891	28.8364	macs2_res/H-0-IP_Input_peak_1058
SL4.0ch01	71608501	71612637	4137	71611330	102	128.27	31.4829	124.73	macs2_res/H-0-IP_Input_peak_1059
SL4.0ch01	71675263	71677367	2105	71677131	31	23.0425	8.79282	21.0013	macs2_res/H-0-IP_Input_peak_1060
SL4.0ch01	71679387	71681226	1840	71680235	31	19.9932	7.34088	18.0166	macs2_res/H-0-IP_Input_peak_1061
SL4.0ch01	71681916	71687683	5768	71686892	70	61.076	14.2704	58.3965	macs2_res/H-0-IP_Input_peak_1062
SL4.0ch01	71688058	71688233	176	71688223	8	2.82664	2.49935	1.39553	macs2_res/H-0-IP_Input_peak_1063
SL4.0ch01	71699889	71701321	1433	71700846	29	21.1055	8.35342	19.1044	macs2_res/H-0-IP_Input_peak_1064
SL4.0ch01	71718397	71718704	308	71718428	9	3.96925	3.10845	2.46321	macs2_res/H-0-IP_Input_peak_1065
SL4.0ch01	71718884	71719073	190	71718994	14	5.10005	3.19736	3.53755	macs2_res/H-0-IP_Input_peak_1066
SL4.0ch01	71724556	71726887	2332	71726281	88	97.0982	23.18	93.9431	macs2_res/H-0-IP_Input_peak_1067
SL4.0ch01	71735585	71736375	791	71736261	31	23.1593	8.85117	21.117	macs2_res/H-0-IP_Input_peak_1068
SL4.0ch01	71736569	71736875	307	71736690	10	4.03979	3.04259	2.52939	macs2_res/H-0-IP_Input_peak_1069
SL4.0ch01	71798969	71802471	3503	71801382	114	114.825	20.746	111.448	macs2_res/H-0-IP_Input_peak_1070
SL4.0ch01	71833898	71835617	1720	71835036	85	83.1904	18.3315	80.2131	macs2_res/H-0-IP_Input_peak_1071
SL4.0ch01	71837570	71837869	300	71837692	10	4.06749	3.05883	2.55585	macs2_res/H-0-IP_Input_peak_1072
SL4.0ch01	71838140	71838563	424	71838327	14	4.08771	2.706	2.57489	macs2_res/H-0-IP_Input_peak_1073
SL4.0ch01	71849864	71851947	2084	71850941	41	35.427	11.9666	33.1516	macs2_res/H-0-IP_Input_peak_1074
SL4.0ch01	71852234	71852664	431	71852328	18	8.97042	4.60777	7.26888	macs2_res/H-0-IP_Input_peak_1075
SL4.0ch01	71861468	71864810	3343	71863407	81	87.4171	21.6742	84.3839	macs2_res/H-0-IP_Input_peak_1076
SL4.0ch01	71886724	71888555	1832	71887861	50	45.5523	13.8854	43.1053	macs2_res/H-0-IP_Input_peak_1077
SL4.0ch01	71926798	71928232	1435	71927266	44	39.8445	13.1633	37.4927	macs2_res/H-0-IP_Input_peak_1078
SL4.0ch01	71965087	71966120	1034	71965748	19	11.8824	5.94212	10.0986	macs2_res/H-0-IP_Input_peak_1079
SL4.0ch01	71975558	71978135	2578	71976233	98	98.3409	19.8982	95.1701	macs2_res/H-0-IP_Input_peak_1080
SL4.0ch01	71982511	71983596	1086	71983012	36	28.7951	10.2342	26.6402	macs2_res/H-0-IP_Input_peak_1081
SL4.0ch01	71994529	71996586	2058	71995734	61	51.2343	12.9408	48.7004	macs2_res/H-0-IP_Input_peak_1082
SL4.0ch01	72007418	72008631	1214	72008080	26	19.2836	8.20913	17.3223	macs2_res/H-0-IP_Input_peak_1083
SL4.0ch01	72012490	72013255	766	72012643	19	12.1965	6.11319	10.4062	macs2_res/H-0-IP_Input_peak_1084
SL4.0ch01	72038558	72041720	3163	72039644	73	76.3529	19.8109	73.4647	macs2_res/H-0-IP_Input_peak_1085
SL4.0ch01	72042085	72042282	198	72042253	11	3.64289	2.72285	2.15376	macs2_res/H-0-IP_Input_peak_1086
SL4.0ch01	72057677	72060028	2352	72058989	92	96.0114	21.1008	92.8689	macs2_res/H-0-IP_Input_peak_1087
SL4.0ch01	72092903	72094913	2011	72093883	48	41.7829	12.762	39.3974	macs2_res/H-0-IP_Input_peak_1088
SL4.0ch01	72106860	72111167	4308	72107723	164	193.732	31.3731	189.413	macs2_res/H-0-IP_Input_peak_1089
SL4.0ch01	72111524	72112009	486	72111714	20	10.5027	5.03935	8.75638	macs2_res/H-0-IP_Input_peak_1090
SL4.0ch01	72115057	72116982	1926	72115856	60	52.6828	13.8403	50.1259	macs2_res/H-0-IP_Input_peak_1091
SL4.0ch01	72121178	72123374	2197	72121811	56	47.3892	12.7942	44.914	macs2_res/H-0-IP_Input_peak_1092
SL4.0ch01	72135602	72137328	1727	72136142	82	84.8812	20.1287	81.8792	macs2_res/H-0-IP_Input_peak_1093
SL4.0ch01	72137637	72140466	2830	72139350	70	68.1476	17.2185	65.3699	macs2_res/H-0-IP_Input_peak_1094
SL4.0ch01	72149398	72150326	929	72149870	17	10.0588	5.35554	8.32584	macs2_res/H-0-IP_Input_peak_1095
SL4.0ch01	72151855	72152040	186	72151941	10	5.10521	3.68181	3.54256	macs2_res/H-0-IP_Input_peak_1096
SL4.0ch01	72171269	72172654	1386	72172027	55	53.6766	16.0212	51.1044	macs2_res/H-0-IP_Input_peak_1097
SL4.0ch01	72172825	72173108	284	72173072	10	3.73431	2.86494	2.23992	macs2_res/H-0-IP_Input_peak_1098
SL4.0ch01	72205361	72205619	259	72205414	11	5.33964	3.68615	3.76769	macs2_res/H-0-IP_Input_peak_1099
SL4.0ch01	72225870	72226272	403	72225961	14	5.96054	3.63771	4.36291	macs2_res/H-0-IP_Input_peak_1100
SL4.0ch01	72226721	72228363	1643	72227322	58	54.2734	15.209	51.6939	macs2_res/H-0-IP_Input_peak_1101
SL4.0ch01	72234333	72235253	921	72234797	13	4.14514	2.81389	2.62792	macs2_res/H-0-IP_Input_peak_1102
SL4.0ch01	72236318	72237241	924	72236939	43	28.5405	8.36616	26.3905	macs2_res/H-0-IP_Input_peak_1103
SL4.0ch01	72245248	72246682	1435	72245999	33	20.7407	7.24734	18.7489	macs2_res/H-0-IP_Input_peak_1104
SL4.0ch01	72268634	72269860	1227	72269502	45	40.1011	12.947	37.7434	macs2_res/H-0-IP_Input_peak_1105
SL4.0ch01	72273286	72273894	609	72273824	15	7.22345	4.16719	5.57932	macs2_res/H-0-IP_Input_peak_1106
SL4.0ch01	72274106	72274576	471	72274222	20	12.2077	5.90623	10.4163	macs2_res/H-0-IP_Input_peak_1107
SL4.0ch01	72284737	72287114	2378	72285923	86	81.8848	17.4863	78.9229	macs2_res/H-0-IP_Input_peak_1108
SL4.0ch01	72308010	72310776	2767	72309830	73	77.4597	20.3334	74.557	macs2_res/H-0-IP_Input_peak_1109
SL4.0ch01	72334922	72337148	2227	72335586	112	140.546	32.3285	136.866	macs2_res/H-0-IP_Input_peak_1110
SL4.0ch01	72345498	72346078	581	72345852	14	6.92286	4.1545	5.28925	macs2_res/H-0-IP_Input_peak_1111
SL4.0ch01	72346417	72347293	877	72346656	37	30.4467	10.7534	28.2607	macs2_res/H-0-IP_Input_peak_1112
SL4.0ch01	72366169	72367919	1751	72366940	46	40.4112	12.763	38.0498	macs2_res/H-0-IP_Input_peak_1113
SL4.0ch01	72399940	72400723	784	72400507	15	6.51185	3.7958	4.89278	macs2_res/H-0-IP_Input_peak_1114
SL4.0ch01	72411700	72412947	1248	72412395	38	26.9862	8.84871	24.8662	macs2_res/H-0-IP_Input_peak_1115
SL4.0ch01	72416277	72417502	1226	72416467	24	14.1259	6.06285	12.2845	macs2_res/H-0-IP_Input_peak_1116
SL4.0ch01	72426275	72428174	1900	72427048	63	66.3436	19.0965	63.5901	macs2_res/H-0-IP_Input_peak_1117
SL4.0ch01	72463903	72467105	3203	72465372	126	131.951	22.9108	128.369	macs2_res/H-0-IP_Input_peak_1118
SL4.0ch01	72467685	72468360	676	72467875	15	5.34353	3.21587	3.7707	macs2_res/H-0-IP_Input_peak_1119
SL4.0ch01	72477580	72479040	1461	72478478	77	77.8113	18.9161	74.9021	macs2_res/H-0-IP_Input_peak_1120
SL4.0ch01	72490271	72493089	2819	72491699	185	227.668	35.3661	222.962	macs2_res/H-0-IP_Input_peak_1121
SL4.0ch01	72506706	72506888	183	72506801	19	9.78053	4.85028	8.05495	macs2_res/H-0-IP_Input_peak_1122
SL4.0ch01	72521989	72522724	736	72522308	25	17.0778	7.31247	15.1644	macs2_res/H-0-IP_Input_peak_1123
SL4.0ch01	72553125	72554502	1378	72553191	16	8.66775	4.78123	6.97659	macs2_res/H-0-IP_Input_peak_1124
SL4.0ch01	72560616	72560886	271	72560686	10	3.73431	2.86494	2.23992	macs2_res/H-0-IP_Input_peak_1125
SL4.0ch01	72561265	72562712	1448	72561954	52	44.7458	12.8532	42.312	macs2_res/H-0-IP_Input_peak_1126
SL4.0ch01	72571606	72574567	2962	72573379	23	12.4311	5.44536	10.6317	macs2_res/H-0-IP_Input_peak_1127
SL4.0ch01	72588994	72590601	1608	72589164	45	39.9244	12.8601	37.5705	macs2_res/H-0-IP_Input_peak_1128
SL4.0ch01	72591012	72591455	444	72591329	11	4.82718	3.38662	3.27805	macs2_res/H-0-IP_Input_peak_1129
SL4.0ch01	72591644	72591885	242	72591885	11	2.81207	2.28168	1.38202	macs2_res/H-0-IP_Input_peak_1130
SL4.0ch01	72631630	72633413	1784	72632431	18	9.64068	4.94854	7.91947	macs2_res/H-0-IP_Input_peak_1131
SL4.0ch01	72649893	72650882	990	72650156	37	30.9826	11.0229	28.7878	macs2_res/H-0-IP_Input_peak_1132
SL4.0ch01	72652483	72652903	421	72652747	13	5.92409	3.74802	4.32876	macs2_res/H-0-IP_Input_peak_1133
SL4.0ch01	72664523	72666265	1743	72665210	43	37.5797	12.375	35.2646	macs2_res/H-0-IP_Input_peak_1134
SL4.0ch01	72699129	72699383	255	72699310	10	4.59813	3.374	3.06005	macs2_res/H-0-IP_Input_peak_1135
SL4.0ch01	72699697	72700106	410	72700009	12	4.61307	3.15268	3.07269	macs2_res/H-0-IP_Input_peak_1136
SL4.0ch01	72714741	72714990	250	72714979	13	3.30185	2.40253	1.8365	macs2_res/H-0-IP_Input_peak_1137
SL4.0ch01	72715587	72717519	1933	72717002	99	108.632	23.7237	105.332	macs2_res/H-0-IP_Input_peak_1138
SL4.0ch01	72723920	72725315	1396	72724333	40	31.8033	10.5169	29.5923	macs2_res/H-0-IP_Input_peak_1139
SL4.0ch01	72757686	72759695	2010	72758879	60	57.301	15.9016	54.6763	macs2_res/H-0-IP_Input_peak_1140
SL4.0ch01	72762442	72763531	1090	72762750	19	11.7125	5.85037	9.93346	macs2_res/H-0-IP_Input_peak_1141
SL4.0ch01	72774063	72776167	2105	72775090	31	22.1106	8.33438	20.0885	macs2_res/H-0-IP_Input_peak_1142
SL4.0ch01	72787248	72789122	1875	72787946	50	49.1362	15.6661	46.6335	macs2_res/H-0-IP_Input_peak_1143
SL4.0ch01	72790044	72790233	190	72790052	8	3.40622	2.86163	1.93159	macs2_res/H-0-IP_Input_peak_1144
SL4.0ch01	72823182	72824657	1476	72823737	97	84.5572	15.3243	81.5629	macs2_res/H-0-IP_Input_peak_1145
SL4.0ch01	72851674	72852662	989	72852090	32	22.9945	8.50675	20.9541	macs2_res/H-0-IP_Input_peak_1146
SL4.0ch01	72852993	72854619	1627	72853672	32	26.1751	10.1071	24.071	macs2_res/H-0-IP_Input_peak_1147
SL4.0ch01	72889763	72890682	920	72890280	29	21.2717	8.43747	19.2678	macs2_res/H-0-IP_Input_peak_1148
SL4.0ch01	72895724	72897142	1419	72896472	23	12.4311	5.44536	10.6317	macs2_res/H-0-IP_Input_peak_1149
SL4.0ch01	72900068	72901313	1246	72900487	28	16.0445	6.18156	14.1561	macs2_res/H-0-IP_Input_peak_1150
SL4.0ch01	72911424	72912695	1272	72912171	36	28.9331	10.3026	26.7755	macs2_res/H-0-IP_Input_peak_1151
SL4.0ch01	72914962	72915774	813	72915116	21	16.3018	7.92635	14.4074	macs2_res/H-0-IP_Input_peak_1152
SL4.0ch01	72921201	72922370	1170	72921964	24	9.1338	3.90925	7.42909	macs2_res/H-0-IP_Input_peak_1153
SL4.0ch01	72926737	72927603	867	72927082	26	14.2548	5.75072	12.41	macs2_res/H-0-IP_Input_peak_1154
SL4.0ch01	72931683	72932977	1295	72932423	41	31.6967	10.1856	29.4866	macs2_res/H-0-IP_Input_peak_1155
SL4.0ch01	72962063	72963469	1407	72962439	25	16.0064	6.77168	14.1197	macs2_res/H-0-IP_Input_peak_1156
SL4.0ch01	72964251	72964431	181	72964308	9	4.54334	3.46509	3.00776	macs2_res/H-0-IP_Input_peak_1157
SL4.0ch01	72969602	72971769	2168	72970564	109	138.846	33.0587	135.185	macs2_res/H-0-IP_Input_peak_1158
SL4.0ch01	73019457	73020447	991	73019762	16	8.99343	4.95889	7.29134	macs2_res/H-0-IP_Input_peak_1159
SL4.0ch01	73023569	73024657	1089	73024008	25	14.9096	6.2392	13.0516	macs2_res/H-0-IP_Input_peak_1160
SL4.0ch01	73040362	73040796	435	73040426	15	7.98193	4.57748	6.31379	macs2_res/H-0-IP_Input_peak_1161
SL4.0ch01	73040985	73041290	306	73041037	11	4.80703	3.37499	3.2585	macs2_res/H-0-IP_Input_peak_1162
SL4.0ch01	73053204	73054727	1524	73054218	23	19.5723	9.23789	17.607	macs2_res/H-0-IP_Input_peak_1163
SL4.0ch01	73060090	73061837	1748	73061063	64	53.2879	12.9199	50.7223	macs2_res/H-0-IP_Input_peak_1164
SL4.0ch01	73064999	73066683	1685	73065364	31	23.4205	8.98232	21.3734	macs2_res/H-0-IP_Input_peak_1165
SL4.0ch01	73073329	73073896	568	73073715	24	15.3374	6.65867	13.4657	macs2_res/H-0-IP_Input_peak_1166
SL4.0ch01	73092091	73093240	1150	73092920	48	35.1054	9.8486	32.8355	macs2_res/H-0-IP_Input_peak_1167
SL4.0ch01	73096500	73096777	278	73096571	10	4.6064	3.37897	3.06793	macs2_res/H-0-IP_Input_peak_1168
SL4.0ch01	73109927	73110854	928	73110596	23	15.1035	6.76408	13.2375	macs2_res/H-0-IP_Input_peak_1169
SL4.0ch01	73111855	73112135	281	73111997	9	3.6965	2.9417	2.2051	macs2_res/H-0-IP_Input_peak_1170
SL4.0ch01	73113927	73115493	1567	73114939	56	54.4713	16.0312	51.8883	macs2_res/H-0-IP_Input_peak_1171
SL4.0ch01	73119242	73120371	1130	73119477	36	30.8306	11.266	28.6377	macs2_res/H-0-IP_Input_peak_1172
SL4.0ch01	73130002	73131295	1294	73130891	41	33.6559	11.1014	31.411	macs2_res/H-0-IP_Input_peak_1173
SL4.0ch01	73152851	73153653	803	73153272	37	29.5405	10.3056	27.3716	macs2_res/H-0-IP_Input_peak_1174
SL4.0ch01	73165437	73165656	220	73165650	11	4.67197	3.29731	3.1294	macs2_res/H-0-IP_Input_peak_1175
SL4.0ch01	73175239	73175587	349	73175332	12	5.83334	3.83504	4.24068	macs2_res/H-0-IP_Input_peak_1176
SL4.0ch01	73175800	73176017	218	73175897	17	8.3963	4.47401	6.71346	macs2_res/H-0-IP_Input_peak_1177
SL4.0ch01	73183712	73184925	1214	73184556	38	28.34	9.45805	26.1936	macs2_res/H-0-IP_Input_peak_1178
SL4.0ch01	73186537	73189937	3401	73187707	49	36.2057	10.0496	33.9156	macs2_res/H-0-IP_Input_peak_1179
SL4.0ch01	73194112	73195340	1229	73194328	25	16.9357	7.23963	15.03	macs2_res/H-0-IP_Input_peak_1180
SL4.0ch01	73197449	73199324	1876	73198794	39	24.5405	7.6056	22.4698	macs2_res/H-0-IP_Input_peak_1181
SL4.0ch01	73200926	73202095	1170	73201334	37	30.3145	10.6875	28.1309	macs2_res/H-0-IP_Input_peak_1182
SL4.0ch01	73233597	73234310	714	73234211	13	6.33768	3.97799	4.72594	macs2_res/H-0-IP_Input_peak_1183
SL4.0ch01	73234514	73236355	1842	73235098	51	47.8057	14.625	45.3234	macs2_res/H-0-IP_Input_peak_1184
SL4.0ch01	73244249	73246664	2416	73245717	31	23.2773	8.91031	21.2319	macs2_res/H-0-IP_Input_peak_1185
SL4.0ch01	73258733	73259819	1087	73259383	51	41.6715	11.7983	39.2884	macs2_res/H-0-IP_Input_peak_1186
SL4.0ch01	73266493	73270095	3603	73268744	67	66.632	17.6381	63.8752	macs2_res/H-0-IP_Input_peak_1187
SL4.0ch01	73272433	73275309	2877	73273991	77	67.7915	14.8309	65.0177	macs2_res/H-0-IP_Input_peak_1188
SL4.0ch01	73284778	73286749	1972	73285114	46	34.3233	10.0184	32.0661	macs2_res/H-0-IP_Input_peak_1189
SL4.0ch01	73292919	73295039	2121	73293640	75	65.271	14.4506	62.533	macs2_res/H-0-IP_Input_peak_1190
SL4.0ch01	73306065	73307536	1472	73306935	44	34.6185	10.6757	32.3563	macs2_res/H-0-IP_Input_peak_1191
SL4.0ch01	73312716	73313683	968	73312866	19	10.787	5.3612	9.03248	macs2_res/H-0-IP_Input_peak_1192
SL4.0ch01	73324534	73326389	1856	73325512	28	16.9339	6.57981	15.0285	macs2_res/H-0-IP_Input_peak_1193
SL4.0ch01	73332550	73333921	1372	73332825	30	17.8823	6.60787	15.9542	macs2_res/H-0-IP_Input_peak_1194
SL4.0ch01	73349407	73352127	2721	73350965	53	44.0644	12.2521	41.642	macs2_res/H-0-IP_Input_peak_1195
SL4.0ch01	73387653	73390024	2372	73389036	160	197.156	34.3183	192.796	macs2_res/H-0-IP_Input_peak_1196
SL4.0ch01	73418112	73419537	1426	73419232	39	29.4483	9.70056	27.2808	macs2_res/H-0-IP_Input_peak_1197
SL4.0ch01	73462906	73464862	1957	73464112	86	84.563	18.5447	81.5677	macs2_res/H-0-IP_Input_peak_1198
SL4.0ch01	73474025	73475722	1698	73475069	32	23.177	8.59482	21.1332	macs2_res/H-0-IP_Input_peak_1199
SL4.0ch01	73484534	73486124	1591	73485843	55	49.9784	14.2593	47.4637	macs2_res/H-0-IP_Input_peak_1200
SL4.0ch01	73496686	73497873	1188	73497327	53	45.984	13.0958	43.5298	macs2_res/H-0-IP_Input_peak_1201
SL4.0ch01	73508247	73509568	1322	73508786	37	17.7689	5.45742	15.8443	macs2_res/H-0-IP_Input_peak_1202
SL4.0ch01	73514026	73515296	1271	73514704	37	33.6363	12.4042	31.3917	macs2_res/H-0-IP_Input_peak_1203
SL4.0ch01	73531579	73532100	522	73531885	18	8.97042	4.60777	7.26888	macs2_res/H-0-IP_Input_peak_1204
SL4.0ch01	73541006	73542421	1416	73541906	42	34.2531	11.0846	31.9981	macs2_res/H-0-IP_Input_peak_1205
SL4.0ch01	73546676	73547826	1151	73546987	27	13.6439	5.32392	11.8148	macs2_res/H-0-IP_Input_peak_1206
SL4.0ch01	73557365	73559550	2186	73558255	71	71.308	18.2664	68.4843	macs2_res/H-0-IP_Input_peak_1207
SL4.0ch01	73587540	73589954	2415	73588819	93	97.4523	21.3276	94.2919	macs2_res/H-0-IP_Input_peak_1208
SL4.0ch01	73647016	73648656	1641	73647936	22	15.1675	7.03401	13.2995	macs2_res/H-0-IP_Input_peak_1209
SL4.0ch01	73652322	73652639	318	73652517	16	6.41378	3.62367	4.79909	macs2_res/H-0-IP_Input_peak_1210
SL4.0ch01	73656629	73657826	1198	73656891	23	7.28658	3.31174	5.64081	macs2_res/H-0-IP_Input_peak_1211
SL4.0ch01	73660307	73662147	1841	73660918	115	143.677	32.2999	139.96	macs2_res/H-0-IP_Input_peak_1212
SL4.0ch01	73684867	73687721	2855	73685908	72	65.8265	15.5605	63.078	macs2_res/H-0-IP_Input_peak_1213
SL4.0ch01	73695113	73695785	673	73695386	20	8.7623	4.22083	7.0684	macs2_res/H-0-IP_Input_peak_1214
SL4.0ch01	73703708	73705353	1646	73704822	74	70.9226	17.0167	68.1056	macs2_res/H-0-IP_Input_peak_1215
SL4.0ch01	73706209	73708122	1914	73706861	27	13.6439	5.32392	11.8148	macs2_res/H-0-IP_Input_peak_1216
SL4.0ch01	73716412	73717199	788	73716619	25	15.866	6.70229	13.9851	macs2_res/H-0-IP_Input_peak_1217
SL4.0ch01	73720158	73721860	1703	73721065	69	59.8237	14.0694	57.163	macs2_res/H-0-IP_Input_peak_1218
SL4.0ch01	73733097	73735387	2291	73733499	108	137.652	32.9961	134.004	macs2_res/H-0-IP_Input_peak_1219
SL4.0ch01	73736409	73736794	386	73736536	13	5.73842	3.64629	4.14973	macs2_res/H-0-IP_Input_peak_1220
SL4.0ch01	73748530	73750908	2379	73750284	55	48.4842	13.5808	45.9913	macs2_res/H-0-IP_Input_peak_1221
SL4.0ch01	73753330	73753874	545	73753698	25	20.2297	9.00925	18.2478	macs2_res/H-0-IP_Input_peak_1222
SL4.0ch01	73755063	73755405	343	73755171	17	7.10748	3.83683	5.46718	macs2_res/H-0-IP_Input_peak_1223
SL4.0ch01	73761259	73761683	425	73761676	12	3.89442	2.77104	2.39088	macs2_res/H-0-IP_Input_peak_1224
SL4.0ch01	73767006	73768419	1414	73767288	31	19.8152	7.26048	17.8433	macs2_res/H-0-IP_Input_peak_1225
SL4.0ch01	73773481	73775248	1768	73774804	46	41.3469	13.2187	38.969	macs2_res/H-0-IP_Input_peak_1226
SL4.0ch01	73776596	73777886	1291	73776752	28	16.9339	6.57981	15.0285	macs2_res/H-0-IP_Input_peak_1227
SL4.0ch01	73792198	73794467	2270	73793077	50	50.0585	16.142	47.5423	macs2_res/H-0-IP_Input_peak_1228
SL4.0ch01	73869732	73872551	2820	73870782	54	47.2302	13.3383	44.7568	macs2_res/H-0-IP_Input_peak_1229
SL4.0ch01	73872799	73873005	207	73872815	11	4.36979	3.12539	2.84148	macs2_res/H-0-IP_Input_peak_1230
SL4.0ch01	73873685	73873885	201	73873792	15	5.5311	3.30645	3.95023	macs2_res/H-0-IP_Input_peak_1231
SL4.0ch01	73876645	73879447	2803	73878691	114	137.565	29.9517	133.92	macs2_res/H-0-IP_Input_peak_1232
SL4.0ch01	73900926	73901283	358	73901096	21	10.1004	4.68946	8.36584	macs2_res/H-0-IP_Input_peak_1233
SL4.0ch01	73901522	73901740	219	73901569	11	5.10832	3.55009	3.54553	macs2_res/H-0-IP_Input_peak_1234
SL4.0ch01	73909349	73909978	630	73909513	21	13.8913	6.58326	12.0575	macs2_res/H-0-IP_Input_peak_1235
SL4.0ch01	73935159	73936461	1303	73935511	20	9.93475	4.76469	8.20429	macs2_res/H-0-IP_Input_peak_1236
SL4.0ch01	73937600	73939120	1521	73938165	69	73.4602	20.0816	70.6107	macs2_res/H-0-IP_Input_peak_1237
SL4.0ch01	73965307	73967287	1981	73966657	32	24.1406	9.06759	22.0776	macs2_res/H-0-IP_Input_peak_1238
SL4.0ch01	73985291	73986901	1611	73985799	30	22.6524	8.86888	20.6204	macs2_res/H-0-IP_Input_peak_1239
SL4.0ch01	73998751	74000286	1536	73999641	69	49.7094	10.4805	47.1985	macs2_res/H-0-IP_Input_peak_1240
SL4.0ch01	74005448	74006729	1282	74006117	22	12.344	5.58359	10.5474	macs2_res/H-0-IP_Input_peak_1241
SL4.0ch01	74013869	74015394	1526	74014796	31	24.0872	9.32133	22.0248	macs2_res/H-0-IP_Input_peak_1242
SL4.0ch01	74025420	74026719	1300	74025941	38	29.8343	10.1575	27.6593	macs2_res/H-0-IP_Input_peak_1243
SL4.0ch01	74029610	74030851	1242	74029902	63	54.3811	13.642	51.7995	macs2_res/H-0-IP_Input_peak_1244
SL4.0ch01	74043409	74043653	245	74043410	12	3.89442	2.77104	2.39088	macs2_res/H-0-IP_Input_peak_1245
SL4.0ch01	74047902	74050843	2942	74049759	124	169.611	40.174	165.593	macs2_res/H-0-IP_Input_peak_1246
SL4.0ch01	74064647	74065818	1172	74064915	35	25.9429	9.13321	23.8434	macs2_res/H-0-IP_Input_peak_1247
SL4.0ch01	74066811	74067420	610	74067370	12	4.96837	3.347	3.41333	macs2_res/H-0-IP_Input_peak_1248
SL4.0ch01	74068067	74069392	1326	74068304	51	45.5369	13.5386	43.0918	macs2_res/H-0-IP_Input_peak_1249
SL4.0ch01	74076318	74076630	313	74076561	16	8.07649	4.46512	6.40414	macs2_res/H-0-IP_Input_peak_1250
SL4.0ch01	74077227	74079292	2066	74077604	129	136.311	23.452	132.677	macs2_res/H-0-IP_Input_peak_1251
SL4.0ch01	74088472	74088660	189	74088631	10	4.18817	3.12983	2.66963	macs2_res/H-0-IP_Input_peak_1252
SL4.0ch01	74089040	74089682	643	74089102	14	6.90282	4.14349	5.26957	macs2_res/H-0-IP_Input_peak_1253
SL4.0ch01	74093974	74095768	1795	74094773	31	17.9112	6.43174	15.9806	macs2_res/H-0-IP_Input_peak_1254
SL4.0ch01	74099061	74100218	1158	74099714	31	19.8152	7.26048	17.8433	macs2_res/H-0-IP_Input_peak_1255
SL4.0ch01	74124109	74126416	2308	74125368	62	51.2354	12.6625	48.7006	macs2_res/H-0-IP_Input_peak_1256
SL4.0ch01	74133561	74134226	666	74133661	20	12.2077	5.90623	10.4163	macs2_res/H-0-IP_Input_peak_1257
SL4.0ch01	74140161	74141642	1482	74140647	31	22.1106	8.33438	20.0885	macs2_res/H-0-IP_Input_peak_1258
SL4.0ch01	74146834	74148709	1876	74147502	40	33.6677	11.4163	31.4224	macs2_res/H-0-IP_Input_peak_1259
SL4.0ch01	74164614	74166701	2088	74165211	90	87.2953	18.2903	84.2652	macs2_res/H-0-IP_Input_peak_1260
SL4.0ch01	74181038	74181923	886	74181257	27	14.8648	5.84424	13.0077	macs2_res/H-0-IP_Input_peak_1261
SL4.0ch01	74192656	74193479	824	74193179	28	21.6486	8.90819	19.6394	macs2_res/H-0-IP_Input_peak_1262
SL4.0ch01	74203883	74205719	1837	74204864	30	22.9671	9.03004	20.9288	macs2_res/H-0-IP_Input_peak_1263
SL4.0ch01	74214423	74216622	2200	74214992	97	114.029	27.0349	110.661	macs2_res/H-0-IP_Input_peak_1264
SL4.0ch01	74222882	74223264	383	74223186	12	5.81453	3.82421	4.22261	macs2_res/H-0-IP_Input_peak_1265
SL4.0ch01	74223553	74223913	361	74223844	13	3.55828	2.5256	2.07575	macs2_res/H-0-IP_Input_peak_1266
SL4.0ch01	74246487	74246988	502	74246911	13	5.27234	3.3952	3.7029	macs2_res/H-0-IP_Input_peak_1267
SL4.0ch01	74247345	74248933	1589	74247958	54	49.0707	14.1779	46.5692	macs2_res/H-0-IP_Input_peak_1268
SL4.0ch01	74262105	74262554	450	74262453	10	3.73431	2.86494	2.23992	macs2_res/H-0-IP_Input_peak_1269
SL4.0ch01	74262832	74263640	809	74263068	16	8.00531	4.42764	6.33493	macs2_res/H-0-IP_Input_peak_1270
SL4.0ch01	74266022	74269425	3404	74269087	53	50.4482	15.1875	47.9257	macs2_res/H-0-IP_Input_peak_1271
SL4.0ch01	74288241	74288441	201	74288426	10	3.32391	2.63057	1.85653	macs2_res/H-0-IP_Input_peak_1272
SL4.0ch01	74288708	74290453	1746	74289349	60	54.8623	14.7914	52.2741	macs2_res/H-0-IP_Input_peak_1273
SL4.0ch01	74316283	74317300	1018	74316667	29	22.0278	8.8251	20.0077	macs2_res/H-0-IP_Input_peak_1274
SL4.0ch01	74340839	74342124	1286	74341487	52	35.451	9.0953	33.174	macs2_res/H-0-IP_Input_peak_1275
SL4.0ch01	74351215	74354631	3417	74354011	105	123.237	27.6076	119.757	macs2_res/H-0-IP_Input_peak_1276
SL4.0ch01	74372678	74374906	2229	74373931	81	77.751	17.4789	74.8438	macs2_res/H-0-IP_Input_peak_1277
SL4.0ch01	74378613	74379620	1008	74379097	27	17.9819	7.29258	16.0482	macs2_res/H-0-IP_Input_peak_1278
SL4.0ch01	74385956	74388857	2902	74387704	84	85.6724	19.7162	82.6629	macs2_res/H-0-IP_Input_peak_1279
SL4.0ch01	74400021	74401719	1699	74400491	52	46.882	13.8335	44.4145	macs2_res/H-0-IP_Input_peak_1280
SL4.0ch01	74424407	74426400	1994	74425401	30	18.8409	7.03359	16.8904	macs2_res/H-0-IP_Input_peak_1281
SL4.0ch01	74431929	74432107	179	74431957	12	5.4821	3.63438	3.90509	macs2_res/H-0-IP_Input_peak_1282
SL4.0ch01	74440697	74441543	847	74441193	12	4.96089	3.34287	3.40608	macs2_res/H-0-IP_Input_peak_1283
SL4.0ch01	74441876	74442683	808	74442286	59	54.226	14.8425	51.647	macs2_res/H-0-IP_Input_peak_1284
SL4.0ch01	74453488	74454568	1081	74454036	28	20.2559	8.18433	18.2734	macs2_res/H-0-IP_Input_peak_1285
SL4.0ch01	74456133	74457943	1811	74457042	33	21.8032	7.71426	19.7876	macs2_res/H-0-IP_Input_peak_1286
SL4.0ch01	74474462	74476162	1701	74475332	50	45.2156	13.724	42.7756	macs2_res/H-0-IP_Input_peak_1287
SL4.0ch01	74487310	74488044	735	74487390	18	10.0074	5.13941	8.27584	macs2_res/H-0-IP_Input_peak_1288
SL4.0ch01	74513198	74513631	434	74513508	16	8.81926	4.86358	7.12289	macs2_res/H-0-IP_Input_peak_1289
SL4.0ch01	74513840	74514097	258	74513889	18	9.19856	4.72257	7.49075	macs2_res/H-0-IP_Input_peak_1290
SL4.0ch01	74552079	74553311	1233	74552947	34	28.6027	10.7513	26.4522	macs2_res/H-0-IP_Input_peak_1291
SL4.0ch01	74556393	74557798	1406	74557102	31	27.0355	10.8891	24.9145	macs2_res/H-0-IP_Input_peak_1292
SL4.0ch01	74590954	74591792	839	74591738	17	10.4174	5.55378	8.67434	macs2_res/H-0-IP_Input_peak_1293
SL4.0ch01	74615862	74616317	456	74616142	22	13.7657	6.29494	11.9344	macs2_res/H-0-IP_Input_peak_1294
SL4.0ch01	74637553	74638184	632	74637980	27	18.868	7.73451	16.9166	macs2_res/H-0-IP_Input_peak_1295
SL4.0ch01	74648814	74648995	182	74648855	11	3.0611	2.4119	1.61208	macs2_res/H-0-IP_Input_peak_1296
SL4.0ch01	74649367	74651038	1672	74650187	61	59.5722	16.5984	56.9153	macs2_res/H-0-IP_Input_peak_1297
SL4.0ch01	74655480	74656238	759	74656069	25	17.8909	7.73578	15.9626	macs2_res/H-0-IP_Input_peak_1298
SL4.0ch01	74675041	74675780	740	74675632	21	11.8254	5.51428	10.0434	macs2_res/H-0-IP_Input_peak_1299
SL4.0ch01	74685197	74688018	2822	74685913	48	44.7788	14.2137	42.3445	macs2_res/H-0-IP_Input_peak_1300
SL4.0ch01	74697948	74698582	635	74698317	18	9.31095	4.77958	7.6008	macs2_res/H-0-IP_Input_peak_1301
SL4.0ch01	74706720	74708887	2168	74707655	73	60.8205	13.3496	58.1446	macs2_res/H-0-IP_Input_peak_1302
SL4.0ch01	74714196	74715578	1383	74714789	35	27.9947	10.1324	25.8555	macs2_res/H-0-IP_Input_peak_1303
SL4.0ch01	74728281	74729915	1635	74728775	31	24.0112	9.28241	21.9514	macs2_res/H-0-IP_Input_peak_1304
SL4.0ch01	74736859	74738215	1357	74737677	28	15.2298	5.82876	13.3601	macs2_res/H-0-IP_Input_peak_1305
SL4.0ch01	74752425	74755199	2775	74753280	34	21.719	7.4605	19.7065	macs2_res/H-0-IP_Input_peak_1306
SL4.0ch01	74766384	74767773	1390	74767187	63	72.9016	22.5135	70.0568	macs2_res/H-0-IP_Input_peak_1307
SL4.0ch01	74774126	74774446	321	74774347	17	6.64358	3.61785	5.0207	macs2_res/H-0-IP_Input_peak_1308
SL4.0ch01	74788840	74790904	2065	74789444	51	48.7365	15.0839	46.2407	macs2_res/H-0-IP_Input_peak_1309
SL4.0ch01	74797951	74799289	1339	74798223	62	53.1417	13.4289	50.5777	macs2_res/H-0-IP_Input_peak_1310
SL4.0ch01	74819544	74820667	1124	74820336	35	26.2517	9.28009	24.1466	macs2_res/H-0-IP_Input_peak_1311
SL4.0ch01	74823348	74825847	2500	74824373	101	102.556	20.5012	99.3325	macs2_res/H-0-IP_Input_peak_1312
SL4.0ch01	74826181	74826801	621	74826392	24	11.2299	4.7535	9.46493	macs2_res/H-0-IP_Input_peak_1313
SL4.0ch01	74832849	74833728	880	74833529	33	19.7658	6.83372	17.797	macs2_res/H-0-IP_Input_peak_1314
SL4.0ch01	74833921	74834245	325	74834223	13	5.27234	3.3952	3.7029	macs2_res/H-0-IP_Input_peak_1315
SL4.0ch01	74836205	74837804	1600	74836816	45	36.3139	11.1556	34.0217	macs2_res/H-0-IP_Input_peak_1316
SL4.0ch01	74850350	74851628	1279	74850801	24	16.0686	7.03123	14.179	macs2_res/H-0-IP_Input_peak_1317
SL4.0ch01	74854829	74856254	1426	74855182	50	49.1362	15.6661	46.6335	macs2_res/H-0-IP_Input_peak_1318
SL4.0ch01	74861806	74863344	1539	74862620	38	31.1325	10.7874	28.9334	macs2_res/H-0-IP_Input_peak_1319
SL4.0ch01	74863518	74863844	327	74863607	11	3.5357	2.66482	2.0545	macs2_res/H-0-IP_Input_peak_1320
SL4.0ch01	74867675	74869303	1629	74868392	33	27.5291	10.506	25.3991	macs2_res/H-0-IP_Input_peak_1321
SL4.0ch01	74870659	74871613	955	74870991	27	20.5382	8.60101	18.5518	macs2_res/H-0-IP_Input_peak_1322
SL4.0ch01	74902879	74905313	2435	74903765	106	120.506	25.949	117.057	macs2_res/H-0-IP_Input_peak_1323
SL4.0ch01	74905683	74905923	241	74905701	13	3.83828	2.66196	2.33864	macs2_res/H-0-IP_Input_peak_1324
SL4.0ch01	74918419	74918593	175	74918479	14	6.04944	3.6844	4.44839	macs2_res/H-0-IP_Input_peak_1325
SL4.0ch01	74919364	74921266	1903	74920331	85	89.1861	20.8562	86.1293	macs2_res/H-0-IP_Input_peak_1326
SL4.0ch01	74924393	74931248	6856	74925473	66	56.3837	13.5765	53.7726	macs2_res/H-0-IP_Input_peak_1327
SL4.0ch01	74933045	74934861	1817	74934480	31	16.127	5.70732	14.2361	macs2_res/H-0-IP_Input_peak_1328
SL4.0ch01	74935299	74935756	458	74935558	17	4.8315	2.81466	3.28189	macs2_res/H-0-IP_Input_peak_1329
SL4.0ch01	74936564	74938008	1445	74937210	25	15.0484	6.30537	13.1857	macs2_res/H-0-IP_Input_peak_1330
SL4.0ch01	74938292	74938863	572	74938430	22	9.17597	4.1492	7.46888	macs2_res/H-0-IP_Input_peak_1331
SL4.0ch01	74941839	74942842	1004	74942218	30	18.8419	7.03404	16.8913	macs2_res/H-0-IP_Input_peak_1332
SL4.0ch01	74943020	74943747	728	74943442	20	11.3638	5.46943	9.5937	macs2_res/H-0-IP_Input_peak_1333
SL4.0ch01	74944035	74944251	217	74944144	10	4.2689	3.17756	2.74626	macs2_res/H-0-IP_Input_peak_1334
SL4.0ch01	74947725	74948163	439	74947994	15	6.68368	3.88424	5.05815	macs2_res/H-0-IP_Input_peak_1335
SL4.0ch01	74948401	74948646	246	74948486	19	9.14186	4.53809	7.43559	macs2_res/H-0-IP_Input_peak_1336
SL4.0ch01	74960278	74960474	197	74960412	12	4.35791	3.01543	2.83186	macs2_res/H-0-IP_Input_peak_1337
SL4.0ch01	74963067	74963710	644	74963370	15	7.57618	4.3562	5.9207	macs2_res/H-0-IP_Input_peak_1338
SL4.0ch01	74964899	74965518	620	74965334	13	5.83754	3.70048	4.24453	macs2_res/H-0-IP_Input_peak_1339
SL4.0ch01	74965826	74966390	565	74965964	14	5.10005	3.19736	3.53755	macs2_res/H-0-IP_Input_peak_1340
SL4.0ch01	74968875	74969779	905	74969289	45	38.0975	11.9807	35.7745	macs2_res/H-0-IP_Input_peak_1341
SL4.0ch01	74985075	74985994	920	74985621	16	8.00531	4.42764	6.33493	macs2_res/H-0-IP_Input_peak_1342
SL4.0ch01	74996665	74998040	1376	74997127	26	19.8888	8.53282	17.915	macs2_res/H-0-IP_Input_peak_1343
SL4.0ch01	75002541	75004932	2392	75003181	73	78.0288	20.6051	75.1172	macs2_res/H-0-IP_Input_peak_1344
SL4.0ch01	75005867	75006067	201	75005931	12	4.90159	3.3102	3.3483	macs2_res/H-0-IP_Input_peak_1345
SL4.0ch01	75014350	75015845	1496	75015343	50	39.0838	10.9746	36.7441	macs2_res/H-0-IP_Input_peak_1346
SL4.0ch01	75024713	75025947	1235	75025470	69	61.9552	14.921	59.2617	macs2_res/H-0-IP_Input_peak_1347
SL4.0ch01	75058481	75060460	1980	75059857	38	28.34	9.45805	26.1936	macs2_res/H-0-IP_Input_peak_1348
SL4.0ch01	75070320	75072047	1728	75070987	24	16.8675	7.44889	14.9642	macs2_res/H-0-IP_Input_peak_1349
SL4.0ch01	75077284	75077487	204	75077365	9	3.48294	2.81249	2.0041	macs2_res/H-0-IP_Input_peak_1350
SL4.0ch01	75088344	75090170	1827	75089336	68	71.2104	19.4062	68.3879	macs2_res/H-0-IP_Input_peak_1351
SL4.0ch01	75093522	75094590	1069	75094347	16	9.94098	5.48906	8.21037	macs2_res/H-0-IP_Input_peak_1352
SL4.0ch01	75110573	75110864	292	75110708	11	4.80703	3.37499	3.2585	macs2_res/H-0-IP_Input_peak_1353
SL4.0ch01	75111155	75113018	1864	75111715	75	78.138	19.8367	75.224	macs2_res/H-0-IP_Input_peak_1354
SL4.0ch01	75126631	75128030	1400	75127602	31	22.4751	8.51222	20.4476	macs2_res/H-0-IP_Input_peak_1355
SL4.0ch01	75130335	75132559	2225	75131252	53	45.3444	12.8108	42.9008	macs2_res/H-0-IP_Input_peak_1356
SL4.0ch01	75141466	75144664	3199	75142977	147	181.083	33.5819	176.921	macs2_res/H-0-IP_Input_peak_1357
SL4.0ch01	75152165	75153306	1142	75152973	40	29.1381	9.30249	26.9771	macs2_res/H-0-IP_Input_peak_1358
SL4.0ch01	75159764	75161306	1543	75160457	42	31.2364	9.71458	29.0361	macs2_res/H-0-IP_Input_peak_1359
SL4.0ch01	75172394	75173533	1140	75172687	35	15.5597	4.96761	13.6843	macs2_res/H-0-IP_Input_peak_1360
SL4.0ch01	75202205	75206948	4744	75203958	173	231.09	42.1975	226.341	macs2_res/H-0-IP_Input_peak_1361
SL4.0ch01	75230365	75232298	1934	75231661	37	28.2305	9.67595	26.0872	macs2_res/H-0-IP_Input_peak_1362
SL4.0ch01	75234906	75236470	1565	75235460	46	30.4465	8.47881	28.2605	macs2_res/H-0-IP_Input_peak_1363
SL4.0ch01	75241636	75243003	1368	75242397	35	27.2494	9.76318	25.1245	macs2_res/H-0-IP_Input_peak_1364
SL4.0ch01	75253076	75253603	528	75253483	15	7.14291	4.12448	5.50176	macs2_res/H-0-IP_Input_peak_1365
SL4.0ch01	75254194	75254796	603	75254570	24	15.0427	6.51123	13.1815	macs2_res/H-0-IP_Input_peak_1366
SL4.0ch01	75272283	75272472	190	75272314	11	3.98469	2.91017	2.47631	macs2_res/H-0-IP_Input_peak_1367
SL4.0ch01	75273259	75275378	2120	75274153	41	34.4088	11.465	32.1507	macs2_res/H-0-IP_Input_peak_1368
SL4.0ch01	75295727	75297687	1961	75296598	69	67.5094	17.2958	64.7384	macs2_res/H-0-IP_Input_peak_1369
SL4.0ch01	75305897	75307965	2069	75306998	21	10.4128	4.83399	8.66976	macs2_res/H-0-IP_Input_peak_1370
SL4.0ch01	75324949	75326641	1693	75325877	73	80.6699	21.8922	77.7231	macs2_res/H-0-IP_Input_peak_1371
SL4.0ch01	75361265	75361968	704	75361381	16	9.60724	5.30017	7.88788	macs2_res/H-0-IP_Input_peak_1372
SL4.0ch01	75366366	75366584	219	75366406	12	4.61307	3.15268	3.07269	macs2_res/H-0-IP_Input_peak_1373
SL4.0ch01	75366772	75367883	1112	75367126	29	21.2717	8.43747	19.2678	macs2_res/H-0-IP_Input_peak_1374
SL4.0ch01	75376511	75378983	2473	75377228	87	96.4059	23.2897	93.2604	macs2_res/H-0-IP_Input_peak_1375
SL4.0ch01	75401391	75402144	754	75401611	14	6.8137	4.09464	5.18476	macs2_res/H-0-IP_Input_peak_1376
SL4.0ch01	75406326	75407395	1070	75406916	16	8.13011	4.49344	6.45628	macs2_res/H-0-IP_Input_peak_1377
SL4.0ch01	75442444	75442976	533	75442854	19	13.0558	6.59047	11.2433	macs2_res/H-0-IP_Input_peak_1378
SL4.0ch01	75444015	75444939	925	75444095	26	20.3554	8.78598	18.3718	macs2_res/H-0-IP_Input_peak_1379
SL4.0ch01	75445146	75446028	883	75445303	18	7.32844	3.81884	5.68128	macs2_res/H-0-IP_Input_peak_1380
SL4.0ch01	75457474	75457850	377	75457563	20	9.93475	4.76469	8.20429	macs2_res/H-0-IP_Input_peak_1381
SL4.0ch01	75463889	75464319	431	75463987	15	6.67592	3.88023	5.05073	macs2_res/H-0-IP_Input_peak_1382
SL4.0ch01	75478600	75480840	2241	75479978	52	42.8639	12.0252	40.4613	macs2_res/H-0-IP_Input_peak_1383
SL4.0ch01	75485716	75486621	906	75486293	58	52.2917	14.3083	49.7407	macs2_res/H-0-IP_Input_peak_1384
SL4.0ch01	75487179	75487454	276	75487392	11	3.0611	2.4119	1.61208	macs2_res/H-0-IP_Input_peak_1385
SL4.0ch01	75488942	75490152	1211	75489360	24	16.4932	7.25188	14.5956	macs2_res/H-0-IP_Input_peak_1386
SL4.0ch01	75496565	75496922	358	75496693	15	7.22345	4.16719	5.57932	macs2_res/H-0-IP_Input_peak_1387
SL4.0ch01	75497158	75498814	1657	75497832	85	83.1904	18.3315	80.2131	macs2_res/H-0-IP_Input_peak_1388
SL4.0ch01	75508181	75509623	1443	75509178	42	31.3317	9.75627	29.1289	macs2_res/H-0-IP_Input_peak_1389
SL4.0ch01	75513737	75516043	2307	75515249	31	21.9764	8.26943	19.9571	macs2_res/H-0-IP_Input_peak_1390
SL4.0ch01	75519522	75520465	944	75519574	18	7.81732	4.0468	6.15431	macs2_res/H-0-IP_Input_peak_1391
SL4.0ch01	75520996	75522122	1127	75521686	30	21.7352	8.40719	19.7219	macs2_res/H-0-IP_Input_peak_1392
SL4.0ch01	75524173	75524364	192	75524232	13	6.75324	4.21355	5.12604	macs2_res/H-0-IP_Input_peak_1393
SL4.0ch01	75524561	75526049	1489	75525415	33	25.6926	9.56247	23.5983	macs2_res/H-0-IP_Input_peak_1394
SL4.0ch01	75534273	75536709	2437	75535304	96	111.494	26.3064	108.159	macs2_res/H-0-IP_Input_peak_1395
SL4.0ch01	75549582	75552106	2525	75550475	94	112.139	27.5571	108.796	macs2_res/H-0-IP_Input_peak_1396
SL4.0ch01	75578038	75579847	1810	75578905	36	29.1414	10.4062	26.9795	macs2_res/H-0-IP_Input_peak_1397
SL4.0ch01	75584841	75586783	1943	75586026	77	74.9855	17.6974	72.1155	macs2_res/H-0-IP_Input_peak_1398
SL4.0ch01	75592274	75593495	1222	75592856	69	66.7908	16.976	64.0304	macs2_res/H-0-IP_Input_peak_1399
SL4.0ch01	75610923	75612175	1253	75611150	53	35.2808	8.83633	33.0066	macs2_res/H-0-IP_Input_peak_1400
SL4.0ch01	75619026	75622061	3036	75620378	77	77.8113	18.9161	74.9021	macs2_res/H-0-IP_Input_peak_1401
SL4.0ch01	75630034	75632230	2197	75631313	89	83.68	17.2317	80.6943	macs2_res/H-0-IP_Input_peak_1402
SL4.0ch01	75632491	75632741	251	75632733	11	4.36979	3.12539	2.84148	macs2_res/H-0-IP_Input_peak_1403
SL4.0ch01	75654855	75656699	1845	75656056	40	29.6077	9.51019	27.4376	macs2_res/H-0-IP_Input_peak_1404
SL4.0ch01	75661180	75661522	343	75661225	13	5.83754	3.70048	4.24453	macs2_res/H-0-IP_Input_peak_1405
SL4.0ch01	75661709	75663411	1703	75662707	84	79.209	17.0843	76.2822	macs2_res/H-0-IP_Input_peak_1406
SL4.0ch01	75669631	75672493	2863	75670646	102	139.316	37.2385	135.649	macs2_res/H-0-IP_Input_peak_1407
SL4.0ch01	75677002	75679088	2087	75677542	60	60.3999	17.3801	57.7289	macs2_res/H-0-IP_Input_peak_1408
SL4.0ch01	75685508	75686949	1442	75686134	33	20.7407	7.24734	18.7489	macs2_res/H-0-IP_Input_peak_1409
SL4.0ch01	75699187	75701355	2169	75700464	95	106.078	24.2666	102.812	macs2_res/H-0-IP_Input_peak_1410
SL4.0ch01	75719611	75721247	1637	75720866	78	79.2145	19.1586	76.2863	macs2_res/H-0-IP_Input_peak_1411
SL4.0ch01	75721717	75721947	231	75721805	13	6.46514	4.04978	4.84896	macs2_res/H-0-IP_Input_peak_1412
SL4.0ch01	75725369	75727133	1765	75726111	96	113.555	27.2812	110.195	macs2_res/H-0-IP_Input_peak_1413
SL4.0ch01	75749106	75750366	1261	75749974	53	46.1851	13.1861	43.729	macs2_res/H-0-IP_Input_peak_1414
SL4.0ch01	75750731	75751028	298	75750784	13	5.27234	3.3952	3.7029	macs2_res/H-0-IP_Input_peak_1415
SL4.0ch01	75754765	75756437	1673	75755919	81	87.1217	21.5376	84.094	macs2_res/H-0-IP_Input_peak_1416
SL4.0ch01	75761835	75763308	1474	75762697	45	37.6191	11.7561	35.3038	macs2_res/H-0-IP_Input_peak_1417
SL4.0ch01	75763682	75764616	935	75764398	27	16.3103	6.49477	14.4156	macs2_res/H-0-IP_Input_peak_1418
SL4.0ch01	75767348	75768308	961	75768043	23	14.9289	6.67381	13.0706	macs2_res/H-0-IP_Input_peak_1419
SL4.0ch01	75778018	75778504	487	75778382	20	13.311	6.49866	11.4892	macs2_res/H-0-IP_Input_peak_1420
SL4.0ch01	75782199	75784483	2285	75783364	54	41.8327	11.0546	39.446	macs2_res/H-0-IP_Input_peak_1421
SL4.0ch01	75793699	75796037	2339	75794577	137	164.834	31.3108	160.869	macs2_res/H-0-IP_Input_peak_1422
SL4.0ch01	75796793	75796974	182	75796875	8	3.09541	2.66635	1.6421	macs2_res/H-0-IP_Input_peak_1423
SL4.0ch01	75811819	75812812	994	75812463	22	15.1603	7.03017	13.2924	macs2_res/H-0-IP_Input_peak_1424
SL4.0ch01	75815671	75818679	3009	75817828	56	59.0073	18.3193	56.3578	macs2_res/H-0-IP_Input_peak_1425
SL4.0ch01	75834204	75836497	2294	75835429	64	60.1371	15.7797	57.4699	macs2_res/H-0-IP_Input_peak_1426
SL4.0ch01	75837554	75839747	2194	75839016	43	35.2011	11.2312	32.9276	macs2_res/H-0-IP_Input_peak_1427
SL4.0ch01	75840106	75841032	927	75840484	18	7.82406	4.04998	6.15999	macs2_res/H-0-IP_Input_peak_1428
SL4.0ch01	75858576	75859703	1128	75859440	31	22.2123	8.38379	20.1886	macs2_res/H-0-IP_Input_peak_1429
SL4.0ch01	75864071	75864817	747	75864665	17	10.0171	5.3327	8.28542	macs2_res/H-0-IP_Input_peak_1430
SL4.0ch01	75890564	75891129	566	75890793	24	16.0686	7.03123	14.179	macs2_res/H-0-IP_Input_peak_1431
SL4.0ch01	75924577	75925965	1389	75925004	53	42.3082	11.5105	39.9139	macs2_res/H-0-IP_Input_peak_1432
SL4.0ch01	75931887	75933973	2087	75933345	83	71.1611	14.4152	68.3397	macs2_res/H-0-IP_Input_peak_1433
SL4.0ch01	75949578	75949916	339	75949795	15	7.22345	4.16719	5.57932	macs2_res/H-0-IP_Input_peak_1434
SL4.0ch01	75950203	75950743	541	75950380	11	4.36979	3.12539	2.84148	macs2_res/H-0-IP_Input_peak_1435
SL4.0ch01	75966055	75966740	686	75966554	14	6.4673	3.90674	4.84958	macs2_res/H-0-IP_Input_peak_1436
SL4.0ch01	76030786	76031011	226	76030947	9	3.43636	2.78447	1.96046	macs2_res/H-0-IP_Input_peak_1437
SL4.0ch01	76033743	76034671	929	76034402	17	10.8776	5.81194	9.12133	macs2_res/H-0-IP_Input_peak_1438
SL4.0ch01	76038966	76040142	1177	76039300	29	20.4614	8.03146	18.476	macs2_res/H-0-IP_Input_peak_1439
SL4.0ch01	76046002	76047272	1271	76046512	29	18.2134	6.95868	16.275	macs2_res/H-0-IP_Input_peak_1440
SL4.0ch01	76052007	76054051	2045	76053154	76	81.3139	20.9096	78.36	macs2_res/H-0-IP_Input_peak_1441
SL4.0ch01	76061261	76062983	1723	76061564	41	34.9098	11.7104	32.6425	macs2_res/H-0-IP_Input_peak_1442
SL4.0ch01	76094282	76095031	750	76094535	19	10.0821	5.00095	8.34891	macs2_res/H-0-IP_Input_peak_1443
SL4.0ch01	76108048	76108322	275	76108151	13	7.2125	4.47876	5.56994	macs2_res/H-0-IP_Input_peak_1444
SL4.0ch01	76108601	76109493	893	76108812	27	17.9819	7.29258	16.0482	macs2_res/H-0-IP_Input_peak_1445
SL4.0ch01	76135353	76136670	1318	76136405	49	47.6331	15.283	45.1551	macs2_res/H-0-IP_Input_peak_1446
SL4.0ch01	76148478	76151175	2698	76149507	39	30.9839	10.418	28.7878	macs2_res/H-0-IP_Input_peak_1447
SL4.0ch01	76152783	76153331	549	76153239	14	5.50768	3.40335	3.92888	macs2_res/H-0-IP_Input_peak_1448
SL4.0ch01	76153563	76154195	633	76154015	31	17.0715	6.08448	15.159	macs2_res/H-0-IP_Input_peak_1449
SL4.0ch01	76171106	76171311	206	76171137	16	7.81627	4.32872	6.15339	macs2_res/H-0-IP_Input_peak_1450
SL4.0ch01	76171536	76174438	2903	76173267	157	178.365	28.5032	174.236	macs2_res/H-0-IP_Input_peak_1451
SL4.0ch01	76188584	76190115	1532	76189582	37	29.3497	10.2126	27.1849	macs2_res/H-0-IP_Input_peak_1452
SL4.0ch01	76192318	76193779	1462	76192872	44	32.1212	9.59207	29.9048	macs2_res/H-0-IP_Input_peak_1453
SL4.0ch01	76263872	76265620	1749	76264981	86	94.2166	22.7078	91.0975	macs2_res/H-0-IP_Input_peak_1454
SL4.0ch01	76317879	76318937	1059	76318648	18	10.2407	5.26237	8.50328	macs2_res/H-0-IP_Input_peak_1455
SL4.0ch01	76319114	76319355	242	76319142	15	5.74418	3.41051	4.15417	macs2_res/H-0-IP_Input_peak_1456
SL4.0ch01	76319861	76320175	315	76320121	10	4.00553	3.02253	2.49597	macs2_res/H-0-IP_Input_peak_1457
SL4.0ch01	76320542	76321762	1221	76321143	22	12.479	5.64941	10.6789	macs2_res/H-0-IP_Input_peak_1458
SL4.0ch01	76325473	76326172	700	76325999	14	5.10005	3.19736	3.53755	macs2_res/H-0-IP_Input_peak_1459
SL4.0ch01	76342826	76343695	870	76343030	42	27.5254	8.17602	25.3954	macs2_res/H-0-IP_Input_peak_1460
SL4.0ch01	76344034	76344242	209	76344164	15	6.26558	3.67044	4.65569	macs2_res/H-0-IP_Input_peak_1461
SL4.0ch01	76357908	76360084	2177	76358945	62	59.9563	16.4083	57.2928	macs2_res/H-0-IP_Input_peak_1462
SL4.0ch01	76365278	76367402	2125	76366860	50	42.2902	12.3666	39.8984	macs2_res/H-0-IP_Input_peak_1463
SL4.0ch01	76367783	76369286	1504	76368731	46	37.3719	11.3439	35.0615	macs2_res/H-0-IP_Input_peak_1464
SL4.0ch01	76375316	76375497	182	76375401	14	6.89283	4.138	5.25971	macs2_res/H-0-IP_Input_peak_1465
SL4.0ch01	76375683	76376795	1113	76376099	75	69.7509	16.1999	66.9488	macs2_res/H-0-IP_Input_peak_1466
SL4.0ch01	76390196	76390856	661	76390724	28	20.498	8.3081	18.5119	macs2_res/H-0-IP_Input_peak_1467
SL4.0ch01	76402001	76404175	2175	76403642	84	87.746	20.6137	84.7074	macs2_res/H-0-IP_Input_peak_1468
SL4.0ch01	76404366	76405747	1382	76404838	56	55.3569	16.4655	52.7611	macs2_res/H-0-IP_Input_peak_1469
SL4.0ch01	76408363	76410308	1946	76409448	66	65.0216	17.2713	62.2863	macs2_res/H-0-IP_Input_peak_1470
SL4.0ch01	76410492	76410695	204	76410562	12	5.03859	3.38584	3.47924	macs2_res/H-0-IP_Input_peak_1471
SL4.0ch01	76414818	76415781	964	76415262	35	20.7113	6.84504	18.722	macs2_res/H-0-IP_Input_peak_1472
SL4.0ch01	76433548	76434319	772	76433938	13	6.26543	3.93749	4.65568	macs2_res/H-0-IP_Input_peak_1473
SL4.0ch01	76434499	76434688	190	76434635	10	3.38942	2.66765	1.91566	macs2_res/H-0-IP_Input_peak_1474
SL4.0ch01	76443061	76443413	353	76443219	17	9.48806	5.04576	7.77275	macs2_res/H-0-IP_Input_peak_1475
SL4.0ch01	76465250	76466773	1524	76465961	38	22.5933	7.03561	20.5637	macs2_res/H-0-IP_Input_peak_1476
SL4.0ch01	76504141	76505255	1115	76504907	27	16.9415	6.79039	15.0343	macs2_res/H-0-IP_Input_peak_1477
SL4.0ch01	76514368	76514597	230	76514576	11	3.98469	2.91017	2.47631	macs2_res/H-0-IP_Input_peak_1478
SL4.0ch01	76536709	76537128	420	76536753	14	7.70846	4.59414	6.04864	macs2_res/H-0-IP_Input_peak_1479
SL4.0ch01	76537547	76538102	556	76537852	15	8.52339	4.8789	6.83747	macs2_res/H-0-IP_Input_peak_1480
SL4.0ch01	76553353	76556555	3203	76554315	89	88.7102	19.1841	85.6605	macs2_res/H-0-IP_Input_peak_1481
SL4.0ch01	76565056	76567543	2488	76566576	89	91.5614	20.3549	88.4753	macs2_res/H-0-IP_Input_peak_1482
SL4.0ch01	76577771	76578666	896	76578336	26	17.161	7.11857	15.2459	macs2_res/H-0-IP_Input_peak_1483
SL4.0ch01	76591325	76591945	621	76591771	24	15.4567	6.71878	13.5828	macs2_res/H-0-IP_Input_peak_1484
SL4.0ch01	76598996	76600251	1256	76599514	29	17.8803	6.8067	15.9533	macs2_res/H-0-IP_Input_peak_1485
SL4.0ch01	76612938	76614414	1477	76613537	35	25.0819	8.73051	22.9995	macs2_res/H-0-IP_Input_peak_1486
SL4.0ch01	76625932	76627220	1289	76626663	28	18.9926	7.55303	17.0365	macs2_res/H-0-IP_Input_peak_1487
SL4.0ch01	76646536	76647889	1354	76646866	61	56.1648	15.0359	53.555	macs2_res/H-0-IP_Input_peak_1488
SL4.0ch01	76663203	76665377	2175	76664219	80	82.0372	19.6436	79.0724	macs2_res/H-0-IP_Input_peak_1489
SL4.0ch01	76670777	76672259	1483	76671826	54	46.2446	12.9012	43.7877	macs2_res/H-0-IP_Input_peak_1490
SL4.0ch01	76677633	76678936	1304	76678077	61	51.9092	13.2157	49.3641	macs2_res/H-0-IP_Input_peak_1491
SL4.0ch01	76714003	76715462	1460	76715101	30	19.8933	7.51794	17.918	macs2_res/H-0-IP_Input_peak_1492
SL4.0ch01	76715679	76717391	1713	76716144	244	315.12	42.0443	309.257	macs2_res/H-0-IP_Input_peak_1493
SL4.0ch01	76751732	76753971	2240	76752293	53	45.984	13.0958	43.5298	macs2_res/H-0-IP_Input_peak_1494
SL4.0ch01	76785904	76787317	1414	76786706	37	21.6581	6.85521	19.648	macs2_res/H-0-IP_Input_peak_1495
SL4.0ch01	76787517	76787870	354	76787830	13	6.26543	3.93749	4.65568	macs2_res/H-0-IP_Input_peak_1496
SL4.0ch01	76798938	76801298	2361	76799733	90	108.144	27.5472	104.852	macs2_res/H-0-IP_Input_peak_1497
SL4.0ch01	76810834	76811107	274	76810989	17	8.18218	4.36525	6.50605	macs2_res/H-0-IP_Input_peak_1498
SL4.0ch01	76811418	76812774	1357	76812110	41	33.8334	11.1866	31.5857	macs2_res/H-0-IP_Input_peak_1499
SL4.0ch01	76813057	76813311	255	76813135	12	4.61307	3.15268	3.07269	macs2_res/H-0-IP_Input_peak_1500
SL4.0ch01	76833785	76835293	1509	76834739	62	57.4699	15.2784	54.8411	macs2_res/H-0-IP_Input_peak_1501
SL4.0ch01	76852998	76854253	1256	76853541	63	62.7757	17.3568	60.0702	macs2_res/H-0-IP_Input_peak_1502
SL4.0ch01	76858680	76859884	1205	76859666	58	50.1833	13.3865	47.6643	macs2_res/H-0-IP_Input_peak_1503
SL4.0ch01	76860257	76860631	375	76860574	13	5.73842	3.64629	4.14973	macs2_res/H-0-IP_Input_peak_1504
SL4.0ch01	76867154	76867370	217	76867303	12	4.5519	3.1196	3.01582	macs2_res/H-0-IP_Input_peak_1505
SL4.0ch01	76867610	76868117	508	76867896	15	7.57618	4.3562	5.9207	macs2_res/H-0-IP_Input_peak_1506
SL4.0ch01	76871602	76873857	2256	76872308	74	74.1621	18.422	71.3007	macs2_res/H-0-IP_Input_peak_1507
SL4.0ch01	76897549	76901438	3890	76900311	261	358.375	49.8167	352.151	macs2_res/H-0-IP_Input_peak_1508
SL4.0ch01	76901807	76902171	365	76902042	13	4.14514	2.81389	2.62792	macs2_res/H-0-IP_Input_peak_1509
SL4.0ch01	76917542	76919837	2296	76918985	100	88.3619	15.7934	85.3174	macs2_res/H-0-IP_Input_peak_1510
SL4.0ch01	76927326	76927766	441	76927554	19	8.64912	4.30378	6.95935	macs2_res/H-0-IP_Input_peak_1511
SL4.0ch01	76927948	76929982	2035	76929601	35	25.3236	8.84255	23.2381	macs2_res/H-0-IP_Input_peak_1512
SL4.0ch01	76944047	76945797	1751	76944632	44	26.3633	7.36361	24.2569	macs2_res/H-0-IP_Input_peak_1513
SL4.0ch01	76959953	76960160	208	76960079	19	9.14125	4.5378	7.43513	macs2_res/H-0-IP_Input_peak_1514
SL4.0ch01	76974320	76975919	1600	76975538	76	82.2521	21.3548	79.2853	macs2_res/H-0-IP_Input_peak_1515
SL4.0ch01	76976197	76976816	620	76976351	19	10.4918	5.20898	8.74581	macs2_res/H-0-IP_Input_peak_1516
SL4.0ch01	76989884	76991317	1434	76990707	59	42.9592	10.2966	40.5554	macs2_res/H-0-IP_Input_peak_1517
SL4.0ch01	77005064	77005605	542	77005394	12	4.61307	3.15268	3.07269	macs2_res/H-0-IP_Input_peak_1518
SL4.0ch01	77032496	77033326	831	77032758	17	5.8302	3.2472	4.23767	macs2_res/H-0-IP_Input_peak_1519
SL4.0ch01	77054790	77056546	1757	77055480	39	28.0568	9.0756	25.9155	macs2_res/H-0-IP_Input_peak_1520
SL4.0ch01	77075368	77076422	1055	77075804	28	21.4764	8.81721	19.47	macs2_res/H-0-IP_Input_peak_1521
SL4.0ch01	77080569	77080899	331	77080788	12	4.05777	2.85645	2.54646	macs2_res/H-0-IP_Input_peak_1522
SL4.0ch01	77081087	77082918	1832	77081917	33	21.0757	7.39277	19.0753	macs2_res/H-0-IP_Input_peak_1523
SL4.0ch01	77090983	77091509	527	77091210	19	9.14125	4.5378	7.43513	macs2_res/H-0-IP_Input_peak_1524
SL4.0ch01	77095165	77095673	509	77095466	16	8.00531	4.42764	6.33493	macs2_res/H-0-IP_Input_peak_1525
SL4.0ch01	77095869	77096061	193	77095978	11	4.24571	3.05556	2.7236	macs2_res/H-0-IP_Input_peak_1526
SL4.0ch01	77107282	77107468	187	77107369	11	4.47325	3.18395	2.94123	macs2_res/H-0-IP_Input_peak_1527
SL4.0ch01	77107941	77108663	723	77108269	22	8.68749	3.94702	6.99587	macs2_res/H-0-IP_Input_peak_1528
SL4.0ch01	77109431	77109673	243	77109495	12	3.58792	2.61289	2.10301	macs2_res/H-0-IP_Input_peak_1529
SL4.0ch01	77119081	77119358	278	77119214	12	6.07262	3.97357	4.47077	macs2_res/H-0-IP_Input_peak_1530
SL4.0ch01	77119563	77121298	1736	77120357	83	86.3111	20.3712	83.2909	macs2_res/H-0-IP_Input_peak_1531
SL4.0ch01	77131417	77134578	3162	77132600	156	200.83	37.6752	196.429	macs2_res/H-0-IP_Input_peak_1532
SL4.0ch01	77134751	77135077	327	77134844	13	6.57604	4.11258	4.95553	macs2_res/H-0-IP_Input_peak_1533
SL4.0ch01	77140402	77141339	938	77140714	65	56.88	14.0684	54.2611	macs2_res/H-0-IP_Input_peak_1534
SL4.0ch01	77143100	77144409	1310	77143972	41	33.893	11.2152	31.6449	macs2_res/H-0-IP_Input_peak_1535
SL4.0ch01	77149486	77149691	206	77149582	12	4.23418	2.94957	2.71276	macs2_res/H-0-IP_Input_peak_1536
SL4.0ch01	77150161	77152377	2217	77150883	40	33.031	11.1047	30.7975	macs2_res/H-0-IP_Input_peak_1537
SL4.0ch01	77155059	77157180	2122	77155924	75	69.7509	16.1999	66.9488	macs2_res/H-0-IP_Input_peak_1538
SL4.0ch01	77168859	77169033	175	77168966	9	3.12769	2.60032	1.67317	macs2_res/H-0-IP_Input_peak_1539
SL4.0ch01	77172154	77172654	501	77172443	18	6.87492	3.61266	5.24355	macs2_res/H-0-IP_Input_peak_1540
SL4.0ch01	77177814	77179293	1480	77178875	70	61.076	14.2704	58.3965	macs2_res/H-0-IP_Input_peak_1541
SL4.0ch01	77193965	77196035	2071	77195173	49	39.3116	11.3445	36.968	macs2_res/H-0-IP_Input_peak_1542
SL4.0ch01	77205193	77205411	219	77205241	12	3.89442	2.77104	2.39088	macs2_res/H-0-IP_Input_peak_1543
SL4.0ch01	77205971	77208410	2440	77207360	58	59.7454	17.8603	57.0859	macs2_res/H-0-IP_Input_peak_1544
SL4.0ch01	77224517	77225934	1418	77225290	29	20.0179	7.81348	18.0398	macs2_res/H-0-IP_Input_peak_1545
SL4.0ch01	77226806	77227386	581	77227166	14	6.4673	3.90674	4.84958	macs2_res/H-0-IP_Input_peak_1546
SL4.0ch01	77241000	77241914	915	77241548	17	9.0495	4.8127	7.3466	macs2_res/H-0-IP_Input_peak_1547
SL4.0ch01	77242958	77243575	618	77243239	52	48.9811	14.837	46.4808	macs2_res/H-0-IP_Input_peak_1548
SL4.0ch01	77248653	77249515	863	77249256	18	7.32844	3.81884	5.68128	macs2_res/H-0-IP_Input_peak_1549
SL4.0ch01	77254027	77254285	259	77254124	14	7.25593	4.33905	5.6108	macs2_res/H-0-IP_Input_peak_1550
SL4.0ch01	77254523	77254757	235	77254580	10	3.38942	2.66765	1.91566	macs2_res/H-0-IP_Input_peak_1551
SL4.0ch01	77259073	77259277	205	77259109	12	4.93112	3.32645	3.37689	macs2_res/H-0-IP_Input_peak_1552
SL4.0ch01	77264341	77264569	229	77264367	13	4.24666	2.86473	2.72441	macs2_res/H-0-IP_Input_peak_1553
SL4.0ch01	77264745	77267602	2858	77266166	86	87.4654	19.7394	84.4307	macs2_res/H-0-IP_Input_peak_1554
SL4.0ch01	77307986	77309375	1390	77308806	65	61.3789	15.9852	58.6957	macs2_res/H-0-IP_Input_peak_1555
SL4.0ch01	77309828	77310020	193	77309899	12	3.31006	2.47182	1.84358	macs2_res/H-0-IP_Input_peak_1556
SL4.0ch01	77310546	77314243	3698	77312339	112	118.33	22.7121	114.91	macs2_res/H-0-IP_Input_peak_1557
SL4.0ch01	77327462	77327663	202	77327535	13	4.48289	2.9842	2.94934	macs2_res/H-0-IP_Input_peak_1558
SL4.0ch01	77343848	77344083	236	77344075	12	4.23418	2.94957	2.71276	macs2_res/H-0-IP_Input_peak_1559
SL4.0ch01	77358993	77360599	1607	77359686	53	45.3444	12.8108	42.9008	macs2_res/H-0-IP_Input_peak_1560
SL4.0ch01	77363694	77363993	300	77363798	19	11.2903	5.62498	9.52289	macs2_res/H-0-IP_Input_peak_1561
SL4.0ch01	77364185	77364700	516	77364399	26	15.9871	6.54788	14.1035	macs2_res/H-0-IP_Input_peak_1562
SL4.0ch01	77374406	77376223	1818	77375419	62	49.4689	11.9788	46.9603	macs2_res/H-0-IP_Input_peak_1563
SL4.0ch01	77383045	77384929	1885	77384171	84	81.8229	18.1183	78.8635	macs2_res/H-0-IP_Input_peak_1564
SL4.0ch01	77385144	77385394	251	77385379	10	4.31385	3.20421	2.78927	macs2_res/H-0-IP_Input_peak_1565
SL4.0ch01	77386369	77389043	2675	77387923	106	98.476	17.509	95.3044	macs2_res/H-0-IP_Input_peak_1566
SL4.0ch01	77389287	77389474	188	77389403	14	5.96054	3.63771	4.36291	macs2_res/H-0-IP_Input_peak_1567
SL4.0ch01	77391761	77394398	2638	77393170	178	250.005	47.9211	245.017	macs2_res/H-0-IP_Input_peak_1568
SL4.0ch01	77399450	77401316	1867	77400347	24	16.4355	7.22172	14.5389	macs2_res/H-0-IP_Input_peak_1569
SL4.0ch01	77409927	77411496	1570	77410636	61	59.1244	16.3878	56.4718	macs2_res/H-0-IP_Input_peak_1570
SL4.0ch01	77411699	77411883	185	77411812	12	3.89442	2.77104	2.39088	macs2_res/H-0-IP_Input_peak_1571
SL4.0ch01	77413329	77413593	265	77413423	14	6.08257	3.70185	4.4803	macs2_res/H-0-IP_Input_peak_1572
SL4.0ch01	77414294	77414998	705	77414857	14	4.54764	2.92571	3.01191	macs2_res/H-0-IP_Input_peak_1573
SL4.0ch01	77415300	77416376	1077	77415599	29	16.9563	6.39471	15.0478	macs2_res/H-0-IP_Input_peak_1574
SL4.0ch01	77420971	77423090	2120	77422083	61	61.8424	17.6892	59.1515	macs2_res/H-0-IP_Input_peak_1575
SL4.0ch01	77426418	77427643	1226	77427174	25	17.7248	7.64842	15.801	macs2_res/H-0-IP_Input_peak_1576
SL4.0ch01	77427869	77428445	577	77427958	16	9.12127	5.02929	7.41682	macs2_res/H-0-IP_Input_peak_1577
SL4.0ch01	77430134	77432644	2511	77432147	115	116.232	20.9264	112.837	macs2_res/H-0-IP_Input_peak_1578
SL4.0ch01	77435513	77436154	642	77435598	24	10.1063	4.29024	8.37144	macs2_res/H-0-IP_Input_peak_1579
SL4.0ch01	77442654	77444984	2331	77444512	54	43.4819	11.7236	41.0696	macs2_res/H-0-IP_Input_peak_1580
SL4.0ch01	77467264	77470895	3632	77468811	76	64.4919	13.8908	61.7631	macs2_res/H-0-IP_Input_peak_1581
SL4.0ch01	77471616	77471902	287	77471677	9	3.73087	2.96261	2.23852	macs2_res/H-0-IP_Input_peak_1582
SL4.0ch01	77484451	77486675	2225	77485766	109	125.27	26.7353	121.765	macs2_res/H-0-IP_Input_peak_1583
SL4.0ch01	77491160	77493341	2182	77492355	89	99.0316	23.6389	95.8525	macs2_res/H-0-IP_Input_peak_1584
SL4.0ch01	77517391	77518712	1322	77518064	47	31.4713	8.65921	29.2665	macs2_res/H-0-IP_Input_peak_1585
SL4.0ch01	77536072	77536651	580	77536180	13	6.85005	4.26904	5.22065	macs2_res/H-0-IP_Input_peak_1586
SL4.0ch01	77540967	77542481	1515	77541340	35	26.4523	9.37617	24.3428	macs2_res/H-0-IP_Input_peak_1587
SL4.0ch01	77542830	77543100	271	77542953	12	4.23418	2.94957	2.71276	macs2_res/H-0-IP_Input_peak_1588
SL4.0ch01	77549805	77551627	1823	77550616	40	29.1381	9.30249	26.9771	macs2_res/H-0-IP_Input_peak_1589
SL4.0ch01	77554937	77556327	1391	77555489	38	26.9862	8.84871	24.8662	macs2_res/H-0-IP_Input_peak_1590
SL4.0ch01	77556518	77556957	440	77556907	13	4.48289	2.9842	2.94934	macs2_res/H-0-IP_Input_peak_1591
SL4.0ch01	77563863	77565662	1800	77564917	41	32.4388	10.5273	30.217	macs2_res/H-0-IP_Input_peak_1592
SL4.0ch01	77567859	77572024	4166	77571192	48	43.217	13.4463	40.8088	macs2_res/H-0-IP_Input_peak_1593
SL4.0ch01	77581743	77583790	2048	77582897	19	10.7341	5.33375	8.98209	macs2_res/H-0-IP_Input_peak_1594
SL4.0ch01	77590007	77590220	214	77590186	11	4.36979	3.12539	2.84148	macs2_res/H-0-IP_Input_peak_1595
SL4.0ch01	77590417	77592404	1988	77591177	49	43.0292	13.0225	40.6226	macs2_res/H-0-IP_Input_peak_1596
SL4.0ch01	77593059	77595393	2335	77595069	30	23.0657	9.08082	21.0243	macs2_res/H-0-IP_Input_peak_1597
SL4.0ch01	77600311	77601646	1336	77601038	38	25.7504	8.31313	23.6544	macs2_res/H-0-IP_Input_peak_1598
SL4.0ch01	77606895	77608519	1625	77607608	39	25.9719	8.18495	23.8719	macs2_res/H-0-IP_Input_peak_1599
SL4.0ch01	77616877	77617753	877	77617290	42	34.4959	11.1993	32.2357	macs2_res/H-0-IP_Input_peak_1600
SL4.0ch01	77623849	77625756	1908	77624939	27	19.1444	7.87497	17.1851	macs2_res/H-0-IP_Input_peak_1601
SL4.0ch01	77634689	77636092	1404	77635367	17	8.719	4.64004	7.02645	macs2_res/H-0-IP_Input_peak_1602
SL4.0ch01	77636289	77636542	254	77636379	10	4.12691	3.09374	2.61145	macs2_res/H-0-IP_Input_peak_1603
SL4.0ch01	77645654	77648102	2449	77646866	30	22.1846	8.63186	20.1612	macs2_res/H-0-IP_Input_peak_1604
SL4.0ch01	77653001	77653687	687	77653285	21	9.50937	4.42182	7.79309	macs2_res/H-0-IP_Input_peak_1605
SL4.0ch01	77663568	77664449	882	77663871	38	30.2858	10.3743	28.1031	macs2_res/H-0-IP_Input_peak_1606
SL4.0ch01	77664671	77664965	295	77664916	11	4.36979	3.12539	2.84148	macs2_res/H-0-IP_Input_peak_1607
SL4.0ch01	77671197	77672403	1207	77672150	32	17.9625	6.27462	16.0303	macs2_res/H-0-IP_Input_peak_1608
SL4.0ch01	77673866	77675274	1409	77674474	63	56.4846	14.521	53.8712	macs2_res/H-0-IP_Input_peak_1609
SL4.0ch01	77681073	77682650	1578	77681624	34	19.7828	6.6549	17.8124	macs2_res/H-0-IP_Input_peak_1610
SL4.0ch01	77692054	77694364	2311	77693524	87	92.0812	21.3412	88.9879	macs2_res/H-0-IP_Input_peak_1611
SL4.0ch01	77697026	77698001	976	77697868	20	9.32151	4.4763	7.61012	macs2_res/H-0-IP_Input_peak_1612
SL4.0ch01	77698324	77698983	660	77698723	27	16.002	6.35292	14.1168	macs2_res/H-0-IP_Input_peak_1613
SL4.0ch01	77713411	77714940	1530	77714043	81	68.6845	14.072	65.8975	macs2_res/H-0-IP_Input_peak_1614
SL4.0ch01	77724548	77726376	1829	77725181	124	148.863	30.3456	145.084	macs2_res/H-0-IP_Input_peak_1615
SL4.0ch01	77741904	77744075	2172	77742849	137	127.189	18.3245	123.662	macs2_res/H-0-IP_Input_peak_1616
SL4.0ch01	77759787	77760204	418	77760013	24	11.8612	5.0248	10.0779	macs2_res/H-0-IP_Input_peak_1617
SL4.0ch01	77765452	77765632	181	77765578	12	5.30557	3.5348	3.73488	macs2_res/H-0-IP_Input_peak_1618
SL4.0ch01	77769512	77771601	2090	77770014	43	35.9526	11.586	33.6664	macs2_res/H-0-IP_Input_peak_1619
SL4.0ch01	77804833	77806399	1567	77805364	57	48.2876	12.88	45.7983	macs2_res/H-0-IP_Input_peak_1620
SL4.0ch01	77825565	77827992	2428	77826983	43	39.4956	13.3389	37.1486	macs2_res/H-0-IP_Input_peak_1621
SL4.0ch01	77828308	77828747	440	77828731	10	3.38942	2.66765	1.91566	macs2_res/H-0-IP_Input_peak_1622
SL4.0ch01	77837231	77839060	1830	77838519	127	140.579	25.7269	136.898	macs2_res/H-0-IP_Input_peak_1623
SL4.0ch01	77841118	77842823	1706	77842227	101	109.141	23.1428	105.835	macs2_res/H-0-IP_Input_peak_1624
SL4.0ch01	77847359	77847718	360	77847520	19	9.14125	4.5378	7.43513	macs2_res/H-0-IP_Input_peak_1625
SL4.0ch01	77847953	77850920	2968	77849827	100	86.2341	15.1219	83.216	macs2_res/H-0-IP_Input_peak_1626
SL4.0ch01	77866453	77867760	1308	77867047	40	32.8832	11.033	30.6518	macs2_res/H-0-IP_Input_peak_1627
SL4.0ch01	77869696	77870153	458	77869730	13	3.55828	2.5256	2.07575	macs2_res/H-0-IP_Input_peak_1628
SL4.0ch01	77870455	77871951	1497	77871666	60	44.0614	10.4682	41.6403	macs2_res/H-0-IP_Input_peak_1629
SL4.0ch01	77875690	77877630	1941	77876066	42	31.3317	9.75627	29.1289	macs2_res/H-0-IP_Input_peak_1630
SL4.0ch01	77918949	77920151	1203	77919323	35	25.5496	8.94802	23.4583	macs2_res/H-0-IP_Input_peak_1631
SL4.0ch01	77920967	77921136	170	77921098	10	3.87232	2.94487	2.37138	macs2_res/H-0-IP_Input_peak_1632
SL4.0ch01	77955225	77956580	1356	77955542	64	62.6695	16.9292	59.9678	macs2_res/H-0-IP_Input_peak_1633
SL4.0ch01	78005885	78006898	1014	78006882	13	4.0827	2.78276	2.57041	macs2_res/H-0-IP_Input_peak_1634
SL4.0ch01	78009680	78011255	1576	78010321	41	33.7444	11.1438	31.4981	macs2_res/H-0-IP_Input_peak_1635
SL4.0ch01	78017248	78017455	208	78017264	12	3.58792	2.61289	2.10301	macs2_res/H-0-IP_Input_peak_1636
SL4.0ch01	78017645	78019340	1696	78018467	56	51.657	14.6935	49.1165	macs2_res/H-0-IP_Input_peak_1637
SL4.0ch01	78028214	78031518	3305	78029410	53	50.0548	14.9961	47.5387	macs2_res/H-0-IP_Input_peak_1638
SL4.0ch01	78037054	78037699	646	78037218	20	10.045	4.81745	8.31238	macs2_res/H-0-IP_Input_peak_1639
SL4.0ch01	78040290	78041976	1687	78040692	30	22.7243	8.90555	20.6901	macs2_res/H-0-IP_Input_peak_1640
SL4.0ch01	78052980	78053158	179	78053066	11	4.38169	3.13211	2.85289	macs2_res/H-0-IP_Input_peak_1641
SL4.0ch01	78075886	78076934	1049	78076546	19	10.1299	5.02507	8.39474	macs2_res/H-0-IP_Input_peak_1642
SL4.0ch01	78086679	78088420	1742	78087392	26	13.5143	5.42678	11.6873	macs2_res/H-0-IP_Input_peak_1643
SL4.0ch01	78088908	78089095	188	78089017	14	5.50768	3.40335	3.92888	macs2_res/H-0-IP_Input_peak_1644
SL4.0ch01	78090395	78090657	263	78090446	12	4.42134	3.04937	2.89076	macs2_res/H-0-IP_Input_peak_1645
SL4.0ch01	78109083	78110040	958	78109888	25	16.2789	6.90736	14.3851	macs2_res/H-0-IP_Input_peak_1646
SL4.0ch01	78117759	78118820	1062	78118295	29	16.9563	6.39471	15.0478	macs2_res/H-0-IP_Input_peak_1647
SL4.0ch01	78119009	78119187	179	78119028	10	3.62308	2.80093	2.13659	macs2_res/H-0-IP_Input_peak_1648
SL4.0ch01	78123840	78125696	1857	78124756	98	111.669	25.4887	108.332	macs2_res/H-0-IP_Input_peak_1649
SL4.0ch01	78140921	78141197	277	78140975	12	4.61307	3.15268	3.07269	macs2_res/H-0-IP_Input_peak_1650
SL4.0ch01	78145070	78146372	1303	78145710	50	40.4873	11.5714	38.1243	macs2_res/H-0-IP_Input_peak_1651
SL4.0ch01	78171367	78173439	2073	78171899	38	34.1129	12.3065	31.8592	macs2_res/H-0-IP_Input_peak_1652
SL4.0ch01	78175895	78176099	205	78175964	13	5.82898	3.69579	4.23686	macs2_res/H-0-IP_Input_peak_1653
SL4.0ch01	78178519	78180075	1557	78179303	105	102.333	19.1224	99.1135	macs2_res/H-0-IP_Input_peak_1654
SL4.0ch01	78194286	78196536	2251	78195757	52	47.9829	14.3549	45.4984	macs2_res/H-0-IP_Input_peak_1655
SL4.0ch01	78197787	78199754	1968	78199586	37	29.4312	10.2522	27.2652	macs2_res/H-0-IP_Input_peak_1656
SL4.0ch01	78201482	78202831	1350	78201788	58	55.5263	15.7952	52.928	macs2_res/H-0-IP_Input_peak_1657
SL4.0ch01	78203130	78203642	513	78203500	15	6.67592	3.88023	5.05073	macs2_res/H-0-IP_Input_peak_1658
SL4.0ch01	78203865	78204116	252	78204058	12	3.89442	2.77104	2.39088	macs2_res/H-0-IP_Input_peak_1659
SL4.0ch01	78215209	78216373	1165	78215835	55	50.6701	14.58	48.145	macs2_res/H-0-IP_Input_peak_1660
SL4.0ch01	78217561	78217761	201	78217644	10	3.94484	2.98708	2.43941	macs2_res/H-0-IP_Input_peak_1661
SL4.0ch01	78218198	78219625	1428	78218330	26	15.3811	6.26281	13.5087	macs2_res/H-0-IP_Input_peak_1662
SL4.0ch01	78221202	78222316	1115	78221600	37	29.2687	10.1732	27.1048	macs2_res/H-0-IP_Input_peak_1663
SL4.0ch01	78229659	78230314	656	78229944	20	11.4956	5.53667	9.72152	macs2_res/H-0-IP_Input_peak_1664
SL4.0ch01	78232733	78234968	2236	78234373	134	166.869	33.5551	162.88	macs2_res/H-0-IP_Input_peak_1665
SL4.0ch01	78235318	78235539	222	78235427	17	7.10748	3.83683	5.46718	macs2_res/H-0-IP_Input_peak_1666
SL4.0ch01	78238197	78238898	702	78238691	24	14.0657	6.03397	12.2289	macs2_res/H-0-IP_Input_peak_1667
SL4.0ch01	78250192	78250520	329	78250313	14	6.4829	3.91514	4.86474	macs2_res/H-0-IP_Input_peak_1668
SL4.0ch01	78250726	78252042	1317	78251680	45	37.5267	11.713	35.2134	macs2_res/H-0-IP_Input_peak_1669
SL4.0ch01	78253751	78255344	1594	78254492	74	71.8147	17.3967	68.9861	macs2_res/H-0-IP_Input_peak_1670
SL4.0ch01	78266890	78268479	1590	78267830	33	25.3014	9.36707	23.2162	macs2_res/H-0-IP_Input_peak_1671
SL4.0ch01	78285878	78286220	343	78285990	16	6.41378	3.62367	4.79909	macs2_res/H-0-IP_Input_peak_1672
SL4.0ch01	78286456	78287857	1402	78287186	19	9.9056	4.91253	8.17712	macs2_res/H-0-IP_Input_peak_1673
SL4.0ch01	78313123	78314375	1253	78313626	47	40.5455	12.5016	38.18	macs2_res/H-0-IP_Input_peak_1674
SL4.0ch01	78325732	78326935	1204	78325954	26	15.9871	6.54788	14.1035	macs2_res/H-0-IP_Input_peak_1675
SL4.0ch01	78341472	78344213	2742	78343438	39	26.7864	8.52628	24.6706	macs2_res/H-0-IP_Input_peak_1676
SL4.0ch01	78359831	78360497	667	78359967	13	5.50876	3.52179	3.9294	macs2_res/H-0-IP_Input_peak_1677
SL4.0ch01	78365092	78366990	1899	78365724	47	46.9171	15.693	44.4493	macs2_res/H-0-IP_Input_peak_1678
SL4.0ch01	78375286	78377045	1760	78376499	45	36.923	11.4336	34.6206	macs2_res/H-0-IP_Input_peak_1679
SL4.0ch01	78383487	78385058	1572	78384316	52	44.7458	12.8532	42.312	macs2_res/H-0-IP_Input_peak_1680
SL4.0ch01	78385257	78385785	529	78385671	12	5.03859	3.38584	3.47924	macs2_res/H-0-IP_Input_peak_1681
SL4.0ch01	78397854	78400650	2797	78398728	69	66.7908	16.976	64.0304	macs2_res/H-0-IP_Input_peak_1682
SL4.0ch01	78400895	78401135	241	78400957	11	4.1153	2.98267	2.60156	macs2_res/H-0-IP_Input_peak_1683
SL4.0ch01	78406407	78409088	2682	78407191	47	43.0925	13.7325	40.6852	macs2_res/H-0-IP_Input_peak_1684
SL4.0ch01	78409286	78409504	219	78409455	13	4.85653	3.17646	3.30489	macs2_res/H-0-IP_Input_peak_1685
SL4.0ch01	78413944	78415476	1533	78414615	28	20.0619	8.08577	18.0829	macs2_res/H-0-IP_Input_peak_1686
SL4.0ch01	78415792	78416065	274	78416022	12	2.82597	2.23092	1.39497	macs2_res/H-0-IP_Input_peak_1687
SL4.0ch01	78416266	78416514	249	78416413	11	4.74868	3.34137	3.20297	macs2_res/H-0-IP_Input_peak_1688
SL4.0ch01	78422347	78423186	840	78422901	34	23.0126	8.02909	20.9721	macs2_res/H-0-IP_Input_peak_1689
SL4.0ch01	78434620	78436606	1987	78435154	48	38.1444	11.1176	35.8194	macs2_res/H-0-IP_Input_peak_1690
SL4.0ch01	78441783	78442701	919	78442448	27	18.3352	7.46725	16.395	macs2_res/H-0-IP_Input_peak_1691
SL4.0ch01	78447804	78448167	364	78447851	13	5.50876	3.52179	3.9294	macs2_res/H-0-IP_Input_peak_1692
SL4.0ch01	78448338	78449396	1059	78448825	45	31.8576	9.24562	29.6453	macs2_res/H-0-IP_Input_peak_1693
SL4.0ch01	78452378	78453706	1329	78453095	29	21.1055	8.35342	19.1044	macs2_res/H-0-IP_Input_peak_1694
SL4.0ch01	78457944	78459851	1908	78458222	42	36.5942	12.2181	34.297	macs2_res/H-0-IP_Input_peak_1695
SL4.0ch01	78469223	78471407	2185	78469660	58	52.2917	14.3083	49.7407	macs2_res/H-0-IP_Input_peak_1696
SL4.0ch01	78485113	78486159	1047	78485689	26	15.0852	6.12603	13.2196	macs2_res/H-0-IP_Input_peak_1697
SL4.0ch01	78492166	78493130	965	78492748	30	19.8933	7.51794	17.918	macs2_res/H-0-IP_Input_peak_1698
SL4.0ch01	78506508	78506751	244	78506682	17	6.64358	3.61785	5.0207	macs2_res/H-0-IP_Input_peak_1699
SL4.0ch01	78506976	78509033	2058	78508227	77	74.9855	17.6974	72.1155	macs2_res/H-0-IP_Input_peak_1700
SL4.0ch01	78512062	78512234	173	78512124	9	3.13473	2.60449	1.67767	macs2_res/H-0-IP_Input_peak_1701
SL4.0ch01	78512575	78512853	279	78512670	9	3.43636	2.78447	1.96046	macs2_res/H-0-IP_Input_peak_1702
SL4.0ch01	78513562	78515347	1786	78514260	49	45.0629	13.9972	42.6252	macs2_res/H-0-IP_Input_peak_1703
SL4.0ch01	78517758	78518779	1022	78518013	30	20.0985	7.61442	18.1188	macs2_res/H-0-IP_Input_peak_1704
SL4.0ch01	78526977	78527510	534	78527177	15	3.54741	2.39555	2.06568	macs2_res/H-0-IP_Input_peak_1705
SL4.0ch01	78527700	78528543	844	78528033	32	24.7064	9.35119	22.6322	macs2_res/H-0-IP_Input_peak_1706
SL4.0ch01	78537767	78539011	1245	78538143	51	39.9847	11.0842	37.6288	macs2_res/H-0-IP_Input_peak_1707
SL4.0ch01	78559293	78560773	1481	78559714	17	7.10748	3.83683	5.46718	macs2_res/H-0-IP_Input_peak_1708
SL4.0ch01	78577052	78577917	866	78577111	15	6.67592	3.88023	5.05073	macs2_res/H-0-IP_Input_peak_1709
SL4.0ch01	78578403	78578795	393	78578473	11	4.36979	3.12539	2.84148	macs2_res/H-0-IP_Input_peak_1710
SL4.0ch01	78587227	78589251	2025	78588807	111	126.172	26.2715	122.658	macs2_res/H-0-IP_Input_peak_1711
SL4.0ch01	78589852	78590300	449	78590191	17	7.52839	4.04029	5.87473	macs2_res/H-0-IP_Input_peak_1712
SL4.0ch01	78590825	78592678	1854	78591983	30	19.8933	7.51794	17.918	macs2_res/H-0-IP_Input_peak_1713
SL4.0ch01	78604390	78606516	2127	78605070	91	81.2682	15.7881	78.3147	macs2_res/H-0-IP_Input_peak_1714
SL4.0ch01	78607808	78608052	245	78607810	11	3.5888	2.69353	2.10369	macs2_res/H-0-IP_Input_peak_1715
SL4.0ch01	78613763	78614033	271	78613894	14	7.48814	4.46933	5.83551	macs2_res/H-0-IP_Input_peak_1716
SL4.0ch01	78614226	78616846	2621	78614881	88	87.3229	18.971	84.2917	macs2_res/H-0-IP_Input_peak_1717
SL4.0ch01	78619397	78620667	1271	78619679	76	71.0705	16.4131	68.2499	macs2_res/H-0-IP_Input_peak_1718
SL4.0ch01	78636346	78639144	2799	78637656	76	56.0064	11.0585	53.4008	macs2_res/H-0-IP_Input_peak_1719
SL4.0ch01	78642394	78644110	1717	78643741	42	35.7763	11.8154	33.4938	macs2_res/H-0-IP_Input_peak_1720
SL4.0ch01	78646028	78647794	1767	78646344	46	41.3469	13.2187	38.969	macs2_res/H-0-IP_Input_peak_1721
SL4.0ch01	78651997	78652170	174	78652108	11	3.64257	2.72268	2.15361	macs2_res/H-0-IP_Input_peak_1722
SL4.0ch01	78668627	78668846	220	78668809	11	3.64257	2.72268	2.15361	macs2_res/H-0-IP_Input_peak_1723
SL4.0ch01	78669459	78671085	1627	78670545	111	120.359	23.8736	116.913	macs2_res/H-0-IP_Input_peak_1724
SL4.0ch01	78676310	78678778	2469	78677744	161	196.103	33.4778	191.755	macs2_res/H-0-IP_Input_peak_1725
SL4.0ch01	78679044	78679258	215	78679172	12	4.49253	3.0876	2.9585	macs2_res/H-0-IP_Input_peak_1726
SL4.0ch01	78682039	78683573	1535	78683053	63	58.9812	15.6097	56.3322	macs2_res/H-0-IP_Input_peak_1727
SL4.0ch01	78685917	78686116	200	78685934	10	3.67728	2.83208	2.18705	macs2_res/H-0-IP_Input_peak_1728
SL4.0ch01	78686347	78688073	1727	78687646	34	18.1191	6.00633	16.1822	macs2_res/H-0-IP_Input_peak_1729
SL4.0ch01	78697753	78699613	1861	78699015	38	32.8227	11.6369	30.5933	macs2_res/H-0-IP_Input_peak_1730
SL4.0ch01	78699813	78700544	732	78699932	14	7.03936	4.21874	5.40217	macs2_res/H-0-IP_Input_peak_1731
SL4.0ch01	78738735	78739758	1024	78739158	28	20.2007	8.15622	18.2191	macs2_res/H-0-IP_Input_peak_1732
SL4.0ch01	78760168	78762465	2298	78761579	66	68.3535	18.8437	65.5701	macs2_res/H-0-IP_Input_peak_1733
SL4.0ch01	78764571	78765003	433	78764633	13	4.48289	2.9842	2.94934	macs2_res/H-0-IP_Input_peak_1734
SL4.0ch01	78765765	78767897	2133	78766407	60	46.792	11.4685	44.3266	macs2_res/H-0-IP_Input_peak_1735
SL4.0ch01	78768117	78769631	1515	78768930	49	43.0292	13.0225	40.6226	macs2_res/H-0-IP_Input_peak_1736
SL4.0ch01	78784184	78784663	480	78784452	16	6.8897	3.85713	5.25677	macs2_res/H-0-IP_Input_peak_1737
SL4.0ch01	78785566	78785848	283	78785679	10	3.08388	2.49579	1.63172	macs2_res/H-0-IP_Input_peak_1738
SL4.0ch01	78786569	78790257	3689	78787906	54	47.2302	13.3383	44.7568	macs2_res/H-0-IP_Input_peak_1739
SL4.0ch01	78800714	78802775	2062	78801940	78	73.7264	16.8394	70.871	macs2_res/H-0-IP_Input_peak_1740
SL4.0ch01	78803175	78803529	355	78803409	12	5.52064	3.65624	3.94004	macs2_res/H-0-IP_Input_peak_1741
SL4.0ch01	78806833	78809375	2543	78808130	52	42.8639	12.0252	40.4613	macs2_res/H-0-IP_Input_peak_1742
SL4.0ch01	78821545	78823541	1997	78822337	71	67.1246	16.4266	64.3591	macs2_res/H-0-IP_Input_peak_1743
SL4.0ch01	78824905	78826714	1810	78825796	147	130.792	17.0769	127.225	macs2_res/H-0-IP_Input_peak_1744
SL4.0ch01	78837732	78838945	1214	78838438	64	39.6541	8.3175	37.3046	macs2_res/H-0-IP_Input_peak_1745
SL4.0ch01	78844897	78846835	1939	78845674	53	49.5255	14.7407	47.0166	macs2_res/H-0-IP_Input_peak_1746
SL4.0ch01	78852260	78853165	906	78853021	17	8.75231	4.65733	7.05927	macs2_res/H-0-IP_Input_peak_1747
SL4.0ch01	78853503	78855281	1779	78853969	103	118.904	26.5464	115.476	macs2_res/H-0-IP_Input_peak_1748
SL4.0ch01	78855894	78856218	325	78856151	14	5.36562	3.33103	3.79205	macs2_res/H-0-IP_Input_peak_1749
SL4.0ch01	78857526	78857779	254	78857595	11	4.37475	3.12819	2.84637	macs2_res/H-0-IP_Input_peak_1750
SL4.0ch01	78858464	78859918	1455	78859454	46	34.3233	10.0184	32.0661	macs2_res/H-0-IP_Input_peak_1751
SL4.0ch01	78860226	78860630	405	78860458	10	3.08388	2.49579	1.63172	macs2_res/H-0-IP_Input_peak_1752
SL4.0ch01	78861154	78861438	285	78861178	12	3.58792	2.61289	2.10301	macs2_res/H-0-IP_Input_peak_1753
SL4.0ch01	78863173	78865491	2319	78864505	62	59.9563	16.4083	57.2928	macs2_res/H-0-IP_Input_peak_1754
SL4.0ch01	78877631	78880258	2628	78878608	83	80.4604	17.9052	77.519	macs2_res/H-0-IP_Input_peak_1755
SL4.0ch01	78891215	78891449	235	78891393	13	5.55639	3.54749	3.97492	macs2_res/H-0-IP_Input_peak_1756
SL4.0ch01	78897730	78899498	1769	78898947	44	30.7933	9.04463	28.6007	macs2_res/H-0-IP_Input_peak_1757
SL4.0ch01	78910030	78912625	2596	78911096	62	53.1417	13.4289	50.5777	macs2_res/H-0-IP_Input_peak_1758
SL4.0ch01	78924025	78925536	1512	78925004	33	22.1858	7.8865	20.1623	macs2_res/H-0-IP_Input_peak_1759
SL4.0ch01	78929619	78931665	2047	78930634	100	101.147	20.3002	97.9397	macs2_res/H-0-IP_Input_peak_1760
SL4.0ch01	78934878	78935122	245	78934904	17	7.10748	3.83683	5.46718	macs2_res/H-0-IP_Input_peak_1761
SL4.0ch01	78935400	78937839	2440	78936231	64	51.8303	12.3591	49.287	macs2_res/H-0-IP_Input_peak_1762
SL4.0ch01	78938053	78938241	189	78938234	10	2.81132	2.34473	1.38202	macs2_res/H-0-IP_Input_peak_1763
SL4.0ch01	78940007	78941449	1443	78940705	40	30.5673	9.94308	28.3788	macs2_res/H-0-IP_Input_peak_1764
SL4.0ch01	78941741	78945493	3753	78944138	162	217.682	42.0182	213.101	macs2_res/H-0-IP_Input_peak_1765
SL4.0ch01	78963564	78966572	3009	78964956	59	55.938	15.627	53.3334	macs2_res/H-0-IP_Input_peak_1766
SL4.0ch01	78977531	78979735	2205	78978659	65	63.2013	16.8056	60.4911	macs2_res/H-0-IP_Input_peak_1767
SL4.0ch01	78988348	78989197	850	78988760	32	19.7749	7.03418	17.8051	macs2_res/H-0-IP_Input_peak_1768
SL4.0ch01	78993989	78994929	941	78994496	16	7.41693	4.12274	5.76589	macs2_res/H-0-IP_Input_peak_1769
SL4.0ch01	79003553	79004549	997	79003646	29	15.3295	5.7042	13.4579	macs2_res/H-0-IP_Input_peak_1770
SL4.0ch01	79011829	79012306	478	79012156	14	6.4829	3.91514	4.86474	macs2_res/H-0-IP_Input_peak_1771
SL4.0ch01	79012863	79014040	1178	79013255	41	34.4397	11.48	32.181	macs2_res/H-0-IP_Input_peak_1772
SL4.0ch01	79022707	79024587	1881	79024063	43	25.4174	7.19997	23.3291	macs2_res/H-0-IP_Input_peak_1773
SL4.0ch01	79030015	79031205	1191	79030771	49	41.3607	12.2524	38.9826	macs2_res/H-0-IP_Input_peak_1774
SL4.0ch01	79031473	79031751	279	79031602	16	7.91881	4.38226	6.25172	macs2_res/H-0-IP_Input_peak_1775
SL4.0ch01	79040272	79042592	2321	79041922	127	148.904	29.0419	145.123	macs2_res/H-0-IP_Input_peak_1776
SL4.0ch01	79054513	79058057	3545	79055539	61	56.5967	15.2288	53.9821	macs2_res/H-0-IP_Input_peak_1777
SL4.0ch01	79068965	79069209	245	79069109	11	5.4422	3.7469	3.86644	macs2_res/H-0-IP_Input_peak_1778
SL4.0ch01	79069436	79071769	2334	79070563	53	33.0516	8.085	30.818	macs2_res/H-0-IP_Input_peak_1779
SL4.0ch01	79072275	79072530	256	79072285	11	3.9294	2.87963	2.42468	macs2_res/H-0-IP_Input_peak_1780
SL4.0ch01	79075679	79079180	3502	79076029	29	17.8803	6.8067	15.9533	macs2_res/H-0-IP_Input_peak_1781
SL4.0ch01	79082053	79084085	2033	79082469	36	26.1565	8.97302	24.0526	macs2_res/H-0-IP_Input_peak_1782
SL4.0ch01	79088928	79091302	2375	79090443	143	178.093	34.1622	173.968	macs2_res/H-0-IP_Input_peak_1783
SL4.0ch01	79100892	79103292	2401	79101466	37	30.3145	10.6875	28.1309	macs2_res/H-0-IP_Input_peak_1784
SL4.0ch01	79123077	79124005	929	79123644	19	10.4918	5.20898	8.74581	macs2_res/H-0-IP_Input_peak_1785
SL4.0ch01	79130494	79133626	3133	79132179	124	153.842	32.5562	150.004	macs2_res/H-0-IP_Input_peak_1786
SL4.0ch01	79133802	79134298	497	79134072	12	5.03859	3.38584	3.47924	macs2_res/H-0-IP_Input_peak_1787
SL4.0ch01	79134660	79136345	1686	79135070	40	33.9802	11.5709	31.7301	macs2_res/H-0-IP_Input_peak_1788
SL4.0ch01	79138249	79138821	573	79138670	12	5.26474	3.51188	3.69711	macs2_res/H-0-IP_Input_peak_1789
SL4.0ch01	79139192	79142336	3145	79141156	64	61.8479	16.551	59.1567	macs2_res/H-0-IP_Input_peak_1790
SL4.0ch01	79142551	79142909	359	79142630	16	3.34361	2.25737	1.87385	macs2_res/H-0-IP_Input_peak_1791
SL4.0ch01	79145108	79147817	2710	79146676	89	99.3568	23.7888	96.1753	macs2_res/H-0-IP_Input_peak_1792
SL4.0ch01	79148017	79148291	275	79148150	18	10.0329	5.15279	8.30056	macs2_res/H-0-IP_Input_peak_1793
SL4.0ch01	79157974	79160013	2040	79158540	47	31.4713	8.65921	29.2665	macs2_res/H-0-IP_Input_peak_1794
SL4.0ch01	79172431	79172720	290	79172605	12	5.37185	3.57208	3.79786	macs2_res/H-0-IP_Input_peak_1795
SL4.0ch01	79181008	79181599	592	79181284	20	12.1405	5.87092	10.3515	macs2_res/H-0-IP_Input_peak_1796
SL4.0ch01	79181790	79182089	300	79181907	18	8.97042	4.60777	7.26888	macs2_res/H-0-IP_Input_peak_1797
SL4.0ch01	79183265	79183550	286	79183300	13	6.35704	3.98887	4.74486	macs2_res/H-0-IP_Input_peak_1798
SL4.0ch01	79183934	79185474	1541	79184682	66	70.6889	19.9916	67.8765	macs2_res/H-0-IP_Input_peak_1799
SL4.0ch01	79204095	79206125	2031	79205403	62	60.4794	16.6521	57.8079	macs2_res/H-0-IP_Input_peak_1800
SL4.0ch01	79233806	79234085	280	79233961	9	3.88476	3.05659	2.3829	macs2_res/H-0-IP_Input_peak_1801
SL4.0ch01	79234559	79236760	2202	79235350	97	103.261	22.2352	100.028	macs2_res/H-0-IP_Input_peak_1802
SL4.0ch01	79238024	79238788	765	79238462	15	7.93646	4.55248	6.26917	macs2_res/H-0-IP_Input_peak_1803
SL4.0ch01	79238980	79241526	2547	79239911	87	97.5098	23.8036	94.3488	macs2_res/H-0-IP_Input_peak_1804
SL4.0ch01	79286057	79288555	2499	79287281	55	46.4891	12.7058	44.0278	macs2_res/H-0-IP_Input_peak_1805
SL4.0ch01	79299070	79303010	3941	79301805	63	62.7757	17.3568	60.0702	macs2_res/H-0-IP_Input_peak_1806
SL4.0ch01	79303233	79303495	263	79303392	13	6.24217	3.92448	4.63382	macs2_res/H-0-IP_Input_peak_1807
SL4.0ch01	79350653	79352024	1372	79351654	50	37.3146	10.2506	35.005	macs2_res/H-0-IP_Input_peak_1808
SL4.0ch01	79356705	79359229	2525	79357629	97	91.5053	17.6792	88.4197	macs2_res/H-0-IP_Input_peak_1809
SL4.0ch01	79362269	79365989	3721	79363756	97	103.265	22.2366	100.031	macs2_res/H-0-IP_Input_peak_1810
SL4.0ch01	79366340	79368650	2311	79367515	58	50.1833	13.3865	47.6643	macs2_res/H-0-IP_Input_peak_1811
SL4.0ch01	79373815	79375454	1640	79374489	29	16.3654	6.13871	14.4699	macs2_res/H-0-IP_Input_peak_1812
SL4.0ch01	79377510	79379221	1712	79378405	46	37.6951	11.4903	35.3781	macs2_res/H-0-IP_Input_peak_1813
SL4.0ch01	79382653	79384886	2234	79383681	44	32.1212	9.59207	29.9048	macs2_res/H-0-IP_Input_peak_1814
SL4.0ch01	79387910	79391126	3217	79390229	224	327.844	56.6002	321.818	macs2_res/H-0-IP_Input_peak_1815
SL4.0ch01	79403081	79406767	3687	79405369	117	133.316	26.7747	129.717	macs2_res/H-0-IP_Input_peak_1816
SL4.0ch01	79419746	79421781	2036	79420626	67	63.2801	16.1321	60.5674	macs2_res/H-0-IP_Input_peak_1817
SL4.0ch01	79440013	79440300	288	79440194	11	5.52832	3.79812	3.9475	macs2_res/H-0-IP_Input_peak_1818
SL4.0ch01	79441220	79444177	2958	79442547	74	79.9281	21.0937	76.9917	macs2_res/H-0-IP_Input_peak_1819
SL4.0ch01	79452400	79454830	2431	79453513	82	88.195	21.6173	85.1519	macs2_res/H-0-IP_Input_peak_1820
SL4.0ch01	79457361	79458926	1566	79458260	55	48.8363	13.7389	46.3397	macs2_res/H-0-IP_Input_peak_1821
SL4.0ch01	79459458	79459689	232	79459633	11	3.0611	2.4119	1.61208	macs2_res/H-0-IP_Input_peak_1822
SL4.0ch01	79461538	79461998	461	79461603	14	5.96054	3.63771	4.36291	macs2_res/H-0-IP_Input_peak_1823
SL4.0ch01	79462373	79464295	1923	79463434	29	17.8803	6.8067	15.9533	macs2_res/H-0-IP_Input_peak_1824
SL4.0ch01	79486478	79487958	1481	79487280	93	99.1562	22.0493	95.9761	macs2_res/H-0-IP_Input_peak_1825
SL4.0ch01	79503624	79505376	1753	79505059	98	101.405	21.1026	98.195	macs2_res/H-0-IP_Input_peak_1826
SL4.0ch01	79519627	79520332	706	79519753	21	12.0699	5.6363	10.2826	macs2_res/H-0-IP_Input_peak_1827
SL4.0ch01	79525988	79526191	204	79526089	15	7.2798	4.19717	5.63409	macs2_res/H-0-IP_Input_peak_1828
SL4.0ch01	79526483	79528233	1751	79527165	76	80.5155	20.5349	77.572	macs2_res/H-0-IP_Input_peak_1829
SL4.0ch01	79528740	79529022	283	79528795	13	4.85653	3.17646	3.30489	macs2_res/H-0-IP_Input_peak_1830
SL4.0ch01	79536962	79538563	1602	79537623	41	34.2859	11.4052	32.0303	macs2_res/H-0-IP_Input_peak_1831
SL4.0ch01	79545932	79548584	2653	79547212	44	33.5651	10.2101	31.3211	macs2_res/H-0-IP_Input_peak_1832
SL4.0ch01	79552213	79552766	554	79552243	12	3.0571	2.3452	1.60935	macs2_res/H-0-IP_Input_peak_1833
SL4.0ch01	79553138	79553667	530	79553547	24	13.2992	5.67225	11.4777	macs2_res/H-0-IP_Input_peak_1834
SL4.0ch01	79559582	79560018	437	79559784	13	6.10286	3.84686	4.49999	macs2_res/H-0-IP_Input_peak_1835
SL4.0ch01	79560313	79562054	1742	79561257	30	17.8823	6.60787	15.9542	macs2_res/H-0-IP_Input_peak_1836
SL4.0ch01	79566263	79566915	653	79566677	12	4.7575	3.23123	3.21135	macs2_res/H-0-IP_Input_peak_1837
SL4.0ch01	79567210	79569338	2129	79568097	77	80.4643	20.1069	77.5225	macs2_res/H-0-IP_Input_peak_1838
SL4.0ch01	79575601	79577340	1740	79576235	39	28.0568	9.0756	25.9155	macs2_res/H-0-IP_Input_peak_1839
SL4.0ch01	79579340	79582065	2726	79581110	101	112.932	24.762	109.579	macs2_res/H-0-IP_Input_peak_1840
SL4.0ch01	79582372	79582898	527	79582532	15	7.84067	4.49998	6.17539	macs2_res/H-0-IP_Input_peak_1841
SL4.0ch01	79590999	79591336	338	79591081	10	4.41355	3.26351	2.88343	macs2_res/H-0-IP_Input_peak_1842
SL4.0ch01	79591564	79593835	2272	79592464	114	128.704	26.0923	125.159	macs2_res/H-0-IP_Input_peak_1843
SL4.0ch01	79596261	79597495	1235	79596431	23	13.2203	5.82034	11.4012	macs2_res/H-0-IP_Input_peak_1844
SL4.0ch01	79601140	79601332	193	79601247	14	6.4673	3.90674	4.84958	macs2_res/H-0-IP_Input_peak_1845
SL4.0ch01	79606134	79607393	1260	79606984	39	20.1425	5.98888	18.1624	macs2_res/H-0-IP_Input_peak_1846
SL4.0ch01	79640614	79642703	2090	79641408	95	109.219	25.7007	105.913	macs2_res/H-0-IP_Input_peak_1847
SL4.0ch01	79644639	79646284	1646	79645529	39	30.9839	10.418	28.7878	macs2_res/H-0-IP_Input_peak_1848
SL4.0ch01	79651172	79653089	1918	79652026	49	36.2057	10.0496	33.9156	macs2_res/H-0-IP_Input_peak_1849
SL4.0ch01	79666826	79668800	1975	79667598	44	35.4526	11.0532	33.1754	macs2_res/H-0-IP_Input_peak_1850
SL4.0ch01	79675652	79677192	1541	79675953	62	51.2354	12.6625	48.7006	macs2_res/H-0-IP_Input_peak_1851
SL4.0ch01	79687305	79689242	1938	79688795	118	130.84	25.3657	127.271	macs2_res/H-0-IP_Input_peak_1852
SL4.0ch01	79689910	79690090	181	79689974	14	4.7309	3.01488	3.18586	macs2_res/H-0-IP_Input_peak_1853
SL4.0ch01	79700367	79703415	3049	79701220	126	157.14	33.077	153.262	macs2_res/H-0-IP_Input_peak_1854
SL4.0ch01	79703970	79704327	358	79704135	13	3.55828	2.5256	2.07575	macs2_res/H-0-IP_Input_peak_1855
SL4.0ch01	79704551	79704833	283	79704825	17	6.64358	3.61785	5.0207	macs2_res/H-0-IP_Input_peak_1856
SL4.0ch01	79708651	79709817	1167	79709139	33	20.7407	7.24734	18.7489	macs2_res/H-0-IP_Input_peak_1857
SL4.0ch01	79709993	79712264	2272	79710809	92	92.9005	19.8236	89.7971	macs2_res/H-0-IP_Input_peak_1858
SL4.0ch01	79735020	79736156	1137	79735668	31	24.0618	9.30832	22	macs2_res/H-0-IP_Input_peak_1859
SL4.0ch01	79759631	79761438	1808	79760233	34	22.8161	7.94115	20.7793	macs2_res/H-0-IP_Input_peak_1860
SL4.0ch01	79771097	79772523	1427	79772065	47	26.4051	6.89359	24.2978	macs2_res/H-0-IP_Input_peak_1861
SL4.0ch01	79782160	79782657	498	79782416	13	3.83828	2.66196	2.33864	macs2_res/H-0-IP_Input_peak_1862
SL4.0ch01	79785353	79786557	1205	79786159	25	14.1841	5.89914	12.3402	macs2_res/H-0-IP_Input_peak_1863
SL4.0ch01	79789392	79790227	836	79790005	25	12.6797	5.22579	10.8747	macs2_res/H-0-IP_Input_peak_1864
SL4.0ch01	79790996	79791174	179	79791023	11	4.77986	3.35932	3.23318	macs2_res/H-0-IP_Input_peak_1865
SL4.0ch01	79802742	79805989	3248	79803228	63	48.9737	11.5456	46.4735	macs2_res/H-0-IP_Input_peak_1866
SL4.0ch01	79807000	79807314	315	79807256	15	6.67592	3.88023	5.05073	macs2_res/H-0-IP_Input_peak_1867
SL4.0ch01	79807488	79809776	2289	79808389	103	94.525	17.0181	91.402	macs2_res/H-0-IP_Input_peak_1868
SL4.0ch01	79816370	79820602	4233	79817319	112	143.01	33.5252	139.3	macs2_res/H-0-IP_Input_peak_1869
SL4.0ch01	79837580	79839829	2250	79838851	100	90.6115	16.5272	87.5378	macs2_res/H-0-IP_Input_peak_1870
SL4.0ch01	79848873	79851302	2430	79850514	50	48.2109	15.1957	45.7233	macs2_res/H-0-IP_Input_peak_1871
SL4.0ch01	79855076	79856387	1312	79855974	20	11.1224	5.34724	9.35975	macs2_res/H-0-IP_Input_peak_1872
SL4.0ch01	79858856	79860771	1916	79859994	41	33.6559	11.1014	31.411	macs2_res/H-0-IP_Input_peak_1873
SL4.0ch01	79864646	79865930	1285	79865193	33	23.9554	8.71065	21.8962	macs2_res/H-0-IP_Input_peak_1874
SL4.0ch01	79886934	79888301	1368	79887635	30	18.8409	7.03359	16.8904	macs2_res/H-0-IP_Input_peak_1875
SL4.0ch01	79890014	79890999	986	79890479	37	25.9265	8.62182	23.8273	macs2_res/H-0-IP_Input_peak_1876
SL4.0ch01	79903011	79904569	1559	79903652	47	35.4188	10.2235	33.1435	macs2_res/H-0-IP_Input_peak_1877
SL4.0ch01	79911915	79913883	1969	79913100	61	56.5967	15.2288	53.9821	macs2_res/H-0-IP_Input_peak_1878
SL4.0ch01	79917488	79918891	1404	79918372	59	50.4146	13.1836	47.8929	macs2_res/H-0-IP_Input_peak_1879
SL4.0ch01	79919181	79919370	190	79919312	15	6.18591	3.63024	4.57979	macs2_res/H-0-IP_Input_peak_1880
SL4.0ch01	79937383	79938846	1464	79938383	51	46.9189	14.1948	44.4508	macs2_res/H-0-IP_Input_peak_1881
SL4.0ch01	79942597	79943818	1222	79943146	53	46.0142	13.1093	43.5595	macs2_res/H-0-IP_Input_peak_1882
SL4.0ch01	79946754	79951045	4292	79948286	122	136.91	26.2183	133.269	macs2_res/H-0-IP_Input_peak_1883
SL4.0ch01	79951238	79951427	190	79951296	16	4.89193	2.91736	3.33916	macs2_res/H-0-IP_Input_peak_1884
SL4.0ch01	79951610	79951937	328	79951837	17	7.35326	3.95508	5.70493	macs2_res/H-0-IP_Input_peak_1885
SL4.0ch01	79954756	79959203	4448	79957639	82	88.195	21.6173	85.1519	macs2_res/H-0-IP_Input_peak_1886
SL4.0ch01	79959909	79963072	3164	79960769	56	55.1728	16.3747	52.5798	macs2_res/H-0-IP_Input_peak_1887
SL4.0ch01	79982521	79984003	1483	79983406	56	50.8484	14.3214	48.3195	macs2_res/H-0-IP_Input_peak_1888
SL4.0ch01	79991026	79992748	1723	79992327	53	42.3082	11.5105	39.9139	macs2_res/H-0-IP_Input_peak_1889
SL4.0ch01	80006095	80006508	414	80006282	22	15.1603	7.03017	13.2924	macs2_res/H-0-IP_Input_peak_1890
SL4.0ch01	80017348	80017880	533	80017759	23	16.7523	7.64268	14.8507	macs2_res/H-0-IP_Input_peak_1891
SL4.0ch01	80031768	80032374	607	80031903	18	8.97042	4.60777	7.26888	macs2_res/H-0-IP_Input_peak_1892
SL4.0ch01	80042538	80043781	1244	80043474	61	58.6099	16.1478	55.9657	macs2_res/H-0-IP_Input_peak_1893
SL4.0ch01	80045098	80047248	2151	80045615	57	45.3037	11.6575	42.8606	macs2_res/H-0-IP_Input_peak_1894
SL4.0ch01	80054337	80055011	675	80054761	21	10.1004	4.68946	8.36584	macs2_res/H-0-IP_Input_peak_1895
SL4.0ch01	80061679	80061852	174	80061756	10	3.56407	2.76712	2.08073	macs2_res/H-0-IP_Input_peak_1896
SL4.0ch01	80062037	80064014	1978	80062930	51	41.0867	11.5476	38.7129	macs2_res/H-0-IP_Input_peak_1897
SL4.0ch01	80095121	80096577	1457	80096216	65	44.1045	9.47869	41.6817	macs2_res/H-0-IP_Input_peak_1898
SL4.0ch01	80099342	80101326	1985	80100261	25	15.062	6.31189	13.1989	macs2_res/H-0-IP_Input_peak_1899
SL4.0ch01	80108939	80110188	1250	80109819	37	29.108	10.0954	26.9485	macs2_res/H-0-IP_Input_peak_1900
SL4.0ch01	80115360	80115843	484	80115497	11	5.83091	3.97945	4.23831	macs2_res/H-0-IP_Input_peak_1901
SL4.0ch01	80116107	80116283	177	80116270	11	5.74777	3.92943	4.15769	macs2_res/H-0-IP_Input_peak_1902
SL4.0ch01	80116562	80116747	186	80116616	8	3.59274	2.97985	2.10752	macs2_res/H-0-IP_Input_peak_1903
SL4.0ch01	80124389	80126672	2284	80125247	86	90.6312	21.0987	87.5562	macs2_res/H-0-IP_Input_peak_1904
SL4.0ch01	80134289	80134521	233	80134355	12	3.89442	2.77104	2.39088	macs2_res/H-0-IP_Input_peak_1905
SL4.0ch01	80142990	80144631	1642	80144064	74	79.2006	20.7449	76.2746	macs2_res/H-0-IP_Input_peak_1906
SL4.0ch01	80146710	80147812	1103	80147137	66	56.1043	13.4665	53.4965	macs2_res/H-0-IP_Input_peak_1907
SL4.0ch01	80175951	80177695	1745	80177147	75	81.0764	21.2187	78.1242	macs2_res/H-0-IP_Input_peak_1908
SL4.0ch01	80179403	80180124	722	80179746	21	10.1004	4.68946	8.36584	macs2_res/H-0-IP_Input_peak_1909
SL4.0ch01	80180350	80180568	219	80180424	19	9.04006	4.48921	7.3373	macs2_res/H-0-IP_Input_peak_1910
SL4.0ch01	80191357	80192112	756	80191584	25	12.6797	5.22579	10.8747	macs2_res/H-0-IP_Input_peak_1911
SL4.0ch01	80200594	80203036	2443	80202378	55	53.4099	15.8903	50.8421	macs2_res/H-0-IP_Input_peak_1912
SL4.0ch01	80212607	80213362	756	80212868	30	22.1617	8.62034	20.1388	macs2_res/H-0-IP_Input_peak_1913
SL4.0ch01	80223155	80224596	1442	80223694	48	33.7578	9.31686	31.5109	macs2_res/H-0-IP_Input_peak_1914
SL4.0ch01	80229773	80232329	2557	80231080	44	38.2312	12.3649	35.9048	macs2_res/H-0-IP_Input_peak_1915
SL4.0ch01	80238005	80239336	1332	80238473	35	18.9935	6.17794	17.0373	macs2_res/H-0-IP_Input_peak_1916
SL4.0ch01	80244822	80246643	1822	80245234	54	35.1429	8.60035	32.8717	macs2_res/H-0-IP_Input_peak_1917
SL4.0ch01	80260909	80263080	2172	80261761	51	43.4794	12.5944	41.0681	macs2_res/H-0-IP_Input_peak_1918
SL4.0ch01	80263549	80264121	573	80263587	13	4.92405	3.21163	3.36989	macs2_res/H-0-IP_Input_peak_1919
SL4.0ch01	80265305	80267761	2457	80266600	41	33.3934	10.9761	31.1526	macs2_res/H-0-IP_Input_peak_1920
SL4.0ch01	80273084	80273496	413	80273174	14	7.10726	4.25633	5.46718	macs2_res/H-0-IP_Input_peak_1921
SL4.0ch01	80289630	80290566	937	80289946	33	21.8032	7.71426	19.7876	macs2_res/H-0-IP_Input_peak_1922
SL4.0ch01	80297902	80298498	597	80298118	21	12.2557	5.72988	10.4619	macs2_res/H-0-IP_Input_peak_1923
SL4.0ch01	80332270	80332799	530	80332460	13	5.27234	3.3952	3.7029	macs2_res/H-0-IP_Input_peak_1924
SL4.0ch01	80345350	80347861	2512	80345917	49	48.1379	15.5422	45.6512	macs2_res/H-0-IP_Input_peak_1925
SL4.0ch01	80351228	80353642	2415	80352350	54	51.1713	15.1727	48.6379	macs2_res/H-0-IP_Input_peak_1926
SL4.0ch01	80356450	80357846	1397	80357247	43	31.4791	9.56711	29.274	macs2_res/H-0-IP_Input_peak_1927
SL4.0ch01	80363640	80364705	1066	80364159	18	9.41393	4.83207	7.70062	macs2_res/H-0-IP_Input_peak_1928
SL4.0ch01	80365567	80367952	2386	80366466	71	62.3343	14.4714	59.6366	macs2_res/H-0-IP_Input_peak_1929
SL4.0ch01	80375885	80376147	263	80375976	13	5.27234	3.3952	3.7029	macs2_res/H-0-IP_Input_peak_1930
SL4.0ch01	80376653	80379982	3330	80377654	123	124.479	21.2796	120.984	macs2_res/H-0-IP_Input_peak_1931
SL4.0ch01	80383688	80384928	1241	80384076	26	17.9947	7.53822	16.0609	macs2_res/H-0-IP_Input_peak_1932
SL4.0ch01	80386093	80386392	300	80386132	13	4.48289	2.9842	2.94934	macs2_res/H-0-IP_Input_peak_1933
SL4.0ch01	80419001	80421360	2360	80420373	83	91.6107	22.7808	88.5239	macs2_res/H-0-IP_Input_peak_1934
SL4.0ch01	80425273	80427241	1969	80426257	42	24.4812	7.03634	22.4123	macs2_res/H-0-IP_Input_peak_1935
SL4.0ch01	80435401	80436668	1268	80436140	25	17.602	7.58418	15.68	macs2_res/H-0-IP_Input_peak_1936
SL4.0ch01	80438218	80438505	288	80438351	9	3.61574	2.8927	2.12986	macs2_res/H-0-IP_Input_peak_1937
SL4.0ch01	80438744	80439958	1215	80439496	46	41.3469	13.2187	38.969	macs2_res/H-0-IP_Input_peak_1938
SL4.0ch01	80454303	80454603	301	80454419	10	5.20513	3.74314	3.63961	macs2_res/H-0-IP_Input_peak_1939
SL4.0ch01	80454881	80456374	1494	80455659	62	65.819	19.2565	63.0715	macs2_res/H-0-IP_Input_peak_1940
SL4.0ch01	80459373	80460753	1381	80460147	28	16.0445	6.18156	14.1561	macs2_res/H-0-IP_Input_peak_1941
SL4.0ch01	80463446	80466201	2756	80464858	51	43.7749	12.7276	41.3575	macs2_res/H-0-IP_Input_peak_1942
SL4.0ch01	80480424	80482234	1811	80481321	59	52.495	14.074	49.9407	macs2_res/H-0-IP_Input_peak_1943
SL4.0ch01	80487828	80489272	1445	80488774	72	63.5986	14.6724	60.8831	macs2_res/H-0-IP_Input_peak_1944
SL4.0ch01	80489547	80489951	405	80489827	16	5.22505	3.0668	3.65836	macs2_res/H-0-IP_Input_peak_1945
SL4.0ch01	80496284	80496470	187	80496348	12	5.94812	3.90131	4.35244	macs2_res/H-0-IP_Input_peak_1946
SL4.0ch01	80496739	80500415	3677	80498112	102	123.124	28.9687	119.645	macs2_res/H-0-IP_Input_peak_1947
SL4.0ch01	80503276	80503631	356	80503340	12	3.89442	2.77104	2.39088	macs2_res/H-0-IP_Input_peak_1948
SL4.0ch01	80505252	80507151	1900	80506611	50	47.2029	14.6916	44.7309	macs2_res/H-0-IP_Input_peak_1949
SL4.0ch01	80509898	80510573	676	80510114	27	17.8844	7.24473	15.9562	macs2_res/H-0-IP_Input_peak_1950
SL4.0ch01	80526552	80527567	1016	80527000	40	26.6335	8.24066	24.5207	macs2_res/H-0-IP_Input_peak_1951
SL4.0ch01	80532642	80532934	293	80532839	14	6.79413	4.08394	5.16581	macs2_res/H-0-IP_Input_peak_1952
SL4.0ch01	80533215	80533418	204	80533246	8	2.77867	2.46972	1.35308	macs2_res/H-0-IP_Input_peak_1953
SL4.0ch01	80549855	80550874	1020	80550115	37	30.3145	10.6875	28.1309	macs2_res/H-0-IP_Input_peak_1954
SL4.0ch01	80565447	80566426	980	80565914	42	28.6935	8.64265	26.541	macs2_res/H-0-IP_Input_peak_1955
SL4.0ch01	80566906	80567089	184	80566939	10	3.18348	2.55152	1.72433	macs2_res/H-0-IP_Input_peak_1956
SL4.0ch01	80571035	80573578	2544	80571930	145	181.127	34.5188	176.964	macs2_res/H-0-IP_Input_peak_1957
SL4.0ch01	80574044	80574311	268	80574261	13	4.19111	2.83688	2.67249	macs2_res/H-0-IP_Input_peak_1958
SL4.0ch01	80589942	80590289	348	80589958	12	4.17455	2.91799	2.65659	macs2_res/H-0-IP_Input_peak_1959
SL4.0ch01	80590648	80592834	2187	80591519	50	42.9736	12.6764	40.5693	macs2_res/H-0-IP_Input_peak_1960
SL4.0ch01	80596877	80597809	933	80597522	26	15.9871	6.54788	14.1035	macs2_res/H-0-IP_Input_peak_1961
SL4.0ch01	80603435	80604935	1501	80604403	31	19.8152	7.26048	17.8433	macs2_res/H-0-IP_Input_peak_1962
SL4.0ch01	80610276	80610561	286	80610399	15	5.74418	3.41051	4.15417	macs2_res/H-0-IP_Input_peak_1963
SL4.0ch01	80618312	80619898	1587	80619174	97	96.9445	19.6972	93.7918	macs2_res/H-0-IP_Input_peak_1964
SL4.0ch01	80620087	80620335	249	80620235	10	4.20997	3.14271	2.69096	macs2_res/H-0-IP_Input_peak_1965
SL4.0ch01	80623969	80625219	1251	80624547	47	42.6211	13.5	40.2219	macs2_res/H-0-IP_Input_peak_1966
SL4.0ch01	80647846	80648874	1029	80648544	19	12.0567	6.0368	10.2696	macs2_res/H-0-IP_Input_peak_1967
SL4.0ch01	80653978	80654742	765	80654116	22	14.1612	6.49982	12.3186	macs2_res/H-0-IP_Input_peak_1968
SL4.0ch01	80666266	80667409	1144	80667171	26	13.5143	5.42678	11.6873	macs2_res/H-0-IP_Input_peak_1969
SL4.0ch01	80682442	80682683	242	80682613	16	8.85612	4.88369	7.15888	macs2_res/H-0-IP_Input_peak_1970
SL4.0ch01	80683677	80684048	372	80683723	12	5.75864	3.79209	4.16808	macs2_res/H-0-IP_Input_peak_1971
SL4.0ch01	80690534	80691521	988	80691108	24	13.2992	5.67225	11.4777	macs2_res/H-0-IP_Input_peak_1972
SL4.0ch01	80703576	80704403	828	80703833	36	24.8781	8.39493	22.8	macs2_res/H-0-IP_Input_peak_1973
SL4.0ch01	80711532	80712944	1413	80711979	67	66.7888	17.7106	64.0298	macs2_res/H-0-IP_Input_peak_1974
[truncated: 23,074 more rows]

## Sheet: coronatine_IPVSInput_peaks_rep1
# This file is generated by MACS version 2.1.1.20160309
# Command line: callpeak -q 0.05 -f BAMPE -t bowtie2_res/C-0-1_L3_808D77_q20.bam -c bowtie2_res/C-0-Input_L2_807D78_q20.bam -g 2000000000 -n macs2_res/C-0-IP_Input
# ARGUMENTS LIST:
# name = macs2_res/C-0-IP_Input
# format = BAMPE
# ChIP-seq file = ['bowtie2_res/C-0-1_L3_808D77_q20.bam']
# control file = ['bowtie2_res/C-0-Input_L2_807D78_q20.bam']
# effective genome size = 2.00e+09
# band width = 300
# model fold = [5, 50]
# qvalue cutoff = 5.00e-02
# Larger dataset will be scaled towards smaller dataset.
# Range for calculating regional lambda is: 1000 bps and 10000 bps
# Broad region calling is off
# Paired-End mode is on
# fragment size is determined as 242 bps
# total fragments in treatment: 16892451
# fragments after filtering in treatment: 12509261
# maximum duplicate fragments in treatment = 1
# Redundant rate in treatment: 0.26
# total fragments in control: 31011430
# fragments after filtering in control: 26379582
# maximum duplicate fragments in control = 1
# Redundant rate in control: 0.15
# d = 242
chr	start	end	length	abs_summit	pileup	#NAME?	fold_enrichment	#NAME?	name
SL4.0ch00	2173328	2173816	489	2173621	103	81.1316	12.9997	79.0858	macs2_res/C-0-IP_Input_peak_1
SL4.0ch00	8611898	8613000	1103	8612495	10	6.32621	4.44287	4.86727	macs2_res/C-0-IP_Input_peak_2
SL4.0ch00	8626421	8627294	874	8626971	28	26.6632	11.713	24.9574	macs2_res/C-0-IP_Input_peak_3
SL4.0ch00	9518357	9518987	631	9518550	93	108.022	26.0524	105.824	macs2_res/C-0-IP_Input_peak_4
SL4.0ch01	38627	40268	1642	39332	87	95.1468	22.7117	93.0209	macs2_res/C-0-IP_Input_peak_5
SL4.0ch01	57818	59653	1836	59350	95	91.8051	18.4003	89.6984	macs2_res/C-0-IP_Input_peak_6
SL4.0ch01	59944	61064	1121	60355	78	69.1176	15.0426	67.1397	macs2_res/C-0-IP_Input_peak_7
SL4.0ch01	75501	76345	845	75675	26	9.2799	3.76851	7.76156	macs2_res/C-0-IP_Input_peak_8
SL4.0ch01	86487	88999	2513	88327	85	80.8974	17.4224	78.8523	macs2_res/C-0-IP_Input_peak_9
SL4.0ch01	110815	112532	1718	112042	90	88.6763	18.8293	86.587	macs2_res/C-0-IP_Input_peak_10
SL4.0ch01	114536	116168	1633	114906	78	71.0163	15.7661	69.0271	macs2_res/C-0-IP_Input_peak_11
SL4.0ch01	120872	122664	1793	122337	50	38.2736	10.6391	36.4838	macs2_res/C-0-IP_Input_peak_12
SL4.0ch01	137403	139578	2176	138147	135	166.572	32.9527	164.048	macs2_res/C-0-IP_Input_peak_13
SL4.0ch01	157683	158539	857	158125	42	24.1456	6.91738	22.4601	macs2_res/C-0-IP_Input_peak_14
SL4.0ch01	177853	181904	4052	178820	119	127.167	23.5706	124.862	macs2_res/C-0-IP_Input_peak_15
SL4.0ch01	187612	189280	1669	187914	57	49.7937	13.5268	47.9309	macs2_res/C-0-IP_Input_peak_16
SL4.0ch01	195541	196198	658	196002	24	10.2643	4.35387	8.72969	macs2_res/C-0-IP_Input_peak_17
SL4.0ch01	199542	201020	1479	199837	61	50.8434	12.7833	48.9743	macs2_res/C-0-IP_Input_peak_18
SL4.0ch01	206726	211651	4926	208748	218	283.45	41.7917	280.256	macs2_res/C-0-IP_Input_peak_19
SL4.0ch01	214276	214560	285	214448	15	5.2885	3.18948	3.85711	macs2_res/C-0-IP_Input_peak_20
SL4.0ch01	215958	217520	1563	216696	83	78.1724	16.9975	76.1429	macs2_res/C-0-IP_Input_peak_21
SL4.0ch01	218872	221765	2894	220810	65	50.1499	11.4942	48.2847	macs2_res/C-0-IP_Input_peak_22
SL4.0ch01	223781	225735	1955	224575	33	15.1899	5.08189	13.5904	macs2_res/C-0-IP_Input_peak_23
SL4.0ch01	230564	232923	2360	231171	214	266.384	37.4432	263.291	macs2_res/C-0-IP_Input_peak_24
SL4.0ch01	248715	251366	2652	250523	291	397.351	50.1736	393.432	macs2_res/C-0-IP_Input_peak_25
SL4.0ch01	257432	259760	2329	259085	139	148.539	24.3817	146.116	macs2_res/C-0-IP_Input_peak_26
SL4.0ch01	274157	277650	3494	275977	176	213.53	33.851	210.744	macs2_res/C-0-IP_Input_peak_27
SL4.0ch01	300713	301737	1025	301051	20	12.0004	5.79759	10.4408	macs2_res/C-0-IP_Input_peak_28
SL4.0ch01	307555	308393	839	307957	38	21.2255	6.52269	19.5651	macs2_res/C-0-IP_Input_peak_29
SL4.0ch01	312450	314271	1822	313532	172	220.953	38.4437	218.124	macs2_res/C-0-IP_Input_peak_30
SL4.0ch01	314724	315053	330	315021	14	4.6629	2.98168	3.25083	macs2_res/C-0-IP_Input_peak_31
SL4.0ch01	322898	325829	2932	323579	152	190.176	35.0726	187.521	macs2_res/C-0-IP_Input_peak_32
SL4.0ch01	329754	332566	2813	331161	106	109.047	21.2693	106.843	macs2_res/C-0-IP_Input_peak_33
SL4.0ch01	333307	335046	1740	334492	135	159.142	29.8411	156.66	macs2_res/C-0-IP_Input_peak_34
SL4.0ch01	337067	338983	1917	337833	43	34.2219	10.7782	32.46	macs2_res/C-0-IP_Input_peak_35
SL4.0ch01	346090	348191	2102	346911	128	143.106	26.3172	140.712	macs2_res/C-0-IP_Input_peak_36
SL4.0ch01	352032	354471	2440	353678	162	165.208	22.7507	162.692	macs2_res/C-0-IP_Input_peak_37
SL4.0ch01	361805	362094	290	361873	19	3.24985	2.09739	1.89345	macs2_res/C-0-IP_Input_peak_38
SL4.0ch01	362740	366230	3491	363763	174	203.658	31.1127	200.927	macs2_res/C-0-IP_Input_peak_39
SL4.0ch01	367241	369994	2754	369053	140	124.3	16.886	122.011	macs2_res/C-0-IP_Input_peak_40
SL4.0ch01	382056	384401	2346	383429	153	188.044	33.7482	185.401	macs2_res/C-0-IP_Input_peak_41
SL4.0ch01	395275	398829	3555	396963	260	330.313	40.8222	326.834	macs2_res/C-0-IP_Input_peak_42
SL4.0ch01	407467	411824	4358	407984	131	147.93	27.0241	145.51	macs2_res/C-0-IP_Input_peak_43
SL4.0ch01	414876	417272	2397	416439	176	222.971	37.4239	220.13	macs2_res/C-0-IP_Input_peak_44
SL4.0ch01	419429	422157	2729	420940	193	245.421	38.5631	242.451	macs2_res/C-0-IP_Input_peak_45
SL4.0ch01	428349	429866	1518	429033	67	62.3825	15.7429	60.4436	macs2_res/C-0-IP_Input_peak_46
SL4.0ch01	436247	438544	2298	437969	137	167.955	32.621	165.424	macs2_res/C-0-IP_Input_peak_47
SL4.0ch01	444522	447388	2867	446715	196	222.685	29.7444	219.846	macs2_res/C-0-IP_Input_peak_48
SL4.0ch01	452258	454800	2543	453192	105	98.3028	17.7283	96.1591	macs2_res/C-0-IP_Input_peak_49
SL4.0ch01	458677	460280	1604	459202	97	102.362	21.861	100.195	macs2_res/C-0-IP_Input_peak_50
SL4.0ch01	476053	477469	1417	476602	57	48.6605	13.0383	46.8048	macs2_res/C-0-IP_Input_peak_51
SL4.0ch01	484289	484766	478	484577	16	7.09452	3.95945	5.61895	macs2_res/C-0-IP_Input_peak_52
SL4.0ch01	489860	491627	1768	491072	126	134.133	23.6907	131.789	macs2_res/C-0-IP_Input_peak_53
SL4.0ch01	493177	493420	244	493246	13	3.83421	2.65997	2.45158	macs2_res/C-0-IP_Input_peak_54
SL4.0ch01	495108	496277	1170	495663	62	50.0722	12.2094	48.2076	macs2_res/C-0-IP_Input_peak_55
SL4.0ch01	497765	504461	6697	502626	119	115.49	19.4677	113.25	macs2_res/C-0-IP_Input_peak_56
SL4.0ch01	507296	509860	2565	508509	64	39.4282	8.25299	37.6311	macs2_res/C-0-IP_Input_peak_57
SL4.0ch01	518931	520043	1113	519420	60	50.3504	12.8663	48.4846	macs2_res/C-0-IP_Input_peak_58
SL4.0ch01	527002	527901	900	527632	24	11.2117	4.74579	9.6631	macs2_res/C-0-IP_Input_peak_59
SL4.0ch01	541210	542916	1707	541909	110	107.255	19.3312	105.061	macs2_res/C-0-IP_Input_peak_60
SL4.0ch01	543666	544066	401	543803	13	4.16355	2.82308	2.76855	macs2_res/C-0-IP_Input_peak_61
SL4.0ch01	546364	549107	2744	547335	225	287.983	40.4689	284.764	macs2_res/C-0-IP_Input_peak_62
SL4.0ch01	576252	578245	1994	577306	117	116.949	20.5502	114.701	macs2_res/C-0-IP_Input_peak_63
SL4.0ch01	582253	584759	2507	583328	169	205.686	33.7924	202.944	macs2_res/C-0-IP_Input_peak_64
SL4.0ch01	592529	595365	2837	594109	104	99.0973	18.2862	96.9491	macs2_res/C-0-IP_Input_peak_65
SL4.0ch01	603604	607699	4096	606396	160	183.16	29.0987	180.544	macs2_res/C-0-IP_Input_peak_66
SL4.0ch01	611790	613050	1261	612379	33	18.1417	6.17629	16.5103	macs2_res/C-0-IP_Input_peak_67
SL4.0ch01	617048	618691	1644	617754	70	57.4463	12.8976	55.5369	macs2_res/C-0-IP_Input_peak_68
SL4.0ch01	633044	633415	372	633244	15	4.4259	2.78647	3.02116	macs2_res/C-0-IP_Input_peak_69
SL4.0ch01	633669	638171	4503	635213	144	168.581	29.861	166.047	macs2_res/C-0-IP_Input_peak_70
SL4.0ch01	652141	653854	1714	652715	79	78.9123	18.6576	76.8786	macs2_res/C-0-IP_Input_peak_71
SL4.0ch01	660859	662569	1711	661938	125	129.961	22.5391	127.641	macs2_res/C-0-IP_Input_peak_72
SL4.0ch01	663193	665509	2317	664984	59	41.1054	9.65216	39.298	macs2_res/C-0-IP_Input_peak_73
SL4.0ch01	673086	674879	1794	673521	178	211.983	32.5164	209.206	macs2_res/C-0-IP_Input_peak_74
SL4.0ch01	681063	682917	1855	681350	96	93.9427	18.8827	91.8238	macs2_res/C-0-IP_Input_peak_75
SL4.0ch01	689849	692818	2970	691672	226	302.131	45.1228	298.826	macs2_res/C-0-IP_Input_peak_76
SL4.0ch01	735807	737825	2019	737194	92	93.5293	20.0775	91.4128	macs2_res/C-0-IP_Input_peak_77
SL4.0ch01	763694	765089	1396	764440	30	16.8405	6.16214	15.2225	macs2_res/C-0-IP_Input_peak_78
SL4.0ch01	773109	774487	1379	774256	50	28.528	7.1183	26.8077	macs2_res/C-0-IP_Input_peak_79
SL4.0ch01	780183	781980	1798	781535	123	128.061	22.5253	125.752	macs2_res/C-0-IP_Input_peak_80
SL4.0ch01	785364	787832	2469	786120	206	257.698	37.6027	254.656	macs2_res/C-0-IP_Input_peak_81
SL4.0ch01	794971	796935	1965	795537	154	156.442	22.3745	153.975	macs2_res/C-0-IP_Input_peak_82
SL4.0ch01	802599	803682	1084	803256	55	43.1403	11.3185	41.3199	macs2_res/C-0-IP_Input_peak_83
SL4.0ch01	810502	811743	1242	811173	40	28.1478	8.87334	26.4308	macs2_res/C-0-IP_Input_peak_84
SL4.0ch01	816284	821455	5172	817696	97	103.389	22.2889	101.217	macs2_res/C-0-IP_Input_peak_85
SL4.0ch01	824946	827063	2118	826617	61	48.2077	11.7542	46.355	macs2_res/C-0-IP_Input_peak_86
SL4.0ch01	833978	836686	2709	836092	179	235.437	41.0459	232.525	macs2_res/C-0-IP_Input_peak_87
SL4.0ch01	839345	841113	1769	839780	133	148.916	26.6363	146.49	macs2_res/C-0-IP_Input_peak_88
SL4.0ch01	847049	847576	528	847357	27	14.0345	5.48744	12.4485	macs2_res/C-0-IP_Input_peak_89
SL4.0ch01	858865	860183	1319	859779	92	90.6955	18.9507	88.5947	macs2_res/C-0-IP_Input_peak_90
SL4.0ch01	862202	865205	3004	863316	228	285.033	38.2999	281.83	macs2_res/C-0-IP_Input_peak_91
SL4.0ch01	873085	874525	1441	873366	54	40.2615	10.4407	38.4587	macs2_res/C-0-IP_Input_peak_92
SL4.0ch01	875540	878109	2570	876506	141	157.782	26.9561	155.307	macs2_res/C-0-IP_Input_peak_93
SL4.0ch01	883937	886591	2655	884548	144	169.779	30.3269	167.238	macs2_res/C-0-IP_Input_peak_94
SL4.0ch01	899781	900492	712	900388	15	5.59551	3.33777	4.15513	macs2_res/C-0-IP_Input_peak_95
SL4.0ch01	912322	913704	1383	912800	103	102.307	19.7425	100.141	macs2_res/C-0-IP_Input_peak_96
SL4.0ch01	915172	916041	870	915546	69	59.5692	13.97	57.6468	macs2_res/C-0-IP_Input_peak_97
SL4.0ch01	918128	920397	2270	918816	163	169.324	23.6737	166.785	macs2_res/C-0-IP_Input_peak_98
SL4.0ch01	924014	925004	991	924257	35	20.9241	6.93058	19.2666	macs2_res/C-0-IP_Input_peak_99
SL4.0ch01	989556	990569	1014	990311	39	25.06	7.81284	23.3672	macs2_res/C-0-IP_Input_peak_100
SL4.0ch01	1012719	1013888	1170	1013577	74	72.9747	17.8987	70.9749	macs2_res/C-0-IP_Input_peak_101
SL4.0ch01	1019600	1019918	319	1019807	13	2.80686	2.16942	1.47236	macs2_res/C-0-IP_Input_peak_102
SL4.0ch01	1028532	1030884	2353	1030399	119	136.731	27.3639	134.374	macs2_res/C-0-IP_Input_peak_103
SL4.0ch01	1040417	1042762	2346	1041969	150	168.172	27.43	165.64	macs2_res/C-0-IP_Input_peak_104
SL4.0ch01	1044688	1046399	1712	1045715	76	75.7926	18.4012	73.777	macs2_res/C-0-IP_Input_peak_105
SL4.0ch01	1064312	1065903	1592	1064683	59	53.321	14.4376	51.4365	macs2_res/C-0-IP_Input_peak_106
SL4.0ch01	1080247	1082042	1796	1080854	141	153.429	25.4012	150.978	macs2_res/C-0-IP_Input_peak_107
SL4.0ch01	1091645	1093960	2316	1093145	163	190.328	30.5273	187.673	macs2_res/C-0-IP_Input_peak_108
SL4.0ch01	1096921	1102206	5286	1098979	158	188.965	31.9881	186.316	macs2_res/C-0-IP_Input_peak_109
SL4.0ch01	1105743	1107358	1616	1106369	74	62.8944	13.8424	60.9524	macs2_res/C-0-IP_Input_peak_110
SL4.0ch01	1132480	1132795	316	1132549	15	4.52775	2.83303	3.12018	macs2_res/C-0-IP_Input_peak_111
SL4.0ch01	1145116	1146244	1129	1145488	39	31.3436	10.5901	29.6027	macs2_res/C-0-IP_Input_peak_112
SL4.0ch01	1238174	1239806	1633	1239449	89	93.793	21.3034	91.6746	macs2_res/C-0-IP_Input_peak_113
SL4.0ch01	1255126	1256244	1119	1255394	38	23.9872	7.58353	22.303	macs2_res/C-0-IP_Input_peak_114
SL4.0ch01	1268191	1268890	700	1268469	16	5.85678	3.35809	4.41092	macs2_res/C-0-IP_Input_peak_115
SL4.0ch01	1271347	1271596	250	1271466	17	5.14441	2.94759	3.71722	macs2_res/C-0-IP_Input_peak_116
SL4.0ch01	1271911	1274072	2162	1273471	169	197.679	30.8815	194.981	macs2_res/C-0-IP_Input_peak_117
SL4.0ch01	1277705	1279901	2197	1279473	134	157.101	29.4364	154.631	macs2_res/C-0-IP_Input_peak_118
SL4.0ch01	1293139	1296588	3450	1295506	134	149.04	26.3094	146.613	macs2_res/C-0-IP_Input_peak_119
SL4.0ch01	1317403	1319357	1955	1318646	117	108.014	17.6371	105.815	macs2_res/C-0-IP_Input_peak_120
SL4.0ch01	1341264	1341507	244	1341332	17	5.99773	3.32217	4.54687	macs2_res/C-0-IP_Input_peak_121
SL4.0ch01	1349039	1350068	1030	1349706	25	13.4339	5.55798	11.8554	macs2_res/C-0-IP_Input_peak_122
SL4.0ch01	1367225	1369183	1959	1368044	171	230.398	42.9288	227.515	macs2_res/C-0-IP_Input_peak_123
SL4.0ch01	1371863	1373796	1934	1372873	78	72.8329	16.4802	70.8336	macs2_res/C-0-IP_Input_peak_124
SL4.0ch01	1380440	1382420	1981	1381271	58	47.5302	12.2809	45.6817	macs2_res/C-0-IP_Input_peak_125
SL4.0ch01	1398078	1400788	2711	1398916	286	382.755	47.4434	378.94	macs2_res/C-0-IP_Input_peak_126
SL4.0ch01	1401071	1401487	417	1401150	14	4.963	3.12916	3.54198	macs2_res/C-0-IP_Input_peak_127
SL4.0ch01	1408152	1411987	3836	1411153	133	155.344	29.1454	152.883	macs2_res/C-0-IP_Input_peak_128
SL4.0ch01	1424612	1426345	1734	1425268	50	35.9158	9.70046	34.1424	macs2_res/C-0-IP_Input_peak_129
SL4.0ch01	1433250	1435029	1780	1434235	75	62.9425	13.595	61.0003	macs2_res/C-0-IP_Input_peak_130
SL4.0ch01	1444182	1446428	2247	1446036	110	116.023	22.5395	113.78	macs2_res/C-0-IP_Input_peak_131
SL4.0ch01	1449540	1451535	1996	1449947	178	225.747	37.6185	222.891	macs2_res/C-0-IP_Input_peak_132
SL4.0ch01	1472781	1475104	2324	1473504	137	166.823	32.1414	164.298	macs2_res/C-0-IP_Input_peak_133
SL4.0ch01	1483076	1485653	2578	1484746	132	156.436	30.0142	153.969	macs2_res/C-0-IP_Input_peak_134
SL4.0ch01	1496533	1497761	1229	1497062	52	40.5945	11.0717	38.7898	macs2_res/C-0-IP_Input_peak_135
SL4.0ch01	1513187	1514828	1642	1513743	53	42.4562	11.5719	40.6394	macs2_res/C-0-IP_Input_peak_136
SL4.0ch01	1517596	1517850	255	1517707	18	6.55437	3.46999	5.08987	macs2_res/C-0-IP_Input_peak_137
SL4.0ch01	1518214	1521214	3001	1519856	205	259.693	38.7174	256.641	macs2_res/C-0-IP_Input_peak_138
SL4.0ch01	1545151	1546833	1683	1546417	176	220.915	36.6241	218.087	macs2_res/C-0-IP_Input_peak_139
SL4.0ch01	1547268	1550390	3123	1548856	159	184.225	29.8465	181.603	macs2_res/C-0-IP_Input_peak_140
SL4.0ch01	1558789	1560592	1804	1559159	141	160.062	27.7979	157.576	macs2_res/C-0-IP_Input_peak_141
SL4.0ch01	1563711	1566203	2493	1565273	154	181.585	30.8107	178.978	macs2_res/C-0-IP_Input_peak_142
SL4.0ch01	1578768	1580209	1442	1579567	37	24.5716	8.0345	22.8824	macs2_res/C-0-IP_Input_peak_143
SL4.0ch01	1584836	1585665	830	1585255	23	8.74101	3.86086	7.23207	macs2_res/C-0-IP_Input_peak_144
SL4.0ch01	1601485	1603259	1775	1602396	70	63.3005	15.159	61.3561	macs2_res/C-0-IP_Input_peak_145
SL4.0ch01	1610419	1614001	3583	1611405	69	56.8025	12.9195	54.8971	macs2_res/C-0-IP_Input_peak_146
SL4.0ch01	1662742	1663038	297	1662983	16	4.72431	2.84323	3.30957	macs2_res/C-0-IP_Input_peak_147
SL4.0ch01	1663357	1668543	5187	1665144	282	399.676	55.0292	395.739	macs2_res/C-0-IP_Input_peak_148
SL4.0ch01	1674719	1675636	918	1675144	83	71.7739	14.629	69.7806	macs2_res/C-0-IP_Input_peak_149
SL4.0ch01	1683516	1686675	3160	1684439	136	160.541	29.9851	158.051	macs2_res/C-0-IP_Input_peak_150
SL4.0ch01	1691034	1691584	551	1691294	23	10.6389	4.64089	9.09878	macs2_res/C-0-IP_Input_peak_151
SL4.0ch01	1726385	1728765	2381	1728217	176	212.841	33.6002	210.059	macs2_res/C-0-IP_Input_peak_152
SL4.0ch01	1735226	1736244	1019	1735436	36	23.5622	7.82307	21.8816	macs2_res/C-0-IP_Input_peak_153
SL4.0ch01	1741080	1744138	3059	1743644	131	146.072	26.3132	143.662	macs2_res/C-0-IP_Input_peak_154
SL4.0ch01	1751804	1753081	1278	1752732	76	70.2007	16.063	68.2165	macs2_res/C-0-IP_Input_peak_155
SL4.0ch01	1775418	1778015	2598	1777002	225	340.495	61.7088	336.954	macs2_res/C-0-IP_Input_peak_156
SL4.0ch01	1780344	1782939	2596	1781553	103	107.423	21.6955	105.228	macs2_res/C-0-IP_Input_peak_157
SL4.0ch01	1806476	1807318	843	1806870	65	43.2374	9.21192	41.4161	macs2_res/C-0-IP_Input_peak_158
SL4.0ch01	1810709	1812953	2245	1811807	183	212.222	30.7737	209.443	macs2_res/C-0-IP_Input_peak_159
SL4.0ch01	1818054	1819612	1559	1819080	116	121.486	22.4995	119.212	macs2_res/C-0-IP_Input_peak_160
SL4.0ch01	1828303	1828760	458	1828705	18	5.51884	3.02605	4.08178	macs2_res/C-0-IP_Input_peak_161
SL4.0ch01	1829030	1829380	351	1829230	23	6.2896	2.9582	4.8314	macs2_res/C-0-IP_Input_peak_162
SL4.0ch01	1852283	1855032	2750	1853223	114	115.917	21.1354	113.675	macs2_res/C-0-IP_Input_peak_163
SL4.0ch01	1858664	1860597	1934	1859616	128	138.298	24.5097	135.931	macs2_res/C-0-IP_Input_peak_164
SL4.0ch01	1862218	1866506	4289	1863458	374	537.338	60.326	532.307	macs2_res/C-0-IP_Input_peak_165
SL4.0ch01	1867805	1869393	1589	1868099	90	82.5801	16.5307	80.5258	macs2_res/C-0-IP_Input_peak_166
SL4.0ch01	1878626	1879974	1349	1878987	214	276.017	40.8138	272.868	macs2_res/C-0-IP_Input_peak_167
SL4.0ch01	1883535	1884327	793	1883844	12	4.21146	2.93752	2.81472	macs2_res/C-0-IP_Input_peak_168
SL4.0ch01	1890634	1892226	1593	1891565	59	49.5923	12.8419	47.731	macs2_res/C-0-IP_Input_peak_169
SL4.0ch01	1906475	1907864	1390	1907152	155	172.469	27.1681	169.913	macs2_res/C-0-IP_Input_peak_170
SL4.0ch01	1921843	1924124	2282	1923021	138	163.924	30.5057	161.415	macs2_res/C-0-IP_Input_peak_171
SL4.0ch01	1956827	1960681	3855	1958697	164	193.013	31.1122	190.342	macs2_res/C-0-IP_Input_peak_172
SL4.0ch01	1961362	1964114	2753	1962646	124	135.15	24.7761	132.801	macs2_res/C-0-IP_Input_peak_173
SL4.0ch01	1971002	1973655	2654	1972634	122	128.297	22.9445	125.985	macs2_res/C-0-IP_Input_peak_174
SL4.0ch01	1983349	1984087	739	1983604	43	34.2219	10.7782	32.46	macs2_res/C-0-IP_Input_peak_175
SL4.0ch01	2003732	2006113	2382	2005391	219	284.558	41.763	281.359	macs2_res/C-0-IP_Input_peak_176
SL4.0ch01	2016416	2019062	2647	2017093	113	117.292	21.9711	115.043	macs2_res/C-0-IP_Input_peak_177
SL4.0ch01	2051637	2057203	5567	2055576	218	245.204	29.5877	242.236	macs2_res/C-0-IP_Input_peak_178
SL4.0ch01	2063981	2066351	2371	2064656	192	244.735	38.7389	241.769	macs2_res/C-0-IP_Input_peak_179
SL4.0ch01	2068858	2071145	2288	2070350	191	196.028	23.6656	193.34	macs2_res/C-0-IP_Input_peak_180
SL4.0ch01	2091585	2093446	1862	2092844	83	71.7739	14.629	69.7806	macs2_res/C-0-IP_Input_peak_181
SL4.0ch01	2109575	2110383	809	2109826	39	26.9182	8.58231	25.2104	macs2_res/C-0-IP_Input_peak_182
SL4.0ch01	2118904	2120039	1136	2119213	61	51.4927	13.0456	49.6198	macs2_res/C-0-IP_Input_peak_183
SL4.0ch01	2120322	2120596	275	2120577	13	3.7353	2.61157	2.35726	macs2_res/C-0-IP_Input_peak_184
SL4.0ch01	2125056	2127154	2099	2125752	106	105.649	20.0027	103.464	macs2_res/C-0-IP_Input_peak_185
SL4.0ch01	2129998	2131841	1844	2130840	72	59.676	13.1938	57.7533	macs2_res/C-0-IP_Input_peak_186
SL4.0ch01	2137974	2139593	1620	2138973	213	269.392	38.8743	266.282	macs2_res/C-0-IP_Input_peak_187
SL4.0ch01	2147357	2148216	860	2147587	33	14.7231	4.92042	13.1286	macs2_res/C-0-IP_Input_peak_188
SL4.0ch01	2152946	2154734	1789	2153604	81	75.7678	16.6897	73.7522	macs2_res/C-0-IP_Input_peak_189
SL4.0ch01	2161977	2163677	1701	2162434	156	175.319	27.7991	172.746	macs2_res/C-0-IP_Input_peak_190
SL4.0ch01	2170611	2173309	2699	2172065	185	241.146	40.5062	238.201	macs2_res/C-0-IP_Input_peak_191
SL4.0ch01	2174764	2177177	2414	2175948	145	179.427	33.8009	176.832	macs2_res/C-0-IP_Input_peak_192
SL4.0ch01	2179125	2180247	1123	2179627	152	164.786	25.589	162.273	macs2_res/C-0-IP_Input_peak_193
SL4.0ch01	2180602	2181037	436	2180946	21	5.9533	2.97228	4.5032	macs2_res/C-0-IP_Input_peak_194
SL4.0ch01	2181343	2181921	579	2181400	12	3.08989	2.36152	1.74045	macs2_res/C-0-IP_Input_peak_195
SL4.0ch01	2188750	2192809	4060	2189527	123	130.871	23.5391	128.546	macs2_res/C-0-IP_Input_peak_196
SL4.0ch01	2212088	2213771	1684	2213079	135	134.728	21.0744	132.381	macs2_res/C-0-IP_Input_peak_197
SL4.0ch01	2223437	2224735	1299	2224102	108	114.755	22.7701	112.519	macs2_res/C-0-IP_Input_peak_198
SL4.0ch01	2236951	2240259	3309	2239382	135	167.318	33.2766	164.79	macs2_res/C-0-IP_Input_peak_199
SL4.0ch01	2252186	2254704	2519	2254242	204	260.72	39.5095	257.661	macs2_res/C-0-IP_Input_peak_200
SL4.0ch01	2254982	2255382	401	2255207	20	7.83906	3.81477	6.34705	macs2_res/C-0-IP_Input_peak_201
SL4.0ch01	2256473	2258894	2422	2257435	165	198.849	32.8653	196.145	macs2_res/C-0-IP_Input_peak_202
SL4.0ch01	2259185	2259452	268	2259356	14	3.8879	2.61232	2.50316	macs2_res/C-0-IP_Input_peak_203
SL4.0ch01	2279987	2281801	1815	2280983	145	155.701	24.8419	153.238	macs2_res/C-0-IP_Input_peak_204
SL4.0ch01	2289499	2291620	2122	2290367	189	204.566	26.5192	201.831	macs2_res/C-0-IP_Input_peak_205
SL4.0ch01	2301514	2302122	609	2301971	23	10.0754	4.40159	8.54403	macs2_res/C-0-IP_Input_peak_206
SL4.0ch01	2305467	2308396	2930	2307414	269	349.394	43.4347	345.797	macs2_res/C-0-IP_Input_peak_207
SL4.0ch01	2322671	2325728	3058	2324875	162	186.695	29.6099	184.059	macs2_res/C-0-IP_Input_peak_208
SL4.0ch01	2327602	2330305	2704	2328162	109	117.784	23.6014	115.531	macs2_res/C-0-IP_Input_peak_209
SL4.0ch01	2332298	2335435	3138	2333673	157	175.512	27.5164	172.938	macs2_res/C-0-IP_Input_peak_210
SL4.0ch01	2338870	2341324	2455	2339230	196	245.694	37.3969	242.722	macs2_res/C-0-IP_Input_peak_211
SL4.0ch01	2341738	2342199	462	2341953	12	3.16567	2.39935	1.81354	macs2_res/C-0-IP_Input_peak_212
SL4.0ch01	2343922	2345501	1580	2344243	75	67.2385	15.2022	65.2715	macs2_res/C-0-IP_Input_peak_213
SL4.0ch01	2369040	2370343	1304	2369901	121	143.745	29.4785	141.348	macs2_res/C-0-IP_Input_peak_214
SL4.0ch01	2374527	2376467	1941	2375099	70	66.5858	16.5365	64.6224	macs2_res/C-0-IP_Input_peak_215
SL4.0ch01	2395834	2397346	1513	2396309	131	149.94	27.8081	147.51	macs2_res/C-0-IP_Input_peak_216
SL4.0ch01	2410364	2412035	1672	2410720	165	172.216	23.9624	169.661	macs2_res/C-0-IP_Input_peak_217
SL4.0ch01	2421840	2423314	1475	2422195	153	176.877	29.4523	174.296	macs2_res/C-0-IP_Input_peak_218
SL4.0ch01	2429314	2431113	1800	2430338	132	148.155	26.7265	145.734	macs2_res/C-0-IP_Input_peak_219
SL4.0ch01	2432470	2433352	883	2432740	32	15.4594	5.30869	13.8567	macs2_res/C-0-IP_Input_peak_220
SL4.0ch01	2469820	2471562	1743	2470441	66	58.1966	14.3049	56.2827	macs2_res/C-0-IP_Input_peak_221
SL4.0ch01	2493211	2494495	1285	2494273	70	63.8994	15.4043	61.9516	macs2_res/C-0-IP_Input_peak_222
SL4.0ch01	2494829	2496741	1913	2495878	64	56.4842	14.2086	54.5806	macs2_res/C-0-IP_Input_peak_223
SL4.0ch01	2515308	2516265	958	2515656	101	66.6971	9.7928	64.7331	macs2_res/C-0-IP_Input_peak_224
SL4.0ch01	2529126	2530988	1863	2530317	98	97.3305	19.5117	95.1923	macs2_res/C-0-IP_Input_peak_225
SL4.0ch01	2567443	2569279	1837	2568100	117	129.358	25.1629	127.042	macs2_res/C-0-IP_Input_peak_226
SL4.0ch01	2582244	2582552	309	2582540	14	2.90431	2.16527	1.56464	macs2_res/C-0-IP_Input_peak_227
SL4.0ch01	2583098	2584928	1831	2584039	87	78.6372	15.9711	76.6056	macs2_res/C-0-IP_Input_peak_228
SL4.0ch01	2595827	2597639	1813	2597085	124	129.18	22.5921	126.865	macs2_res/C-0-IP_Input_peak_229
SL4.0ch01	2610214	2611132	919	2610974	41	31.8016	10.2335	30.0569	macs2_res/C-0-IP_Input_peak_230
SL4.0ch01	2631487	2634844	3358	2632413	151	152.198	21.9414	149.754	macs2_res/C-0-IP_Input_peak_231
SL4.0ch01	2635187	2635841	655	2635374	22	7.72711	3.56405	6.23759	macs2_res/C-0-IP_Input_peak_232
SL4.0ch01	2638570	2639093	524	2638896	21	11.0833	5.15153	9.53644	macs2_res/C-0-IP_Input_peak_233
SL4.0ch01	2668225	2670574	2350	2669622	122	135.495	25.6591	133.144	macs2_res/C-0-IP_Input_peak_234
SL4.0ch01	2677851	2678096	246	2677887	14	4.61077	2.95632	3.20047	macs2_res/C-0-IP_Input_peak_235
SL4.0ch01	2697205	2699337	2133	2698274	222	292.798	43.4592	289.549	macs2_res/C-0-IP_Input_peak_236
SL4.0ch01	2720489	2722070	1582	2721571	102	96.4107	17.9379	94.2775	macs2_res/C-0-IP_Input_peak_237
SL4.0ch01	2736698	2738248	1551	2737417	71	59.9952	13.5762	58.0704	macs2_res/C-0-IP_Input_peak_238
SL4.0ch01	2744395	2746030	1636	2744916	134	138.315	22.5303	135.948	macs2_res/C-0-IP_Input_peak_239
SL4.0ch01	2764700	2767170	2471	2765573	128	138.59	24.617	136.222	macs2_res/C-0-IP_Input_peak_240
SL4.0ch01	2773147	2776190	3044	2774082	206	274.342	43.7669	271.203	macs2_res/C-0-IP_Input_peak_241
SL4.0ch01	2781555	2785080	3526	2783492	117	108.014	17.6371	105.815	macs2_res/C-0-IP_Input_peak_242
SL4.0ch01	2785414	2788232	2819	2787370	129	153.503	30.0967	151.052	macs2_res/C-0-IP_Input_peak_243
SL4.0ch01	2790993	2792827	1835	2791588	76	71.2363	16.4804	69.2462	macs2_res/C-0-IP_Input_peak_244
SL4.0ch01	2811617	2812576	960	2812071	62	48.0397	11.4443	46.1877	macs2_res/C-0-IP_Input_peak_245
SL4.0ch01	2825167	2829276	4110	2826710	146	171.005	29.9894	168.457	macs2_res/C-0-IP_Input_peak_246
SL4.0ch01	2864922	2866342	1421	2865959	48	36.2983	10.3352	34.522	macs2_res/C-0-IP_Input_peak_247
SL4.0ch01	2869359	2870467	1109	2869644	92	85.9538	17.1645	83.8799	macs2_res/C-0-IP_Input_peak_248
SL4.0ch01	2882488	2885087	2600	2883489	68	62.1897	15.333	60.252	macs2_res/C-0-IP_Input_peak_249
SL4.0ch01	2888840	2890632	1793	2889585	123	140.285	27.1739	137.907	macs2_res/C-0-IP_Input_peak_250
SL4.0ch01	2901896	2903767	1872	2903086	108	118.286	24.1909	116.031	macs2_res/C-0-IP_Input_peak_251
SL4.0ch01	2908663	2911367	2705	2910338	149	171.253	28.9094	168.703	macs2_res/C-0-IP_Input_peak_252
SL4.0ch01	2921966	2922415	450	2922256	17	6.90857	3.74226	5.43618	macs2_res/C-0-IP_Input_peak_253
SL4.0ch01	2923295	2925926	2632	2924217	147	169.009	28.8429	166.473	macs2_res/C-0-IP_Input_peak_254
SL4.0ch01	2934492	2938069	3578	2937023	338	475.967	56.0395	471.455	macs2_res/C-0-IP_Input_peak_255
SL4.0ch01	2940294	2941579	1286	2940839	53	33.9067	8.36778	32.1467	macs2_res/C-0-IP_Input_peak_256
SL4.0ch01	2948413	2950253	1841	2949000	106	109.205	21.3296	107	macs2_res/C-0-IP_Input_peak_257
SL4.0ch01	2957587	2959419	1833	2958184	71	60.3904	13.7247	58.4634	macs2_res/C-0-IP_Input_peak_258
SL4.0ch01	2961590	2963272	1683	2962254	82	78.1621	17.3147	76.1327	macs2_res/C-0-IP_Input_peak_259
SL4.0ch01	2970717	2972637	1921	2971516	47	33.9262	9.61241	32.1662	macs2_res/C-0-IP_Input_peak_260
SL4.0ch01	2973252	2975185	1934	2973798	139	148.539	24.3817	146.116	macs2_res/C-0-IP_Input_peak_261
SL4.0ch01	2989242	2990849	1608	2989640	22	10.5309	4.73657	8.99247	macs2_res/C-0-IP_Input_peak_262
SL4.0ch01	3010441	3011932	1492	3011579	116	129.66	25.6775	127.342	macs2_res/C-0-IP_Input_peak_263
SL4.0ch01	3012330	3012624	295	3012551	13	5.11033	3.30937	3.68419	macs2_res/C-0-IP_Input_peak_264
SL4.0ch01	3014040	3016450	2411	3015344	172	224.414	39.867	221.565	macs2_res/C-0-IP_Input_peak_265
SL4.0ch01	3027361	3029608	2248	3028640	69	47.4228	9.77022	45.5751	macs2_res/C-0-IP_Input_peak_266
SL4.0ch01	3037933	3040109	2177	3038539	115	129.327	25.9427	127.011	macs2_res/C-0-IP_Input_peak_267
SL4.0ch01	3053689	3056275	2587	3055190	281	364.797	43.7144	361.102	macs2_res/C-0-IP_Input_peak_268
SL4.0ch01	3058900	3061559	2660	3059740	192	203.04	25.2656	200.313	macs2_res/C-0-IP_Input_peak_269
SL4.0ch01	3089098	3090314	1217	3089849	74	69.5915	16.4599	67.6107	macs2_res/C-0-IP_Input_peak_270
SL4.0ch01	3113605	3115536	1932	3114269	150	131.545	16.664	129.216	macs2_res/C-0-IP_Input_peak_271
SL4.0ch01	3119493	3120552	1060	3119977	118	136.388	27.6423	134.032	macs2_res/C-0-IP_Input_peak_272
SL4.0ch01	3150504	3153783	3280	3152591	107	123.87	26.994	121.583	macs2_res/C-0-IP_Input_peak_273
SL4.0ch01	3172791	3174240	1450	3173222	80	77.5382	17.7284	75.5123	macs2_res/C-0-IP_Input_peak_274
SL4.0ch01	3196957	3198892	1936	3197430	156	191.482	33.8105	188.82	macs2_res/C-0-IP_Input_peak_275
SL4.0ch01	3199380	3199763	384	3199735	13	3.7353	2.61157	2.35726	macs2_res/C-0-IP_Input_peak_276
SL4.0ch01	3219201	3220466	1266	3220092	73	68.4572	16.3193	66.4831	macs2_res/C-0-IP_Input_peak_277
SL4.0ch01	3221323	3222648	1326	3222057	83	88.0571	21.1469	85.9717	macs2_res/C-0-IP_Input_peak_278
SL4.0ch01	3261502	3263602	2101	3262912	207	258.815	37.5933	255.768	macs2_res/C-0-IP_Input_peak_279
SL4.0ch01	3277207	3278427	1221	3277993	70	51.9733	11.0061	50.0971	macs2_res/C-0-IP_Input_peak_280
SL4.0ch01	3285681	3288186	2506	3287008	141	161.416	28.3066	158.922	macs2_res/C-0-IP_Input_peak_281
SL4.0ch01	3429371	3431079	1709	3429746	112	112.421	20.5271	110.198	macs2_res/C-0-IP_Input_peak_282
SL4.0ch01	3459257	3459547	291	3459264	11	3.23405	2.50333	1.87806	macs2_res/C-0-IP_Input_peak_283
SL4.0ch01	3486442	3486805	364	3486699	19	7.53805	3.79664	6.05221	macs2_res/C-0-IP_Input_peak_284
SL4.0ch01	3491898	3492304	407	3492215	16	6.82794	3.82649	5.35722	macs2_res/C-0-IP_Input_peak_285
SL4.0ch01	3515662	3517074	1413	3516131	172	206.384	32.8409	203.639	macs2_res/C-0-IP_Input_peak_286
SL4.0ch01	3542995	3544652	1658	3544247	89	83.286	17.0849	81.2276	macs2_res/C-0-IP_Input_peak_287
SL4.0ch01	3564309	3566962	2654	3564973	225	300.38	44.924	297.086	macs2_res/C-0-IP_Input_peak_288
SL4.0ch01	3576686	3579493	2808	3578854	250	370.802	60.314	367.067	macs2_res/C-0-IP_Input_peak_289
SL4.0ch01	3622998	3624938	1941	3624523	191	238.81	36.9631	235.879	macs2_res/C-0-IP_Input_peak_290
SL4.0ch01	3633649	3635245	1597	3634788	109	103.657	18.3973	101.483	macs2_res/C-0-IP_Input_peak_291
SL4.0ch01	3682846	3684409	1564	3683311	74	64.1151	14.2966	62.1661	macs2_res/C-0-IP_Input_peak_292
SL4.0ch01	3723806	3725457	1652	3724309	95	91.3305	18.2238	89.226	macs2_res/C-0-IP_Input_peak_293
SL4.0ch01	3782744	3785144	2401	3783866	194	222.121	30.217	219.285	macs2_res/C-0-IP_Input_peak_294
SL4.0ch01	3807595	3808640	1046	3808252	46	33.809	9.8047	32.0502	macs2_res/C-0-IP_Input_peak_295
SL4.0ch01	3814639	3815847	1209	3814924	65	55.3813	13.4646	53.4841	macs2_res/C-0-IP_Input_peak_296
SL4.0ch01	3826968	3828599	1632	3827496	101	97.2438	18.5289	95.1061	macs2_res/C-0-IP_Input_peak_297
SL4.0ch01	3873861	3875573	1713	3875010	84	85.1278	19.4848	83.0592	macs2_res/C-0-IP_Input_peak_298
SL4.0ch01	3948594	3948863	270	3948716	14	4.47564	2.89094	3.06957	macs2_res/C-0-IP_Input_peak_299
SL4.0ch01	3960666	3962001	1336	3961445	31	17.7421	6.36092	16.1147	macs2_res/C-0-IP_Input_peak_300
SL4.0ch01	4085414	4087593	2180	4086826	146	165.438	27.9053	162.92	macs2_res/C-0-IP_Input_peak_301
SL4.0ch01	4116305	4118052	1748	4117413	65	56.1406	13.7683	54.2391	macs2_res/C-0-IP_Input_peak_302
SL4.0ch01	4164891	4166818	1928	4165303	184	221.629	33.6063	218.796	macs2_res/C-0-IP_Input_peak_303
SL4.0ch01	4176835	4178959	2125	4177306	191	248.151	40.4971	245.166	macs2_res/C-0-IP_Input_peak_304
SL4.0ch01	4193475	4195004	1530	4194022	186	216.94	31.2755	214.133	macs2_res/C-0-IP_Input_peak_305
SL4.0ch01	4244379	4245882	1504	4245165	105	105.093	20.1222	102.911	macs2_res/C-0-IP_Input_peak_306
SL4.0ch01	4382699	4384913	2215	4383213	145	173.854	31.5195	171.29	macs2_res/C-0-IP_Input_peak_307
SL4.0ch01	4395907	4398437	2531	4397223	117	112.269	18.9826	110.046	macs2_res/C-0-IP_Input_peak_308
SL4.0ch01	4591683	4593679	1997	4592674	129	140.896	25.1103	138.516	macs2_res/C-0-IP_Input_peak_309
SL4.0ch01	4609734	4611966	2233	4610595	236	323.481	48.5206	320.045	macs2_res/C-0-IP_Input_peak_310
SL4.0ch01	4628190	4631103	2914	4630457	224	298.971	44.852	295.685	macs2_res/C-0-IP_Input_peak_311
SL4.0ch01	4676345	4677424	1080	4676958	58	48.0428	12.4898	46.1907	macs2_res/C-0-IP_Input_peak_312
SL4.0ch01	4687936	4690393	2458	4689763	151	175.524	29.7221	172.95	macs2_res/C-0-IP_Input_peak_313
SL4.0ch01	4702855	4705557	2703	4703363	102	94.3301	17.2266	92.2088	macs2_res/C-0-IP_Input_peak_314
SL4.0ch01	4710345	4711087	743	4710914	13	5.64826	3.59724	4.20643	macs2_res/C-0-IP_Input_peak_315
SL4.0ch01	4891661	4894212	2552	4892251	115	136.181	28.8693	133.826	macs2_res/C-0-IP_Input_peak_316
SL4.0ch01	4894640	4895252	613	4895148	15	3.7392	2.47934	2.36053	macs2_res/C-0-IP_Input_peak_317
SL4.0ch01	4961887	4963502	1616	4962294	52	39.0958	10.4694	37.3008	macs2_res/C-0-IP_Input_peak_318
SL4.0ch01	4987144	4987639	496	4987367	29	18.7319	7.19892	17.0948	macs2_res/C-0-IP_Input_peak_319
SL4.0ch01	4997964	4999346	1383	4998519	61	50.1381	12.5022	48.2732	macs2_res/C-0-IP_Input_peak_320
SL4.0ch01	5005812	5007888	2077	5006774	145	180.345	34.1874	177.745	macs2_res/C-0-IP_Input_peak_321
SL4.0ch01	5011048	5011810	763	5011509	49	33.7151	9.08278	31.9576	macs2_res/C-0-IP_Input_peak_322
SL4.0ch01	5020085	5021430	1346	5020644	98	95.4141	18.7934	93.2869	macs2_res/C-0-IP_Input_peak_323
SL4.0ch01	5025846	5027295	1450	5026563	144	172.542	31.4203	169.985	macs2_res/C-0-IP_Input_peak_324
SL4.0ch01	5058775	5060260	1486	5059800	49	38.9015	11.1678	37.1088	macs2_res/C-0-IP_Input_peak_325
SL4.0ch01	5088682	5090082	1401	5089544	54	33.9956	8.2207	32.2351	macs2_res/C-0-IP_Input_peak_326
SL4.0ch01	5114730	5115995	1266	5115482	63	45.4217	10.2956	43.5862	macs2_res/C-0-IP_Input_peak_327
SL4.0ch01	5163111	5165048	1938	5164444	93	97.842	21.4913	95.7008	macs2_res/C-0-IP_Input_peak_328
SL4.0ch01	5209691	5209964	274	5209772	13	4.3516	2.91761	2.95027	macs2_res/C-0-IP_Input_peak_329
SL4.0ch01	5210328	5211443	1116	5210876	126	138.332	25.2449	135.965	macs2_res/C-0-IP_Input_peak_330
SL4.0ch01	5215552	5215807	256	5215679	15	4.96777	3.03731	3.546	macs2_res/C-0-IP_Input_peak_331
SL4.0ch01	5225987	5227538	1552	5227195	64	57.2677	14.5368	55.3594	macs2_res/C-0-IP_Input_peak_332
SL4.0ch01	5285938	5287244	1307	5286797	70	72.4311	19.1761	70.4342	macs2_res/C-0-IP_Input_peak_333
SL4.0ch01	5341220	5341744	525	5341570	19	8.82848	4.3884	7.3184	macs2_res/C-0-IP_Input_peak_334
SL4.0ch01	5368938	5371468	2531	5370369	60	43.3053	10.2022	41.483	macs2_res/C-0-IP_Input_peak_335
SL4.0ch01	5375617	5375871	255	5375775	16	5.30859	3.10473	3.8763	macs2_res/C-0-IP_Input_peak_336
SL4.0ch01	5376246	5379499	3254	5377998	303	408.59	48.9043	404.591	macs2_res/C-0-IP_Input_peak_337
SL4.0ch01	5386733	5388889	2157	5387245	209	277.007	43.4008	273.852	macs2_res/C-0-IP_Input_peak_338
SL4.0ch01	5396155	5399344	3190	5398426	116	118.057	21.2537	115.803	macs2_res/C-0-IP_Input_peak_339
SL4.0ch01	5488101	5488456	356	5488281	16	6.82794	3.82649	5.35722	macs2_res/C-0-IP_Input_peak_340
SL4.0ch01	5503306	5504487	1182	5503867	50	34.6445	9.21759	32.8806	macs2_res/C-0-IP_Input_peak_341
SL4.0ch01	5546520	5548646	2127	5548059	106	117.763	24.7719	115.511	macs2_res/C-0-IP_Input_peak_342
SL4.0ch01	5574797	5576683	1887	5575801	132	138.749	23.3127	136.38	macs2_res/C-0-IP_Input_peak_343
SL4.0ch01	5590828	5592381	1554	5591185	149	177.646	31.335	175.062	macs2_res/C-0-IP_Input_peak_344
SL4.0ch01	5621746	5623844	2099	5623114	171	204.776	32.6511	202.039	macs2_res/C-0-IP_Input_peak_345
SL4.0ch01	5627585	5629392	1808	5628300	128	120.55	18.6214	118.282	macs2_res/C-0-IP_Input_peak_346
SL4.0ch01	5632336	5634174	1839	5632723	96	93.8309	18.8406	91.7124	macs2_res/C-0-IP_Input_peak_347
SL4.0ch01	5680864	5681406	543	5681067	23	13.3618	5.88887	11.7844	macs2_res/C-0-IP_Input_peak_348
SL4.0ch01	5682561	5685330	2770	5683338	262	373.188	54.8646	369.438	macs2_res/C-0-IP_Input_peak_349
SL4.0ch01	5696381	5697952	1572	5697497	162	194.364	32.4009	191.686	macs2_res/C-0-IP_Input_peak_350
SL4.0ch01	5710866	5712047	1182	5711533	74	62.298	13.6242	60.3595	macs2_res/C-0-IP_Input_peak_351
SL4.0ch01	5766722	5767928	1207	5767399	68	55.9694	12.8713	54.0688	macs2_res/C-0-IP_Input_peak_352
SL4.0ch01	5782096	5782876	781	5782406	19	8.06388	4.03298	6.568	macs2_res/C-0-IP_Input_peak_353
SL4.0ch01	5822738	5825601	2864	5824594	330	444.481	49.4737	440.214	macs2_res/C-0-IP_Input_peak_354
SL4.0ch01	5858587	5860159	1573	5859177	69	61.1683	14.6028	59.2367	macs2_res/C-0-IP_Input_peak_355
SL4.0ch01	5865100	5865609	510	5865255	18	5.58572	3.05395	4.14626	macs2_res/C-0-IP_Input_peak_356
SL4.0ch01	5873401	5875365	1965	5874730	142	152.968	24.9041	150.52	macs2_res/C-0-IP_Input_peak_357
SL4.0ch01	6245456	6246208	753	6245977	68	67.366	17.5995	65.398	macs2_res/C-0-IP_Input_peak_358
SL4.0ch01	6253776	6255666	1891	6254361	130	141.21	24.868	138.828	macs2_res/C-0-IP_Input_peak_359
SL4.0ch01	6269155	6270804	1650	6270005	53	44.0959	12.2656	42.2692	macs2_res/C-0-IP_Input_peak_360
SL4.0ch01	6277934	6278488	555	6278215	16	7.59251	4.2128	6.10585	macs2_res/C-0-IP_Input_peak_361
SL4.0ch01	6333428	6335605	2178	6334388	134	130.938	20.1781	128.613	macs2_res/C-0-IP_Input_peak_362
SL4.0ch01	6345243	6346765	1523	6346028	92	81.3668	15.5541	79.3192	macs2_res/C-0-IP_Input_peak_363
SL4.0ch01	6351602	6354025	2424	6353285	130	150.552	28.4574	148.117	macs2_res/C-0-IP_Input_peak_364
SL4.0ch01	6354356	6356442	2087	6355232	83	83.7846	19.2809	81.7237	macs2_res/C-0-IP_Input_peak_365
SL4.0ch01	6505227	6506195	969	6505820	45	33.8098	10.0554	32.051	macs2_res/C-0-IP_Input_peak_366
SL4.0ch01	6514970	6515604	635	6515286	19	9.18869	4.56066	7.67222	macs2_res/C-0-IP_Input_peak_367
SL4.0ch01	6516034	6517009	976	6516419	17	8.00898	4.27812	6.51407	macs2_res/C-0-IP_Input_peak_368
SL4.0ch01	6526898	6528791	1894	6527294	125	135.898	24.6935	133.544	macs2_res/C-0-IP_Input_peak_369
SL4.0ch01	6544798	6546624	1827	6546044	157	186.357	31.407	183.723	macs2_res/C-0-IP_Input_peak_370
SL4.0ch01	6591330	6592998	1669	6591754	131	158.518	31.3301	156.04	macs2_res/C-0-IP_Input_peak_371
SL4.0ch01	6660323	6662110	1788	6660855	38	28.8172	9.67842	27.0947	macs2_res/C-0-IP_Input_peak_372
SL4.0ch01	6886318	6888756	2439	6887402	166	199.075	32.5457	196.37	macs2_res/C-0-IP_Input_peak_373
SL4.0ch01	6896324	6898571	2248	6897835	192	205.986	26.075	203.242	macs2_res/C-0-IP_Input_peak_374
SL4.0ch01	6913763	6915356	1594	6914367	75	73.3996	17.7248	71.3973	macs2_res/C-0-IP_Input_peak_375
SL4.0ch01	7041266	7042681	1416	7041664	59	52.1383	13.9187	50.2609	macs2_res/C-0-IP_Input_peak_376
SL4.0ch01	7056571	7058395	1825	7057822	132	165.413	33.8741	162.896	macs2_res/C-0-IP_Input_peak_377
SL4.0ch01	7071624	7072178	555	7071944	20	8.68525	4.18619	7.17727	macs2_res/C-0-IP_Input_peak_378
SL4.0ch01	7074866	7075549	684	7074937	13	3.59461	2.54318	2.22202	macs2_res/C-0-IP_Input_peak_379
SL4.0ch01	7629171	7630472	1302	7629446	84	78.722	16.8962	76.6894	macs2_res/C-0-IP_Input_peak_380
SL4.0ch01	7647350	7649436	2087	7648142	161	169.212	24.2137	166.674	macs2_res/C-0-IP_Input_peak_381
SL4.0ch01	8204089	8205435	1347	8205025	106	106.493	20.312	104.303	macs2_res/C-0-IP_Input_peak_382
SL4.0ch01	8371447	8371763	317	8371605	19	7.38893	3.73081	5.90708	macs2_res/C-0-IP_Input_peak_383
SL4.0ch01	8384194	8385029	836	8384534	33	15.7189	5.2686	14.1134	macs2_res/C-0-IP_Input_peak_384
SL4.0ch01	8720948	8723804	2857	8722324	173	227.286	40.5804	224.421	macs2_res/C-0-IP_Input_peak_385
SL4.0ch01	8737684	8739775	2092	8739048	116	136.469	28.5475	134.113	macs2_res/C-0-IP_Input_peak_386
SL4.0ch01	9262232	9263056	825	9262568	36	28.2417	9.9623	26.5239	macs2_res/C-0-IP_Input_peak_387
SL4.0ch01	9566365	9568561	2197	9566703	41	34.7675	11.6404	33.003	macs2_res/C-0-IP_Input_peak_388
SL4.0ch01	10082421	10082738	318	10082493	20	4.95138	2.66635	3.53095	macs2_res/C-0-IP_Input_peak_389
SL4.0ch01	10337195	10339460	2266	10337697	146	168.985	29.2205	166.448	macs2_res/C-0-IP_Input_peak_390
SL4.0ch01	11678965	11680031	1067	11679414	52	37.5914	9.88665	35.8069	macs2_res/C-0-IP_Input_peak_391
SL4.0ch01	11687122	11690071	2950	11689111	126	120.027	18.9823	117.762	macs2_res/C-0-IP_Input_peak_392
SL4.0ch01	11734407	11735790	1384	11735010	38	29.6095	10.0505	27.881	macs2_res/C-0-IP_Input_peak_393
SL4.0ch01	11801642	11804028	2387	11803673	88	92.48	21.1241	90.369	macs2_res/C-0-IP_Input_peak_394
SL4.0ch01	11871243	11872136	894	11871522	18	9.07854	4.66202	7.56392	macs2_res/C-0-IP_Input_peak_395
SL4.0ch01	11934516	11936442	1927	11935735	90	89.0663	18.9836	86.9754	macs2_res/C-0-IP_Input_peak_396
SL4.0ch01	11971688	11974000	2313	11972386	175	223.752	38.1853	220.907	macs2_res/C-0-IP_Input_peak_397
SL4.0ch01	11989318	11989831	514	11989624	26	13.3751	5.36702	11.7971	macs2_res/C-0-IP_Input_peak_398
SL4.0ch01	11995571	11997758	2188	11996332	129	153.743	30.1974	151.29	macs2_res/C-0-IP_Input_peak_399
SL4.0ch01	12080559	12081290	732	12080884	27	11.6786	4.54246	10.1234	macs2_res/C-0-IP_Input_peak_400
SL4.0ch01	12084115	12085266	1152	12084523	36	23.7419	7.89974	22.0598	macs2_res/C-0-IP_Input_peak_401
SL4.0ch01	12752414	12755216	2803	12754884	72	66.9487	16.021	64.9833	macs2_res/C-0-IP_Input_peak_402
SL4.0ch01	13985615	13986873	1259	13986652	30	20.8091	7.95358	19.1525	macs2_res/C-0-IP_Input_peak_403
SL4.0ch01	13996704	13998071	1368	13997586	88	100.082	24.5707	97.9288	macs2_res/C-0-IP_Input_peak_404
SL4.0ch01	14027118	14028376	1259	14027878	100	105.296	21.9404	103.113	macs2_res/C-0-IP_Input_peak_405
SL4.0ch01	14259265	14259877	613	14259397	23	10.9383	4.77069	9.39366	macs2_res/C-0-IP_Input_peak_406
SL4.0ch01	14371925	14374615	2691	14373814	101	101.967	20.2754	99.8026	macs2_res/C-0-IP_Input_peak_407
SL4.0ch01	14455462	14457578	2117	14456921	95	108.023	25.1488	105.825	macs2_res/C-0-IP_Input_peak_408
SL4.0ch01	14476750	14478271	1522	14477821	122	155.525	34.3381	153.064	macs2_res/C-0-IP_Input_peak_409
SL4.0ch01	14561486	14562545	1060	14562326	30	17.5573	6.46693	15.932	macs2_res/C-0-IP_Input_peak_410
SL4.0ch01	14989618	14992093	2476	14990385	253	327.195	42.4811	323.736	macs2_res/C-0-IP_Input_peak_411
SL4.0ch01	15007156	15007810	655	15007323	44	28.5737	8.1745	26.8529	macs2_res/C-0-IP_Input_peak_412
SL4.0ch01	15498179	15498726	548	15498456	24	14.4183	6.20411	12.8275	macs2_res/C-0-IP_Input_peak_413
SL4.0ch01	15623456	15625206	1751	15624361	116	143.14	31.5511	140.746	macs2_res/C-0-IP_Input_peak_414
SL4.0ch01	15856358	15856689	332	15856511	12	4.34712	3.00967	2.94583	macs2_res/C-0-IP_Input_peak_415
SL4.0ch01	16635537	16638986	3450	16636580	220	271.785	36.9619	268.66	macs2_res/C-0-IP_Input_peak_416
SL4.0ch01	16838211	16840631	2421	16839889	171	245.968	50.1042	242.995	macs2_res/C-0-IP_Input_peak_417
SL4.0ch01	18063811	18064118	308	18063941	29	10.5404	3.9273	9.00184	macs2_res/C-0-IP_Input_peak_418
SL4.0ch01	19126010	19128534	2525	19127628	37	23.4173	7.55359	21.7375	macs2_res/C-0-IP_Input_peak_419
SL4.0ch01	19530961	19531662	702	19531319	32	20.6699	7.4279	19.0147	macs2_res/C-0-IP_Input_peak_420
SL4.0ch01	19536434	19538947	2514	19537989	165	181.125	26.7043	178.52	macs2_res/C-0-IP_Input_peak_421
SL4.0ch01	19553825	19554404	580	19554083	25	14.4429	6.01933	12.852	macs2_res/C-0-IP_Input_peak_422
SL4.0ch01	20052443	20054304	1862	20053534	93	98.1108	21.6047	95.9686	macs2_res/C-0-IP_Input_peak_423
SL4.0ch01	20171458	20173477	2020	20172846	94	94.634	19.818	92.5109	macs2_res/C-0-IP_Input_peak_424
SL4.0ch01	20548267	20550533	2267	20549085	339	538.357	78.4551	533.317	macs2_res/C-0-IP_Input_peak_425
SL4.0ch01	21951282	21951560	279	21951539	11	3.8723	2.84819	2.48851	macs2_res/C-0-IP_Input_peak_426
SL4.0ch01	21960764	21962129	1366	21961253	53	30.5499	7.29559	28.8151	macs2_res/C-0-IP_Input_peak_427
SL4.0ch01	22493117	22494006	890	22493651	34	24.1309	8.53984	22.4457	macs2_res/C-0-IP_Input_peak_428
SL4.0ch01	23243924	23244376	453	23244152	23	14.0774	6.24152	12.4912	macs2_res/C-0-IP_Input_peak_429
SL4.0ch01	24161670	24162009	340	24161674	10	3.74825	2.87299	2.3692	macs2_res/C-0-IP_Input_peak_430
SL4.0ch01	24173850	24174101	252	24173970	13	5.0345	3.26946	3.61011	macs2_res/C-0-IP_Input_peak_431
SL4.0ch01	24354663	24356754	2092	24355266	223	276.738	37.4637	273.585	macs2_res/C-0-IP_Input_peak_432
SL4.0ch01	24933154	24934545	1392	24933716	47	31.6316	8.71947	29.8884	macs2_res/C-0-IP_Input_peak_433
SL4.0ch01	25389732	25390158	427	25389826	10	3.7632	2.88163	2.38378	macs2_res/C-0-IP_Input_peak_434
SL4.0ch01	25817244	25818993	1750	25817916	104	113.733	23.881	111.503	macs2_res/C-0-IP_Input_peak_435
SL4.0ch01	25819262	25819584	323	25819535	12	2.9697	2.30184	1.62739	macs2_res/C-0-IP_Input_peak_436
SL4.0ch01	25867388	25869400	2013	25867881	142	166.417	29.8313	163.894	macs2_res/C-0-IP_Input_peak_437
SL4.0ch01	25882563	25884746	2184	25883288	83	86.1413	20.2967	84.0667	macs2_res/C-0-IP_Input_peak_438
SL4.0ch01	26774731	26776913	2183	26775972	212	296.643	49.8093	293.371	macs2_res/C-0-IP_Input_peak_439
SL4.0ch01	27831855	27832676	822	27832385	22	12.4476	5.63406	10.8819	macs2_res/C-0-IP_Input_peak_440
SL4.0ch01	27884893	27885853	961	27885206	72	71.2825	17.882	69.2921	macs2_res/C-0-IP_Input_peak_441
SL4.0ch01	27959469	27960525	1057	27959923	111	133.321	29.4287	130.982	macs2_res/C-0-IP_Input_peak_442
SL4.0ch01	27989669	27990758	1090	27989989	126	152.042	30.8148	149.599	macs2_res/C-0-IP_Input_peak_443
SL4.0ch01	29303383	29304569	1187	29304165	100	119.004	27.9722	116.745	macs2_res/C-0-IP_Input_peak_444
SL4.0ch01	29359730	29361439	1710	29360286	78	72.3988	16.3076	70.402	macs2_res/C-0-IP_Input_peak_445
SL4.0ch01	30882770	30883895	1126	30883330	68	60.3846	14.589	58.4577	macs2_res/C-0-IP_Input_peak_446
SL4.0ch01	31047840	31048558	719	31048037	30	18.9192	7.06902	17.2803	macs2_res/C-0-IP_Input_peak_447
SL4.0ch01	31154474	31155561	1088	31154889	63	55.8216	14.2401	53.9221	macs2_res/C-0-IP_Input_peak_448
SL4.0ch01	32171657	32172340	684	32171861	18	7.23685	3.7768	5.75734	macs2_res/C-0-IP_Input_peak_449
SL4.0ch01	32371172	32372433	1262	32371978	81	81.3738	18.984	79.3262	macs2_res/C-0-IP_Input_peak_450
SL4.0ch01	32491652	32492795	1144	32492061	67	60.4464	14.9237	58.5187	macs2_res/C-0-IP_Input_peak_451
SL4.0ch01	32542215	32543865	1651	32542920	164	208.632	37.1395	205.873	macs2_res/C-0-IP_Input_peak_452
SL4.0ch01	32679730	32682058	2329	32681203	131	160.553	32.2074	158.063	macs2_res/C-0-IP_Input_peak_453
SL4.0ch01	32683805	32684664	860	32684427	70	60.673	14.1133	58.7443	macs2_res/C-0-IP_Input_peak_454
SL4.0ch01	32861468	32863297	1830	32862670	84	76.7137	16.1357	74.6926	macs2_res/C-0-IP_Input_peak_455
SL4.0ch01	32955367	32957159	1793	32956595	135	155.447	28.3711	152.986	macs2_res/C-0-IP_Input_peak_456
SL4.0ch01	33070117	33072881	2765	33071621	225	319.55	52.4971	316.138	macs2_res/C-0-IP_Input_peak_457
SL4.0ch01	33132686	33134829	2144	33134332	164	207.128	36.5262	204.378	macs2_res/C-0-IP_Input_peak_458
SL4.0ch01	33595027	33597393	2367	33595781	177	230.084	39.8086	227.203	macs2_res/C-0-IP_Input_peak_459
SL4.0ch01	33621197	33622643	1447	33621721	52	36.9042	9.62775	35.1241	macs2_res/C-0-IP_Input_peak_460
SL4.0ch01	33699100	33701642	2543	33700739	77	74.2759	17.3996	72.2685	macs2_res/C-0-IP_Input_peak_461
SL4.0ch01	34050501	34051581	1081	34051334	66	60.5267	15.2782	58.5988	macs2_res/C-0-IP_Input_peak_462
SL4.0ch01	35751632	35753435	1804	35752380	99	104.397	21.9466	102.219	macs2_res/C-0-IP_Input_peak_463
SL4.0ch01	36653860	36655579	1720	36654254	129	163.34	34.4178	160.835	macs2_res/C-0-IP_Input_peak_464
SL4.0ch01	36880347	36882420	2074	36881544	135	165.211	32.3677	162.695	macs2_res/C-0-IP_Input_peak_465
SL4.0ch01	36926472	36929861	3390	36927295	182	236.782	40.1623	233.862	macs2_res/C-0-IP_Input_peak_466
SL4.0ch01	37046294	37049637	3344	37047104	110	107.255	19.3312	105.061	macs2_res/C-0-IP_Input_peak_467
SL4.0ch01	37222947	37225761	2815	37223678	163	201.374	34.6752	198.656	macs2_res/C-0-IP_Input_peak_468
SL4.0ch01	37868953	37870785	1833	37870201	51	45.5851	13.5611	43.7485	macs2_res/C-0-IP_Input_peak_469
SL4.0ch01	38456164	38458384	2221	38456499	97	94.0485	18.6035	91.9288	macs2_res/C-0-IP_Input_peak_470
SL4.0ch01	38612372	38615237	2866	38612987	147	171.671	29.844	169.119	macs2_res/C-0-IP_Input_peak_471
SL4.0ch01	38653477	38656877	3401	38654294	284	387.839	49.9559	383.988	macs2_res/C-0-IP_Input_peak_472
SL4.0ch01	38668196	38668675	480	38668613	12	4.91186	3.31585	3.49214	macs2_res/C-0-IP_Input_peak_473
SL4.0ch01	38696083	38696406	324	38696148	12	5.00112	3.3651	3.57797	macs2_res/C-0-IP_Input_peak_474
SL4.0ch01	39273581	39274167	587	39274141	14	5.64284	3.47269	4.20108	macs2_res/C-0-IP_Input_peak_475
SL4.0ch01	39472457	39474541	2085	39473157	117	127.317	24.3582	125.011	macs2_res/C-0-IP_Input_peak_476
SL4.0ch01	39678643	39680066	1424	39679296	95	91.3305	18.2238	89.226	macs2_res/C-0-IP_Input_peak_477
SL4.0ch01	40155957	40157550	1594	40156879	83	94.3049	24.0672	92.1842	macs2_res/C-0-IP_Input_peak_478
SL4.0ch01	40807212	40808124	913	40807923	29	21.3359	8.47011	19.6746	macs2_res/C-0-IP_Input_peak_479
SL4.0ch01	41009331	41011885	2555	41010386	151	176.838	30.2144	174.258	macs2_res/C-0-IP_Input_peak_480
SL4.0ch01	41236726	41238246	1521	41237730	138	141.519	22.3608	139.134	macs2_res/C-0-IP_Input_peak_481
SL4.0ch01	41429511	41430511	1001	41430124	46	38.4041	11.8151	36.6138	macs2_res/C-0-IP_Input_peak_482
SL4.0ch01	41734759	41737052	2294	41735297	114	139.769	30.9639	137.395	macs2_res/C-0-IP_Input_peak_483
SL4.0ch01	41997794	41998982	1189	41998461	94	98.1578	21.2462	96.0154	macs2_res/C-0-IP_Input_peak_484
SL4.0ch01	42011050	42012520	1471	42011582	72	56.8903	12.2091	54.9844	macs2_res/C-0-IP_Input_peak_485
SL4.0ch01	42089141	42090761	1621	42090018	141	172.303	32.6369	169.747	macs2_res/C-0-IP_Input_peak_486
SL4.0ch01	42092876	42093739	864	42093512	17	7.75865	4.1535	6.26865	macs2_res/C-0-IP_Input_peak_487
SL4.0ch01	42103582	42105113	1532	42104359	152	175.053	29.165	172.484	macs2_res/C-0-IP_Input_peak_488
SL4.0ch01	42205560	42207227	1668	42206511	159	191.756	32.6415	189.092	macs2_res/C-0-IP_Input_peak_489
SL4.0ch01	42519553	42521015	1463	42520552	66	60.5736	15.2982	58.6455	macs2_res/C-0-IP_Input_peak_490
SL4.0ch01	42712001	42713166	1166	42712504	68	59.902	14.3941	57.9779	macs2_res/C-0-IP_Input_peak_491
SL4.0ch01	42718160	42719643	1484	42718928	80	92.4367	24.5389	90.326	macs2_res/C-0-IP_Input_peak_492
SL4.0ch01	42859434	42861238	1805	42860542	72	70.0201	17.3265	68.0369	macs2_res/C-0-IP_Input_peak_493
SL4.0ch01	43075487	43077424	1938	43076818	95	87.1415	16.7188	85.0613	macs2_res/C-0-IP_Input_peak_494
SL4.0ch01	43141815	43143576	1762	43142359	95	109.365	25.7685	107.159	macs2_res/C-0-IP_Input_peak_495
SL4.0ch01	43509645	43511987	2343	43511015	53	36.8816	9.40435	35.1023	macs2_res/C-0-IP_Input_peak_496
SL4.0ch01	43750207	43751856	1650	43751376	114	115.231	20.8904	112.993	macs2_res/C-0-IP_Input_peak_497
SL4.0ch01	46015608	46017831	2224	46017289	65	54.5042	13.1194	52.6127	macs2_res/C-0-IP_Input_peak_498
SL4.0ch01	46551865	46552557	693	46552308	11	3.47774	2.63359	2.11022	macs2_res/C-0-IP_Input_peak_499
SL4.0ch01	46608316	46610640	2325	46608828	99	104.397	21.9466	102.219	macs2_res/C-0-IP_Input_peak_500
SL4.0ch01	46851230	46852963	1734	46851758	117	124.971	23.4559	122.679	macs2_res/C-0-IP_Input_peak_501
SL4.0ch01	46906805	46908277	1473	46907764	232	301.625	42.3257	298.324	macs2_res/C-0-IP_Input_peak_502
SL4.0ch01	47666521	47668823	2303	47667677	157	175.512	27.5164	172.938	macs2_res/C-0-IP_Input_peak_503
SL4.0ch01	47843436	47845035	1600	47844630	94	71.4215	12.0621	69.4305	macs2_res/C-0-IP_Input_peak_504
SL4.0ch01	47972681	47975210	2530	47974394	135	156.425	28.7551	153.958	macs2_res/C-0-IP_Input_peak_505
SL4.0ch01	48263136	48264275	1140	48263677	88	89.8499	20.007	87.7541	macs2_res/C-0-IP_Input_peak_506
SL4.0ch01	48618556	48620337	1782	48619103	86	85.9113	19.0935	83.8381	macs2_res/C-0-IP_Input_peak_507
SL4.0ch01	49198401	49200294	1894	49199776	108	117.764	23.9772	115.511	macs2_res/C-0-IP_Input_peak_508
SL4.0ch01	49549188	49551098	1911	49550543	164	218.418	41.3	215.603	macs2_res/C-0-IP_Input_peak_509
SL4.0ch01	49706641	49708174	1534	49706872	60	51.6119	13.3874	49.7382	macs2_res/C-0-IP_Input_peak_510
SL4.0ch01	49802054	49806539	4486	49802674	157	198.166	36.0764	195.466	macs2_res/C-0-IP_Input_peak_511
SL4.0ch01	49868394	49869354	961	49868872	31	20.3935	7.52346	18.7406	macs2_res/C-0-IP_Input_peak_512
SL4.0ch01	50027557	50028601	1045	50028247	52	46.2054	13.5185	44.3654	macs2_res/C-0-IP_Input_peak_513
SL4.0ch01	50246053	50248547	2495	50247915	63	44.2874	9.91736	42.4594	macs2_res/C-0-IP_Input_peak_514
SL4.0ch01	50428539	50429193	655	50428776	24	11.2117	4.74579	9.6631	macs2_res/C-0-IP_Input_peak_515
SL4.0ch01	50630421	50632036	1616	50631472	62	57.8152	15.4324	55.9038	macs2_res/C-0-IP_Input_peak_516
SL4.0ch01	50832407	50834002	1596	50832989	44	25.2417	6.97315	23.5475	macs2_res/C-0-IP_Input_peak_517
SL4.0ch01	50859189	50859655	467	50859362	65	56.9364	14.0914	55.0302	macs2_res/C-0-IP_Input_peak_518
SL4.0ch01	51118476	51120491	2016	51119965	232	337.058	56.066	333.538	macs2_res/C-0-IP_Input_peak_519
SL4.0ch01	51123150	51123921	772	51123618	47	38.9088	11.7447	37.1162	macs2_res/C-0-IP_Input_peak_520
SL4.0ch01	51154956	51155235	280	51155030	10	3.1064	2.50836	1.75635	macs2_res/C-0-IP_Input_peak_521
SL4.0ch01	51155607	51156115	509	51155921	18	8.54849	4.39874	7.04321	macs2_res/C-0-IP_Input_peak_522
SL4.0ch01	51203704	51205472	1769	51204148	162	186.695	29.6099	184.059	macs2_res/C-0-IP_Input_peak_523
SL4.0ch01	51253171	51253612	442	51253290	19	6.81672	3.48309	5.34615	macs2_res/C-0-IP_Input_peak_524
SL4.0ch01	51546415	51546897	483	51546645	15	6.61739	3.85003	5.15175	macs2_res/C-0-IP_Input_peak_525
SL4.0ch01	51622707	51624056	1350	51623602	78	74.9455	17.3378	72.9344	macs2_res/C-0-IP_Input_peak_526
SL4.0ch01	52293664	52294478	815	52294088	35	25.5467	8.94666	23.8497	macs2_res/C-0-IP_Input_peak_527
SL4.0ch01	52609730	52611367	1638	52610951	66	63.1257	16.4123	61.1827	macs2_res/C-0-IP_Input_peak_528
SL4.0ch01	52684537	52685340	804	52684594	13	3.59461	2.54318	2.22202	macs2_res/C-0-IP_Input_peak_529
SL4.0ch01	52955754	52958327	2574	52957962	157	169.176	25.4173	166.639	macs2_res/C-0-IP_Input_peak_530
SL4.0ch01	52994412	52995450	1039	52994794	47	40.5061	12.4831	38.702	macs2_res/C-0-IP_Input_peak_531
SL4.0ch01	53070271	53071111	841	53070674	25	15.9023	6.72021	14.2948	macs2_res/C-0-IP_Input_peak_532
SL4.0ch01	53079640	53082396	2757	53080360	226	297.094	43.271	293.82	macs2_res/C-0-IP_Input_peak_533
SL4.0ch01	53092028	53092327	300	53092077	9	3.67348	2.92771	2.29751	macs2_res/C-0-IP_Input_peak_534
SL4.0ch01	53095748	53096050	303	53095905	16	6.63393	3.73092	5.16775	macs2_res/C-0-IP_Input_peak_535
SL4.0ch01	53534086	53534393	308	53534302	13	5.31128	3.41594	3.87894	macs2_res/C-0-IP_Input_peak_536
SL4.0ch01	53724670	53726383	1714	53725188	31	19.8963	7.29705	18.2482	macs2_res/C-0-IP_Input_peak_537
SL4.0ch01	53741463	53743194	1732	53742781	75	55.0765	10.9707	53.1812	macs2_res/C-0-IP_Input_peak_538
SL4.0ch01	53772278	53772535	258	53772390	11	3.35024	2.56522	1.98892	macs2_res/C-0-IP_Input_peak_539
SL4.0ch01	53772868	53775463	2596	53774499	178	211.983	32.5164	209.206	macs2_res/C-0-IP_Input_peak_540
SL4.0ch01	54164721	54164971	251	54164849	13	5.53271	3.5347	4.09513	macs2_res/C-0-IP_Input_peak_541
SL4.0ch01	54165470	54166807	1338	54166146	41	30.6699	9.72353	28.9333	macs2_res/C-0-IP_Input_peak_542
SL4.0ch01	54196747	54197791	1045	54197491	58	53.4053	14.8104	51.5204	macs2_res/C-0-IP_Input_peak_543
SL4.0ch01	54262364	54263809	1446	54262809	60	53.3385	14.1223	51.4539	macs2_res/C-0-IP_Input_peak_544
SL4.0ch01	54302484	54304668	2185	54303623	68	55.0565	12.5342	53.1614	macs2_res/C-0-IP_Input_peak_545
SL4.0ch01	54332373	54333081	709	54332598	23	12.691	5.56749	11.1222	macs2_res/C-0-IP_Input_peak_546
SL4.0ch01	54532220	54533587	1368	54532728	58	52.614	14.4526	50.7342	macs2_res/C-0-IP_Input_peak_547
SL4.0ch01	54692048	54692822	775	54692690	21	12.1527	5.67791	10.5911	macs2_res/C-0-IP_Input_peak_548
SL4.0ch01	54874653	54874978	326	54874931	11	5.02513	3.50149	3.60102	macs2_res/C-0-IP_Input_peak_549
SL4.0ch01	54884120	54885231	1112	54884642	64	62.937	17.0535	60.9949	macs2_res/C-0-IP_Input_peak_550
SL4.0ch01	55157413	55158860	1448	55157924	82	83.0432	19.3314	80.9864	macs2_res/C-0-IP_Input_peak_551
SL4.0ch01	56019185	56020108	924	56019582	25	11.4875	4.72305	9.93471	macs2_res/C-0-IP_Input_peak_552
SL4.0ch01	56047049	56047708	660	56047387	22	12.7317	5.77355	11.1623	macs2_res/C-0-IP_Input_peak_553
SL4.0ch01	56274618	56275994	1377	56275324	110	116.296	22.645	114.052	macs2_res/C-0-IP_Input_peak_554
SL4.0ch01	56354893	56356018	1126	56355526	100	114.978	26.1055	112.741	macs2_res/C-0-IP_Input_peak_555
SL4.0ch01	56372663	56373791	1129	56373436	28	18.0859	7.11571	16.4554	macs2_res/C-0-IP_Input_peak_556
SL4.0ch01	56633171	56633926	756	56633513	35	16.246	5.19666	14.6346	macs2_res/C-0-IP_Input_peak_557
SL4.0ch01	56684655	56686765	2111	56685268	178	220.425	35.5814	217.599	macs2_res/C-0-IP_Input_peak_558
SL4.0ch01	56732902	56733910	1009	56733323	51	45.3271	13.4404	43.4927	macs2_res/C-0-IP_Input_peak_559
SL4.0ch01	56844771	56846738	1968	56845538	148	177.99	31.8906	175.404	macs2_res/C-0-IP_Input_peak_560
SL4.0ch01	56906401	56909713	3313	56906981	115	103.429	16.7448	101.256	macs2_res/C-0-IP_Input_peak_561
SL4.0ch01	57096876	57098561	1686	57097970	189	214.376	29.4422	211.585	macs2_res/C-0-IP_Input_peak_562
SL4.0ch01	57263429	57266374	2946	57264625	238	327.966	49.2774	324.502	macs2_res/C-0-IP_Input_peak_563
SL4.0ch01	57311441	57313525	2085	57312787	117	131.181	25.897	128.854	macs2_res/C-0-IP_Input_peak_564
SL4.0ch01	57323649	57326231	2583	57324540	129	148.124	27.8925	145.704	macs2_res/C-0-IP_Input_peak_565
SL4.0ch01	57345033	57345635	603	57345323	20	8.23489	3.98647	6.73549	macs2_res/C-0-IP_Input_peak_566
SL4.0ch01	57407098	57407976	879	57407598	111	108.628	19.5053	106.427	macs2_res/C-0-IP_Input_peak_567
SL4.0ch01	57551733	57553142	1410	57552166	27	16.4433	6.5565	14.8297	macs2_res/C-0-IP_Input_peak_568
SL4.0ch01	57864103	57865193	1091	57864278	21	5.9533	2.97228	4.5032	macs2_res/C-0-IP_Input_peak_569
SL4.0ch01	58186082	58187736	1655	58186593	55	38.924	9.71815	37.1313	macs2_res/C-0-IP_Input_peak_570
SL4.0ch01	58197757	58198335	579	58198176	25	14.0824	5.85228	12.4961	macs2_res/C-0-IP_Input_peak_571
SL4.0ch01	58374319	58374980	662	58374676	20	7.83906	3.81477	6.34705	macs2_res/C-0-IP_Input_peak_572
SL4.0ch01	58656435	58658364	1930	58657309	116	118.057	21.2537	115.803	macs2_res/C-0-IP_Input_peak_573
SL4.0ch01	58658706	58659079	374	58658706	15	2.84378	2.09456	1.50757	macs2_res/C-0-IP_Input_peak_574
SL4.0ch01	58722558	58725118	2561	58723187	188	235.052	36.8331	232.143	macs2_res/C-0-IP_Input_peak_575
SL4.0ch01	58768676	58770603	1928	58769195	176	219.909	36.2369	217.086	macs2_res/C-0-IP_Input_peak_576
SL4.0ch01	58773788	58775668	1881	58775236	80	71.9439	15.5252	69.9498	macs2_res/C-0-IP_Input_peak_577
SL4.0ch01	58781337	58781762	426	58781546	24	12.3101	5.2225	10.746	macs2_res/C-0-IP_Input_peak_578
SL4.0ch01	58929287	58931652	2366	58930768	23	9.97516	4.35973	8.44517	macs2_res/C-0-IP_Input_peak_579
SL4.0ch01	59098701	59100819	2119	59100106	142	170.323	31.3836	167.779	macs2_res/C-0-IP_Input_peak_580
SL4.0ch01	59106057	59107264	1208	59106565	72	65.0568	15.2497	63.1021	macs2_res/C-0-IP_Input_peak_581
SL4.0ch01	59115487	59117198	1712	59116644	137	155.035	27.4315	152.575	macs2_res/C-0-IP_Input_peak_582
SL4.0ch01	59260801	59263246	2446	59261581	94	99.4274	21.7771	97.2777	macs2_res/C-0-IP_Input_peak_583
SL4.0ch01	59513434	59515452	2019	59514905	188	241.905	39.4274	238.955	macs2_res/C-0-IP_Input_peak_584
SL4.0ch01	59581865	59583849	1985	59583120	170	218.77	38.49	215.954	macs2_res/C-0-IP_Input_peak_585
SL4.0ch01	59718703	59720236	1534	59719068	167	177.994	25.1105	175.408	macs2_res/C-0-IP_Input_peak_586
SL4.0ch01	59934502	59936852	2351	59935995	133	145.691	25.4375	143.284	macs2_res/C-0-IP_Input_peak_587
SL4.0ch01	60046457	60047991	1535	60047596	78	66.6342	14.1317	64.6705	macs2_res/C-0-IP_Input_peak_588
SL4.0ch01	60376587	60377965	1379	60377416	33	20.4033	7.1026	18.7503	macs2_res/C-0-IP_Input_peak_589
SL4.0ch01	60700148	60702432	2285	60701431	252	370.929	59.2426	367.193	macs2_res/C-0-IP_Input_peak_590
SL4.0ch01	60762714	60765606	2893	60763652	241	312.65	42.4187	309.28	macs2_res/C-0-IP_Input_peak_591
SL4.0ch01	61157015	61159286	2272	61158759	164	204.216	35.3585	201.482	macs2_res/C-0-IP_Input_peak_592
SL4.0ch01	61186912	61189053	2142	61188380	201	271.114	44.888	267.993	macs2_res/C-0-IP_Input_peak_593
SL4.0ch01	61650681	61652127	1447	61651655	120	122.174	21.4248	119.897	macs2_res/C-0-IP_Input_peak_594
SL4.0ch01	61830634	61830952	319	61830795	13	3.82948	2.65765	2.44696	macs2_res/C-0-IP_Input_peak_595
SL4.0ch01	61831319	61833266	1948	61832645	280	339.538	36.7857	336.002	macs2_res/C-0-IP_Input_peak_596
SL4.0ch01	62019773	62020130	358	62019998	11	2.80494	2.27798	1.47115	macs2_res/C-0-IP_Input_peak_597
SL4.0ch01	62095661	62098267	2607	62097548	228	314.747	49.0131	311.365	macs2_res/C-0-IP_Input_peak_598
SL4.0ch01	62131270	62134596	3327	62133664	206	240.932	32.0765	237.988	macs2_res/C-0-IP_Input_peak_599
SL4.0ch01	62140269	62140836	568	62140752	13	4.03536	2.75923	2.6454	macs2_res/C-0-IP_Input_peak_600
SL4.0ch01	62141151	62142995	1845	62142365	101	107.296	22.3809	105.102	macs2_res/C-0-IP_Input_peak_601
SL4.0ch01	62410833	62411308	476	62410978	15	6.90459	3.99911	5.43224	macs2_res/C-0-IP_Input_peak_602
SL4.0ch01	62516489	62518041	1553	62516969	98	97.7698	19.6791	95.6288	macs2_res/C-0-IP_Input_peak_603
SL4.0ch01	62531813	62533428	1616	62532388	159	174.335	26.4493	171.769	macs2_res/C-0-IP_Input_peak_604
SL4.0ch01	62535656	62536547	892	62536265	31	17.2743	6.16733	15.6518	macs2_res/C-0-IP_Input_peak_605
SL4.0ch01	62573557	62574247	691	62573846	20	7.26755	3.57315	5.78745	macs2_res/C-0-IP_Input_peak_606
SL4.0ch01	62595399	62596299	901	62595861	25	13.7625	5.70611	12.1799	macs2_res/C-0-IP_Input_peak_607
SL4.0ch01	62629540	62631455	1916	62630015	121	122.569	21.2469	120.29	macs2_res/C-0-IP_Input_peak_608
SL4.0ch01	62649984	62651828	1845	62651316	155	189.432	33.4299	186.782	macs2_res/C-0-IP_Input_peak_609
SL4.0ch01	62774931	62776378	1448	62775764	93	92.192	19.1993	90.0831	macs2_res/C-0-IP_Input_peak_610
SL4.0ch01	62870911	62872877	1967	62871435	87	82.725	17.4925	80.6697	macs2_res/C-0-IP_Input_peak_611
SL4.0ch01	62906504	62908287	1784	62907381	145	143.787	21.0753	141.39	macs2_res/C-0-IP_Input_peak_612
SL4.0ch01	62941721	62943803	2083	62943306	157	178.516	28.5565	175.926	macs2_res/C-0-IP_Input_peak_613
SL4.0ch01	62982918	62983674	757	62983506	18	7.74432	4.01238	6.25462	macs2_res/C-0-IP_Input_peak_614
SL4.0ch01	62997454	62998459	1006	62998088	42	30.5951	9.43703	28.8596	macs2_res/C-0-IP_Input_peak_615
SL4.0ch01	63109937	63111185	1249	63110557	56	49.1667	13.5659	47.308	macs2_res/C-0-IP_Input_peak_616
SL4.0ch01	63163480	63164969	1490	63163948	131	151.939	28.6033	149.497	macs2_res/C-0-IP_Input_peak_617
SL4.0ch01	63165287	63165548	262	63165318	14	3.66436	2.50873	2.28865	macs2_res/C-0-IP_Input_peak_618
SL4.0ch01	63178284	63179982	1699	63178864	137	160.463	29.5363	157.973	macs2_res/C-0-IP_Input_peak_619
SL4.0ch01	64080660	64081671	1012	64080974	36	24.2528	8.12024	22.5664	macs2_res/C-0-IP_Input_peak_620
SL4.0ch01	64238709	64240874	2166	64239213	209	278.063	43.8082	274.902	macs2_res/C-0-IP_Input_peak_621
SL4.0ch01	64247359	64248536	1178	64247814	50	42.4613	12.4438	40.6444	macs2_res/C-0-IP_Input_peak_622
SL4.0ch01	64458757	64459070	314	64458912	9	3.99998	3.12735	2.61135	macs2_res/C-0-IP_Input_peak_623
SL4.0ch01	64503177	64505476	2300	64504118	143	146.017	22.3141	143.607	macs2_res/C-0-IP_Input_peak_624
SL4.0ch01	64505994	64506499	506	64506444	13	4.7303	3.11105	3.31542	macs2_res/C-0-IP_Input_peak_625
SL4.0ch01	64509003	64509388	386	64509118	16	6.49072	3.661	5.02834	macs2_res/C-0-IP_Input_peak_626
SL4.0ch01	64512419	64515206	2788	64514443	50	35.6978	9.6165	33.9267	macs2_res/C-0-IP_Input_peak_627
SL4.0ch01	64544935	64546234	1300	64545621	130	150.026	28.2462	147.595	macs2_res/C-0-IP_Input_peak_628
SL4.0ch01	64574207	64576782	2576	64574951	204	256.069	37.8358	253.038	macs2_res/C-0-IP_Input_peak_629
SL4.0ch01	64580495	64582668	2174	64581816	143	159.448	26.8331	156.964	macs2_res/C-0-IP_Input_peak_630
SL4.0ch01	64655371	64657331	1961	64655989	119	136.389	27.2215	134.033	macs2_res/C-0-IP_Input_peak_631
SL4.0ch01	64663353	64665430	2078	64664570	212	279.164	42.852	275.997	macs2_res/C-0-IP_Input_peak_632
SL4.0ch01	64682843	64684294	1452	64683681	109	123.821	26.1085	121.534	macs2_res/C-0-IP_Input_peak_633
SL4.0ch01	64703725	64705767	2043	64705044	121	142.348	28.878	139.96	macs2_res/C-0-IP_Input_peak_634
SL4.0ch01	65009506	65011162	1657	65010279	163	192.005	31.1324	189.34	macs2_res/C-0-IP_Input_peak_635
SL4.0ch01	65047973	65050112	2140	65049589	64	53.3834	12.9573	51.4986	macs2_res/C-0-IP_Input_peak_636
SL4.0ch01	65057987	65059959	1973	65058814	31	18.1761	6.54362	16.5444	macs2_res/C-0-IP_Input_peak_637
SL4.0ch01	65064815	65065841	1027	65065464	40	28.7263	9.12257	27.0044	macs2_res/C-0-IP_Input_peak_638
SL4.0ch01	65097362	65099385	2024	65098760	175	233.136	42.0599	230.238	macs2_res/C-0-IP_Input_peak_639
SL4.0ch01	65105877	65106265	389	65106078	15	4.96777	3.03731	3.546	macs2_res/C-0-IP_Input_peak_640
SL4.0ch01	65116575	65116982	408	65116839	17	5.29055	3.01047	3.85862	macs2_res/C-0-IP_Input_peak_641
SL4.0ch01	65119960	65120908	949	65120394	20	11.0019	5.28674	9.45653	macs2_res/C-0-IP_Input_peak_642
SL4.0ch01	65127155	65127915	761	65127415	50	38.2736	10.6391	36.4838	macs2_res/C-0-IP_Input_peak_643
SL4.0ch01	65156246	65156906	661	65156488	16	7.25511	4.04044	5.77537	macs2_res/C-0-IP_Input_peak_644
SL4.0ch01	65180287	65181403	1117	65180980	30	18.5185	6.88875	16.8836	macs2_res/C-0-IP_Input_peak_645
SL4.0ch01	65197435	65198932	1498	65198052	98	96.7538	19.2935	94.6192	macs2_res/C-0-IP_Input_peak_646
SL4.0ch01	65548622	65549296	675	65548893	34	23.1768	8.10295	21.4995	macs2_res/C-0-IP_Input_peak_647
SL4.0ch01	65549567	65551321	1755	65550779	95	93.6117	19.0828	91.4946	macs2_res/C-0-IP_Input_peak_648
SL4.0ch01	65654542	65654850	309	65654795	11	3.81638	2.8175	2.43506	macs2_res/C-0-IP_Input_peak_649
SL4.0ch01	65753040	65755698	2659	65754604	193	232.035	33.786	229.143	macs2_res/C-0-IP_Input_peak_650
SL4.0ch01	65766627	65767012	386	65766885	19	6.62782	3.403	5.16199	macs2_res/C-0-IP_Input_peak_651
SL4.0ch01	65770854	65773113	2260	65772481	135	163.381	31.5912	160.875	macs2_res/C-0-IP_Input_peak_652
SL4.0ch01	65808938	65809264	327	65809060	17	6.75975	3.67217	5.29163	macs2_res/C-0-IP_Input_peak_653
SL4.0ch01	66064017	66065050	1034	66064545	15	6.80689	3.94815	5.33717	macs2_res/C-0-IP_Input_peak_654
SL4.0ch01	66116236	66117098	863	66116848	23	12.2341	5.35371	10.6714	macs2_res/C-0-IP_Input_peak_655
SL4.0ch01	66168744	66169297	554	66169006	21	7.42408	3.53912	5.94072	macs2_res/C-0-IP_Input_peak_656
SL4.0ch01	66718414	66720205	1792	66718988	88	86.3107	18.5663	84.2353	macs2_res/C-0-IP_Input_peak_657
SL4.0ch01	66735513	66736008	496	66735715	18	10.1617	5.22063	8.62875	macs2_res/C-0-IP_Input_peak_658
SL4.0ch01	66896371	66898380	2010	66896972	186	250.615	43.906	247.615	macs2_res/C-0-IP_Input_peak_659
SL4.0ch01	67083257	67084741	1485	67084178	168	188.961	28.265	186.312	macs2_res/C-0-IP_Input_peak_660
SL4.0ch01	67106395	67107695	1301	67107095	114	119.395	22.4117	117.133	macs2_res/C-0-IP_Input_peak_661
SL4.0ch01	67124885	67127440	2556	67126882	45	29.4719	8.3139	27.7453	macs2_res/C-0-IP_Input_peak_662
SL4.0ch01	67184891	67185971	1081	67185314	21	11.2287	5.22169	9.67963	macs2_res/C-0-IP_Input_peak_663
SL4.0ch01	67251007	67252597	1591	67252094	167	180.997	26.0331	178.393	macs2_res/C-0-IP_Input_peak_664
SL4.0ch01	67252851	67254054	1204	67253793	30	17.5573	6.46693	15.932	macs2_res/C-0-IP_Input_peak_665
SL4.0ch01	67257511	67258603	1093	67258326	66	63.1355	16.4166	61.1925	macs2_res/C-0-IP_Input_peak_666
SL4.0ch01	67268351	67269486	1136	67269280	18	5.59185	3.05652	4.15181	macs2_res/C-0-IP_Input_peak_667
SL4.0ch01	67294088	67296003	1916	67295497	101	112.119	24.4091	109.898	macs2_res/C-0-IP_Input_peak_668
SL4.0ch01	67380484	67382174	1691	67381295	87	87.8319	19.5303	85.7477	macs2_res/C-0-IP_Input_peak_669
SL4.0ch01	67406268	67407346	1079	67406585	36	21.623	7.02378	19.9592	macs2_res/C-0-IP_Input_peak_670
SL4.0ch01	67459249	67461414	2166	67460658	206	248.905	34.6204	245.915	macs2_res/C-0-IP_Input_peak_671
SL4.0ch01	67470125	67471689	1565	67471036	57	40.0605	9.70042	38.2597	macs2_res/C-0-IP_Input_peak_672
SL4.0ch01	67603029	67605482	2454	67603635	209	272.636	41.7435	269.507	macs2_res/C-0-IP_Input_peak_673
SL4.0ch01	67620711	67622767	2057	67621644	78	76.5646	18.0146	74.5446	macs2_res/C-0-IP_Input_peak_674
SL4.0ch01	67640480	67641607	1128	67641520	16	6.17589	3.50924	4.7218	macs2_res/C-0-IP_Input_peak_675
SL4.0ch01	67642625	67644549	1925	67644042	161	206.53	37.6809	203.783	macs2_res/C-0-IP_Input_peak_676
SL4.0ch01	67662391	67664159	1769	67662929	103	84.9108	14.0508	82.8432	macs2_res/C-0-IP_Input_peak_677
SL4.0ch01	67669528	67672067	2540	67671359	124	122.375	20.2788	120.097	macs2_res/C-0-IP_Input_peak_678
SL4.0ch01	67711939	67712740	802	67712390	100	105.85	22.166	103.664	macs2_res/C-0-IP_Input_peak_679
SL4.0ch01	67723006	67723613	608	67723188	19	8.71302	4.33384	7.20467	macs2_res/C-0-IP_Input_peak_680
SL4.0ch01	67787751	67790074	2324	67789227	126	144.244	27.5541	141.844	macs2_res/C-0-IP_Input_peak_681
SL4.0ch01	67824173	67826960	2788	67825092	222	305.507	48.3223	302.181	macs2_res/C-0-IP_Input_peak_682
SL4.0ch01	67829974	67830348	375	67830029	13	3.82948	2.65765	2.44696	macs2_res/C-0-IP_Input_peak_683
SL4.0ch01	67861739	67863614	1876	67862136	119	123.956	22.3849	121.669	macs2_res/C-0-IP_Input_peak_684
SL4.0ch01	67891024	67892393	1370	67891753	32	16.4259	5.6703	14.8124	macs2_res/C-0-IP_Input_peak_685
SL4.0ch01	67922187	67922537	351	67922499	15	4.4259	2.78647	3.02116	macs2_res/C-0-IP_Input_peak_686
SL4.0ch01	67922836	67924910	2075	67923208	83	82.492	18.738	80.4384	macs2_res/C-0-IP_Input_peak_687
SL4.0ch01	67948682	67949317	636	67948882	39	25.402	7.95115	23.7063	macs2_res/C-0-IP_Input_peak_688
SL4.0ch01	67981091	67982773	1683	67981479	79	77.2683	17.9606	75.2441	macs2_res/C-0-IP_Input_peak_689
SL4.0ch01	68011024	68011343	320	68011173	12	4.51222	3.0982	3.105	macs2_res/C-0-IP_Input_peak_690
SL4.0ch01	68023012	68024656	1645	68023537	110	122.759	25.2456	120.479	macs2_res/C-0-IP_Input_peak_691
SL4.0ch01	68087122	68089095	1974	68088440	122	142.38	28.4576	139.991	macs2_res/C-0-IP_Input_peak_692
SL4.0ch01	68106530	68108711	2182	68107426	252	353.416	52.2257	349.793	macs2_res/C-0-IP_Input_peak_693
SL4.0ch01	68119672	68121514	1843	68120412	130	119.062	17.6986	116.803	macs2_res/C-0-IP_Input_peak_694
SL4.0ch01	68122938	68123302	365	68123178	18	7.89091	4.08162	6.39819	macs2_res/C-0-IP_Input_peak_695
SL4.0ch01	68125492	68127155	1664	68126790	49	26.8903	6.75518	25.1827	macs2_res/C-0-IP_Input_peak_696
SL4.0ch01	68137514	68139179	1666	68138629	114	112.772	20.0278	110.547	macs2_res/C-0-IP_Input_peak_697
SL4.0ch01	68175019	68177101	2083	68175857	126	129.675	22.1176	127.355	macs2_res/C-0-IP_Input_peak_698
SL4.0ch01	68190395	68191809	1415	68191328	78	67.8718	14.5806	65.9011	macs2_res/C-0-IP_Input_peak_699
SL4.0ch01	68202506	68204127	1622	68203718	71	68.7169	17.1125	66.7413	macs2_res/C-0-IP_Input_peak_700
SL4.0ch01	68242583	68244533	1951	68244087	109	99.5146	17.0455	97.3644	macs2_res/C-0-IP_Input_peak_701
SL4.0ch01	68254364	68256199	1836	68255832	43	22.2822	6.14128	20.6126	macs2_res/C-0-IP_Input_peak_702
SL4.0ch01	68378122	68379591	1470	68378687	80	77.5382	17.7284	75.5123	macs2_res/C-0-IP_Input_peak_703
SL4.0ch01	68430541	68431792	1252	68431121	118	126.441	23.6547	124.141	macs2_res/C-0-IP_Input_peak_704
SL4.0ch01	68451855	68452800	946	68452320	50	39.398	11.1065	37.6011	macs2_res/C-0-IP_Input_peak_705
SL4.0ch01	68465114	68467406	2293	68466791	104	109.614	22.2006	107.406	macs2_res/C-0-IP_Input_peak_706
SL4.0ch01	68486275	68489597	3323	68487189	235	292.059	37.9652	288.814	macs2_res/C-0-IP_Input_peak_707
SL4.0ch01	68587027	68588462	1436	68588086	30	18.3044	6.79347	16.6717	macs2_res/C-0-IP_Input_peak_708
SL4.0ch01	68590346	68591364	1019	68591063	47	32.658	9.11193	30.908	macs2_res/C-0-IP_Input_peak_709
SL4.0ch01	68607123	68608218	1096	68607527	19	9.84015	4.87991	8.3125	macs2_res/C-0-IP_Input_peak_710
SL4.0ch01	68616239	68618100	1862	68617231	105	109.921	21.9592	107.712	macs2_res/C-0-IP_Input_peak_711
SL4.0ch01	68634222	68636144	1923	68634828	161	188.82	30.7461	186.172	macs2_res/C-0-IP_Input_peak_712
SL4.0ch01	68654476	68657101	2626	68656373	155	177.122	28.7921	174.54	macs2_res/C-0-IP_Input_peak_713
SL4.0ch01	68902137	68903081	945	68902478	15	7.62479	4.3825	6.13779	macs2_res/C-0-IP_Input_peak_714
SL4.0ch01	68948492	68949809	1318	68948893	92	91.9088	19.4277	89.801	macs2_res/C-0-IP_Input_peak_715
SL4.0ch01	68975944	68977666	1723	68977206	82	83.2854	19.4353	81.2273	macs2_res/C-0-IP_Input_peak_716
SL4.0ch01	68993725	68995896	2172	68994560	223	284.481	40.0696	281.282	macs2_res/C-0-IP_Input_peak_717
SL4.0ch01	69011539	69014561	3023	69012486	131	116.484	16.7599	114.238	macs2_res/C-0-IP_Input_peak_718
SL4.0ch01	69037929	69039144	1216	69038674	29	13.0889	4.82608	11.5146	macs2_res/C-0-IP_Input_peak_719
SL4.0ch01	69043388	69045457	2070	69043918	226	277.226	36.5173	274.07	macs2_res/C-0-IP_Input_peak_720
SL4.0ch01	69075938	69078444	2507	69077770	261	352.101	47.5938	348.487	macs2_res/C-0-IP_Input_peak_721
SL4.0ch01	69093266	69093650	385	69093367	14	2.90431	2.16527	1.56464	macs2_res/C-0-IP_Input_peak_722
SL4.0ch01	69138860	69139986	1127	69139522	65	60.2652	15.4962	58.3389	macs2_res/C-0-IP_Input_peak_723
SL4.0ch01	69149434	69150233	800	69149692	27	12.5396	4.87633	10.9727	macs2_res/C-0-IP_Input_peak_724
SL4.0ch01	69150689	69153208	2520	69151735	124	120.669	19.7279	118.401	macs2_res/C-0-IP_Input_peak_725
SL4.0ch01	69155534	69157324	1791	69156778	134	143.773	24.3995	141.376	macs2_res/C-0-IP_Input_peak_726
SL4.0ch01	69168103	69168348	246	69168299	13	4.42134	2.95292	3.01729	macs2_res/C-0-IP_Input_peak_727
SL4.0ch01	69168901	69170968	2068	69170150	130	151.276	28.75	148.838	macs2_res/C-0-IP_Input_peak_728
SL4.0ch01	69208116	69210121	2006	69208587	109	113.44	21.9026	111.212	macs2_res/C-0-IP_Input_peak_729
SL4.0ch01	69243808	69246304	2497	69245272	131	142.701	25.0578	140.31	macs2_res/C-0-IP_Input_peak_730
SL4.0ch01	69281029	69283896	2868	69281782	195	239.53	35.6045	236.594	macs2_res/C-0-IP_Input_peak_731
SL4.0ch01	69323508	69326908	3401	69324225	241	323.24	46.1303	319.806	macs2_res/C-0-IP_Input_peak_732
SL4.0ch01	69331314	69334098	2785	69333280	170	212.838	36.1114	210.056	macs2_res/C-0-IP_Input_peak_733
SL4.0ch01	69349926	69350210	285	69350144	14	4.47564	2.89094	3.06957	macs2_res/C-0-IP_Input_peak_734
SL4.0ch01	69372537	69374626	2090	69373866	70	65.2347	15.9606	63.2789	macs2_res/C-0-IP_Input_peak_735
SL4.0ch01	69421222	69423753	2532	69421815	130	144.36	26.04	141.96	macs2_res/C-0-IP_Input_peak_736
SL4.0ch01	69431253	69433437	2185	69432873	120	109.943	17.4665	107.734	macs2_res/C-0-IP_Input_peak_737
SL4.0ch01	69443759	69446194	2436	69444242	158	192.037	33.1691	189.371	macs2_res/C-0-IP_Input_peak_738
SL4.0ch01	69452542	69455583	3042	69453318	143	164.307	28.6241	161.797	macs2_res/C-0-IP_Input_peak_739
SL4.0ch01	69460727	69463014	2288	69461291	182	213.171	31.4444	210.387	macs2_res/C-0-IP_Input_peak_740
SL4.0ch01	69530807	69531468	662	69531008	15	3.95338	2.57391	2.56607	macs2_res/C-0-IP_Input_peak_741
SL4.0ch01	69539231	69540602	1372	69539518	58	49.4958	13.0942	47.6353	macs2_res/C-0-IP_Input_peak_742
SL4.0ch01	69554122	69555282	1161	69554889	44	30.5464	8.94504	28.8117	macs2_res/C-0-IP_Input_peak_743
SL4.0ch01	69569428	69570998	1571	69569879	97	95.4875	19.1415	93.36	macs2_res/C-0-IP_Input_peak_744
SL4.0ch01	69575152	69576818	1667	69576420	75	71.5806	16.9534	69.5885	macs2_res/C-0-IP_Input_peak_745
SL4.0ch01	69639435	69644392	4958	69643127	319	480.671	66.7554	476.123	macs2_res/C-0-IP_Input_peak_746
SL4.0ch01	69664965	69665209	245	69665083	20	10.6745	5.1239	9.13386	macs2_res/C-0-IP_Input_peak_747
SL4.0ch01	69681249	69684992	3744	69683230	282	428.352	66.2674	424.206	macs2_res/C-0-IP_Input_peak_748
SL4.0ch01	69693888	69696136	2249	69695087	219	289.315	43.507	286.087	macs2_res/C-0-IP_Input_peak_749
SL4.0ch01	69696971	69697889	919	69697410	19	5.61983	2.98935	4.17865	macs2_res/C-0-IP_Input_peak_750
SL4.0ch01	69698686	69700326	1641	69699706	98	95.4141	18.7934	93.2869	macs2_res/C-0-IP_Input_peak_751
SL4.0ch01	69712701	69715742	3042	69713477	236	313.961	44.9901	310.583	macs2_res/C-0-IP_Input_peak_752
SL4.0ch01	69825112	69826473	1362	69825606	124	136.281	25.2061	133.925	macs2_res/C-0-IP_Input_peak_753
SL4.0ch01	69838128	69843405	5278	69842596	209	287.665	47.6376	284.447	macs2_res/C-0-IP_Input_peak_754
SL4.0ch01	69844488	69846092	1605	69845105	36	18.1836	5.73348	16.5517	macs2_res/C-0-IP_Input_peak_755
SL4.0ch01	69848103	69854121	6019	69849669	340	495.379	61.6313	490.713	macs2_res/C-0-IP_Input_peak_756
SL4.0ch01	69854384	69854960	577	69854840	13	3.9241	2.70419	2.53805	macs2_res/C-0-IP_Input_peak_757
SL4.0ch01	69861911	69863263	1353	69862907	115	122.005	23.0446	119.73	macs2_res/C-0-IP_Input_peak_758
SL4.0ch01	69871563	69873265	1703	69872281	103	95.6502	17.3939	93.5214	macs2_res/C-0-IP_Input_peak_759
SL4.0ch01	69891098	69891883	786	69891278	22	10.4811	4.71429	8.94328	macs2_res/C-0-IP_Input_peak_760
SL4.0ch01	69894363	69895637	1275	69895141	16	6.08973	3.46816	4.63713	macs2_res/C-0-IP_Input_peak_761
SL4.0ch01	69980150	69981768	1619	69980947	97	110.694	25.4862	108.481	macs2_res/C-0-IP_Input_peak_762
SL4.0ch01	69987881	69991525	3645	69990580	412	644.305	78.4005	638.102	macs2_res/C-0-IP_Input_peak_763
SL4.0ch01	70027951	70029865	1915	70029490	84	76.7137	16.1357	74.6926	macs2_res/C-0-IP_Input_peak_764
SL4.0ch01	70045808	70047313	1506	70046897	168	196.102	30.6998	193.413	macs2_res/C-0-IP_Input_peak_765
SL4.0ch01	70055311	70057276	1966	70056698	188	212.834	29.2872	210.052	macs2_res/C-0-IP_Input_peak_766
SL4.0ch01	70064308	70066249	1942	70064878	108	114.675	22.7386	112.44	macs2_res/C-0-IP_Input_peak_767
SL4.0ch01	70072671	70074225	1555	70073159	166	202.809	33.9503	200.084	macs2_res/C-0-IP_Input_peak_768
SL4.0ch01	70075024	70075286	263	70075224	13	3.59461	2.54318	2.22202	macs2_res/C-0-IP_Input_peak_769
SL4.0ch01	70080529	70082903	2375	70082037	157	184.989	30.8954	182.363	macs2_res/C-0-IP_Input_peak_770
SL4.0ch01	70083791	70084443	653	70083880	17	5.84381	3.25327	4.39805	macs2_res/C-0-IP_Input_peak_771
SL4.0ch01	70088163	70090660	2498	70089727	221	297.88	45.8265	294.602	macs2_res/C-0-IP_Input_peak_772
SL4.0ch01	70093934	70096012	2079	70094461	164	204.988	35.6655	202.249	macs2_res/C-0-IP_Input_peak_773
SL4.0ch01	70143714	70145358	1645	70144733	126	132.402	23.0703	130.068	macs2_res/C-0-IP_Input_peak_774
SL4.0ch01	70159732	70161841	2110	70161131	146	164.102	27.4215	161.593	macs2_res/C-0-IP_Input_peak_775
SL4.0ch01	70178966	70179232	267	70179155	12	3.08989	2.36152	1.74045	macs2_res/C-0-IP_Input_peak_776
SL4.0ch01	70179511	70181045	1535	70180555	110	121.055	24.541	118.784	macs2_res/C-0-IP_Input_peak_777
SL4.0ch01	70199652	70204074	4423	70200097	218	260.045	33.936	256.99	macs2_res/C-0-IP_Input_peak_778
SL4.0ch01	70207715	70208467	753	70208189	27	13.0645	5.08636	11.4908	macs2_res/C-0-IP_Input_peak_779
SL4.0ch01	70215965	70218912	2948	70217893	50	38.0009	10.5277	36.2133	macs2_res/C-0-IP_Input_peak_780
SL4.0ch01	70234636	70236762	2127	70235975	138	164.098	30.5764	161.589	macs2_res/C-0-IP_Input_peak_781
SL4.0ch01	70340473	70342854	2382	70342305	219	257.687	32.8828	254.646	macs2_res/C-0-IP_Input_peak_782
SL4.0ch01	70347946	70348971	1026	70348370	34	19.0338	6.35795	17.3936	macs2_res/C-0-IP_Input_peak_783
SL4.0ch01	70372173	70374318	2146	70373637	209	249.634	33.7826	246.64	macs2_res/C-0-IP_Input_peak_784
SL4.0ch01	70383883	70384292	410	70384094	26	15.3554	6.25084	13.7538	macs2_res/C-0-IP_Input_peak_785
SL4.0ch01	70395775	70397359	1585	70396865	143	151.501	24.0838	149.062	macs2_res/C-0-IP_Input_peak_786
SL4.0ch01	70412559	70413973	1415	70412958	135	155.447	28.3711	152.986	macs2_res/C-0-IP_Input_peak_787
SL4.0ch01	70488404	70489161	758	70488763	45	29.0211	8.14497	27.2971	macs2_res/C-0-IP_Input_peak_788
SL4.0ch01	70494049	70496450	2402	70495676	73	65.9349	15.2936	63.9752	macs2_res/C-0-IP_Input_peak_789
SL4.0ch01	70507545	70509249	1705	70508933	168	204.212	33.6504	201.478	macs2_res/C-0-IP_Input_peak_790
SL4.0ch01	70512833	70514918	2086	70513699	194	229.62	32.6135	226.742	macs2_res/C-0-IP_Input_peak_791
SL4.0ch01	70530004	70532978	2975	70530562	89	77.5661	15.0524	75.54	macs2_res/C-0-IP_Input_peak_792
SL4.0ch01	70533997	70535272	1276	70534247	22	12.8163	5.81543	11.2455	macs2_res/C-0-IP_Input_peak_793
SL4.0ch01	70547169	70549730	2562	70548954	300	363.575	37.1008	359.887	macs2_res/C-0-IP_Input_peak_794
SL4.0ch01	70552814	70554608	1795	70553398	68	61.544	15.0641	59.6102	macs2_res/C-0-IP_Input_peak_795
SL4.0ch01	70568551	70568896	346	70568839	18	5.06627	2.83988	3.64089	macs2_res/C-0-IP_Input_peak_796
SL4.0ch01	70569227	70571602	2376	70570846	167	177.994	25.1105	175.408	macs2_res/C-0-IP_Input_peak_797
SL4.0ch01	70573500	70573982	483	70573727	27	14.4074	5.64617	12.817	macs2_res/C-0-IP_Input_peak_798
SL4.0ch01	70580095	70582032	1938	70581009	151	152.198	21.9414	149.754	macs2_res/C-0-IP_Input_peak_799
SL4.0ch01	70592937	70595068	2132	70593551	248	329.292	45.2322	325.819	macs2_res/C-0-IP_Input_peak_800
SL4.0ch01	70622327	70624925	2599	70623561	214	260.654	35.5413	257.596	macs2_res/C-0-IP_Input_peak_801
SL4.0ch01	70635292	70638332	3041	70636505	144	184.117	36.2939	181.495	macs2_res/C-0-IP_Input_peak_802
SL4.0ch01	70715079	70716856	1778	70715537	113	128.433	26.3925	126.121	macs2_res/C-0-IP_Input_peak_803
SL4.0ch01	70736422	70736810	389	70736517	13	4.50691	2.99643	3.09973	macs2_res/C-0-IP_Input_peak_804
SL4.0ch01	70737274	70737718	445	70737424	19	8.36699	4.17221	6.86522	macs2_res/C-0-IP_Input_peak_805
SL4.0ch01	70740822	70744356	3535	70741566	402	615.135	73.2072	609.343	macs2_res/C-0-IP_Input_peak_806
SL4.0ch01	70748861	70749935	1075	70749471	32	18.0017	6.2905	16.3716	macs2_res/C-0-IP_Input_peak_807
SL4.0ch01	70753337	70754903	1567	70753922	60	49.7102	12.6069	47.8479	macs2_res/C-0-IP_Input_peak_808
SL4.0ch01	70819304	70822716	3413	70822032	37	26.3212	8.79748	24.6186	macs2_res/C-0-IP_Input_peak_809
SL4.0ch01	70841494	70841900	407	70841629	24	9.04131	3.87397	7.52705	macs2_res/C-0-IP_Input_peak_810
SL4.0ch01	70877639	70879531	1893	70878367	149	157.403	24.1304	154.931	macs2_res/C-0-IP_Input_peak_811
SL4.0ch01	70889276	70891490	2215	70890673	154	179.97	30.2071	177.372	macs2_res/C-0-IP_Input_peak_812
SL4.0ch01	70902070	70904131	2062	70902630	209	272.636	41.7435	269.507	macs2_res/C-0-IP_Input_peak_813
SL4.0ch01	70904380	70904955	576	70904585	19	6.62782	3.403	5.16199	macs2_res/C-0-IP_Input_peak_814
SL4.0ch01	70913903	70916550	2648	70914229	42	30.5629	9.4232	28.8279	macs2_res/C-0-IP_Input_peak_815
SL4.0ch01	70925366	70927195	1830	70926531	186	230.638	36.0403	227.754	macs2_res/C-0-IP_Input_peak_816
SL4.0ch01	70935852	70938210	2359	70936305	119	114.989	19.3043	112.751	macs2_res/C-0-IP_Input_peak_817
SL4.0ch01	70939760	70940224	465	70940222	12	2.71037	2.17423	1.38188	macs2_res/C-0-IP_Input_peak_818
SL4.0ch01	70948537	70951259	2723	70949350	184	213.792	30.941	211.004	macs2_res/C-0-IP_Input_peak_819
SL4.0ch01	70967401	70968769	1369	70967921	127	140.643	25.7515	138.264	macs2_res/C-0-IP_Input_peak_820
SL4.0ch01	70973990	70976021	2032	70975459	75	55.0765	10.9707	53.1812	macs2_res/C-0-IP_Input_peak_821
SL4.0ch01	70986188	70988239	2052	70987292	191	217.467	29.7521	214.658	macs2_res/C-0-IP_Input_peak_822
SL4.0ch01	71012258	71014195	1938	71012745	114	126.616	25.2333	124.315	macs2_res/C-0-IP_Input_peak_823
SL4.0ch01	71021354	71023018	1665	71021847	102	100.92	19.5527	98.7612	macs2_res/C-0-IP_Input_peak_824
SL4.0ch01	71026602	71027302	701	71026946	22	7.39954	3.43775	5.91696	macs2_res/C-0-IP_Input_peak_825
SL4.0ch01	71028250	71030369	2120	71029573	166	208.537	36.1876	205.779	macs2_res/C-0-IP_Input_peak_826
SL4.0ch01	71038163	71038734	572	71038333	14	4.54258	2.92326	3.13407	macs2_res/C-0-IP_Input_peak_827
SL4.0ch01	71041778	71042132	355	71042112	14	3.45547	2.41304	2.08896	macs2_res/C-0-IP_Input_peak_828
SL4.0ch01	71043394	71045058	1665	71043816	133	145.691	25.4375	143.284	macs2_res/C-0-IP_Input_peak_829
SL4.0ch01	71059668	71062299	2632	71061616	158	181.957	29.4081	179.348	macs2_res/C-0-IP_Input_peak_830
SL4.0ch01	71065065	71065616	552	71065541	23	4.97272	2.51687	3.55072	macs2_res/C-0-IP_Input_peak_831
SL4.0ch01	71069825	71070598	774	71070113	108	86.3457	13.4352	84.2701	macs2_res/C-0-IP_Input_peak_832
SL4.0ch01	71073995	71075834	1840	71074622	125	137.021	25.1171	134.661	macs2_res/C-0-IP_Input_peak_833
SL4.0ch01	71077941	71080842	2902	71080446	187	223.802	33.2206	220.956	macs2_res/C-0-IP_Input_peak_834
SL4.0ch01	71090080	71093760	3681	71091575	303	427.638	55.2233	423.498	macs2_res/C-0-IP_Input_peak_835
SL4.0ch01	71095080	71099076	3997	71095625	94	82.1064	15.2826	80.0545	macs2_res/C-0-IP_Input_peak_836
SL4.0ch01	71106523	71108065	1543	71107131	63	44.5681	10.01	42.738	macs2_res/C-0-IP_Input_peak_837
SL4.0ch01	71127504	71129631	2128	71128160	57	45.6739	11.8049	43.8368	macs2_res/C-0-IP_Input_peak_838
SL4.0ch01	71135181	71138200	3020	71136554	198	255.877	40.3147	252.847	macs2_res/C-0-IP_Input_peak_839
SL4.0ch01	71159741	71162826	3086	71160150	145	139.111	19.7251	136.74	macs2_res/C-0-IP_Input_peak_840
SL4.0ch01	71171376	71173335	1960	71171964	36	22.4416	7.35481	20.7705	macs2_res/C-0-IP_Input_peak_841
SL4.0ch01	71189597	71191823	2227	71190119	181	223.478	35.4689	220.635	macs2_res/C-0-IP_Input_peak_842
SL4.0ch01	71218963	71219798	836	71219189	30	17.9071	6.6187	16.2784	macs2_res/C-0-IP_Input_peak_843
SL4.0ch01	71252645	71255916	3272	71253611	265	369.017	51.8392	365.295	macs2_res/C-0-IP_Input_peak_844
SL4.0ch01	71269981	71273375	3395	71272132	218	260.085	33.9485	257.03	macs2_res/C-0-IP_Input_peak_845
SL4.0ch01	71282382	71285387	3006	71284735	162	186.269	29.4601	183.636	macs2_res/C-0-IP_Input_peak_846
SL4.0ch01	71294629	71296348	1720	71295726	171	209.202	34.2869	206.44	macs2_res/C-0-IP_Input_peak_847
SL4.0ch01	71323028	71323516	489	71323346	13	5.71725	3.63475	4.27386	macs2_res/C-0-IP_Input_peak_848
SL4.0ch01	71328612	71330162	1551	71328997	114	110.437	19.2336	108.225	macs2_res/C-0-IP_Input_peak_849
SL4.0ch01	71337226	71338936	1711	71338509	117	124.166	23.1517	121.878	macs2_res/C-0-IP_Input_peak_850
SL4.0ch01	71350927	71352472	1546	71351351	116	118.057	21.2537	115.803	macs2_res/C-0-IP_Input_peak_851
SL4.0ch01	71361852	71362359	508	71362221	13	3.59461	2.54318	2.22202	macs2_res/C-0-IP_Input_peak_852
SL4.0ch01	71371946	71373563	1618	71372227	113	100.535	16.362	98.3783	macs2_res/C-0-IP_Input_peak_853
SL4.0ch01	71389636	71391696	2061	71390871	143	161.475	27.5701	158.981	macs2_res/C-0-IP_Input_peak_854
SL4.0ch01	71399492	71400916	1425	71400515	124	124.276	20.9061	121.987	macs2_res/C-0-IP_Input_peak_855
SL4.0ch01	71415518	71417570	2053	71416806	122	135.586	25.6947	133.234	macs2_res/C-0-IP_Input_peak_856
SL4.0ch01	71459295	71460859	1565	71459874	117	108.014	17.6371	105.815	macs2_res/C-0-IP_Input_peak_857
SL4.0ch01	71487111	71488608	1498	71488235	66	56.0579	13.4482	54.1569	macs2_res/C-0-IP_Input_peak_858
SL4.0ch01	71490377	71492196	1820	71490959	114	117.43	21.6843	115.18	macs2_res/C-0-IP_Input_peak_859
SL4.0ch01	71499160	71501783	2624	71500136	156	167.695	25.2565	165.166	macs2_res/C-0-IP_Input_peak_860
SL4.0ch01	71502492	71504848	2357	71504244	103	102.823	19.9336	100.654	macs2_res/C-0-IP_Input_peak_861
SL4.0ch01	71507140	71509912	2773	71508083	224	254.451	30.3983	251.429	macs2_res/C-0-IP_Input_peak_862
SL4.0ch01	71510367	71510979	613	71510441	14	4.64534	2.97313	3.23463	macs2_res/C-0-IP_Input_peak_863
SL4.0ch01	71516363	71518713	2351	71518088	141	168.719	31.1641	166.183	macs2_res/C-0-IP_Input_peak_864
SL4.0ch01	71524652	71526436	1785	71525342	124	107.074	15.7375	104.881	macs2_res/C-0-IP_Input_peak_865
SL4.0ch01	71534070	71536069	2000	71535421	118	130.402	25.1912	128.079	macs2_res/C-0-IP_Input_peak_866
SL4.0ch01	71538938	71540593	1656	71539914	59	50.7699	13.3331	48.901	macs2_res/C-0-IP_Input_peak_867
SL4.0ch01	71557507	71559573	2067	71558941	183	222.757	34.3971	219.918	macs2_res/C-0-IP_Input_peak_868
SL4.0ch01	71560599	71560936	338	71560735	16	6.21959	3.53014	4.76305	macs2_res/C-0-IP_Input_peak_869
SL4.0ch01	71562945	71564411	1467	71563904	50	39.6022	11.1928	37.8041	macs2_res/C-0-IP_Input_peak_870
SL4.0ch01	71572925	71573239	315	71573169	12	2.89315	2.26401	1.55417	macs2_res/C-0-IP_Input_peak_871
SL4.0ch01	71573545	71574820	1276	71574460	80	76.7896	17.4221	74.7682	macs2_res/C-0-IP_Input_peak_872
SL4.0ch01	71575324	71577177	1854	71575717	103	104.508	20.5669	102.33	macs2_res/C-0-IP_Input_peak_873
SL4.0ch01	71588897	71591594	2698	71590655	123	133.847	24.6486	131.505	macs2_res/C-0-IP_Input_peak_874
SL4.0ch01	71608376	71612669	4294	71611565	251	289.277	31.9962	286.049	macs2_res/C-0-IP_Input_peak_875
SL4.0ch01	71675403	71677369	1967	71676964	54	42.8728	11.4736	41.0537	macs2_res/C-0-IP_Input_peak_876
SL4.0ch01	71679495	71681175	1681	71680637	40	26.2619	8.08976	24.5596	macs2_res/C-0-IP_Input_peak_877
SL4.0ch01	71682154	71687531	5378	71686716	131	143.588	25.3841	141.193	macs2_res/C-0-IP_Input_peak_878
SL4.0ch01	71700184	71701321	1138	71700983	31	15.1727	5.34052	13.5736	macs2_res/C-0-IP_Input_peak_879
SL4.0ch01	71718609	71719816	1208	71718894	26	11.7654	4.70217	10.2087	macs2_res/C-0-IP_Input_peak_880
SL4.0ch01	71723138	71723596	459	71723245	19	8.93432	4.4387	7.42232	macs2_res/C-0-IP_Input_peak_881
SL4.0ch01	71724821	71726952	2132	71725971	249	338.803	48.1823	335.273	macs2_res/C-0-IP_Input_peak_882
SL4.0ch01	71735599	71736992	1394	71736139	56	43.8202	11.3304	41.9947	macs2_res/C-0-IP_Input_peak_883
SL4.0ch01	71799438	71802213	2776	71801200	192	209.047	26.9379	206.286	macs2_res/C-0-IP_Input_peak_884
SL4.0ch01	71833144	71835685	2542	71834905	228	304.598	45.1332	301.278	macs2_res/C-0-IP_Input_peak_885
SL4.0ch01	71837158	71838513	1356	71838129	46	32.6722	9.3426	30.9217	macs2_res/C-0-IP_Input_peak_886
SL4.0ch01	71850210	71851916	1707	71851432	140	154.051	25.9687	151.597	macs2_res/C-0-IP_Input_peak_887
SL4.0ch01	71852315	71852570	256	71852416	15	4.66847	2.8978	3.25618	macs2_res/C-0-IP_Input_peak_888
SL4.0ch01	71855814	71856818	1005	71856408	19	7.96239	3.98685	6.46858	macs2_res/C-0-IP_Input_peak_889
SL4.0ch01	71861504	71864715	3212	71863866	216	260.926	34.9086	257.866	macs2_res/C-0-IP_Input_peak_890
SL4.0ch01	71886669	71888799	2131	71887993	143	167.278	29.7605	164.751	macs2_res/C-0-IP_Input_peak_891
SL4.0ch01	71926860	71928322	1463	71927329	114	112.772	20.0278	110.547	macs2_res/C-0-IP_Input_peak_892
SL4.0ch01	71935045	71935385	341	71935142	15	5.52361	3.30281	4.08637	macs2_res/C-0-IP_Input_peak_893
SL4.0ch01	71965067	71966905	1839	71965508	60	50.0469	12.7429	48.1824	macs2_res/C-0-IP_Input_peak_894
SL4.0ch01	71975586	71977483	1898	71976183	225	255.999	30.5334	252.968	macs2_res/C-0-IP_Input_peak_895
SL4.0ch01	71977765	71978007	243	71977851	14	4.42297	2.86559	3.01889	macs2_res/C-0-IP_Input_peak_896
SL4.0ch01	71982436	71984603	2168	71982751	102	85.2861	14.3762	83.2163	macs2_res/C-0-IP_Input_peak_897
SL4.0ch01	71993911	71996628	2718	71996066	213	291.965	47.3734	288.721	macs2_res/C-0-IP_Input_peak_898
SL4.0ch01	72006876	72008612	1737	72008000	64	55.9751	13.998	54.0744	macs2_res/C-0-IP_Input_peak_899
SL4.0ch01	72012455	72013990	1536	72012954	47	29.9151	8.08823	28.1843	macs2_res/C-0-IP_Input_peak_900
SL4.0ch01	72038671	72042313	3643	72039448	220	297.824	46.2778	294.546	macs2_res/C-0-IP_Input_peak_901
SL4.0ch01	72057425	72060172	2748	72059141	266	367.116	50.6851	363.406	macs2_res/C-0-IP_Input_peak_902
SL4.0ch01	72092927	72094653	1727	72094159	127	141.586	26.1132	139.201	macs2_res/C-0-IP_Input_peak_903
SL4.0ch01	72106837	72112292	5456	72108526	329	476.61	60.2682	472.094	macs2_res/C-0-IP_Input_peak_904
SL4.0ch01	72115210	72117092	1883	72115861	160	165.006	23.2406	162.491	macs2_res/C-0-IP_Input_peak_905
SL4.0ch01	72121230	72124154	2925	72122107	176	210.44	32.7373	207.671	macs2_res/C-0-IP_Input_peak_906
SL4.0ch01	72135597	72140203	4607	72136100	232	312.675	46.3154	309.305	macs2_res/C-0-IP_Input_peak_907
SL4.0ch01	72149136	72150372	1237	72150074	54	44.93	12.3321	43.0977	macs2_res/C-0-IP_Input_peak_908
SL4.0ch01	72151344	72152048	705	72151695	38	28.9065	9.71994	27.1832	macs2_res/C-0-IP_Input_peak_909
SL4.0ch01	72170781	72172871	2091	72171878	168	197.492	31.1915	194.796	macs2_res/C-0-IP_Input_peak_910
SL4.0ch01	72204870	72205975	1106	72205524	22	9.68699	4.36613	8.16178	macs2_res/C-0-IP_Input_peak_911
SL4.0ch01	72226359	72228430	2072	72227294	140	144.38	22.6826	141.979	macs2_res/C-0-IP_Input_peak_912
SL4.0ch01	72234554	72234863	310	72234751	21	7.09668	3.40909	5.62055	macs2_res/C-0-IP_Input_peak_913
SL4.0ch01	72235811	72237259	1449	72236936	80	80.4814	18.967	78.439	macs2_res/C-0-IP_Input_peak_914
SL4.0ch01	72245144	72247632	2489	72245924	104	108.876	21.9082	106.672	macs2_res/C-0-IP_Input_peak_915
SL4.0ch01	72268005	72268293	289	72268062	19	4.25923	2.46517	2.86072	macs2_res/C-0-IP_Input_peak_916
SL4.0ch01	72268561	72269865	1305	72269468	98	92.9372	17.893	90.824	macs2_res/C-0-IP_Input_peak_917
SL4.0ch01	72273312	72274769	1458	72274297	38	25.3345	8.13735	23.6393	macs2_res/C-0-IP_Input_peak_918
SL4.0ch01	72285387	72287133	1747	72286070	178	200.893	28.7956	198.178	macs2_res/C-0-IP_Input_peak_919
SL4.0ch01	72308701	72310804	2104	72309744	108	119.425	24.662	117.164	macs2_res/C-0-IP_Input_peak_920
SL4.0ch01	72334889	72337276	2388	72335698	232	256.533	28.7192	253.499	macs2_res/C-0-IP_Input_peak_921
SL4.0ch01	72337625	72338047	423	72337825	17	4.53408	2.69041	3.12592	macs2_res/C-0-IP_Input_peak_922
SL4.0ch01	72346077	72347736	1660	72346709	88	82.8542	17.2291	80.7982	macs2_res/C-0-IP_Input_peak_923
SL4.0ch01	72366147	72368539	2393	72366935	158	193.184	33.618	190.512	macs2_res/C-0-IP_Input_peak_924
SL4.0ch01	72398350	72399169	820	72399026	16	4.72431	2.84323	3.30957	macs2_res/C-0-IP_Input_peak_925
SL4.0ch01	72399429	72401019	1591	72400445	41	27.2535	8.2777	25.5434	macs2_res/C-0-IP_Input_peak_926
SL4.0ch01	72411567	72413055	1489	72412630	90	92.6883	20.4566	90.5762	macs2_res/C-0-IP_Input_peak_927
SL4.0ch01	72416183	72417758	1576	72416456	49	32.3818	8.59137	30.6335	macs2_res/C-0-IP_Input_peak_928
SL4.0ch01	72426591	72428480	1890	72427048	165	184.376	27.7633	181.753	macs2_res/C-0-IP_Input_peak_929
SL4.0ch01	72463973	72468606	4634	72465099	269	349.394	43.4347	345.797	macs2_res/C-0-IP_Input_peak_930
SL4.0ch01	72477461	72479044	1584	72478477	180	224.329	36.2052	221.481	macs2_res/C-0-IP_Input_peak_931
SL4.0ch01	72490929	72493744	2816	72491468	334	485.968	61.1814	481.38	macs2_res/C-0-IP_Input_peak_932
SL4.0ch01	72506685	72507674	990	72507035	44	29.3591	8.47597	27.6331	macs2_res/C-0-IP_Input_peak_933
SL4.0ch01	72521899	72522858	960	72522373	50	33.6481	8.85046	31.8912	macs2_res/C-0-IP_Input_peak_934
SL4.0ch01	72534068	72535065	998	72534480	44	28.6892	8.21839	26.9676	macs2_res/C-0-IP_Input_peak_935
SL4.0ch01	72553189	72554388	1200	72553863	27	14.8576	5.8411	13.2619	macs2_res/C-0-IP_Input_peak_936
SL4.0ch01	72559314	72559652	339	72559594	13	3.82948	2.65765	2.44696	macs2_res/C-0-IP_Input_peak_937
SL4.0ch01	72560403	72562878	2476	72561954	173	207.995	33.0307	205.24	macs2_res/C-0-IP_Input_peak_938
SL4.0ch01	72571409	72574496	3088	72572914	43	27.4667	7.95243	25.7547	macs2_res/C-0-IP_Input_peak_939
SL4.0ch01	72588871	72592014	3144	72589745	150	168.172	27.43	165.64	macs2_res/C-0-IP_Input_peak_940
SL4.0ch01	72631573	72633161	1589	72632898	32	18.3462	6.43118	16.713	macs2_res/C-0-IP_Input_peak_941
SL4.0ch01	72649715	72650934	1220	72650272	91	69.3134	12.0437	67.3341	macs2_res/C-0-IP_Input_peak_942
SL4.0ch01	72652342	72653424	1083	72653200	29	17.3817	6.5826	15.7581	macs2_res/C-0-IP_Input_peak_943
SL4.0ch01	72664552	72666677	2126	72665396	118	115.929	19.9026	113.687	macs2_res/C-0-IP_Input_peak_944
SL4.0ch01	72699158	72699934	777	72699415	20	8.54806	4.12486	7.04288	macs2_res/C-0-IP_Input_peak_945
SL4.0ch01	72714786	72717569	2784	72717053	263	320.391	36.8477	316.975	macs2_res/C-0-IP_Input_peak_946
SL4.0ch01	72717831	72718789	959	72718516	17	6.05283	3.34698	4.60096	macs2_res/C-0-IP_Input_peak_947
SL4.0ch01	72723358	72725246	1889	72724476	148	165.125	27.0667	162.609	macs2_res/C-0-IP_Input_peak_948
SL4.0ch01	72757579	72759558	1980	72758848	213	248.193	31.986	245.207	macs2_res/C-0-IP_Input_peak_949
SL4.0ch01	72760202	72762003	1802	72761792	26	9.2799	3.76851	7.76156	macs2_res/C-0-IP_Input_peak_950
SL4.0ch01	72762598	72763678	1081	72762786	24	10.723	4.54139	9.18123	macs2_res/C-0-IP_Input_peak_951
SL4.0ch01	72774161	72776074	1914	72775171	73	64.1668	14.601	62.2174	macs2_res/C-0-IP_Input_peak_952
SL4.0ch01	72787383	72789136	1754	72787897	126	138.332	25.2449	135.965	macs2_res/C-0-IP_Input_peak_953
SL4.0ch01	72814885	72815366	482	72815215	12	4.34712	3.00967	2.94583	macs2_res/C-0-IP_Input_peak_954
SL4.0ch01	72823165	72824747	1583	72823977	257	335.032	43.4742	331.524	macs2_res/C-0-IP_Input_peak_955
SL4.0ch01	72851058	72852785	1728	72852343	97	96.7577	19.6254	94.6232	macs2_res/C-0-IP_Input_peak_956
SL4.0ch01	72853262	72854605	1344	72853823	100	93.7408	17.5896	91.6225	macs2_res/C-0-IP_Input_peak_957
SL4.0ch01	72888107	72890802	2696	72890330	89	87.6862	18.775	85.6031	macs2_res/C-0-IP_Input_peak_958
SL4.0ch01	72895770	72896829	1060	72896256	79	72.7445	16.1319	70.746	macs2_res/C-0-IP_Input_peak_959
SL4.0ch01	72899581	72901430	1850	72900674	58	45.8903	11.6282	44.0519	macs2_res/C-0-IP_Input_peak_960
SL4.0ch01	72910663	72913005	2343	72912221	157	199.2	36.5069	196.494	macs2_res/C-0-IP_Input_peak_961
SL4.0ch01	72914966	72915907	942	72915374	59	53.9037	14.6975	52.0157	macs2_res/C-0-IP_Input_peak_962
SL4.0ch01	72920188	72920613	426	72920381	26	9.64141	3.89749	8.11693	macs2_res/C-0-IP_Input_peak_963
SL4.0ch01	72921120	72922425	1306	72922018	150	196.673	38.8561	193.981	macs2_res/C-0-IP_Input_peak_964
SL4.0ch01	72926341	72927965	1625	72927166	70	46.4024	9.29461	44.561	macs2_res/C-0-IP_Input_peak_965
SL4.0ch01	72931683	72934123	2441	72932245	152	181.483	31.5831	178.876	macs2_res/C-0-IP_Input_peak_966
SL4.0ch01	72961950	72964216	2267	72962567	64	54.1526	13.2606	52.2632	macs2_res/C-0-IP_Input_peak_967
SL4.0ch01	72969629	72971849	2221	72970601	277	308.44	29.8972	305.097	macs2_res/C-0-IP_Input_peak_968
SL4.0ch01	73010681	73012102	1422	73011231	20	6.48502	3.25414	5.02323	macs2_res/C-0-IP_Input_peak_969
SL4.0ch01	73019358	73020668	1311	73020117	39	22.2693	6.74019	20.5998	macs2_res/C-0-IP_Input_peak_970
SL4.0ch01	73023087	73024654	1568	73024313	48	33.046	9.04369	31.2923	macs2_res/C-0-IP_Input_peak_971
SL4.0ch01	73040573	73041632	1060	73041243	37	23.4173	7.55359	21.7375	macs2_res/C-0-IP_Input_peak_972
SL4.0ch01	73046219	73046490	272	73046233	11	2.77552	2.26271	1.44361	macs2_res/C-0-IP_Input_peak_973
SL4.0ch01	73053281	73054992	1712	73054079	61	52.8537	13.6069	50.9722	macs2_res/C-0-IP_Input_peak_974
SL4.0ch01	73060087	73062160	2074	73060715	163	181.954	27.6348	179.345	macs2_res/C-0-IP_Input_peak_975
SL4.0ch01	73063784	73064166	383	73064051	13	3.59461	2.54318	2.22202	macs2_res/C-0-IP_Input_peak_976
SL4.0ch01	73064485	73066543	2059	73065883	92	92.9209	19.8318	90.8078	macs2_res/C-0-IP_Input_peak_977
SL4.0ch01	73073303	73074139	837	73073590	46	31.6763	8.9494	29.9328	macs2_res/C-0-IP_Input_peak_978
SL4.0ch01	73091301	73093231	1931	73093026	88	78.0928	15.4998	76.0637	macs2_res/C-0-IP_Input_peak_979
SL4.0ch01	73096601	73097441	841	73096706	20	5.65742	2.93107	4.21516	macs2_res/C-0-IP_Input_peak_980
SL4.0ch01	73101400	73101921	522	73101788	25	8.97872	3.75314	7.4656	macs2_res/C-0-IP_Input_peak_981
SL4.0ch01	73109472	73111211	1740	73110594	59	38.1475	8.68309	36.3586	macs2_res/C-0-IP_Input_peak_982
SL4.0ch01	73113757	73115498	1742	73115020	147	171.671	29.844	169.119	macs2_res/C-0-IP_Input_peak_983
SL4.0ch01	73119171	73121064	1894	73119504	108	109.303	20.6917	107.098	macs2_res/C-0-IP_Input_peak_984
SL4.0ch01	73127051	73127523	473	73127374	16	5.45405	3.17119	4.01808	macs2_res/C-0-IP_Input_peak_985
SL4.0ch01	73128831	73129090	260	73128971	16	4.64922	2.81024	3.23831	macs2_res/C-0-IP_Input_peak_986
SL4.0ch01	73129347	73131699	2353	73130822	129	144.548	26.4902	142.147	macs2_res/C-0-IP_Input_peak_987
SL4.0ch01	73152194	73154107	1914	73153361	85	67.8838	12.8542	65.9128	macs2_res/C-0-IP_Input_peak_988
SL4.0ch01	73175297	73176389	1093	73176010	30	13.8656	4.98695	12.2817	macs2_res/C-0-IP_Input_peak_989
SL4.0ch01	73182931	73185048	2118	73184620	122	131.808	24.2418	129.478	macs2_res/C-0-IP_Input_peak_990
SL4.0ch01	73186818	73190083	3266	73187725	203	263.923	41.1364	260.846	macs2_res/C-0-IP_Input_peak_991
SL4.0ch01	73193858	73195592	1735	73194318	85	70.9302	13.8348	68.9415	macs2_res/C-0-IP_Input_peak_992
SL4.0ch01	73196289	73199286	2998	73198554	93	94.5721	20.1436	92.4494	macs2_res/C-0-IP_Input_peak_993
SL4.0ch01	73200916	73202729	1814	73201449	94	75.6214	13.2596	73.6063	macs2_res/C-0-IP_Input_peak_994
SL4.0ch01	73232696	73236187	3492	73235648	110	126.803	26.9702	124.501	macs2_res/C-0-IP_Input_peak_995
SL4.0ch01	73244582	73246673	2092	73246027	74	66.4505	15.194	64.4879	macs2_res/C-0-IP_Input_peak_996
SL4.0ch01	73258567	73260907	2341	73259478	123	128.061	22.5253	125.752	macs2_res/C-0-IP_Input_peak_997
SL4.0ch01	73264511	73264835	325	73264556	14	3.65272	2.50337	2.27798	macs2_res/C-0-IP_Input_peak_998
SL4.0ch01	73265778	73270122	4345	73268373	114	106.118	17.8268	103.931	macs2_res/C-0-IP_Input_peak_999
SL4.0ch01	73270543	73271443	901	73270741	18	6.18556	3.30894	4.73043	macs2_res/C-0-IP_Input_peak_1000
SL4.0ch01	73272841	73275626	2786	73273665	223	264.056	33.4807	260.978	macs2_res/C-0-IP_Input_peak_1001
SL4.0ch01	73284570	73286854	2285	73285115	119	132.222	25.527	129.89	macs2_res/C-0-IP_Input_peak_1002
SL4.0ch01	73287383	73287721	339	73287589	18	6.18556	3.30894	4.73043	macs2_res/C-0-IP_Input_peak_1003
SL4.0ch01	73292911	73295018	2108	73293671	179	183.354	23.3364	180.736	macs2_res/C-0-IP_Input_peak_1004
SL4.0ch01	73305353	73307603	2251	73306965	152	178.094	30.2915	175.507	macs2_res/C-0-IP_Input_peak_1005
SL4.0ch01	73312618	73313676	1059	73312891	52	39.7066	10.7122	37.9081	macs2_res/C-0-IP_Input_peak_1006
SL4.0ch01	73324759	73326145	1387	73325537	67	53.3531	12.164	51.4684	macs2_res/C-0-IP_Input_peak_1007
SL4.0ch01	73332400	73334374	1975	73332822	99	94.5379	18.1656	92.4154	macs2_res/C-0-IP_Input_peak_1008
SL4.0ch01	73349404	73352759	3356	73350654	150	203.196	41.8501	200.468	macs2_res/C-0-IP_Input_peak_1009
SL4.0ch01	73386993	73389847	2855	73389039	277	308.44	29.8972	305.097	macs2_res/C-0-IP_Input_peak_1010
SL4.0ch01	73417511	73419668	2158	73419269	98	89.0921	16.5576	87.0007	macs2_res/C-0-IP_Input_peak_1011
SL4.0ch01	73462186	73465241	3056	73464338	217	290.707	44.9476	287.471	macs2_res/C-0-IP_Input_peak_1012
SL4.0ch01	73473996	73475850	1855	73475260	98	89.0921	16.5576	87.0007	macs2_res/C-0-IP_Input_peak_1013
SL4.0ch01	73484486	73486143	1658	73485838	83	54.8269	9.51913	52.9334	macs2_res/C-0-IP_Input_peak_1014
SL4.0ch01	73496367	73497866	1500	73497510	143	157.181	26.0261	154.71	macs2_res/C-0-IP_Input_peak_1015
SL4.0ch01	73508246	73509672	1427	73508739	65	43.2374	9.21192	41.4161	macs2_res/C-0-IP_Input_peak_1016
SL4.0ch01	73514026	73515336	1311	73514427	100	100.564	20.0767	98.407	macs2_res/C-0-IP_Input_peak_1017
SL4.0ch01	73531388	73532305	918	73531810	31	20.0453	7.36451	18.3958	macs2_res/C-0-IP_Input_peak_1018
SL4.0ch01	73540956	73542468	1513	73542103	118	124.523	22.9348	122.233	macs2_res/C-0-IP_Input_peak_1019
SL4.0ch01	73546264	73548384	2121	73546984	112	122.84	24.4862	120.56	macs2_res/C-0-IP_Input_peak_1020
SL4.0ch01	73557384	73559382	1999	73558263	142	157.851	26.6183	155.376	macs2_res/C-0-IP_Input_peak_1021
SL4.0ch01	73587976	73589773	1798	73588819	202	255.009	38.2774	251.983	macs2_res/C-0-IP_Input_peak_1022
SL4.0ch01	73646729	73648472	1744	73647810	74	69.4832	16.4152	67.5033	macs2_res/C-0-IP_Input_peak_1023
SL4.0ch01	73652236	73652823	588	73652531	25	9.72374	4.02893	8.1978	macs2_res/C-0-IP_Input_peak_1024
SL4.0ch01	73656535	73657839	1305	73657352	40	19.7469	5.72256	18.1001	macs2_res/C-0-IP_Input_peak_1025
SL4.0ch01	73660245	73662520	2276	73660847	178	220.425	35.5814	217.599	macs2_res/C-0-IP_Input_peak_1026
SL4.0ch01	73685379	73687609	2231	73686385	136	176.097	36.7172	173.521	macs2_res/C-0-IP_Input_peak_1027
SL4.0ch01	73695335	73695844	510	73695576	34	15.9812	5.23135	14.3727	macs2_res/C-0-IP_Input_peak_1028
SL4.0ch01	73702919	73705529	2611	73704899	161	195.905	33.4014	193.218	macs2_res/C-0-IP_Input_peak_1029
SL4.0ch01	73706135	73708912	2778	73707009	86	82.5592	17.7488	80.5052	macs2_res/C-0-IP_Input_peak_1030
SL4.0ch01	73715964	73717298	1335	73716949	84	80.2319	17.4841	78.1908	macs2_res/C-0-IP_Input_peak_1031
SL4.0ch01	73720208	73721912	1705	73721059	185	233.441	37.5067	230.541	macs2_res/C-0-IP_Input_peak_1032
SL4.0ch01	73732801	73735069	2269	73734089	194	252.137	40.6791	249.129	macs2_res/C-0-IP_Input_peak_1033
SL4.0ch01	73736141	73737249	1109	73736746	24	9.04131	3.87397	7.52705	macs2_res/C-0-IP_Input_peak_1034
SL4.0ch01	73748220	73750803	2584	73749997	187	230.795	35.6884	227.91	macs2_res/C-0-IP_Input_peak_1035
SL4.0ch01	73753367	73753894	528	73753682	51	42.225	12.0387	40.4098	macs2_res/C-0-IP_Input_peak_1036
SL4.0ch01	73755127	73755779	653	73755416	22	13.0759	5.9448	11.5022	macs2_res/C-0-IP_Input_peak_1037
SL4.0ch01	73756080	73756452	373	73756317	17	5.29055	3.01047	3.85862	macs2_res/C-0-IP_Input_peak_1038
SL4.0ch01	73760980	73764104	3125	73761665	32	17.262	5.99463	15.6397	macs2_res/C-0-IP_Input_peak_1039
SL4.0ch01	73766986	73768041	1056	73767468	78	64.0111	13.2126	62.0624	macs2_res/C-0-IP_Input_peak_1040
SL4.0ch01	73773054	73773432	379	73773112	14	4.8014	3.04943	3.38459	macs2_res/C-0-IP_Input_peak_1041
SL4.0ch01	73773735	73775565	1831	73774868	165	181.125	26.7043	178.52	macs2_res/C-0-IP_Input_peak_1042
SL4.0ch01	73776499	73777758	1260	73776868	94	91.8695	18.7446	89.7619	macs2_res/C-0-IP_Input_peak_1043
SL4.0ch01	73791961	73794359	2399	73793080	128	158.588	32.7596	156.11	macs2_res/C-0-IP_Input_peak_1044
SL4.0ch01	73869687	73872471	2785	73870694	161	204.989	37.0383	202.251	macs2_res/C-0-IP_Input_peak_1045
SL4.0ch01	73876060	73879469	3410	73878691	264	334.696	40.717	331.189	macs2_res/C-0-IP_Input_peak_1046
SL4.0ch01	73900170	73901483	1314	73901076	34	20.525	6.95725	18.871	macs2_res/C-0-IP_Input_peak_1047
SL4.0ch01	73909256	73910493	1238	73909674	84	80.8132	17.714	78.7689	macs2_res/C-0-IP_Input_peak_1048
SL4.0ch01	73934827	73936559	1733	73935721	69	54.7904	12.1908	52.8971	macs2_res/C-0-IP_Input_peak_1049
SL4.0ch01	73937546	73940238	2693	73938164	178	216.084	33.9799	213.283	macs2_res/C-0-IP_Input_peak_1050
SL4.0ch01	73965464	73967256	1793	73966302	75	60.3459	12.6837	58.4193	macs2_res/C-0-IP_Input_peak_1051
SL4.0ch01	73984991	73986513	1523	73985761	155	198.296	37.077	195.596	macs2_res/C-0-IP_Input_peak_1052
SL4.0ch01	73998710	74000243	1534	73999691	149	140.123	19.0454	137.746	macs2_res/C-0-IP_Input_peak_1053
SL4.0ch01	74004058	74006690	2633	74005883	55	37.6236	9.25726	35.8388	macs2_res/C-0-IP_Input_peak_1054
SL4.0ch01	74011250	74011849	600	74011507	21	8.78389	4.10389	7.27447	macs2_res/C-0-IP_Input_peak_1055
SL4.0ch01	74013449	74015401	1953	74014744	75	67.1041	15.15	65.1376	macs2_res/C-0-IP_Input_peak_1056
SL4.0ch01	74024890	74026672	1783	74026068	95	101.576	22.2996	99.4139	macs2_res/C-0-IP_Input_peak_1057
SL4.0ch01	74026954	74027235	282	74027019	15	6.09164	3.5829	4.63901	macs2_res/C-0-IP_Input_peak_1058
SL4.0ch01	74029475	74030902	1428	74030061	177	218.777	35.3826	215.961	macs2_res/C-0-IP_Input_peak_1059
SL4.0ch01	74043465	74043707	243	74043542	18	8.69957	4.47309	7.19149	macs2_res/C-0-IP_Input_peak_1060
SL4.0ch01	74047949	74050816	2868	74049759	250	338.573	47.6478	335.044	macs2_res/C-0-IP_Input_peak_1061
SL4.0ch01	74063341	74063966	626	74063925	15	3.53803	2.39148	2.16779	macs2_res/C-0-IP_Input_peak_1062
SL4.0ch01	74064261	74065982	1722	74065100	107	108.249	20.6322	106.049	macs2_res/C-0-IP_Input_peak_1063
SL4.0ch01	74067226	74069864	2639	74068422	161	193.789	32.5917	191.113	macs2_res/C-0-IP_Input_peak_1064
SL4.0ch01	74076788	74079154	2367	74077964	291	439.425	65.7257	435.196	macs2_res/C-0-IP_Input_peak_1065
SL4.0ch01	74088914	74089772	859	74089444	47	33.6261	9.49243	31.8693	macs2_res/C-0-IP_Input_peak_1066
SL4.0ch01	74094266	74096250	1985	74094882	92	92.2036	19.5448	90.0946	macs2_res/C-0-IP_Input_peak_1067
SL4.0ch01	74096868	74097421	554	74097404	15	3.89551	2.54825	2.51052	macs2_res/C-0-IP_Input_peak_1068
SL4.0ch01	74098591	74100674	2084	74099804	87	82.698	17.4821	80.643	macs2_res/C-0-IP_Input_peak_1069
SL4.0ch01	74124498	74126088	1591	74125497	118	132.706	26.1164	130.37	macs2_res/C-0-IP_Input_peak_1070
SL4.0ch01	74132972	74133976	1005	74133524	40	29.2446	9.34935	27.5193	macs2_res/C-0-IP_Input_peak_1071
SL4.0ch01	74140040	74141567	1528	74140906	82	72.9365	15.3189	70.9368	macs2_res/C-0-IP_Input_peak_1072
SL4.0ch01	74146764	74148398	1635	74147337	150	188.302	35.2163	185.657	macs2_res/C-0-IP_Input_peak_1073
SL4.0ch01	74164619	74166903	2285	74165269	258	312.249	36.1498	308.881	macs2_res/C-0-IP_Input_peak_1074
SL4.0ch01	74180856	74182044	1189	74181675	82	61.678	11.5847	59.7431	macs2_res/C-0-IP_Input_peak_1075
SL4.0ch01	74192621	74193770	1150	74193163	85	82.6028	18.0955	80.5484	macs2_res/C-0-IP_Input_peak_1076
SL4.0ch01	74203446	74205739	2294	74204808	130	141.21	24.868	138.828	macs2_res/C-0-IP_Input_peak_1077
SL4.0ch01	74214423	74217401	2979	74215065	256	348.316	48.4596	344.725	macs2_res/C-0-IP_Input_peak_1078
SL4.0ch01	74222857	74223933	1077	74223725	26	14.005	5.6403	12.4192	macs2_res/C-0-IP_Input_peak_1079
SL4.0ch01	74247235	74248777	1543	74247890	74	62.298	13.6242	60.3595	macs2_res/C-0-IP_Input_peak_1080
SL4.0ch01	74262017	74263630	1614	74262783	32	19.0689	6.73231	17.4285	macs2_res/C-0-IP_Input_peak_1081
SL4.0ch01	74266065	74269452	3388	74268896	144	182.946	35.7801	180.331	macs2_res/C-0-IP_Input_peak_1082
SL4.0ch01	74276347	74276783	437	74276531	23	13.26	5.83954	11.684	macs2_res/C-0-IP_Input_peak_1083
SL4.0ch01	74288255	74290453	2199	74289344	163	175.058	25.4133	172.488	macs2_res/C-0-IP_Input_peak_1084
SL4.0ch01	74316275	74317212	938	74316850	54	36.8823	9.19867	35.1027	macs2_res/C-0-IP_Input_peak_1085
SL4.0ch01	74340893	74342484	1592	74341487	100	87.916	15.6508	85.8311	macs2_res/C-0-IP_Input_peak_1086
SL4.0ch01	74351461	74354731	3271	74354129	172	220.953	38.4437	218.124	macs2_res/C-0-IP_Input_peak_1087
SL4.0ch01	74372431	74374871	2441	74374060	218	273.03	38.1399	269.898	macs2_res/C-0-IP_Input_peak_1088
SL4.0ch01	74376804	74377109	306	74376933	16	5.52868	3.2055	4.09116	macs2_res/C-0-IP_Input_peak_1089
SL4.0ch01	74377452	74380321	2870	74379224	91	55.3987	8.58117	53.5014	macs2_res/C-0-IP_Input_peak_1090
SL4.0ch01	74383511	74389006	5496	74387908	229	307.742	45.8488	304.403	macs2_res/C-0-IP_Input_peak_1091
SL4.0ch01	74399931	74401734	1804	74400436	176	207.475	31.6946	204.723	macs2_res/C-0-IP_Input_peak_1092
SL4.0ch01	74424492	74426400	1909	74425016	101	107.992	22.6662	105.794	macs2_res/C-0-IP_Input_peak_1093
SL4.0ch01	74431770	74432538	769	74432048	18	7.26023	3.78751	5.78029	macs2_res/C-0-IP_Input_peak_1094
SL4.0ch01	74440822	74442680	1859	74442357	149	166.647	27.2483	164.122	macs2_res/C-0-IP_Input_peak_1095
SL4.0ch01	74453675	74454603	929	74454275	66	55.0515	13.0572	53.1566	macs2_res/C-0-IP_Input_peak_1096
SL4.0ch01	74456654	74457744	1091	74457241	54	44.3134	12.0706	42.4851	macs2_res/C-0-IP_Input_peak_1097
SL4.0ch01	74473853	74476160	2308	74475447	142	142.054	21.3738	139.667	macs2_res/C-0-IP_Input_peak_1098
SL4.0ch01	74486892	74488258	1367	74487501	61	48.2482	11.7696	46.395	macs2_res/C-0-IP_Input_peak_1099
SL4.0ch01	74513156	74514105	950	74513627	30	17.5602	6.46815	15.9348	macs2_res/C-0-IP_Input_peak_1100
SL4.0ch01	74552250	74553387	1138	74553058	80	77.9739	17.9083	75.9458	macs2_res/C-0-IP_Input_peak_1101
SL4.0ch01	74556668	74557654	987	74557106	99	92.4122	17.4155	90.3016	macs2_res/C-0-IP_Input_peak_1102
SL4.0ch01	74591133	74591792	660	74591476	56	47.8646	12.9979	46.0139	macs2_res/C-0-IP_Input_peak_1103
SL4.0ch01	74615483	74616262	780	74615787	38	25.5449	8.22598	23.8479	macs2_res/C-0-IP_Input_peak_1104
SL4.0ch01	74637127	74638212	1086	74637810	69	59.2428	13.8431	57.3225	macs2_res/C-0-IP_Input_peak_1105
SL4.0ch01	74639968	74640410	443	74640060	17	6.49219	3.54759	5.02966	macs2_res/C-0-IP_Input_peak_1106
SL4.0ch01	74648742	74651117	2376	74650330	208	265.096	39.4088	262.011	macs2_res/C-0-IP_Input_peak_1107
SL4.0ch01	74655412	74656614	1203	74655908	44	29.5298	8.54243	27.8021	macs2_res/C-0-IP_Input_peak_1108
SL4.0ch01	74674524	74676269	1746	74675414	98	94.6362	18.5071	92.5131	macs2_res/C-0-IP_Input_peak_1109
SL4.0ch01	74685401	74689454	4054	74686083	114	118.141	21.9454	115.887	macs2_res/C-0-IP_Input_peak_1110
SL4.0ch01	74697948	74698796	849	74698549	33	18.1417	6.17629	16.5103	macs2_res/C-0-IP_Input_peak_1111
SL4.0ch01	74706965	74709408	2444	74707716	214	284.503	43.9649	281.304	macs2_res/C-0-IP_Input_peak_1112
SL4.0ch01	74714273	74715836	1564	74714716	91	89.9994	19.0137	87.9026	macs2_res/C-0-IP_Input_peak_1113
SL4.0ch01	74728210	74730462	2253	74728586	89	81.2745	16.349	79.2276	macs2_res/C-0-IP_Input_peak_1114
SL4.0ch01	74736891	74738242	1352	74737816	87	75.0562	14.7179	73.0444	macs2_res/C-0-IP_Input_peak_1115
SL4.0ch01	74752825	74755664	2840	74753378	85	79.1744	16.76	77.1394	macs2_res/C-0-IP_Input_peak_1116
SL4.0ch01	74766382	74767767	1386	74767275	137	145.601	24.0333	143.195	macs2_res/C-0-IP_Input_peak_1117
SL4.0ch01	74774043	74774573	531	74774301	31	17.0472	6.07462	15.4271	macs2_res/C-0-IP_Input_peak_1118
SL4.0ch01	74788824	74790549	1726	74789405	119	136.474	27.257	134.118	macs2_res/C-0-IP_Input_peak_1119
SL4.0ch01	74797945	74800327	2383	74798587	126	132.072	22.9536	129.74	macs2_res/C-0-IP_Input_peak_1120
SL4.0ch01	74819235	74820753	1519	74820201	107	100.972	18.0628	98.8127	macs2_res/C-0-IP_Input_peak_1121
SL4.0ch01	74823375	74825914	2540	74823987	101	104.368	21.2061	102.19	macs2_res/C-0-IP_Input_peak_1122
SL4.0ch01	74832384	74834043	1660	74833440	92	85.9538	17.1645	83.8799	macs2_res/C-0-IP_Input_peak_1123
SL4.0ch01	74836212	74838344	2133	74836816	170	214.646	36.8254	211.854	macs2_res/C-0-IP_Input_peak_1124
SL4.0ch01	74850335	74851793	1459	74851223	93	95.3165	20.4453	93.1899	macs2_res/C-0-IP_Input_peak_1125
SL4.0ch01	74854685	74857457	2773	74855334	147	180.536	33.3561	177.935	macs2_res/C-0-IP_Input_peak_1126
SL4.0ch01	74860950	74863285	2336	74862786	116	124.03	23.4572	121.742	macs2_res/C-0-IP_Input_peak_1127
SL4.0ch01	74863596	74864377	782	74864261	21	6.72745	3.26514	5.25982	macs2_res/C-0-IP_Input_peak_1128
SL4.0ch01	74867675	74869242	1568	74868159	62	46.7375	10.9717	44.8935	macs2_res/C-0-IP_Input_peak_1129
SL4.0ch01	74870599	74872436	1838	74870979	103	95.6502	17.3939	93.5214	macs2_res/C-0-IP_Input_peak_1130
SL4.0ch01	74903154	74905896	2743	74903922	267	371.059	51.6514	367.323	macs2_res/C-0-IP_Input_peak_1131
SL4.0ch01	74906156	74906636	481	74906492	16	3.10115	2.15847	1.75132	macs2_res/C-0-IP_Input_peak_1132
SL4.0ch01	74918762	74921210	2449	74920632	270	376.487	52.2296	372.716	macs2_res/C-0-IP_Input_peak_1133
SL4.0ch01	74924787	74928188	3402	74925860	146	149.046	22.389	146.62	macs2_res/C-0-IP_Input_peak_1134
SL4.0ch01	74928480	74931733	3254	74929724	116	106.697	17.4877	104.506	macs2_res/C-0-IP_Input_peak_1135
SL4.0ch01	74932201	74932529	329	74932382	17	5.83624	3.2499	4.39086	macs2_res/C-0-IP_Input_peak_1136
SL4.0ch01	74933188	74935956	2769	74934325	84	66.7645	12.7236	64.8	macs2_res/C-0-IP_Input_peak_1137
SL4.0ch01	74936546	74939465	2920	74937400	137	150.308	25.6876	147.874	macs2_res/C-0-IP_Input_peak_1138
SL4.0ch01	74941482	74944177	2696	74942219	113	116.643	21.7308	114.397	macs2_res/C-0-IP_Input_peak_1139
SL4.0ch01	74947542	74949995	2454	74948306	68	51.5566	11.2991	49.6833	macs2_res/C-0-IP_Input_peak_1140
SL4.0ch01	74957990	74958958	969	74958448	15	4.96777	3.03731	3.546	macs2_res/C-0-IP_Input_peak_1141
SL4.0ch01	74959522	74962180	2659	74960003	34	18.6197	6.19726	16.9838	macs2_res/C-0-IP_Input_peak_1142
SL4.0ch01	74962881	74963656	776	74963186	31	17.5438	6.27842	15.9187	macs2_res/C-0-IP_Input_peak_1143
SL4.0ch01	74964546	74967604	3059	74965880	58	42.2839	10.2751	40.4681	macs2_res/C-0-IP_Input_peak_1144
SL4.0ch01	74968750	74969960	1211	74969133	108	109.303	20.6917	107.098	macs2_res/C-0-IP_Input_peak_1145
SL4.0ch01	74984193	74985944	1752	74985337	65	58.3235	14.6664	56.4089	macs2_res/C-0-IP_Input_peak_1146
SL4.0ch01	74996160	74997756	1597	74996808	73	59.5293	12.8874	57.6073	macs2_res/C-0-IP_Input_peak_1147
SL4.0ch01	75002491	75004951	2461	75003135	156	190.03	33.2355	187.376	macs2_res/C-0-IP_Input_peak_1148
SL4.0ch01	75005249	75005800	552	75005650	15	5.605	3.3424	4.16429	macs2_res/C-0-IP_Input_peak_1149
SL4.0ch01	75014146	75015904	1759	75015304	161	193.988	32.6671	191.311	macs2_res/C-0-IP_Input_peak_1150
SL4.0ch01	75024460	75026020	1561	75025489	158	187.953	31.6058	185.31	macs2_res/C-0-IP_Input_peak_1151
SL4.0ch01	75058556	75060403	1848	75060005	88	60.0595	10.0857	58.1345	macs2_res/C-0-IP_Input_peak_1152
SL4.0ch01	75070450	75071924	1475	75071097	96	98.9538	20.8378	96.8064	macs2_res/C-0-IP_Input_peak_1153
SL4.0ch01	75077164	75077918	755	75077206	12	3.78049	2.71194	2.40049	macs2_res/C-0-IP_Input_peak_1154
SL4.0ch01	75088191	75090178	1988	75089646	186	216.94	31.2755	214.133	macs2_res/C-0-IP_Input_peak_1155
SL4.0ch01	75093777	75094566	790	75094176	33	17.4839	5.92126	15.8592	macs2_res/C-0-IP_Input_peak_1156
SL4.0ch01	75111022	75114209	3188	75111845	284	399.722	54.1021	395.784	macs2_res/C-0-IP_Input_peak_1157
SL4.0ch01	75126297	75129182	2886	75127453	100	96.7046	18.6411	94.5703	macs2_res/C-0-IP_Input_peak_1158
SL4.0ch01	75129589	75130198	610	75129731	17	5.6222	3.15511	4.18082	macs2_res/C-0-IP_Input_peak_1159
SL4.0ch01	75130546	75132625	2080	75131242	158	183.193	29.8516	180.576	macs2_res/C-0-IP_Input_peak_1160
SL4.0ch01	75140795	75144705	3911	75142792	318	446.021	54.8129	441.742	macs2_res/C-0-IP_Input_peak_1161
SL4.0ch01	75151383	75153402	2020	75152872	125	137.783	25.4078	135.42	macs2_res/C-0-IP_Input_peak_1162
SL4.0ch01	75159740	75161612	1873	75160591	162	170.669	24.3632	168.123	macs2_res/C-0-IP_Input_peak_1163
SL4.0ch01	75171308	75173645	2338	75172689	88	62.2725	10.6585	60.3344	macs2_res/C-0-IP_Input_peak_1164
SL4.0ch01	75202383	75206684	4302	75203919	350	486.496	54.4105	481.903	macs2_res/C-0-IP_Input_peak_1165
SL4.0ch01	75230499	75232159	1661	75231630	110	98.8738	16.5909	96.727	macs2_res/C-0-IP_Input_peak_1166
SL4.0ch01	75234318	75236516	2199	75235830	123	132.275	24.058	129.942	macs2_res/C-0-IP_Input_peak_1167
SL4.0ch01	75241100	75243197	2098	75242555	124	126.822	21.7693	124.519	macs2_res/C-0-IP_Input_peak_1168
SL4.0ch01	75253026	75254785	1760	75254229	31	13.1007	4.59284	11.5264	macs2_res/C-0-IP_Input_peak_1169
SL4.0ch01	75273281	75275434	2154	75274196	142	165.704	29.5539	163.186	macs2_res/C-0-IP_Input_peak_1170
SL4.0ch01	75294572	75294837	266	75294811	16	4.02429	2.54094	2.63469	macs2_res/C-0-IP_Input_peak_1171
SL4.0ch01	75295938	75298370	2433	75296600	228	289.783	39.8814	286.551	macs2_res/C-0-IP_Input_peak_1172
SL4.0ch01	75305724	75308450	2727	75306851	55	44.3593	11.8117	42.5306	macs2_res/C-0-IP_Input_peak_1173
SL4.0ch01	75323022	75323265	244	75323160	14	5.23007	3.26255	3.80119	macs2_res/C-0-IP_Input_peak_1174
SL4.0ch01	75324870	75327269	2400	75325645	179	232.629	39.8975	229.734	macs2_res/C-0-IP_Input_peak_1175
SL4.0ch01	75360924	75362249	1326	75361671	54	42.2477	11.2205	40.4323	macs2_res/C-0-IP_Input_peak_1176
SL4.0ch01	75366259	75368384	2126	75367241	98	105.812	22.9198	103.626	macs2_res/C-0-IP_Input_peak_1177
SL4.0ch01	75369075	75369545	471	75369450	11	3.30933	2.54338	1.94936	macs2_res/C-0-IP_Input_peak_1178
SL4.0ch01	75374670	75375241	572	75375083	21	7.77117	3.67947	6.28051	macs2_res/C-0-IP_Input_peak_1179
SL4.0ch01	75376668	75378869	2202	75377341	177	210.013	32.2046	207.247	macs2_res/C-0-IP_Input_peak_1180
SL4.0ch01	75400639	75402503	1865	75402001	50	38.3719	10.6795	36.5818	macs2_res/C-0-IP_Input_peak_1181
SL4.0ch01	75405710	75407038	1329	75406748	37	26.8402	9.03158	25.1329	macs2_res/C-0-IP_Input_peak_1182
SL4.0ch01	75442473	75443166	694	75442874	37	28.1757	9.65011	26.4585	macs2_res/C-0-IP_Input_peak_1183
SL4.0ch01	75443852	75445719	1868	75444229	28	12.3262	4.66521	10.7617	macs2_res/C-0-IP_Input_peak_1184
SL4.0ch01	75457060	75458070	1011	75457766	24	11.9122	5.04706	10.3537	macs2_res/C-0-IP_Input_peak_1185
SL4.0ch01	75463610	75464503	894	75464231	30	14.3927	5.18471	12.8024	macs2_res/C-0-IP_Input_peak_1186
SL4.0ch01	75478668	75480762	2095	75480131	106	113.857	23.1573	111.626	macs2_res/C-0-IP_Input_peak_1187
SL4.0ch01	75485674	75486936	1263	75486187	129	128.802	20.913	126.488	macs2_res/C-0-IP_Input_peak_1188
SL4.0ch01	75488785	75490180	1396	75489454	104	89.4315	15.1569	87.3382	macs2_res/C-0-IP_Input_peak_1189
SL4.0ch01	75497474	75498666	1193	75497748	136	147.087	24.8868	144.672	macs2_res/C-0-IP_Input_peak_1190
SL4.0ch01	75507854	75510248	2395	75508627	146	181.345	34.1463	178.738	macs2_res/C-0-IP_Input_peak_1191
SL4.0ch01	75513782	75516031	2250	75515265	107	107.896	20.5018	105.698	macs2_res/C-0-IP_Input_peak_1192
SL4.0ch01	75519026	75520442	1417	75519804	38	19.8911	6.04562	18.243	macs2_res/C-0-IP_Input_peak_1193
SL4.0ch01	75520702	75522353	1652	75521850	59	28.4809	5.9941	26.7611	macs2_res/C-0-IP_Input_peak_1194
SL4.0ch01	75524588	75526480	1893	75524850	106	103.75	19.3188	101.576	macs2_res/C-0-IP_Input_peak_1195
SL4.0ch01	75533807	75536556	2750	75535468	155	186.004	32.0884	183.372	macs2_res/C-0-IP_Input_peak_1196
SL4.0ch01	75549700	75551671	1972	75550495	306	413.895	49.3869	409.859	macs2_res/C-0-IP_Input_peak_1197
SL4.0ch01	75577084	75577860	777	75577736	16	4.72431	2.84323	3.30957	macs2_res/C-0-IP_Input_peak_1198
SL4.0ch01	75578303	75579929	1627	75578904	75	68.0117	15.5047	66.0401	macs2_res/C-0-IP_Input_peak_1199
SL4.0ch01	75584577	75586847	2271	75586391	162	179.815	27.2615	177.217	macs2_res/C-0-IP_Input_peak_1200
SL4.0ch01	75591470	75594369	2900	75592704	172	191.717	27.8304	189.053	macs2_res/C-0-IP_Input_peak_1201
SL4.0ch01	75610849	75612132	1284	75611239	179	195.834	26.9041	193.147	macs2_res/C-0-IP_Input_peak_1202
SL4.0ch01	75618594	75622311	3718	75620122	189	204.566	26.5192	201.831	macs2_res/C-0-IP_Input_peak_1203
SL4.0ch01	75622942	75623531	590	75623020	14	2.90431	2.16527	1.56464	macs2_res/C-0-IP_Input_peak_1204
SL4.0ch01	75630118	75632294	2177	75631292	163	175.058	25.4133	172.488	macs2_res/C-0-IP_Input_peak_1205
SL4.0ch01	75654713	75656395	1683	75656021	116	113.176	19.5681	110.949	macs2_res/C-0-IP_Input_peak_1206
SL4.0ch01	75660664	75660927	264	75660763	15	4.92439	3.01694	3.50435	macs2_res/C-0-IP_Input_peak_1207
SL4.0ch01	75661189	75663468	2280	75662626	240	259.054	27.3108	256.005	macs2_res/C-0-IP_Input_peak_1208
SL4.0ch01	75669901	75672016	2116	75671008	159	187.883	31.1815	185.241	macs2_res/C-0-IP_Input_peak_1209
SL4.0ch01	75677120	75679243	2124	75677743	131	149.248	27.5366	146.821	macs2_res/C-0-IP_Input_peak_1210
SL4.0ch01	75685537	75686947	1411	75686392	97	92.1153	17.8978	90.0066	macs2_res/C-0-IP_Input_peak_1211
SL4.0ch01	75698352	75701114	2763	75700358	243	288.077	34.0562	284.857	macs2_res/C-0-IP_Input_peak_1212
SL4.0ch01	75719548	75721331	1784	75720866	152	179.11	30.6748	176.518	macs2_res/C-0-IP_Input_peak_1213
SL4.0ch01	75724860	75725146	287	75725012	11	3.4583	2.62313	2.09168	macs2_res/C-0-IP_Input_peak_1214
SL4.0ch01	75725492	75727631	2140	75726035	234	305.058	42.6891	301.736	macs2_res/C-0-IP_Input_peak_1215
SL4.0ch01	75748387	75750366	1980	75749963	164	186.538	28.8348	183.903	macs2_res/C-0-IP_Input_peak_1216
SL4.0ch01	75754409	75756485	2077	75755840	204	253.946	37.0896	250.927	macs2_res/C-0-IP_Input_peak_1217
SL4.0ch01	75761165	75763275	2111	75762756	132	135.597	22.2441	133.245	macs2_res/C-0-IP_Input_peak_1218
SL4.0ch01	75763837	75765514	1678	75764321	40	26.4106	8.14993	24.7067	macs2_res/C-0-IP_Input_peak_1219
SL4.0ch01	75765851	75766267	417	75766130	10	3.00846	2.45378	1.66383	macs2_res/C-0-IP_Input_peak_1220
SL4.0ch01	75766612	75768351	1740	75767744	60	48.9428	12.3006	47.0852	macs2_res/C-0-IP_Input_peak_1221
SL4.0ch01	75777828	75778640	813	75778329	41	30.4535	9.62777	28.7195	macs2_res/C-0-IP_Input_peak_1222
SL4.0ch01	75782481	75784986	2506	75783452	191	239.934	37.376	236.997	macs2_res/C-0-IP_Input_peak_1223
SL4.0ch01	75793710	75796350	2641	75794573	249	301.855	36.0879	298.552	macs2_res/C-0-IP_Input_peak_1224
SL4.0ch01	75799705	75799971	267	75799723	14	5.28711	3.2913	3.85609	macs2_res/C-0-IP_Input_peak_1225
SL4.0ch01	75800812	75801218	407	75801044	18	4.67563	2.68281	3.26317	macs2_res/C-0-IP_Input_peak_1226
SL4.0ch01	75811937	75812906	970	75812354	36	18.1836	5.73348	16.5517	macs2_res/C-0-IP_Input_peak_1227
SL4.0ch01	75815944	75819540	3597	75817942	176	226.549	38.8454	223.688	macs2_res/C-0-IP_Input_peak_1228
SL4.0ch01	75834207	75839638	5432	75835419	172	205.484	32.5151	202.743	macs2_res/C-0-IP_Input_peak_1229
SL4.0ch01	75840192	75841026	835	75840479	48	27.128	6.97535	25.4187	macs2_res/C-0-IP_Input_peak_1230
SL4.0ch01	75858232	75859811	1580	75859132	145	163.636	27.6192	161.129	macs2_res/C-0-IP_Input_peak_1231
SL4.0ch01	75863901	75864658	758	75864487	32	17.8334	6.22244	16.2053	macs2_res/C-0-IP_Input_peak_1232
SL4.0ch01	75872244	75872747	504	75872325	17	5.76873	3.21988	4.32428	macs2_res/C-0-IP_Input_peak_1233
SL4.0ch01	75875146	75875673	528	75875436	34	18.6197	6.19726	16.9838	macs2_res/C-0-IP_Input_peak_1234
SL4.0ch01	75890468	75891387	920	75890874	58	44.7813	11.2001	42.9497	macs2_res/C-0-IP_Input_peak_1235
SL4.0ch01	75900380	75900628	249	75900550	15	5.26965	3.18046	3.83958	macs2_res/C-0-IP_Input_peak_1236
SL4.0ch01	75924528	75926269	1742	75925006	162	176.556	26.1997	173.977	macs2_res/C-0-IP_Input_peak_1237
SL4.0ch01	75931243	75933982	2740	75933592	189	237.844	37.4467	234.919	macs2_res/C-0-IP_Input_peak_1238
SL4.0ch01	75949601	75950603	1003	75950362	38	26.8009	8.7671	25.094	macs2_res/C-0-IP_Input_peak_1239
SL4.0ch01	75966139	75967295	1157	75966289	29	15.5179	5.78187	13.9146	macs2_res/C-0-IP_Input_peak_1240
SL4.0ch01	76033554	76034683	1130	76034190	50	40.9762	11.7839	39.1698	macs2_res/C-0-IP_Input_peak_1241
SL4.0ch01	76038891	76040393	1503	76039555	105	114.407	23.7672	112.173	macs2_res/C-0-IP_Input_peak_1242
SL4.0ch01	76045731	76047524	1794	76046818	81	66.4265	13.3029	64.4643	macs2_res/C-0-IP_Input_peak_1243
SL4.0ch01	76051874	76054387	2514	76053348	246	332.046	47.0834	328.557	macs2_res/C-0-IP_Input_peak_1244
SL4.0ch01	76061192	76062743	1552	76061498	123	140.383	27.2138	138.004	macs2_res/C-0-IP_Input_peak_1245
SL4.0ch01	76094363	76095453	1091	76094618	31	15.5883	5.49848	13.984	macs2_res/C-0-IP_Input_peak_1246
SL4.0ch01	76107852	76109520	1669	76108951	101	107.922	22.6374	105.724	macs2_res/C-0-IP_Input_peak_1247
SL4.0ch01	76134750	76136709	1960	76136179	125	140.952	26.6407	138.572	macs2_res/C-0-IP_Input_peak_1248
SL4.0ch01	76148319	76151431	3113	76148952	135	155.81	28.5129	153.347	macs2_res/C-0-IP_Input_peak_1249
SL4.0ch01	76151736	76152057	322	76151863	15	4.40426	2.77661	3.0007	macs2_res/C-0-IP_Input_peak_1250
SL4.0ch01	76153064	76155018	1955	76153843	94	85.4312	16.4045	83.3606	macs2_res/C-0-IP_Input_peak_1251
SL4.0ch01	76169782	76171268	1487	76171129	24	6.33635	2.9113	4.87719	macs2_res/C-0-IP_Input_peak_1252
SL4.0ch01	76171741	76174422	2682	76173267	362	501.623	54.2566	496.903	macs2_res/C-0-IP_Input_peak_1253
SL4.0ch01	76188186	76190111	1926	76189737	122	132.912	24.6601	130.575	macs2_res/C-0-IP_Input_peak_1254
SL4.0ch01	76192277	76194027	1751	76192783	118	116.375	20.0521	114.13	macs2_res/C-0-IP_Input_peak_1255
SL4.0ch01	76264079	76265635	1557	76264872	233	288.75	37.6434	285.524	macs2_res/C-0-IP_Input_peak_1256
SL4.0ch01	76317684	76319530	1847	76318442	58	46.8177	11.9944	44.9733	macs2_res/C-0-IP_Input_peak_1257
SL4.0ch01	76320205	76322126	1922	76321112	49	36.143	10.0244	34.3677	macs2_res/C-0-IP_Input_peak_1258
SL4.0ch01	76325534	76326610	1077	76326157	24	9.04131	3.87397	7.52705	macs2_res/C-0-IP_Input_peak_1259
SL4.0ch01	76342049	76343873	1825	76343155	80	64.8942	13.0304	62.9406	macs2_res/C-0-IP_Input_peak_1260
SL4.0ch01	76357787	76361002	3216	76358861	181	235.07	39.9428	232.161	macs2_res/C-0-IP_Input_peak_1261
SL4.0ch01	76364025	76369673	5649	76366658	151	138.611	18.2033	136.243	macs2_res/C-0-IP_Input_peak_1262
SL4.0ch01	76374760	76375154	395	76374846	13	2.64114	2.09254	1.3162	macs2_res/C-0-IP_Input_peak_1263
SL4.0ch01	76375425	76376823	1399	76376152	143	160.835	27.3358	158.343	macs2_res/C-0-IP_Input_peak_1264
SL4.0ch01	76390037	76391507	1471	76390575	55	42.6691	11.1316	40.851	macs2_res/C-0-IP_Input_peak_1265
SL4.0ch01	76401650	76407749	6100	76403727	280	373.928	46.9968	370.172	macs2_res/C-0-IP_Input_peak_1266
SL4.0ch01	76407993	76411087	3095	76409312	183	230.1	37.1034	227.219	macs2_res/C-0-IP_Input_peak_1267
SL4.0ch01	76414495	76416574	2080	76415168	75	53.8835	10.6077	51.9956	macs2_res/C-0-IP_Input_peak_1268
SL4.0ch01	76433146	76435144	1999	76434255	46	34.1292	9.93741	32.3679	macs2_res/C-0-IP_Input_peak_1269
SL4.0ch01	76442579	76443674	1096	76442873	31	18.6948	6.7659	17.058	macs2_res/C-0-IP_Input_peak_1270
SL4.0ch01	76465326	76466763	1438	76465786	115	114.16	20.2019	111.928	macs2_res/C-0-IP_Input_peak_1271
SL4.0ch01	76504082	76505698	1617	76504802	70	60.673	14.1133	58.7443	macs2_res/C-0-IP_Input_peak_1272
SL4.0ch01	76536547	76538423	1877	76536754	46	33.5313	9.69053	31.7751	macs2_res/C-0-IP_Input_peak_1273
SL4.0ch01	76551535	76551782	248	76551589	13	4.07967	2.78125	2.6883	macs2_res/C-0-IP_Input_peak_1274
SL4.0ch01	76552294	76552786	493	76552568	14	3.25991	2.32438	1.90253	macs2_res/C-0-IP_Input_peak_1275
SL4.0ch01	76553285	76556948	3664	76554514	301	383.561	42.1515	379.74	macs2_res/C-0-IP_Input_peak_1276
SL4.0ch01	76564052	76567989	3938	76566485	227	291.132	40.7433	287.894	macs2_res/C-0-IP_Input_peak_1277
SL4.0ch01	76569857	76570228	372	76570008	15	4.28477	2.7224	2.88547	macs2_res/C-0-IP_Input_peak_1278
SL4.0ch01	76577402	76578778	1377	76578338	79	70.1711	15.1503	68.1871	macs2_res/C-0-IP_Input_peak_1279
SL4.0ch01	76581353	76582493	1141	76581785	32	11.8089	4.06753	10.2516	macs2_res/C-0-IP_Input_peak_1280
SL4.0ch01	76590766	76592080	1315	76591636	69	56.8025	12.9195	54.8971	macs2_res/C-0-IP_Input_peak_1281
SL4.0ch01	76598990	76600679	1690	76599573	91	81.9428	16.0222	79.8922	macs2_res/C-0-IP_Input_peak_1282
SL4.0ch01	76612958	76614364	1407	76613634	115	116.642	21.0721	114.396	macs2_res/C-0-IP_Input_peak_1283
SL4.0ch01	76625680	76627227	1548	76626660	46	36.3333	10.8811	34.5568	macs2_res/C-0-IP_Input_peak_1284
SL4.0ch01	76646598	76648078	1481	76647067	164	200.377	33.8597	197.665	macs2_res/C-0-IP_Input_peak_1285
SL4.0ch01	76663090	76664933	1844	76664097	143	146.017	22.3141	143.607	macs2_res/C-0-IP_Input_peak_1286
SL4.0ch01	76670052	76672258	2207	76671832	161	170.021	24.4599	167.478	macs2_res/C-0-IP_Input_peak_1287
SL4.0ch01	76677636	76679512	1877	76678113	165	199.201	32.9973	196.495	macs2_res/C-0-IP_Input_peak_1288
SL4.0ch01	76714173	76717440	3268	76716236	373	502.731	50.5287	498.001	macs2_res/C-0-IP_Input_peak_1289
SL4.0ch01	76751698	76753404	1707	76752247	86	64.9234	11.754	62.9696	macs2_res/C-0-IP_Input_peak_1290
SL4.0ch01	76785852	76787762	1911	76786590	85	74.2865	14.9773	72.2789	macs2_res/C-0-IP_Input_peak_1291
SL4.0ch01	76799046	76800982	1937	76799866	176	188.305	25.5502	185.661	macs2_res/C-0-IP_Input_peak_1292
SL4.0ch01	76810916	76813394	2479	76812049	175	219.027	36.3309	216.21	macs2_res/C-0-IP_Input_peak_1293
SL4.0ch01	76833034	76835219	2186	76834749	180	220.146	34.654	217.322	macs2_res/C-0-IP_Input_peak_1294
SL4.0ch01	76852923	76854475	1553	76853606	134	147.483	25.7339	145.065	macs2_res/C-0-IP_Input_peak_1295
SL4.0ch01	76858535	76860991	2457	76859312	169	198.705	31.2437	196.001	macs2_res/C-0-IP_Input_peak_1296
SL4.0ch01	76866075	76868205	2131	76867862	75	60.4252	12.7109	58.4978	macs2_res/C-0-IP_Input_peak_1297
SL4.0ch01	76871602	76874478	2877	76872409	209	262.697	38.1477	259.626	macs2_res/C-0-IP_Input_peak_1298
SL4.0ch01	76897469	76901515	4047	76900481	428	647.806	71.7496	641.572	macs2_res/C-0-IP_Input_peak_1299
SL4.0ch01	76917124	76919568	2445	76918906	141	140.654	21.2244	138.274	macs2_res/C-0-IP_Input_peak_1300
SL4.0ch01	76927300	76930261	2962	76929471	86	76.7141	15.5627	74.6929	macs2_res/C-0-IP_Input_peak_1301
SL4.0ch01	76944254	76945733	1480	76945188	69	55.0126	12.2699	53.118	macs2_res/C-0-IP_Input_peak_1302
SL4.0ch01	76959496	76959959	464	76959766	21	10.0054	4.64592	8.47521	macs2_res/C-0-IP_Input_peak_1303
SL4.0ch01	76974152	76976605	2454	76975455	194	242.367	37.0172	239.415	macs2_res/C-0-IP_Input_peak_1304
SL4.0ch01	76989734	76991263	1530	76990709	135	134.728	21.0744	132.381	macs2_res/C-0-IP_Input_peak_1305
SL4.0ch01	77032463	77033553	1091	77033014	53	35.8383	9.03142	34.0657	macs2_res/C-0-IP_Input_peak_1306
SL4.0ch01	77054933	77056382	1450	77055648	125	138.092	25.5259	135.727	macs2_res/C-0-IP_Input_peak_1307
SL4.0ch01	77075174	77076445	1272	77076216	81	77.5053	17.3798	75.4796	macs2_res/C-0-IP_Input_peak_1308
SL4.0ch01	77080632	77082955	2324	77082149	143	161.146	27.4494	158.653	macs2_res/C-0-IP_Input_peak_1309
SL4.0ch01	77090378	77091565	1188	77091418	36	20.1299	6.44372	18.4793	macs2_res/C-0-IP_Input_peak_1310
SL4.0ch01	77094956	77096077	1122	77095558	37	24.3177	7.9272	22.6308	macs2_res/C-0-IP_Input_peak_1311
SL4.0ch01	77106925	77108957	2033	77107580	46	32.8456	9.41216	31.0932	macs2_res/C-0-IP_Input_peak_1312
SL4.0ch01	77119190	77121764	2575	77120127	197	196.775	22.4379	194.083	macs2_res/C-0-IP_Input_peak_1313
SL4.0ch01	77131400	77135095	3696	77132446	279	372.176	46.8296	368.432	macs2_res/C-0-IP_Input_peak_1314
SL4.0ch01	77138918	77141707	2790	77140884	163	196.319	32.7296	193.629	macs2_res/C-0-IP_Input_peak_1315
SL4.0ch01	77142347	77144403	2057	77143845	99	103.056	21.4031	100.885	macs2_res/C-0-IP_Input_peak_1316
SL4.0ch01	77150052	77153844	3793	77150879	152	164.786	25.589	162.273	macs2_res/C-0-IP_Input_peak_1317
SL4.0ch01	77154503	77157213	2711	77156678	223	291.916	42.6991	288.672	macs2_res/C-0-IP_Input_peak_1318
SL4.0ch01	77169063	77169327	265	77169147	15	4.57196	2.85333	3.16301	macs2_res/C-0-IP_Input_peak_1319
SL4.0ch01	77172025	77173068	1044	77172538	44	22.4451	6.05947	20.774	macs2_res/C-0-IP_Input_peak_1320
SL4.0ch01	77177624	77179288	1665	77178749	228	276.19	35.4856	273.04	macs2_res/C-0-IP_Input_peak_1321
SL4.0ch01	77194057	77196584	2528	77194910	148	177.012	31.5037	174.43	macs2_res/C-0-IP_Input_peak_1322
SL4.0ch01	77205324	77208511	3188	77207607	128	135.312	23.4336	132.962	macs2_res/C-0-IP_Input_peak_1323
SL4.0ch01	77224388	77225973	1586	77225634	89	75.8496	14.4782	73.8334	macs2_res/C-0-IP_Input_peak_1324
SL4.0ch01	77226854	77227896	1043	77227253	26	13.2259	5.30339	11.6501	macs2_res/C-0-IP_Input_peak_1325
SL4.0ch01	77240003	77240327	325	77240129	17	5.99773	3.32217	4.54687	macs2_res/C-0-IP_Input_peak_1326
SL4.0ch01	77240580	77241971	1392	77241449	72	67.4316	16.2219	65.4634	macs2_res/C-0-IP_Input_peak_1327
SL4.0ch01	77242933	77244301	1369	77243300	82	68.8683	13.8816	66.8917	macs2_res/C-0-IP_Input_peak_1328
SL4.0ch01	77244752	77245071	320	77244824	12	3.43205	2.5335	2.06708	macs2_res/C-0-IP_Input_peak_1329
SL4.0ch01	77248501	77250171	1671	77249428	46	29.5778	8.1563	27.8497	macs2_res/C-0-IP_Input_peak_1330
SL4.0ch01	77254187	77254801	615	77254412	21	5.23736	2.71169	3.80833	macs2_res/C-0-IP_Input_peak_1331
SL4.0ch01	77255943	77256295	353	77255993	12	3.3021	2.46781	1.94255	macs2_res/C-0-IP_Input_peak_1332
SL4.0ch01	77258527	77259386	860	77259084	40	25.5535	7.80693	23.8564	macs2_res/C-0-IP_Input_peak_1333
SL4.0ch01	77264203	77267144	2942	77266084	226	309.805	48.0539	306.453	macs2_res/C-0-IP_Input_peak_1334
SL4.0ch01	77307139	77309464	2326	77308876	119	108.633	17.3222	106.432	macs2_res/C-0-IP_Input_peak_1335
SL4.0ch01	77310658	77314306	3649	77312109	325	494.422	68.8441	489.764	macs2_res/C-0-IP_Input_peak_1336
SL4.0ch01	77314771	77315314	544	77315187	13	4.37933	2.93163	2.97709	macs2_res/C-0-IP_Input_peak_1337
SL4.0ch01	77326890	77327644	755	77327206	34	16.5285	5.42356	14.9139	macs2_res/C-0-IP_Input_peak_1338
SL4.0ch01	77343667	77344813	1147	77343998	24	12.5965	5.35077	11.0288	macs2_res/C-0-IP_Input_peak_1339
SL4.0ch01	77358612	77360564	1953	77359862	173	189.983	26.9628	187.329	macs2_res/C-0-IP_Input_peak_1340
SL4.0ch01	77363574	77364708	1135	77364270	25	12.5805	5.1829	11.013	macs2_res/C-0-IP_Input_peak_1341
SL4.0ch01	77373664	77373986	323	77373877	18	5.32393	2.9453	3.89092	macs2_res/C-0-IP_Input_peak_1342
SL4.0ch01	77374339	77376053	1715	77375572	166	201.068	33.2902	198.352	macs2_res/C-0-IP_Input_peak_1343
SL4.0ch01	77381560	77381802	243	77381681	12	3.52859	2.58259	2.15965	macs2_res/C-0-IP_Input_peak_1344
SL4.0ch01	77382147	77382396	250	77382338	19	5.25998	2.84708	3.8305	macs2_res/C-0-IP_Input_peak_1345
SL4.0ch01	77382795	77385157	2363	77384448	222	292.14	43.2176	288.894	macs2_res/C-0-IP_Input_peak_1346
SL4.0ch01	77386369	77389131	2763	77387924	245	276.399	30.3216	273.247	macs2_res/C-0-IP_Input_peak_1347
SL4.0ch01	77391862	77394363	2502	77392995	341	422.071	39.8265	417.973	macs2_res/C-0-IP_Input_peak_1348
SL4.0ch01	77399561	77402188	2628	77400352	61	48.2482	11.7696	46.395	macs2_res/C-0-IP_Input_peak_1349
SL4.0ch01	77409927	77411888	1962	77410307	177	202.659	29.7066	199.934	macs2_res/C-0-IP_Input_peak_1350
SL4.0ch01	77413418	77414057	640	77413667	19	6.18239	3.21739	4.7278	macs2_res/C-0-IP_Input_peak_1351
SL4.0ch01	77414962	77416274	1313	77415718	72	58.4236	12.7444	56.5084	macs2_res/C-0-IP_Input_peak_1352
SL4.0ch01	77420096	77422981	2886	77422084	159	195.236	33.9945	192.553	macs2_res/C-0-IP_Input_peak_1353
SL4.0ch01	77426494	77427577	1084	77426789	34	20.525	6.95725	18.871	macs2_res/C-0-IP_Input_peak_1354
SL4.0ch01	77429795	77432654	2860	77432058	255	326.641	41.531	323.185	macs2_res/C-0-IP_Input_peak_1355
SL4.0ch01	77435272	77436944	1673	77435608	47	33.4646	9.42824	31.7087	macs2_res/C-0-IP_Input_peak_1356
SL4.0ch01	77442418	77445049	2632	77444271	170	205.126	33.1768	202.387	macs2_res/C-0-IP_Input_peak_1357
SL4.0ch01	77466340	77466776	437	77466420	16	4.77276	2.86458	3.35656	macs2_res/C-0-IP_Input_peak_1358
SL4.0ch01	77467342	77470893	3552	77469148	204	264.257	40.8185	261.177	macs2_res/C-0-IP_Input_peak_1359
SL4.0ch01	77483362	77486636	3275	77485992	251	328.688	43.7753	325.219	macs2_res/C-0-IP_Input_peak_1360
SL4.0ch01	77490927	77492950	2024	77492389	239	285.683	34.6444	282.477	macs2_res/C-0-IP_Input_peak_1361
SL4.0ch01	77496643	77496909	267	77496726	18	6.80788	3.58262	5.338	macs2_res/C-0-IP_Input_peak_1362
SL4.0ch01	77499324	77499577	254	77499515	19	5.11747	2.79149	3.69099	macs2_res/C-0-IP_Input_peak_1363
SL4.0ch01	77517301	77518832	1532	77518081	110	123.837	25.6979	121.55	macs2_res/C-0-IP_Input_peak_1364
SL4.0ch01	77536067	77536711	645	77536523	23	11.9723	5.23314	10.4132	macs2_res/C-0-IP_Input_peak_1365
SL4.0ch01	77540935	77543248	2314	77541646	97	102.092	21.7496	99.927	macs2_res/C-0-IP_Input_peak_1366
SL4.0ch01	77549808	77552043	2236	77550550	98	91.0879	17.2413	88.9849	macs2_res/C-0-IP_Input_peak_1367
SL4.0ch01	77553854	77556624	2771	77555487	100	96.1633	18.4457	94.032	macs2_res/C-0-IP_Input_peak_1368
SL4.0ch01	77563639	77565679	2041	77565117	121	127.523	23.0042	125.217	macs2_res/C-0-IP_Input_peak_1369
SL4.0ch01	77567276	77572024	4749	77570947	121	118.801	19.9781	116.543	macs2_res/C-0-IP_Input_peak_1370
SL4.0ch01	77581817	77583458	1642	77582627	81	74.3561	16.143	72.3482	macs2_res/C-0-IP_Input_peak_1371
SL4.0ch01	77590204	77593230	3027	77591048	137	137.532	21.3843	135.169	macs2_res/C-0-IP_Input_peak_1372
SL4.0ch01	77593533	77596495	2963	77594786	97	91.8492	17.8023	89.7417	macs2_res/C-0-IP_Input_peak_1373
SL4.0ch01	77600013	77602065	2053	77601054	81	71.0069	14.8958	69.0177	macs2_res/C-0-IP_Input_peak_1374
SL4.0ch01	77606461	77609125	2665	77607498	126	126.95	21.1952	124.646	macs2_res/C-0-IP_Input_peak_1375
SL4.0ch01	77609482	77610405	924	77610167	22	9.74031	4.38909	8.21408	macs2_res/C-0-IP_Input_peak_1376
SL4.0ch01	77616096	77617922	1827	77617340	119	117.311	20.0698	115.061	macs2_res/C-0-IP_Input_peak_1377
SL4.0ch01	77624250	77625756	1507	77624991	63	54.1111	13.5318	52.2219	macs2_res/C-0-IP_Input_peak_1378
SL4.0ch01	77634543	77636286	1744	77635224	39	28.683	9.35386	26.9615	macs2_res/C-0-IP_Input_peak_1379
SL4.0ch01	77638942	77639511	570	77639260	16	5.03193	2.97982	3.60758	macs2_res/C-0-IP_Input_peak_1380
SL4.0ch01	77645674	77647765	2092	77646843	125	131.297	23.0115	128.969	macs2_res/C-0-IP_Input_peak_1381
SL4.0ch01	77648939	77649246	308	77649175	13	3.17336	2.34148	1.81982	macs2_res/C-0-IP_Input_peak_1382
SL4.0ch01	77652939	77653735	797	77652995	16	4.02429	2.54094	2.63469	macs2_res/C-0-IP_Input_peak_1383
SL4.0ch01	77663473	77665191	1719	77663941	133	144.404	24.9697	142.003	macs2_res/C-0-IP_Input_peak_1384
SL4.0ch01	77670240	77670548	309	77670425	15	5.16098	3.12864	3.73361	macs2_res/C-0-IP_Input_peak_1385
SL4.0ch01	77671128	77672597	1470	77672147	66	56.0184	13.4328	54.1176	macs2_res/C-0-IP_Input_peak_1386
SL4.0ch01	77673735	77675535	1801	77674147	188	238.821	38.2444	235.89	macs2_res/C-0-IP_Input_peak_1387
SL4.0ch01	77676132	77676534	403	77676259	12	3.78049	2.71194	2.40049	macs2_res/C-0-IP_Input_peak_1388
SL4.0ch01	77680892	77682715	1824	77681679	110	102.864	17.8565	100.695	macs2_res/C-0-IP_Input_peak_1389
SL4.0ch01	77692175	77694305	2131	77693759	89	83.8821	17.3073	81.8208	macs2_res/C-0-IP_Input_peak_1390
SL4.0ch01	77696700	77698973	2274	77698251	42	21.7966	6.12122	20.1311	macs2_res/C-0-IP_Input_peak_1391
SL4.0ch01	77713464	77715241	1778	77713973	175	175.895	22.3466	173.32	macs2_res/C-0-IP_Input_peak_1392
SL4.0ch01	77724550	77726782	2233	77725127	281	370.086	45.3651	366.355	macs2_res/C-0-IP_Input_peak_1393
SL4.0ch01	77741851	77744353	2503	77742732	227	223.918	22.2505	221.073	macs2_res/C-0-IP_Input_peak_1394
SL4.0ch01	77759622	77760138	517	77759912	22	9.29803	4.20051	7.77946	macs2_res/C-0-IP_Input_peak_1395
SL4.0ch01	77769730	77771660	1931	77770217	94	86.1422	16.6519	84.0676	macs2_res/C-0-IP_Input_peak_1396
SL4.0ch01	77804688	77806481	1794	77805182	167	210.091	36.3591	207.324	macs2_res/C-0-IP_Input_peak_1397
SL4.0ch01	77825411	77827814	2404	77827038	146	172.392	30.5253	169.836	macs2_res/C-0-IP_Input_peak_1398
SL4.0ch01	77836820	77838992	2173	77838519	285	382.709	47.8331	378.893	macs2_res/C-0-IP_Input_peak_1399
SL4.0ch01	77841026	77842891	1866	77842316	239	303.446	40.1397	300.133	macs2_res/C-0-IP_Input_peak_1400
SL4.0ch01	77846971	77850885	3915	77849865	204	201.625	22.0465	198.906	macs2_res/C-0-IP_Input_peak_1401
SL4.0ch01	77866067	77867784	1718	77867244	106	105.531	19.9598	103.347	macs2_res/C-0-IP_Input_peak_1402
SL4.0ch01	77869333	77871917	2585	77871427	153	180.23	30.6987	177.631	macs2_res/C-0-IP_Input_peak_1403
SL4.0ch01	77875650	77877931	2282	77876205	168	201.112	32.4993	198.396	macs2_res/C-0-IP_Input_peak_1404
SL4.0ch01	77916243	77916707	465	77916281	15	5.45961	3.27181	4.02352	macs2_res/C-0-IP_Input_peak_1405
SL4.0ch01	77918133	77920171	2039	77919474	105	104.727	19.9872	102.547	macs2_res/C-0-IP_Input_peak_1406
SL4.0ch01	77954598	77956699	2102	77955544	152	171.232	27.7933	168.682	macs2_res/C-0-IP_Input_peak_1407
SL4.0ch01	78003437	78004138	702	78003762	21	7.09668	3.40909	5.62055	macs2_res/C-0-IP_Input_peak_1408
SL4.0ch01	78005709	78006737	1029	78006260	39	24.2152	7.47763	22.5293	macs2_res/C-0-IP_Input_peak_1409
SL4.0ch01	78008730	78008993	264	78008787	13	3.7353	2.61157	2.35726	macs2_res/C-0-IP_Input_peak_1410
SL4.0ch01	78009741	78011885	2145	78010600	136	148.582	25.42	146.159	macs2_res/C-0-IP_Input_peak_1411
SL4.0ch01	78017723	78019735	2013	78018116	143	148.694	23.1652	146.27	macs2_res/C-0-IP_Input_peak_1412
SL4.0ch01	78028832	78031275	2444	78029409	104	99.0973	18.2862	96.9491	macs2_res/C-0-IP_Input_peak_1413
SL4.0ch01	78036905	78038269	1365	78037178	40	27.4181	8.5649	25.7067	macs2_res/C-0-IP_Input_peak_1414
SL4.0ch01	78039821	78042280	2460	78040613	111	119.874	23.6806	117.61	macs2_res/C-0-IP_Input_peak_1415
SL4.0ch01	78053149	78054456	1308	78053398	19	8.08439	4.04233	6.58757	macs2_res/C-0-IP_Input_peak_1416
SL4.0ch01	78074960	78077015	2056	78076419	89	79.3714	15.6739	77.335	macs2_res/C-0-IP_Input_peak_1417
SL4.0ch01	78085559	78085836	278	78085579	15	4.05707	2.62008	2.66608	macs2_res/C-0-IP_Input_peak_1418
SL4.0ch01	78086169	78088418	2250	78087871	103	104.324	20.4972	102.147	macs2_res/C-0-IP_Input_peak_1419
SL4.0ch01	78108911	78110042	1132	78109585	75	65.6222	14.5829	63.6643	macs2_res/C-0-IP_Input_peak_1420
SL4.0ch01	78117761	78119669	1909	78118061	76	60.1608	12.3869	58.2351	macs2_res/C-0-IP_Input_peak_1421
SL4.0ch01	78124041	78126604	2564	78124631	257	342.986	46.1515	339.429	macs2_res/C-0-IP_Input_peak_1422
SL4.0ch01	78144647	78146489	1843	78145884	117	116.949	20.5502	114.701	macs2_res/C-0-IP_Input_peak_1423
SL4.0ch01	78171475	78174140	2666	78172448	64	57.9851	14.8416	56.0725	macs2_res/C-0-IP_Input_peak_1424
SL4.0ch01	78178541	78180992	2452	78179139	234	290.403	37.8043	287.168	macs2_res/C-0-IP_Input_peak_1425
SL4.0ch01	78181316	78181707	392	78181565	12	3.26922	2.45126	1.91112	macs2_res/C-0-IP_Input_peak_1426
SL4.0ch01	78193603	78196544	2942	78195703	163	196.818	32.9181	194.125	macs2_res/C-0-IP_Input_peak_1427
SL4.0ch01	78198086	78199725	1640	78199192	104	103.698	19.9323	101.524	macs2_res/C-0-IP_Input_peak_1428
SL4.0ch01	78201472	78203237	1766	78202024	166	203.33	34.1495	200.601	macs2_res/C-0-IP_Input_peak_1429
SL4.0ch01	78214417	78216359	1943	78216004	157	184.71	30.7917	182.085	macs2_res/C-0-IP_Input_peak_1430
SL4.0ch01	78217775	78219278	1504	78218380	67	52.4575	11.8425	50.5782	macs2_res/C-0-IP_Input_peak_1431
SL4.0ch01	78219666	78222537	2872	78221824	110	112.43	21.1821	110.207	macs2_res/C-0-IP_Input_peak_1432
SL4.0ch01	78228634	78230344	1711	78229944	61	48.7187	11.9492	46.8626	macs2_res/C-0-IP_Input_peak_1433
SL4.0ch01	78231879	78235018	3140	78234244	284	359.78	41.1402	356.117	macs2_res/C-0-IP_Input_peak_1434
SL4.0ch01	78235420	78237111	1692	78236151	21	8.13989	3.8314	6.64206	macs2_res/C-0-IP_Input_peak_1435
SL4.0ch01	78237997	78239889	1893	78238283	42	27.2174	8.05573	25.5076	macs2_res/C-0-IP_Input_peak_1436
SL4.0ch01	78250488	78252359	1872	78251765	110	110.047	20.3146	107.838	macs2_res/C-0-IP_Input_peak_1437
SL4.0ch01	78253449	78255867	2419	78254304	137	142.779	23.0803	140.388	macs2_res/C-0-IP_Input_peak_1438
SL4.0ch01	78266870	78268120	1251	78267525	80	68.7104	14.3422	66.7348	macs2_res/C-0-IP_Input_peak_1439
SL4.0ch01	78282719	78283529	811	78283011	21	9.7755	4.54137	8.24897	macs2_res/C-0-IP_Input_peak_1440
SL4.0ch01	78285650	78288151	2502	78286866	36	21.623	7.02378	19.9592	macs2_res/C-0-IP_Input_peak_1441
SL4.0ch01	78294146	78294499	354	78294228	16	4.52947	2.75792	3.12173	macs2_res/C-0-IP_Input_peak_1442
SL4.0ch01	78312739	78314407	1669	78313944	107	116.867	23.9995	114.62	macs2_res/C-0-IP_Input_peak_1443
SL4.0ch01	78325652	78326970	1319	78326122	125	146.831	29.0361	144.418	macs2_res/C-0-IP_Input_peak_1444
SL4.0ch01	78340038	78340309	272	78340177	17	4.31056	2.59833	2.91038	macs2_res/C-0-IP_Input_peak_1445
SL4.0ch01	78340575	78344518	3944	78343254	100	104.363	21.5642	102.186	macs2_res/C-0-IP_Input_peak_1446
SL4.0ch01	78359515	78360489	975	78360141	36	19.4099	6.17497	17.7665	macs2_res/C-0-IP_Input_peak_1447
SL4.0ch01	78365198	78367185	1988	78365884	130	148.903	27.7991	146.478	macs2_res/C-0-IP_Input_peak_1448
SL4.0ch01	78374268	78377485	3218	78376497	181	231.389	38.481	228.501	macs2_res/C-0-IP_Input_peak_1449
SL4.0ch01	78383661	78385368	1708	78384316	126	124.622	20.4304	122.331	macs2_res/C-0-IP_Input_peak_1450
SL4.0ch01	78398084	78400819	2736	78398813	107	88.1921	14.1383	86.1058	macs2_res/C-0-IP_Input_peak_1451
SL4.0ch01	78406429	78409443	3015	78407056	123	133.847	24.6486	131.505	macs2_res/C-0-IP_Input_peak_1452
SL4.0ch01	78413914	78415880	1967	78414612	115	125.674	24.467	123.377	macs2_res/C-0-IP_Input_peak_1453
SL4.0ch01	78416158	78416478	321	78416252	22	7.39954	3.43775	5.91696	macs2_res/C-0-IP_Input_peak_1454
SL4.0ch01	78422155	78422906	752	78422526	31	15.9481	5.63743	14.3402	macs2_res/C-0-IP_Input_peak_1455
SL4.0ch01	78434299	78436591	2293	78435471	84	63.9527	11.8638	62.0047	macs2_res/C-0-IP_Input_peak_1456
SL4.0ch01	78441615	78442905	1291	78442420	84	70.0614	13.7896	68.078	macs2_res/C-0-IP_Input_peak_1457
SL4.0ch01	78447731	78449395	1665	78448905	103	104.754	20.6607	102.575	macs2_res/C-0-IP_Input_peak_1458
SL4.0ch01	78450742	78451109	368	78450999	16	5.68188	3.2764	4.23924	macs2_res/C-0-IP_Input_peak_1459
SL4.0ch01	78451395	78453660	2266	78453190	91	90.5184	19.2188	88.4185	macs2_res/C-0-IP_Input_peak_1460
SL4.0ch01	78457736	78459998	2263	78458645	110	117.685	23.1879	115.434	macs2_res/C-0-IP_Input_peak_1461
SL4.0ch01	78469309	78471418	2110	78470053	151	166.417	26.4715	163.894	macs2_res/C-0-IP_Input_peak_1462
SL4.0ch01	78484728	78486239	1512	78485875	84	76.0969	15.907	74.0794	macs2_res/C-0-IP_Input_peak_1463
SL4.0ch01	78491514	78493561	2048	78492846	115	93.2043	13.892	91.0891	macs2_res/C-0-IP_Input_peak_1464
SL4.0ch01	78506138	78509502	3365	78508326	217	274.379	38.9963	271.24	macs2_res/C-0-IP_Input_peak_1465
SL4.0ch01	78510589	78510844	256	78510696	14	4.50896	2.90701	3.10176	macs2_res/C-0-IP_Input_peak_1466
SL4.0ch01	78512292	78515388	3097	78514565	163	178.122	26.3826	175.534	macs2_res/C-0-IP_Input_peak_1467
SL4.0ch01	78517692	78518616	925	78518016	59	40.0585	9.30095	38.258	macs2_res/C-0-IP_Input_peak_1468
SL4.0ch01	78526770	78528471	1702	78527998	106	99.6352	17.8956	97.4838	macs2_res/C-0-IP_Input_peak_1469
SL4.0ch01	78533412	78533896	485	78533680	15	4.18182	2.67598	2.78562	macs2_res/C-0-IP_Input_peak_1470
SL4.0ch01	78535494	78535818	325	78535615	16	4.72431	2.84323	3.30957	macs2_res/C-0-IP_Input_peak_1471
SL4.0ch01	78537627	78539365	1739	78538264	189	235.271	36.4975	232.359	macs2_res/C-0-IP_Input_peak_1472
SL4.0ch01	78559268	78560785	1518	78560166	43	27.908	8.12086	26.1926	macs2_res/C-0-IP_Input_peak_1473
SL4.0ch01	78565194	78565481	288	78565397	17	5.57597	3.13478	4.13669	macs2_res/C-0-IP_Input_peak_1474
SL4.0ch01	78576856	78579410	2555	78577313	36	19.4099	6.17497	17.7665	macs2_res/C-0-IP_Input_peak_1475
SL4.0ch01	78583376	78584877	1502	78583626	23	6.04524	2.8742	4.59345	macs2_res/C-0-IP_Input_peak_1476
SL4.0ch01	78587223	78589348	2126	78588605	209	259.914	37.1836	256.86	macs2_res/C-0-IP_Input_peak_1477
SL4.0ch01	78591045	78593123	2079	78591856	108	102.312	18.2301	100.146	macs2_res/C-0-IP_Input_peak_1478
SL4.0ch01	78604319	78607752	3434	78605130	266	372.747	52.7418	369	macs2_res/C-0-IP_Input_peak_1479
SL4.0ch01	78614298	78616488	2191	78615062	156	169.841	25.9534	167.299	macs2_res/C-0-IP_Input_peak_1480
SL4.0ch01	78619346	78621067	1722	78619834	191	214.021	28.6977	211.231	macs2_res/C-0-IP_Input_peak_1481
SL4.0ch01	78636317	78639763	3447	78638036	194	237.891	35.4228	234.964	macs2_res/C-0-IP_Input_peak_1482
SL4.0ch01	78640451	78641110	660	78640720	16	4.96556	2.95015	3.54435	macs2_res/C-0-IP_Input_peak_1483
SL4.0ch01	78641463	78644144	2682	78643607	113	109.073	19.0663	106.869	macs2_res/C-0-IP_Input_peak_1484
SL4.0ch01	78645913	78647820	1908	78646468	121	132.996	25.0652	130.659	macs2_res/C-0-IP_Input_peak_1485
SL4.0ch01	78661920	78662590	671	78662096	26	11.3676	4.54523	9.81671	macs2_res/C-0-IP_Input_peak_1486
SL4.0ch01	78668569	78671057	2489	78670428	192	230.423	33.6118	227.541	macs2_res/C-0-IP_Input_peak_1487
SL4.0ch01	78675617	78679410	3794	78677872	394	540.093	53.3659	535.039	macs2_res/C-0-IP_Input_peak_1488
SL4.0ch01	78682033	78683565	1533	78683115	126	129.675	22.1176	127.355	macs2_res/C-0-IP_Input_peak_1489
SL4.0ch01	78684747	78688073	3327	78687565	112	118.25	22.6813	115.995	macs2_res/C-0-IP_Input_peak_1490
SL4.0ch01	78697706	78700517	2812	78698736	105	85.773	13.8765	83.7008	macs2_res/C-0-IP_Input_peak_1491
SL4.0ch01	78738431	78739765	1335	78739425	89	77.5661	15.0524	75.54	macs2_res/C-0-IP_Input_peak_1492
SL4.0ch01	78760328	78762460	2133	78761516	131	136.865	22.9884	134.506	macs2_res/C-0-IP_Input_peak_1493
SL4.0ch01	78764062	78769913	5852	78766566	189	220.553	31.4086	217.727	macs2_res/C-0-IP_Input_peak_1494
SL4.0ch01	78780263	78780862	600	78780627	30	13.8656	4.98695	12.2817	macs2_res/C-0-IP_Input_peak_1495
SL4.0ch01	78784046	78784413	368	78784279	14	4.15854	2.73946	2.76375	macs2_res/C-0-IP_Input_peak_1496
SL4.0ch01	78786785	78790680	3896	78788907	60	42.174	9.81303	40.3594	macs2_res/C-0-IP_Input_peak_1497
SL4.0ch01	78800722	78802667	1946	78801776	187	204.691	27.1381	201.954	macs2_res/C-0-IP_Input_peak_1498
SL4.0ch01	78803011	78803257	247	78803179	17	4.09944	2.51234	2.70659	macs2_res/C-0-IP_Input_peak_1499
SL4.0ch01	78804125	78804644	520	78804362	22	8.07352	3.69999	6.57715	macs2_res/C-0-IP_Input_peak_1500
SL4.0ch01	78806598	78809905	3308	78807761	181	205.515	29.2782	202.774	macs2_res/C-0-IP_Input_peak_1501
SL4.0ch01	78821250	78823565	2316	78822422	156	166.196	24.7783	163.676	macs2_res/C-0-IP_Input_peak_1502
SL4.0ch01	78825033	78826807	1775	78825796	371	429.86	34.0457	425.705	macs2_res/C-0-IP_Input_peak_1503
SL4.0ch01	78837118	78838973	1856	78838551	165	131.887	14.225	129.556	macs2_res/C-0-IP_Input_peak_1504
SL4.0ch01	78844934	78846719	1786	78845752	112	114.972	21.451	112.735	macs2_res/C-0-IP_Input_peak_1505
SL4.0ch01	78849082	78849711	630	78849466	18	6.65426	3.51418	5.18772	macs2_res/C-0-IP_Input_peak_1506
SL4.0ch01	78852143	78855562	3420	78853993	259	317.461	37.3168	314.061	macs2_res/C-0-IP_Input_peak_1507
SL4.0ch01	78858418	78861147	2730	78859148	113	113.53	20.604	111.301	macs2_res/C-0-IP_Input_peak_1508
SL4.0ch01	78863744	78866052	2309	78864331	178	194.334	26.7546	191.656	macs2_res/C-0-IP_Input_peak_1509
SL4.0ch01	78877750	78880086	2337	78878609	242	336.559	50.6413	333.042	macs2_res/C-0-IP_Input_peak_1510
SL4.0ch01	78880356	78880688	333	78880438	17	6.07664	3.35773	4.62438	macs2_res/C-0-IP_Input_peak_1511
SL4.0ch01	78890196	78890541	346	78890290	13	3.64497	2.5676	2.27051	macs2_res/C-0-IP_Input_peak_1512
SL4.0ch01	78891424	78891967	544	78891451	17	4.53408	2.69041	3.12592	macs2_res/C-0-IP_Input_peak_1513
SL4.0ch01	78894415	78895108	694	78894612	21	8.01644	3.7802	6.52138	macs2_res/C-0-IP_Input_peak_1514
SL4.0ch01	78895814	78896362	549	78896080	21	9.17336	4.27312	7.65706	macs2_res/C-0-IP_Input_peak_1515
SL4.0ch01	78898215	78899529	1315	78898746	118	118.135	20.6511	115.881	macs2_res/C-0-IP_Input_peak_1516
SL4.0ch01	78910041	78912800	2760	78910853	177	215.875	34.3058	213.075	macs2_res/C-0-IP_Input_peak_1517
SL4.0ch01	78913080	78913380	301	78913200	22	6.55306	3.12118	5.08873	macs2_res/C-0-IP_Input_peak_1518
SL4.0ch01	78924107	78926759	2653	78924576	65	54.4077	13.0818	52.5168	macs2_res/C-0-IP_Input_peak_1519
SL4.0ch01	78929803	78931939	2137	78930481	236	304.234	41.5841	300.917	macs2_res/C-0-IP_Input_peak_1520
SL4.0ch01	78932239	78932779	541	78932603	18	6.23513	3.33039	4.77828	macs2_res/C-0-IP_Input_peak_1521
SL4.0ch01	78935551	78945401	9851	78944408	280	406.812	58.7009	402.825	macs2_res/C-0-IP_Input_peak_1522
SL4.0ch01	78964000	78966106	2107	78964898	133	146.747	25.8257	144.334	macs2_res/C-0-IP_Input_peak_1523
SL4.0ch01	78977429	78979694	2266	78978326	88	83.1602	17.3447	81.1028	macs2_res/C-0-IP_Input_peak_1524
SL4.0ch01	78987877	78989327	1451	78988895	72	67.6304	16.3051	65.661	macs2_res/C-0-IP_Input_peak_1525
SL4.0ch01	78993970	78995244	1275	78994256	61	51.4154	13.0142	49.5427	macs2_res/C-0-IP_Input_peak_1526
SL4.0ch01	79003462	79004639	1178	79003914	79	72.7445	16.1319	70.746	macs2_res/C-0-IP_Input_peak_1527
SL4.0ch01	79012456	79014329	1874	79013302	73	51.7065	10.3285	49.832	macs2_res/C-0-IP_Input_peak_1528
SL4.0ch01	79021181	79021489	309	79021414	14	4.4624	2.88456	3.05693	macs2_res/C-0-IP_Input_peak_1529
SL4.0ch01	79022982	79024692	1711	79024123	87	80.7305	16.738	78.6866	macs2_res/C-0-IP_Input_peak_1530
SL4.0ch01	79027886	79028272	387	79028115	15	4.93834	3.02348	3.51814	macs2_res/C-0-IP_Input_peak_1531
SL4.0ch01	79029948	79031680	1733	79030770	106	104.603	19.6238	102.424	macs2_res/C-0-IP_Input_peak_1532
SL4.0ch01	79032307	79032607	301	79032356	15	4.85539	2.98465	3.43702	macs2_res/C-0-IP_Input_peak_1533
SL4.0ch01	79035891	79036813	923	79036278	21	8.13989	3.8314	6.64206	macs2_res/C-0-IP_Input_peak_1534
SL4.0ch01	79039593	79042589	2997	79041998	208	265.834	39.6748	262.745	macs2_res/C-0-IP_Input_peak_1535
SL4.0ch01	79054508	79057862	3355	79055540	145	168.977	29.612	166.441	macs2_res/C-0-IP_Input_peak_1536
SL4.0ch01	79069281	79072929	3649	79069725	137	151.711	26.1968	149.27	macs2_res/C-0-IP_Input_peak_1537
SL4.0ch01	79075731	79079318	3588	79078356	72	57.1564	12.3009	55.2486	macs2_res/C-0-IP_Input_peak_1538
SL4.0ch01	79081581	79083581	2001	79082362	88	84.4646	17.8435	82.3998	macs2_res/C-0-IP_Input_peak_1539
SL4.0ch01	79089356	79091296	1941	79090507	207	245.376	33.1272	242.406	macs2_res/C-0-IP_Input_peak_1540
SL4.0ch01	79100800	79103079	2280	79102697	58	52.614	14.4526	50.7342	macs2_res/C-0-IP_Input_peak_1541
SL4.0ch01	79122715	79124195	1481	79123542	56	44.3339	11.534	42.5053	macs2_res/C-0-IP_Input_peak_1542
SL4.0ch01	79130105	79133884	3780	79132280	258	316.558	37.3871	313.165	macs2_res/C-0-IP_Input_peak_1543
SL4.0ch01	79134205	79137086	2882	79134968	135	146.715	25.1009	144.303	macs2_res/C-0-IP_Input_peak_1544
SL4.0ch01	79139549	79144057	4509	79141001	206	252.074	35.6738	249.067	macs2_res/C-0-IP_Input_peak_1545
SL4.0ch01	79145260	79148095	2836	79146717	211	280.085	43.6588	276.911	macs2_res/C-0-IP_Input_peak_1546
SL4.0ch01	79158032	79160131	2100	79158626	129	137.833	23.9935	135.47	macs2_res/C-0-IP_Input_peak_1547
SL4.0ch01	79171592	79172795	1204	79172068	28	15.0786	5.76458	13.4801	macs2_res/C-0-IP_Input_peak_1548
SL4.0ch01	79181052	79181699	648	79181377	49	36.6985	10.2485	34.9204	macs2_res/C-0-IP_Input_peak_1549
SL4.0ch01	79183348	79185744	2397	79184683	145	145.161	21.4857	142.757	macs2_res/C-0-IP_Input_peak_1550
SL4.0ch01	79203652	79207078	3427	79205405	198	228.356	30.8368	225.486	macs2_res/C-0-IP_Input_peak_1551
SL4.0ch01	79234520	79237241	2722	79235244	287	364.835	41.5733	361.14	macs2_res/C-0-IP_Input_peak_1552
SL4.0ch01	79238217	79241843	3627	79239991	246	323.176	43.9582	319.742	macs2_res/C-0-IP_Input_peak_1553
SL4.0ch01	79285205	79288765	3561	79287644	164	197.534	32.779	194.838	macs2_res/C-0-IP_Input_peak_1554
SL4.0ch01	79299483	79304227	4745	79301854	153	163.267	24.7739	160.763	macs2_res/C-0-IP_Input_peak_1555
SL4.0ch01	79326005	79326684	680	79326077	15	4.72096	2.9221	3.30688	macs2_res/C-0-IP_Input_peak_1556
SL4.0ch01	79337876	79338329	454	79338142	21	5.02083	2.63469	3.59726	macs2_res/C-0-IP_Input_peak_1557
SL4.0ch01	79350196	79352344	2149	79351538	137	155.826	27.7313	153.363	macs2_res/C-0-IP_Input_peak_1558
SL4.0ch01	79356703	79358973	2271	79357635	166	205.113	34.838	202.374	macs2_res/C-0-IP_Input_peak_1559
SL4.0ch01	79362491	79365989	3499	79363590	208	261.61	38.1699	258.546	macs2_res/C-0-IP_Input_peak_1560
SL4.0ch01	79366607	79368436	1830	79367549	120	119.74	20.5881	117.477	macs2_res/C-0-IP_Input_peak_1561
SL4.0ch01	79373037	79376189	3153	79374720	122	125.655	22.0025	123.359	macs2_res/C-0-IP_Input_peak_1562
SL4.0ch01	79376534	79379040	2507	79378319	140	130.226	18.4583	127.904	macs2_res/C-0-IP_Input_peak_1563
SL4.0ch01	79382576	79384575	2000	79384075	127	142.87	26.6116	140.478	macs2_res/C-0-IP_Input_peak_1564
SL4.0ch01	79388182	79390982	2801	79389793	352	486.973	53.7642	482.376	macs2_res/C-0-IP_Input_peak_1565
SL4.0ch01	79403465	79406560	3096	79405425	254	366.585	56.378	362.879	macs2_res/C-0-IP_Input_peak_1566
SL4.0ch01	79419841	79422290	2450	79420757	221	273.434	37.1292	270.3	macs2_res/C-0-IP_Input_peak_1567
SL4.0ch01	79441025	79444368	3344	79442341	153	189.105	34.178	186.456	macs2_res/C-0-IP_Input_peak_1568
SL4.0ch01	79444620	79445055	436	79444776	24	7.4448	3.29011	5.96111	macs2_res/C-0-IP_Input_peak_1569
SL4.0ch01	79452388	79454848	2461	79453267	198	224.928	29.7883	222.076	macs2_res/C-0-IP_Input_peak_1570
SL4.0ch01	79457202	79458950	1749	79458390	129	124.094	19.4307	121.806	macs2_res/C-0-IP_Input_peak_1571
SL4.0ch01	79460839	79464163	3325	79463168	151	163.298	25.4218	160.793	macs2_res/C-0-IP_Input_peak_1572
SL4.0ch01	79485759	79488165	2407	79487380	245	313.582	41.1431	310.207	macs2_res/C-0-IP_Input_peak_1573
SL4.0ch01	79497326	79497811	486	79497595	21	6.49445	3.17574	5.03162	macs2_res/C-0-IP_Input_peak_1574
SL4.0ch01	79503274	79505364	2091	79504882	219	250.244	30.7064	247.247	macs2_res/C-0-IP_Input_peak_1575
SL4.0ch01	79518805	79520539	1735	79520014	81	63.1956	12.2563	61.2518	macs2_res/C-0-IP_Input_peak_1576
SL4.0ch01	79526076	79528135	2060	79527357	198	225.78	30.0464	222.924	macs2_res/C-0-IP_Input_peak_1577
SL4.0ch01	79528642	79529100	459	79528790	20	7.9148	3.84735	6.42185	macs2_res/C-0-IP_Input_peak_1578
SL4.0ch01	79536551	79538530	1980	79537667	122	137.914	26.62	135.55	macs2_res/C-0-IP_Input_peak_1579
SL4.0ch01	79545783	79549802	4020	79547561	90	85.4248	17.5772	83.3541	macs2_res/C-0-IP_Input_peak_1580
SL4.0ch01	79552439	79553920	1482	79553316	54	37.436	9.39493	35.6522	macs2_res/C-0-IP_Input_peak_1581
SL4.0ch01	79560785	79562034	1250	79561463	102	100.166	19.2756	98.0116	macs2_res/C-0-IP_Input_peak_1582
SL4.0ch01	79566859	79569221	2363	79568306	170	194.377	29.3825	191.698	macs2_res/C-0-IP_Input_peak_1583
SL4.0ch01	79575594	79577519	1926	79576157	66	55.7253	13.3182	53.8262	macs2_res/C-0-IP_Input_peak_1584
SL4.0ch01	79579408	79582076	2669	79580933	300	407.477	49.7578	403.486	macs2_res/C-0-IP_Input_peak_1585
SL4.0ch01	79582370	79582655	286	79582501	17	5.88086	3.2698	4.4335	macs2_res/C-0-IP_Input_peak_1586
SL4.0ch01	79591362	79594428	3067	79592233	249	349.574	52.225	345.975	macs2_res/C-0-IP_Input_peak_1587
SL4.0ch01	79595690	79597808	2119	79596669	80	71.5468	15.3764	69.5548	macs2_res/C-0-IP_Input_peak_1588
SL4.0ch01	79600880	79602227	1348	79601434	38	21.5329	6.63585	19.8697	macs2_res/C-0-IP_Input_peak_1589
SL4.0ch01	79606194	79607489	1296	79606647	98	91.9116	17.5294	89.8038	macs2_res/C-0-IP_Input_peak_1590
SL4.0ch01	79623616	79624543	928	79624228	38	21.9518	6.79203	20.2849	macs2_res/C-0-IP_Input_peak_1591
SL4.0ch01	79640780	79643144	2365	79641548	217	274.379	38.9963	271.24	macs2_res/C-0-IP_Input_peak_1592
SL4.0ch01	79644422	79646334	1913	79645712	116	115.553	20.3761	113.312	macs2_res/C-0-IP_Input_peak_1593
SL4.0ch01	79651273	79652983	1711	79652222	107	113.216	22.5299	110.989	macs2_res/C-0-IP_Input_peak_1594
SL4.0ch01	79666880	79668978	2099	79667598	136	165.607	32.08	163.088	macs2_res/C-0-IP_Input_peak_1595
SL4.0ch01	79675662	79677053	1392	79676121	187	222.398	32.7411	219.561	macs2_res/C-0-IP_Input_peak_1596
SL4.0ch01	79685773	79686053	281	79685911	16	5.08581	3.00399	3.66011	macs2_res/C-0-IP_Input_peak_1597
SL4.0ch01	79686515	79686789	275	79686785	13	2.64114	2.09254	1.3162	macs2_res/C-0-IP_Input_peak_1598
SL4.0ch01	79687164	79689373	2210	79688709	228	276.19	35.4856	273.04	macs2_res/C-0-IP_Input_peak_1599
SL4.0ch01	79700530	79704167	3638	79701294	249	306.185	37.3668	302.855	macs2_res/C-0-IP_Input_peak_1600
SL4.0ch01	79708507	79709773	1267	79709057	57	44.9788	11.5292	43.1462	macs2_res/C-0-IP_Input_peak_1601
SL4.0ch01	79710030	79712169	2140	79710899	222	258.609	32.1904	255.563	macs2_res/C-0-IP_Input_peak_1602
SL4.0ch01	79726937	79727795	859	79727515	23	10.9383	4.77069	9.39366	macs2_res/C-0-IP_Input_peak_1603
SL4.0ch01	79735089	79736849	1761	79735678	95	85.1076	16.0216	83.0392	macs2_res/C-0-IP_Input_peak_1604
SL4.0ch01	79759637	79762282	2646	79760469	146	147.685	21.9717	145.266	macs2_res/C-0-IP_Input_peak_1605
SL4.0ch01	79770558	79772809	2252	79772128	55	34.0976	8.08369	32.3365	macs2_res/C-0-IP_Input_peak_1606
SL4.0ch01	79782084	79783304	1221	79782501	37	23.4173	7.55359	21.7375	macs2_res/C-0-IP_Input_peak_1607
SL4.0ch01	79784530	79784882	353	79784700	19	6.03379	3.15647	4.58221	macs2_res/C-0-IP_Input_peak_1608
SL4.0ch01	79785355	79786544	1190	79786156	85	78.4411	16.4836	76.4103	macs2_res/C-0-IP_Input_peak_1609
SL4.0ch01	79788278	79788815	538	79788721	17	3.71077	2.35638	2.33361	macs2_res/C-0-IP_Input_peak_1610
SL4.0ch01	79789212	79790384	1173	79789912	53	26.4488	6.11944	24.7447	macs2_res/C-0-IP_Input_peak_1611
SL4.0ch01	79802754	79805959	3206	79803360	115	126.58	24.8276	124.279	macs2_res/C-0-IP_Input_peak_1612
SL4.0ch01	79807468	79809795	2328	79808059	223	291.916	42.6991	288.672	macs2_res/C-0-IP_Input_peak_1613
SL4.0ch01	79816360	79820929	4570	79817391	254	323.856	41.0217	320.417	macs2_res/C-0-IP_Input_peak_1614
SL4.0ch01	79837580	79839767	2188	79838985	237	264.138	29.3355	261.059	macs2_res/C-0-IP_Input_peak_1615
SL4.0ch01	79847924	79848173	250	79847946	12	3.14542	2.38922	1.79409	macs2_res/C-0-IP_Input_peak_1616
SL4.0ch01	79848687	79851536	2850	79850509	151	169.304	27.472	166.765	macs2_res/C-0-IP_Input_peak_1617
SL4.0ch01	79855636	79856396	761	79855750	30	15.5416	5.63132	13.9378	macs2_res/C-0-IP_Input_peak_1618
SL4.0ch01	79858894	79861191	2298	79859806	109	108.234	19.9821	106.034	macs2_res/C-0-IP_Input_peak_1619
SL4.0ch01	79862279	79863447	1169	79862319	17	5.57597	3.13478	4.13669	macs2_res/C-0-IP_Input_peak_1620
SL4.0ch01	79864074	79866262	2189	79865106	90	80.6547	15.8481	78.6111	macs2_res/C-0-IP_Input_peak_1621
SL4.0ch01	79886727	79888349	1623	79887910	89	86.6342	18.3608	84.5569	macs2_res/C-0-IP_Input_peak_1622
SL4.0ch01	79889874	79891514	1641	79890356	137	137.532	21.3843	135.169	macs2_res/C-0-IP_Input_peak_1623
SL4.0ch01	79903106	79904428	1323	79903652	122	123.983	21.421	121.696	macs2_res/C-0-IP_Input_peak_1624
SL4.0ch01	79911776	79914095	2320	79913058	168	176.573	24.3954	173.995	macs2_res/C-0-IP_Input_peak_1625
SL4.0ch01	79915719	79916008	290	79915963	16	5.09939	3.0101	3.67337	macs2_res/C-0-IP_Input_peak_1626
SL4.0ch01	79917317	79918956	1640	79918502	154	169.503	26.5026	166.963	macs2_res/C-0-IP_Input_peak_1627
SL4.0ch01	79937300	79938815	1516	79938384	147	157.217	24.6999	154.746	macs2_res/C-0-IP_Input_peak_1628
SL4.0ch01	79942335	79944196	1862	79943011	119	132.694	25.7153	130.359	macs2_res/C-0-IP_Input_peak_1629
SL4.0ch01	79946761	79951244	4484	79947862	182	199.71	27.16	197.002	macs2_res/C-0-IP_Input_peak_1630
SL4.0ch01	79954779	79959555	4777	79957309	189	238.99	37.8751	236.058	macs2_res/C-0-IP_Input_peak_1631
SL4.0ch01	79959959	79963414	3456	79960760	148	153.17	23.0889	150.721	macs2_res/C-0-IP_Input_peak_1632
SL4.0ch01	79971062	79972047	986	79971759	27	15.0379	5.92016	13.4401	macs2_res/C-0-IP_Input_peak_1633
SL4.0ch01	79982129	79984011	1883	79983516	157	184.524	30.723	181.901	macs2_res/C-0-IP_Input_peak_1634
SL4.0ch01	79990614	79993175	2562	79992173	154	177.209	29.195	174.627	macs2_res/C-0-IP_Input_peak_1635
SL4.0ch01	80005052	80006530	1479	80006271	52	35.8244	9.2302	34.0524	macs2_res/C-0-IP_Input_peak_1636
SL4.0ch01	80016778	80017767	990	80017626	31	13.6452	4.78295	12.0638	macs2_res/C-0-IP_Input_peak_1637
SL4.0ch01	80031743	80032473	731	80032274	21	9.65759	4.4882	8.13293	macs2_res/C-0-IP_Input_peak_1638
SL4.0ch01	80041728	80043990	2263	80043429	161	172.104	25.1033	169.551	macs2_res/C-0-IP_Input_peak_1639
SL4.0ch01	80044249	80044593	345	80044408	16	6.05571	3.45199	4.60379	macs2_res/C-0-IP_Input_peak_1640
SL4.0ch01	80045100	80047245	2146	80045757	170	204.926	33.1031	202.188	macs2_res/C-0-IP_Input_peak_1641
SL4.0ch01	80054265	80055707	1443	80054763	87	77.997	15.7416	75.9689	macs2_res/C-0-IP_Input_peak_1642
SL4.0ch01	80061543	80064084	2542	80063157	168	182.52	26.1977	179.907	macs2_res/C-0-IP_Input_peak_1643
SL4.0ch01	80095129	80096576	1448	80096282	186	225.585	34.2237	222.73	macs2_res/C-0-IP_Input_peak_1644
SL4.0ch01	80098562	80100899	2338	80100502	38	22.9743	7.18282	21.2987	macs2_res/C-0-IP_Input_peak_1645
SL4.0ch01	80108670	80110233	1564	80109808	145	166.766	28.7749	164.241	macs2_res/C-0-IP_Input_peak_1646
SL4.0ch01	80115299	80116447	1149	80115944	56	49.9344	13.9077	48.0708	macs2_res/C-0-IP_Input_peak_1647
SL4.0ch01	80124343	80126682	2340	80125164	194	222.121	30.217	219.285	macs2_res/C-0-IP_Input_peak_1648
SL4.0ch01	80134030	80134394	365	80134111	12	3.13535	2.3842	1.78416	macs2_res/C-0-IP_Input_peak_1649
SL4.0ch01	80135067	80135910	844	80135590	18	5.06627	2.83988	3.64089	macs2_res/C-0-IP_Input_peak_1650
SL4.0ch01	80143119	80144687	1569	80143999	157	181.894	29.7601	179.285	macs2_res/C-0-IP_Input_peak_1651
SL4.0ch01	80146017	80148483	2467	80147060	175	207.193	31.9714	204.442	macs2_res/C-0-IP_Input_peak_1652
SL4.0ch01	80175060	80177695	2636	80176992	230	306.725	45.0183	303.392	macs2_res/C-0-IP_Input_peak_1653
SL4.0ch01	80179378	80181105	1728	80179838	70	60.673	14.1133	58.7443	macs2_res/C-0-IP_Input_peak_1654
SL4.0ch01	80191039	80192704	1666	80191590	91	87.5093	18.0505	85.4269	macs2_res/C-0-IP_Input_peak_1655
SL4.0ch01	80201149	80203088	1940	80202508	88	85.271	18.1568	83.2014	macs2_res/C-0-IP_Input_peak_1656
SL4.0ch01	80212481	80214255	1775	80213196	95	95.625	19.8639	93.4967	macs2_res/C-0-IP_Input_peak_1657
SL4.0ch01	80223129	80224946	1818	80223773	156	177.384	28.5199	174.801	macs2_res/C-0-IP_Input_peak_1658
SL4.0ch01	80229843	80230178	336	80230110	13	4.0733	2.77808	2.68203	macs2_res/C-0-IP_Input_peak_1659
SL4.0ch01	80230449	80232539	2091	80231148	152	158.946	23.7087	156.465	macs2_res/C-0-IP_Input_peak_1660
SL4.0ch01	80237971	80239588	1618	80238441	107	100.972	18.0628	98.8127	macs2_res/C-0-IP_Input_peak_1661
SL4.0ch01	80244398	80246446	2049	80245528	126	138.445	25.2876	136.077	macs2_res/C-0-IP_Input_peak_1662
SL4.0ch01	80260794	80262729	1936	80261965	160	180.097	28.0389	177.497	macs2_res/C-0-IP_Input_peak_1663
SL4.0ch01	80263276	80267268	3993	80266729	124	130.523	23.0706	128.2	macs2_res/C-0-IP_Input_peak_1664
SL4.0ch01	80273058	80274236	1179	80273538	41	28.2638	8.69046	26.5458	macs2_res/C-0-IP_Input_peak_1665
SL4.0ch01	80289418	80290789	1372	80289838	80	60.7022	11.6925	58.7733	macs2_res/C-0-IP_Input_peak_1666
SL4.0ch01	80297696	80299083	1388	80298184	35	19.9381	6.5396	18.2894	macs2_res/C-0-IP_Input_peak_1667
SL4.0ch01	80332494	80333234	741	80332933	24	12.7437	5.4173	11.1742	macs2_res/C-0-IP_Input_peak_1668
SL4.0ch01	80345341	80348749	3409	80346061	174	224.226	38.8386	221.379	macs2_res/C-0-IP_Input_peak_1669
SL4.0ch01	80351668	80354756	3089	80352355	166	197.424	31.9385	194.729	macs2_res/C-0-IP_Input_peak_1670
SL4.0ch01	80356175	80358767	2593	80356971	139	154.74	26.5765	152.282	macs2_res/C-0-IP_Input_peak_1671
SL4.0ch01	80363281	80364805	1525	80364396	62	49.4178	11.9594	47.5575	macs2_res/C-0-IP_Input_peak_1672
SL4.0ch01	80365440	80368624	3185	80366452	215	273.353	39.4483	270.22	macs2_res/C-0-IP_Input_peak_1673
SL4.0ch01	80376522	80379847	3326	80377739	309	461.471	64.6693	457.076	macs2_res/C-0-IP_Input_peak_1674
SL4.0ch01	80383661	80384936	1276	80384141	89	85.4184	17.8901	83.3477	macs2_res/C-0-IP_Input_peak_1675
SL4.0ch01	80385308	80386421	1114	80386096	25	10.9668	4.512	9.42171	macs2_res/C-0-IP_Input_peak_1676
SL4.0ch01	80398465	80398729	265	80398631	15	5.27329	3.1822	3.84259	macs2_res/C-0-IP_Input_peak_1677
SL4.0ch01	80417627	80418332	706	80417701	14	4.21972	2.76848	2.82269	macs2_res/C-0-IP_Input_peak_1678
SL4.0ch01	80418704	80421685	2982	80420339	260	320.173	37.7714	316.757	macs2_res/C-0-IP_Input_peak_1679
SL4.0ch01	80425194	80427211	2018	80426473	137	152.959	26.6556	150.512	macs2_res/C-0-IP_Input_peak_1680
SL4.0ch01	80435498	80436754	1257	80436485	82	74.4342	15.8736	72.426	macs2_res/C-0-IP_Input_peak_1681
SL4.0ch01	80438273	80439946	1674	80439613	98	98.5097	19.9632	96.3649	macs2_res/C-0-IP_Input_peak_1682
SL4.0ch01	80442557	80442985	429	80442766	21	7.09668	3.40909	5.62055	macs2_res/C-0-IP_Input_peak_1683
SL4.0ch01	80454902	80457148	2247	80455453	115	111.804	19.4008	109.585	macs2_res/C-0-IP_Input_peak_1684
SL4.0ch01	80459519	80461004	1486	80460148	112	112.129	20.4233	109.908	macs2_res/C-0-IP_Input_peak_1685
SL4.0ch01	80462155	80463044	890	80462848	17	6.41469	3.51184	4.95434	macs2_res/C-0-IP_Input_peak_1686
SL4.0ch01	80463472	80466671	3200	80464845	220	276.365	38.4882	273.214	macs2_res/C-0-IP_Input_peak_1687
SL4.0ch01	80480474	80482480	2007	80481401	180	197.337	27.0536	194.641	macs2_res/C-0-IP_Input_peak_1688
SL4.0ch01	80487832	80490121	2290	80488496	195	242.236	36.5619	239.284	macs2_res/C-0-IP_Input_peak_1689
SL4.0ch01	80496970	80500282	3313	80498235	170	173.981	23.1027	171.416	macs2_res/C-0-IP_Input_peak_1690
SL4.0ch01	80505168	80507172	2005	80506760	173	206.407	32.4581	203.661	macs2_res/C-0-IP_Input_peak_1691
SL4.0ch01	80509782	80510757	976	80510189	76	65.2901	14.1815	63.3341	macs2_res/C-0-IP_Input_peak_1692
SL4.0ch01	80526263	80527703	1441	80526759	73	54.0759	11.0606	52.187	macs2_res/C-0-IP_Input_peak_1693
SL4.0ch01	80533182	80533434	253	80533279	13	3.85199	2.6687	2.46869	macs2_res/C-0-IP_Input_peak_1694
SL4.0ch01	80549886	80551122	1237	80550117	112	117.238	22.2962	114.989	macs2_res/C-0-IP_Input_peak_1695
SL4.0ch01	80565048	80568252	3205	80565728	124	135.338	24.8473	132.988	macs2_res/C-0-IP_Input_peak_1696
SL4.0ch01	80570395	80574763	4369	80571767	327	433.479	47.3473	429.296	macs2_res/C-0-IP_Input_peak_1697
SL4.0ch01	80589942	80592245	2304	80591686	155	184.452	31.4937	181.829	macs2_res/C-0-IP_Input_peak_1698
SL4.0ch01	80595457	80596233	777	80595631	22	9.61877	4.33685	8.09473	macs2_res/C-0-IP_Input_peak_1699
SL4.0ch01	80596683	80598029	1347	80597399	45	36.1897	11.0995	34.4141	macs2_res/C-0-IP_Input_peak_1700
SL4.0ch01	80603382	80605534	2153	80604105	83	79.5076	17.5233	77.4707	macs2_res/C-0-IP_Input_peak_1701
SL4.0ch01	80606549	80606828	280	80606667	14	4.54258	2.92326	3.13407	macs2_res/C-0-IP_Input_peak_1702
SL4.0ch01	80609492	80610934	1443	80610448	51	39.7038	10.968	37.9053	macs2_res/C-0-IP_Input_peak_1703
SL4.0ch01	80618485	80620093	1609	80619174	179	217.075	33.9406	214.269	macs2_res/C-0-IP_Input_peak_1704
SL4.0ch01	80622844	80623130	287	80622989	14	4.1276	2.72483	2.73351	macs2_res/C-0-IP_Input_peak_1705
SL4.0ch01	80623953	80625244	1292	80624456	132	136.748	22.6299	134.391	macs2_res/C-0-IP_Input_peak_1706
SL4.0ch01	80647600	80648782	1183	80648348	82	78.6423	17.5066	76.6107	macs2_res/C-0-IP_Input_peak_1707
SL4.0ch01	80653870	80655409	1540	80654218	64	54.4275	13.3702	52.5365	macs2_res/C-0-IP_Input_peak_1708
SL4.0ch01	80659615	80660120	506	80659722	23	10.6031	4.6255	9.06349	macs2_res/C-0-IP_Input_peak_1709
SL4.0ch01	80666405	80668078	1674	80666826	98	93.4603	18.0805	91.3441	macs2_res/C-0-IP_Input_peak_1710
SL4.0ch01	80682534	80682858	325	80682568	17	5.6222	3.15511	4.18082	macs2_res/C-0-IP_Input_peak_1711
SL4.0ch01	80683360	80684141	782	80683614	21	8.13989	3.8314	6.64206	macs2_res/C-0-IP_Input_peak_1712
SL4.0ch01	80690865	80692580	1716	80691112	75	53.8835	10.6077	51.9956	macs2_res/C-0-IP_Input_peak_1713
SL4.0ch01	80703438	80704527	1090	80704023	61	39.1563	8.65362	37.3607	macs2_res/C-0-IP_Input_peak_1714
SL4.0ch01	80711524	80713114	1591	80711836	144	166.431	29.0375	163.908	macs2_res/C-0-IP_Input_peak_1715
SL4.0ch01	80714195	80714486	292	80714408	19	6.62782	3.403	5.16199	macs2_res/C-0-IP_Input_peak_1716
SL4.0ch01	80715948	80719313	3366	80717446	174	206.562	32.1288	203.815	macs2_res/C-0-IP_Input_peak_1717
SL4.0ch01	80725463	80726104	642	80725572	26	7.43452	3.1442	5.95105	macs2_res/C-0-IP_Input_peak_1718
SL4.0ch01	80730018	80730983	966	80730868	20	7.83906	3.81477	6.34705	macs2_res/C-0-IP_Input_peak_1719
SL4.0ch01	80732749	80735225	2477	80733617	283	422.826	63.4334	418.722	macs2_res/C-0-IP_Input_peak_1720
SL4.0ch01	80746862	80747148	287	80746971	13	3.75254	2.61998	2.37342	macs2_res/C-0-IP_Input_peak_1721
SL4.0ch01	80747479	80751003	3525	80750153	183	201.859	27.502	199.138	macs2_res/C-0-IP_Input_peak_1722
SL4.0ch01	80755561	80756189	629	80755694	24	12.8961	5.48665	11.3242	macs2_res/C-0-IP_Input_peak_1723
SL4.0ch01	80757996	80760749	2754	80759794	179	226.712	37.5499	223.85	macs2_res/C-0-IP_Input_peak_1724
SL4.0ch01	80770396	80773304	2909	80771617	258	321.047	38.712	317.626	macs2_res/C-0-IP_Input_peak_1725
SL4.0ch01	80773609	80773895	287	80773667	12	3.08989	2.36152	1.74045	macs2_res/C-0-IP_Input_peak_1726
SL4.0ch01	80779391	80782479	3089	80782056	151	166.84	26.6164	164.315	macs2_res/C-0-IP_Input_peak_1727
SL4.0ch01	80782754	80784657	1904	80783284	69	56.4348	12.7842	54.5316	macs2_res/C-0-IP_Input_peak_1728
SL4.0ch01	80787744	80788607	864	80788280	25	10.5543	4.34846	9.01526	macs2_res/C-0-IP_Input_peak_1729
SL4.0ch01	80802445	80805965	3521	80803102	168	208.408	35.2552	205.651	macs2_res/C-0-IP_Input_peak_1730
SL4.0ch01	80818557	80822208	3652	80821374	369	479.049	45.6056	474.515	macs2_res/C-0-IP_Input_peak_1731
SL4.0ch01	80829297	80830872	1576	80829749	145	160.194	26.3876	157.707	macs2_res/C-0-IP_Input_peak_1732
SL4.0ch01	80833874	80836163	2290	80834417	158	175.948	27.3206	173.372	macs2_res/C-0-IP_Input_peak_1733
SL4.0ch01	80839350	80842502	3153	80841217	321	424.787	46.9894	420.668	macs2_res/C-0-IP_Input_peak_1734
SL4.0ch01	80851125	80854455	3331	80851982	309	402.311	44.749	398.355	macs2_res/C-0-IP_Input_peak_1735
SL4.0ch01	80856323	80858561	2239	80857070	60	49.1232	12.3721	47.2647	macs2_res/C-0-IP_Input_peak_1736
SL4.0ch01	80882075	80882906	832	80882335	47	35.6593	10.3242	33.8884	macs2_res/C-0-IP_Input_peak_1737
SL4.0ch01	80884599	80886609	2011	80885237	210	223.639	26.0075	220.795	macs2_res/C-0-IP_Input_peak_1738
SL4.0ch01	80895462	80898981	3520	80897297	170	189.402	27.7414	186.751	macs2_res/C-0-IP_Input_peak_1739
SL4.0ch01	80899832	80904221	4390	80902344	239	307.254	41.4019	303.918	macs2_res/C-0-IP_Input_peak_1740
SL4.0ch01	80907414	80909962	2549	80909473	262	362.663	50.913	358.983	macs2_res/C-0-IP_Input_peak_1741
SL4.0ch01	80910925	80911535	611	80911353	23	11.3151	4.93667	9.76469	macs2_res/C-0-IP_Input_peak_1742
SL4.0ch01	80913449	80915400	1952	80914027	149	170.391	28.5932	167.847	macs2_res/C-0-IP_Input_peak_1743
SL4.0ch01	80935540	80935876	337	80935670	13	4.36544	2.9246	2.96336	macs2_res/C-0-IP_Input_peak_1744
SL4.0ch01	80936133	80936721	589	80936555	15	4.4259	2.78647	3.02116	macs2_res/C-0-IP_Input_peak_1745
SL4.0ch01	80937141	80939880	2740	80938557	124	145.254	28.8056	142.85	macs2_res/C-0-IP_Input_peak_1746
SL4.0ch01	80944184	80946875	2692	80945525	131	150.196	27.9093	147.764	macs2_res/C-0-IP_Input_peak_1747
SL4.0ch01	80959546	80961599	2054	80960605	232	311.476	45.8697	308.114	macs2_res/C-0-IP_Input_peak_1748
SL4.0ch01	80962451	80964856	2406	80963406	85	66.4608	12.4142	64.498	macs2_res/C-0-IP_Input_peak_1749
SL4.0ch01	80980068	80981092	1025	80980742	17	3.04682	2.09613	1.70021	macs2_res/C-0-IP_Input_peak_1750
SL4.0ch01	80982377	80983029	653	80982639	42	26.887	7.9279	25.1794	macs2_res/C-0-IP_Input_peak_1751
SL4.0ch01	80984645	80985193	549	80985008	17	5.57597	3.13478	4.13669	macs2_res/C-0-IP_Input_peak_1752
SL4.0ch01	80985948	80989299	3352	80988327	162	176.624	26.2217	174.045	macs2_res/C-0-IP_Input_peak_1753
SL4.0ch01	80996451	80998647	2197	80998420	120	130.157	24.3432	127.836	macs2_res/C-0-IP_Input_peak_1754
SL4.0ch01	81002900	81005405	2506	81003534	138	160.769	29.2474	158.278	macs2_res/C-0-IP_Input_peak_1755
SL4.0ch01	81028833	81030826	1994	81030266	94	77.1377	13.7134	75.1141	macs2_res/C-0-IP_Input_peak_1756
SL4.0ch01	81039866	81043310	3445	81040940	73	68.0132	16.1355	66.0415	macs2_res/C-0-IP_Input_peak_1757
SL4.0ch01	81051697	81053205	1509	81052808	87	82.725	17.4925	80.6697	macs2_res/C-0-IP_Input_peak_1758
SL4.0ch01	81059075	81061319	2245	81060839	145	154.433	24.4183	151.977	macs2_res/C-0-IP_Input_peak_1759
SL4.0ch01	81063276	81065903	2628	81064929	111	118.872	23.2852	116.614	macs2_res/C-0-IP_Input_peak_1760
SL4.0ch01	81079137	81081073	1937	81079290	22	10.5559	4.74779	9.01669	macs2_res/C-0-IP_Input_peak_1761
SL4.0ch01	81088130	81090653	2524	81089340	115	120.041	22.3072	117.775	macs2_res/C-0-IP_Input_peak_1762
SL4.0ch01	81100207	81101934	1728	81101375	82	59.21	10.8655	57.29	macs2_res/C-0-IP_Input_peak_1763
SL4.0ch01	81103911	81104576	666	81104252	23	12.6673	5.55631	11.0987	macs2_res/C-0-IP_Input_peak_1764
SL4.0ch01	81118685	81119408	724	81119066	16	7.46618	4.14792	5.98218	macs2_res/C-0-IP_Input_peak_1765
SL4.0ch01	81123071	81123861	791	81123610	33	22.1525	7.87143	20.4838	macs2_res/C-0-IP_Input_peak_1766
SL4.0ch01	81138913	81139602	690	81139086	27	14.7805	5.80743	13.1854	macs2_res/C-0-IP_Input_peak_1767
SL4.0ch01	81146461	81147740	1280	81146805	102	98.5011	18.674	96.3564	macs2_res/C-0-IP_Input_peak_1768
SL4.0ch01	81153827	81155383	1557	81154872	109	110.715	20.8815	108.501	macs2_res/C-0-IP_Input_peak_1769
SL4.0ch01	81158347	81159427	1081	81158903	21	9.89553	4.5958	8.36691	macs2_res/C-0-IP_Input_peak_1770
SL4.0ch01	81166431	81166716	286	81166585	17	5.84381	3.25327	4.39805	macs2_res/C-0-IP_Input_peak_1771
SL4.0ch01	81167094	81169001	1908	81168509	125	128.247	21.9435	125.936	macs2_res/C-0-IP_Input_peak_1772
SL4.0ch01	81175208	81177713	2506	81176093	154	164.74	24.9347	162.228	macs2_res/C-0-IP_Input_peak_1773
SL4.0ch01	81181724	81182593	870	81182147	32	19.3908	6.869	17.7476	macs2_res/C-0-IP_Input_peak_1774
SL4.0ch01	81192458	81194552	2095	81193154	67	54.7697	12.6848	52.8768	macs2_res/C-0-IP_Input_peak_1775
SL4.0ch01	81207337	81209695	2359	81208458	217	250.752	31.4687	247.751	macs2_res/C-0-IP_Input_peak_1776
SL4.0ch01	81229863	81232479	2617	81230543	197	244.448	36.5439	241.485	macs2_res/C-0-IP_Input_peak_1777
SL4.0ch01	81236028	81238182	2155	81236838	177	184.038	24.0484	181.417	macs2_res/C-0-IP_Input_peak_1778
SL4.0ch01	81244397	81245620	1224	81245337	46	27.1057	7.28306	25.3965	macs2_res/C-0-IP_Input_peak_1779
SL4.0ch01	81265183	81265773	591	81265704	23	10.2432	4.47219	8.70924	macs2_res/C-0-IP_Input_peak_1780
SL4.0ch01	81267060	81269684	2625	81267708	126	117.878	18.3327	115.624	macs2_res/C-0-IP_Input_peak_1781
SL4.0ch01	81274664	81274969	306	81274862	15	4.96777	3.03731	3.546	macs2_res/C-0-IP_Input_peak_1782
SL4.0ch01	81285390	81286709	1320	81286478	30	15.4116	5.5797	13.8096	macs2_res/C-0-IP_Input_peak_1783
SL4.0ch01	81286969	81287955	987	81287317	81	71.5749	15.1023	69.5828	macs2_res/C-0-IP_Input_peak_1784
SL4.0ch01	81296885	81298957	2073	81297343	138	155.21	27.1192	152.75	macs2_res/C-0-IP_Input_peak_1785
SL4.0ch01	81307917	81309897	1981	81308282	69	61.6583	14.8004	59.7237	macs2_res/C-0-IP_Input_peak_1786
SL4.0ch01	81316340	81318863	2524	81317706	197	238.505	34.4826	235.575	macs2_res/C-0-IP_Input_peak_1787
SL4.0ch01	81324850	81327378	2529	81325312	195	180.365	19.1276	177.765	macs2_res/C-0-IP_Input_peak_1788
SL4.0ch01	81331629	81332781	1153	81332525	47	27.2648	7.17443	25.5545	macs2_res/C-0-IP_Input_peak_1789
SL4.0ch01	81333931	81335615	1685	81334661	122	129.463	23.3697	127.146	macs2_res/C-0-IP_Input_peak_1790
SL4.0ch01	81340695	81340988	294	81340883	12	3.32246	2.47807	1.96203	macs2_res/C-0-IP_Input_peak_1791
SL4.0ch01	81341376	81344311	2936	81342944	151	178.084	30.6861	175.497	macs2_res/C-0-IP_Input_peak_1792
SL4.0ch01	81344754	81345240	487	81345079	15	3.17057	2.23319	1.81792	macs2_res/C-0-IP_Input_peak_1793
SL4.0ch01	81345499	81347058	1560	81346510	21	8.68261	4.06043	7.17473	macs2_res/C-0-IP_Input_peak_1794
SL4.0ch01	81351917	81353276	1360	81352842	42	30.3979	9.35264	28.6641	macs2_res/C-0-IP_Input_peak_1795
SL4.0ch01	81353667	81356363	2697	81354598	276	399.131	57.7852	395.199	macs2_res/C-0-IP_Input_peak_1796
SL4.0ch01	81357331	81358383	1053	81358205	19	5.89293	3.09918	4.44501	macs2_res/C-0-IP_Input_peak_1797
SL4.0ch01	81377916	81379551	1636	81378438	78	64.0111	13.2126	62.0624	macs2_res/C-0-IP_Input_peak_1798
SL4.0ch01	81394706	81396653	1948	81395934	140	163.282	29.4196	160.777	macs2_res/C-0-IP_Input_peak_1799
SL4.0ch01	81411535	81411786	252	81411712	16	5.84059	3.3505	4.39504	macs2_res/C-0-IP_Input_peak_1800
SL4.0ch01	81431026	81432836	1811	81431495	226	254.066	29.7166	251.045	macs2_res/C-0-IP_Input_peak_1801
SL4.0ch01	81441098	81443524	2427	81442675	109	103.657	18.3973	101.483	macs2_res/C-0-IP_Input_peak_1802
SL4.0ch01	81445835	81447950	2116	81446811	210	251.241	33.9434	248.237	macs2_res/C-0-IP_Input_peak_1803
SL4.0ch01	81463684	81466423	2740	81465014	264	380.565	56.7182	376.765	macs2_res/C-0-IP_Input_peak_1804
SL4.0ch01	81473840	81475686	1847	81475210	135	150.161	26.3569	147.728	macs2_res/C-0-IP_Input_peak_1805
SL4.0ch01	81481428	81484194	2767	81483447	217	270.968	37.8314	267.849	macs2_res/C-0-IP_Input_peak_1806
SL4.0ch01	81486581	81488220	1640	81486865	102	98.6032	18.7105	96.4579	macs2_res/C-0-IP_Input_peak_1807
SL4.0ch01	81492115	81494409	2295	81492808	33	15.7189	5.2686	14.1134	macs2_res/C-0-IP_Input_peak_1808
SL4.0ch01	81495936	81497590	1655	81496450	101	102.73	20.5682	100.562	macs2_res/C-0-IP_Input_peak_1809
SL4.0ch01	81501610	81503575	1966	81502168	162	194.019	32.2713	191.343	macs2_res/C-0-IP_Input_peak_1810
SL4.0ch01	81504033	81504491	459	81504139	17	6.53578	3.56776	5.07185	macs2_res/C-0-IP_Input_peak_1811
SL4.0ch01	81510790	81511358	569	81510954	15	5.16837	3.13216	3.74075	macs2_res/C-0-IP_Input_peak_1812
SL4.0ch01	81511936	81514609	2674	81512566	268	370.992	51.1652	367.256	macs2_res/C-0-IP_Input_peak_1813
SL4.0ch01	81520696	81521272	577	81521128	18	5.1372	2.86875	3.71034	macs2_res/C-0-IP_Input_peak_1814
SL4.0ch01	81521727	81523617	1891	81522515	138	138.938	21.5393	136.568	macs2_res/C-0-IP_Input_peak_1815
SL4.0ch01	81535001	81537368	2368	81536423	144	166.08	28.9047	163.56	macs2_res/C-0-IP_Input_peak_1816
SL4.0ch01	81540765	81543570	2806	81543093	78	79.6022	19.3298	77.5645	macs2_res/C-0-IP_Input_peak_1817
SL4.0ch01	81550069	81551764	1696	81550537	127	128.496	21.4078	126.184	macs2_res/C-0-IP_Input_peak_1818
SL4.0ch01	81565128	81565713	586	81565174	16	4.836	2.89255	3.41806	macs2_res/C-0-IP_Input_peak_1819
SL4.0ch01	81570955	81571501	547	81571110	17	4.77109	2.78926	3.35505	macs2_res/C-0-IP_Input_peak_1820
SL4.0ch01	81598629	81599806	1178	81599407	47	33.4646	9.42824	31.7087	macs2_res/C-0-IP_Input_peak_1821
SL4.0ch01	81600321	81600577	257	81600413	16	5.76053	3.31303	4.31634	macs2_res/C-0-IP_Input_peak_1822
SL4.0ch01	81601262	81601959	698	81601611	15	5.27329	3.1822	3.84259	macs2_res/C-0-IP_Input_peak_1823
SL4.0ch01	81604197	81605951	1755	81605341	18	7.51169	3.90359	6.02655	macs2_res/C-0-IP_Input_peak_1824
SL4.0ch01	81607783	81609742	1960	81608423	170	204.132	32.8115	201.399	macs2_res/C-0-IP_Input_peak_1825
SL4.0ch01	81615047	81617724	2678	81617227	64	51.7774	12.3391	49.9023	macs2_res/C-0-IP_Input_peak_1826
SL4.0ch01	81622907	81624924	2018	81624194	122	142.424	28.4761	140.034	macs2_res/C-0-IP_Input_peak_1827
SL4.0ch01	81636798	81638291	1494	81637565	106	116.121	24.0844	113.879	macs2_res/C-0-IP_Input_peak_1828
SL4.0ch01	81641555	81642637	1083	81642075	80	77.0017	17.5085	74.9791	macs2_res/C-0-IP_Input_peak_1829
SL4.0ch01	81660738	81661005	268	81660951	12	3.53159	2.58412	2.16196	macs2_res/C-0-IP_Input_peak_1830
SL4.0ch01	81672332	81674108	1777	81673560	165	209.148	36.8882	206.386	macs2_res/C-0-IP_Input_peak_1831
SL4.0ch01	81678066	81679645	1580	81678502	141	167.741	30.7703	165.211	macs2_res/C-0-IP_Input_peak_1832
SL4.0ch01	81702284	81704612	2329	81704049	192	234.62	35.0595	231.713	macs2_res/C-0-IP_Input_peak_1833
SL4.0ch01	81704984	81711612	6629	81709813	290	397.058	50.4997	393.141	macs2_res/C-0-IP_Input_peak_1834
SL4.0ch01	81718328	81720100	1773	81719633	98	85.3845	15.3409	83.3141	macs2_res/C-0-IP_Input_peak_1835
SL4.0ch01	81730629	81732084	1456	81731943	27	15.7144	6.2221	14.1092	macs2_res/C-0-IP_Input_peak_1836
SL4.0ch01	81744551	81745054	504	81744670	28	8.02749	3.20037	6.53235	macs2_res/C-0-IP_Input_peak_1837
SL4.0ch01	81777243	81778983	1741	81777742	101	91.0554	16.4087	88.9528	macs2_res/C-0-IP_Input_peak_1838
SL4.0ch01	81793219	81795186	1968	81793700	116	104.724	16.8891	102.545	macs2_res/C-0-IP_Input_peak_1839
SL4.0ch01	81796786	81797422	637	81796839	16	5.30859	3.10473	3.8763	macs2_res/C-0-IP_Input_peak_1840
SL4.0ch01	81798333	81807236	8904	81799867	239	294.169	37.1901	290.912	macs2_res/C-0-IP_Input_peak_1841
SL4.0ch01	81809919	81811320	1402	81811074	19	8.56618	4.2649	7.06076	macs2_res/C-0-IP_Input_peak_1842
SL4.0ch01	81825536	81828465	2930	81827081	206	274.342	43.7669	271.203	macs2_res/C-0-IP_Input_peak_1843
SL4.0ch01	81832264	81833069	806	81832489	25	11.9996	4.93563	10.4399	macs2_res/C-0-IP_Input_peak_1844
SL4.0ch01	81837819	81838541	723	81838363	20	7.97138	3.87177	6.47743	macs2_res/C-0-IP_Input_peak_1845
SL4.0ch01	81860791	81861215	425	81861214	13	3.30825	2.40558	1.94831	macs2_res/C-0-IP_Input_peak_1846
SL4.0ch01	81861487	81862947	1461	81862592	89	89.4366	19.4781	87.3433	macs2_res/C-0-IP_Input_peak_1847
SL4.0ch01	81866426	81867687	1262	81866959	37	24.8032	8.13317	23.1121	macs2_res/C-0-IP_Input_peak_1848
SL4.0ch01	81878914	81881654	2741	81880124	40	23.8175	7.14034	22.1345	macs2_res/C-0-IP_Input_peak_1849
SL4.0ch01	81886423	81887698	1276	81886922	54	46.3521	12.9484	44.5114	macs2_res/C-0-IP_Input_peak_1850
SL4.0ch01	81892341	81893895	1555	81892800	187	223.021	32.9533	220.181	macs2_res/C-0-IP_Input_peak_1851
SL4.0ch01	81907070	81909639	2570	81908128	160	191.394	32.0941	188.732	macs2_res/C-0-IP_Input_peak_1852
SL4.0ch01	81922070	81923769	1700	81922883	151	131.009	16.3467	128.683	macs2_res/C-0-IP_Input_peak_1853
SL4.0ch01	81925654	81926111	458	81925857	14	4.963	3.12916	3.54198	macs2_res/C-0-IP_Input_peak_1854
SL4.0ch01	81926517	81929791	3275	81927517	90	87.8356	18.4999	85.7515	macs2_res/C-0-IP_Input_peak_1855
SL4.0ch01	81930084	81930326	243	81930099	14	4.63147	2.96639	3.22092	macs2_res/C-0-IP_Input_peak_1856
SL4.0ch01	81930731	81934777	4047	81932099	375	568.076	70.1392	562.779	macs2_res/C-0-IP_Input_peak_1857
SL4.0ch01	81938102	81938522	421	81938426	17	4.89351	2.84082	3.47434	macs2_res/C-0-IP_Input_peak_1858
SL4.0ch01	81939114	81941531	2418	81940845	159	166.306	23.9148	163.784	macs2_res/C-0-IP_Input_peak_1859
SL4.0ch01	81946719	81947956	1238	81947051	36	21.623	7.02378	19.9592	macs2_res/C-0-IP_Input_peak_1860
SL4.0ch01	81963858	81964586	729	81964212	31	15.7818	5.57295	14.1751	macs2_res/C-0-IP_Input_peak_1861
SL4.0ch01	81985709	81986940	1232	81985962	52	40.9215	11.206	39.1153	macs2_res/C-0-IP_Input_peak_1862
SL4.0ch01	82002731	82004641	1911	82003965	152	182.344	31.9174	179.733	macs2_res/C-0-IP_Input_peak_1863
SL4.0ch01	82013662	82015919	2258	82015467	138	141.519	22.3608	139.134	macs2_res/C-0-IP_Input_peak_1864
SL4.0ch01	82016947	82017266	320	82017011	13	3.88184	2.68337	2.49788	macs2_res/C-0-IP_Input_peak_1865
SL4.0ch01	82019837	82022089	2253	82021755	47	34.0921	9.67914	32.3311	macs2_res/C-0-IP_Input_peak_1866
SL4.0ch01	82026421	82026729	309	82026626	14	4.97175	3.1335	3.54977	macs2_res/C-0-IP_Input_peak_1867
SL4.0ch01	82041027	82041752	726	82041284	17	6.55791	3.57802	5.093	macs2_res/C-0-IP_Input_peak_1868
SL4.0ch01	82053459	82055564	2106	82054815	208	276.32	43.5996	273.169	macs2_res/C-0-IP_Input_peak_1869
SL4.0ch01	82074788	82076408	1621	82075801	72	63.2896	14.552	61.3453	macs2_res/C-0-IP_Input_peak_1870
SL4.0ch01	82088382	82090415	2034	82090033	131	141.215	24.5184	138.832	macs2_res/C-0-IP_Input_peak_1871
SL4.0ch01	82095908	82097994	2087	82096586	47	32.658	9.11193	30.908	macs2_res/C-0-IP_Input_peak_1872
SL4.0ch01	82105902	82108645	2744	82107717	290	378.991	44.7119	375.202	macs2_res/C-0-IP_Input_peak_1873
SL4.0ch01	82112187	82114364	2178	82113036	126	115.817	17.726	113.575	macs2_res/C-0-IP_Input_peak_1874
SL4.0ch01	82118355	82120917	2563	82119351	275	393.946	56.3066	390.051	macs2_res/C-0-IP_Input_peak_1875
SL4.0ch01	82128980	82130463	1484	82129442	196	245.694	37.3969	242.722	macs2_res/C-0-IP_Input_peak_1876
SL4.0ch01	82130999	82131245	247	82131047	16	3.73679	2.42002	2.35872	macs2_res/C-0-IP_Input_peak_1877
SL4.0ch01	82135996	82138264	2269	82136501	172	185.384	25.8578	182.756	macs2_res/C-0-IP_Input_peak_1878
SL4.0ch01	82140129	82142380	2252	82140674	83	74.6681	15.6694	72.6587	macs2_res/C-0-IP_Input_peak_1879
SL4.0ch01	82150337	82151897	1561	82151163	56	32.579	7.46187	30.8296	macs2_res/C-0-IP_Input_peak_1880
SL4.0ch01	82159047	82161016	1970	82159563	117	116.949	20.5502	114.701	macs2_res/C-0-IP_Input_peak_1881
SL4.0ch01	82163782	82165266	1485	82164528	61	46.8935	11.2627	45.0486	macs2_res/C-0-IP_Input_peak_1882
SL4.0ch01	82170652	82173197	2546	82171182	198	236.014	33.2825	233.099	macs2_res/C-0-IP_Input_peak_1883
SL4.0ch01	82177830	82180316	2487	82178558	232	301.011	42.1117	297.713	macs2_res/C-0-IP_Input_peak_1884
SL4.0ch01	82184257	82185971	1715	82184792	46	37.5048	11.4039	35.7206	macs2_res/C-0-IP_Input_peak_1885
SL4.0ch01	82197959	82200286	2328	82198719	269	377.884	53.2138	374.102	macs2_res/C-0-IP_Input_peak_1886
SL4.0ch01	82200688	82201073	386	82200763	17	5.14441	2.94759	3.71722	macs2_res/C-0-IP_Input_peak_1887
SL4.0ch01	82219017	82219989	973	82219795	19	8.03324	4.01903	6.53771	macs2_res/C-0-IP_Input_peak_1888
SL4.0ch01	82222022	82222929	908	82222650	29	10.5404	3.9273	9.00184	macs2_res/C-0-IP_Input_peak_1889
SL4.0ch01	82224101	82226169	2069	82224959	248	318.674	41.6449	315.268	macs2_res/C-0-IP_Input_peak_1890
SL4.0ch01	82248735	82251471	2737	82249313	170	207.313	33.9912	204.563	macs2_res/C-0-IP_Input_peak_1891
SL4.0ch01	82252743	82254756	2014	82253473	103	93.1391	16.5636	91.0247	macs2_res/C-0-IP_Input_peak_1892
SL4.0ch01	82258646	82261145	2500	82260548	233	284.335	36.2604	281.136	macs2_res/C-0-IP_Input_peak_1893
SL4.0ch01	82275846	82276203	358	82276011	18	3.98409	2.41241	2.59567	macs2_res/C-0-IP_Input_peak_1894
SL4.0ch01	82282573	82284264	1692	82283066	98	94.5278	18.4675	92.4055	macs2_res/C-0-IP_Input_peak_1895
SL4.0ch01	82289556	82292356	2801	82290681	255	330.616	42.8156	327.135	macs2_res/C-0-IP_Input_peak_1896
SL4.0ch01	82295899	82296939	1041	82296499	82	55.846	9.93996	53.9463	macs2_res/C-0-IP_Input_peak_1897
SL4.0ch01	82300012	82300338	327	82300237	20	9.3492	4.48913	7.82968	macs2_res/C-0-IP_Input_peak_1898
SL4.0ch01	82303038	82303319	282	82303111	15	3.3488	2.30963	1.98755	macs2_res/C-0-IP_Input_peak_1899
SL4.0ch01	82306311	82308392	2082	82307887	157	188.928	32.3851	186.279	macs2_res/C-0-IP_Input_peak_1900
SL4.0ch01	82309816	82312735	2920	82310448	177	222.582	36.831	219.744	macs2_res/C-0-IP_Input_peak_1901
SL4.0ch01	82325661	82328370	2710	82327531	214	279.505	42.0884	276.335	macs2_res/C-0-IP_Input_peak_1902
SL4.0ch01	82334438	82336970	2533	82336490	76	61.6149	12.8781	59.6806	macs2_res/C-0-IP_Input_peak_1903
SL4.0ch01	82340034	82341542	1509	82340939	144	165.863	28.8229	163.344	macs2_res/C-0-IP_Input_peak_1904
SL4.0ch01	82349433	82350938	1506	82350443	96	82.8705	15.031	80.8143	macs2_res/C-0-IP_Input_peak_1905
SL4.0ch01	82352337	82354477	2141	82352761	77	54.9064	10.5381	53.0123	macs2_res/C-0-IP_Input_peak_1906
SL4.0ch01	82360858	82362751	1894	82361404	98	85.3845	15.3409	83.3141	macs2_res/C-0-IP_Input_peak_1907
SL4.0ch01	82372642	82374377	1736	82373533	63	51.0454	12.321	49.1749	macs2_res/C-0-IP_Input_peak_1908
SL4.0ch01	82375581	82378810	3230	82377608	171	208.944	34.1899	206.184	macs2_res/C-0-IP_Input_peak_1909
SL4.0ch01	82412719	82414645	1927	82413152	90	86.3699	17.935	84.2941	macs2_res/C-0-IP_Input_peak_1910
SL4.0ch01	82423366	82426010	2645	82424641	159	184.582	29.9748	181.958	macs2_res/C-0-IP_Input_peak_1911
SL4.0ch01	82429920	82431617	1698	82430618	58	34.471	7.72369	32.7079	macs2_res/C-0-IP_Input_peak_1912
SL4.0ch01	82447549	82448786	1238	82448413	58	32.1661	7.06575	30.4189	macs2_res/C-0-IP_Input_peak_1913
SL4.0ch01	82463177	82465602	2426	82465023	214	268.22	38.0689	265.116	macs2_res/C-0-IP_Input_peak_1914
SL4.0ch01	82472649	82473765	1117	82473508	24	8.00418	3.48936	6.50934	macs2_res/C-0-IP_Input_peak_1915
SL4.0ch01	82488317	82490223	1907	82488971	68	54.6006	12.3682	52.7083	macs2_res/C-0-IP_Input_peak_1916
SL4.0ch01	82495501	82498738	3238	82497694	232	291.703	38.9689	288.459	macs2_res/C-0-IP_Input_peak_1917
SL4.0ch01	82499036	82501756	2721	82499593	212	269.242	39.2293	266.133	macs2_res/C-0-IP_Input_peak_1918
SL4.0ch01	82508369	82510539	2171	82509946	138	159.967	28.9331	157.48	macs2_res/C-0-IP_Input_peak_1919
SL4.0ch01	82511744	82514038	2295	82512854	96	97.1498	20.1186	95.0129	macs2_res/C-0-IP_Input_peak_1920
SL4.0ch01	82522839	82525892	3054	82524845	225	255.999	30.5334	252.968	macs2_res/C-0-IP_Input_peak_1921
SL4.0ch01	82529215	82531217	2003	82530062	28	13.6751	5.18758	12.0934	macs2_res/C-0-IP_Input_peak_1922
SL4.0ch01	82531954	82534293	2340	82533347	184	213.792	30.941	211.004	macs2_res/C-0-IP_Input_peak_1923
SL4.0ch01	82544640	82547589	2950	82546351	242	318.863	44.1423	315.455	macs2_res/C-0-IP_Input_peak_1924
SL4.0ch01	82577353	82579527	2175	82578698	81	75.3722	16.5352	73.359	macs2_res/C-0-IP_Input_peak_1925
SL4.0ch01	82586982	82588511	1530	82587570	123	133.847	24.6486	131.505	macs2_res/C-0-IP_Input_peak_1926
SL4.0ch01	82590087	82590412	326	82590287	15	4.18182	2.67598	2.78562	macs2_res/C-0-IP_Input_peak_1927
SL4.0ch01	82590784	82593900	3117	82592508	206	252.812	35.9224	249.799	macs2_res/C-0-IP_Input_peak_1928
SL4.0ch01	82600360	82601627	1268	82600772	94	82.1064	15.2826	80.0545	macs2_res/C-0-IP_Input_peak_1929
SL4.0ch01	82615742	82616124	383	82615783	14	3.25991	2.32438	1.90253	macs2_res/C-0-IP_Input_peak_1930
SL4.0ch01	82616388	82617984	1597	82616744	61	43.2497	9.9739	41.4281	macs2_res/C-0-IP_Input_peak_1931
SL4.0ch01	82628390	82630169	1780	82629034	107	114.267	22.9462	112.034	macs2_res/C-0-IP_Input_peak_1932
SL4.0ch01	82642362	82645126	2765	82643321	231	272.875	33.4896	269.744	macs2_res/C-0-IP_Input_peak_1933
SL4.0ch01	82654465	82656972	2508	82655980	169	200.971	32.055	198.255	macs2_res/C-0-IP_Input_peak_1934
SL4.0ch01	82658566	82660069	1504	82659156	119	129.555	24.4811	127.237	macs2_res/C-0-IP_Input_peak_1935
SL4.0ch01	82667600	82667861	262	82667763	14	3.92419	2.62926	2.53805	macs2_res/C-0-IP_Input_peak_1936
SL4.0ch01	82668130	82668374	245	82668293	15	3.7919	2.50251	2.41151	macs2_res/C-0-IP_Input_peak_1937
SL4.0ch01	82672094	82673032	939	82672548	50	35.6978	9.6165	33.9267	macs2_res/C-0-IP_Input_peak_1938
SL4.0ch01	82673432	82675043	1612	82673741	135	125.666	18.3741	123.37	macs2_res/C-0-IP_Input_peak_1939
SL4.0ch01	82677027	82679566	2540	82678960	167	196.372	31.172	193.682	macs2_res/C-0-IP_Input_peak_1940
SL4.0ch01	82684501	82684849	349	82684594	15	4.52775	2.83303	3.12018	macs2_res/C-0-IP_Input_peak_1941
SL4.0ch01	82685945	82687901	1957	82687402	213	273.68	40.3953	270.545	macs2_res/C-0-IP_Input_peak_1942
SL4.0ch01	82688959	82690188	1230	82689279	78	68.2957	14.7367	66.3223	macs2_res/C-0-IP_Input_peak_1943
SL4.0ch01	82691427	82695452	4026	82694704	174	194.766	28.1521	192.085	macs2_res/C-0-IP_Input_peak_1944
SL4.0ch01	82705614	82707418	1805	82706915	157	188.928	32.3851	186.279	macs2_res/C-0-IP_Input_peak_1945
SL4.0ch01	82707833	82710021	2189	82708396	145	168.439	29.4067	165.905	macs2_res/C-0-IP_Input_peak_1946
SL4.0ch01	82710388	82710783	396	82710403	13	3.17336	2.34148	1.81982	macs2_res/C-0-IP_Input_peak_1947
SL4.0ch01	82713974	82716345	2372	82714688	115	114.16	20.2019	111.928	macs2_res/C-0-IP_Input_peak_1948
SL4.0ch01	82720843	82722619	1777	82721900	187	233.392	36.6382	230.492	macs2_res/C-0-IP_Input_peak_1949
SL4.0ch01	82724044	82724495	452	82724404	15	4.65546	2.89179	3.24406	macs2_res/C-0-IP_Input_peak_1950
SL4.0ch01	82738652	82740683	2032	82739258	157	166.228	24.4835	163.707	macs2_res/C-0-IP_Input_peak_1951
SL4.0ch01	82741100	82741475	376	82741376	16	5.3807	3.13761	3.94626	macs2_res/C-0-IP_Input_peak_1952
SL4.0ch01	82746393	82748371	1979	82747390	53	38.685	10.0732	36.8931	macs2_res/C-0-IP_Input_peak_1953
SL4.0ch01	82751044	82752465	1422	82751587	114	118.599	22.1149	116.342	macs2_res/C-0-IP_Input_peak_1954
SL4.0ch01	82765112	82766665	1554	82765980	64	55.476	13.7934	53.5785	macs2_res/C-0-IP_Input_peak_1955
[truncated: 20,342 more rows]

## Sheet: control_IP_VS_Input_peaks_rep2
# This file is generated by MACS version 2.1.1.20160309
[truncated: 24,476 more rows]

## Sheet: coronatine_IPVSInput_peaks_rep2
# This file is generated by MACS version 2.1.1.20160309
[truncated: 26,624 more rows]

[truncated: 4 more sheets: peak.annotation_control_rep1, peak.annotation_coronatine_rep1, peak.annotation_control_rep2, peak.annotation_coronatine_rep2]
