# Supplementary material for: Coronatine Enhances Chilling Tolerance of Tomato Plants by Inducing Chilling-Related Epigenetic Adaptations and Transcriptional Reprogramming
Source: Int J Mol Sci. 2022 Sep 2;23(17):10049. doi: 10.3390/ijms231710049 (PMC9456409; doi:10.3390/ijms231710049)
Supplement: Supplementary file 1 [file ijms-23-10049-s001.zip › Supplementary Table S9.xlsx]

## Sheet: peaks_CoronatineVSControl_rep1
# This file is generated by MACS version 2.1.1.20160309
# Command line: callpeak -q 0.05 -f BAMPE -t bowtie2_res/C-0-1_L3_808D77_q20.bam -c bowtie2_res/H-0_L1_809F10_q20.bam -g 2000000000 -n macs2_res/C-0-H_Input
# ARGUMENTS LIST:
# name = macs2_res/C-0-H_Input
# format = BAMPE
# ChIP-seq file = ['bowtie2_res/C-0-1_L3_808D77_q20.bam']
# control file = ['bowtie2_res/H-0_L1_809F10_q20.bam']
# effective genome size = 2.00e+09
# band width = 300
# model fold = [5, 50]
# qvalue cutoff = 5.00e-02
# Larger dataset will be scaled towards smaller dataset.
# Range for calculating regional lambda is: 1000 bps and 10000 bps
# Broad region calling is off
# Paired-End mode is on
# fragment size is determined as 242 bps
# total fragments in treatment: 16892451
# fragments after filtering in treatment: 12509261
# maximum duplicate fragments in treatment = 1
# Redundant rate in treatment: 0.26
# total fragments in control: 22144387
# fragments after filtering in control: 17690530
# maximum duplicate fragments in control = 1
# Redundant rate in control: 0.20
# d = 242
chr	start	end	length	abs_summit	pileup	#NAME?	fold_enrichment	#NAME?
SL4.0ch00	2173466	2173753	288	2173620	103	12.0715	2.14979	9.0676
SL4.0ch00	2294893	2295245	353	2294908	94	4.99045	1.58217	2.77203
SL4.0ch00	3556944	3557257	314	3556981	80	5.36631	1.68668	3.09959
SL4.0ch00	8626616	8627071	456	8626971	28	3.81244	2.00898	1.75517
SL4.0ch01	38733	38978	246	38902	85	9.2117	2.047	6.49842
SL4.0ch01	57972	59460	1489	59349	95	10.2627	2.05969	7.44018
SL4.0ch01	60170	60667	498	60355	78	6.07347	1.77577	3.7174
SL4.0ch01	75515	75986	472	75674	26	5.55014	2.5602	3.26011
SL4.0ch01	111521	112290	770	112041	90	10.5391	2.13016	7.68801
SL4.0ch01	114848	115323	476	114906	78	3.98059	1.54281	1.89932
SL4.0ch01	178251	179563	1313	178820	119	5.43865	1.53697	3.1626
SL4.0ch01	180073	180606	534	180401	42	8.4268	2.66348	5.79787
SL4.0ch01	181092	181701	610	181165	37	7.49947	2.63245	4.97422
SL4.0ch01	187770	188200	431	187915	57	5.25749	1.84678	3.00472
SL4.0ch01	195750	196153	404	196003	24	6.8886	3.09745	4.4349
SL4.0ch01	199709	199965	257	199837	61	5.5565	1.84924	3.2655
SL4.0ch01	208413	208974	562	208748	218	4.76627	1.33544	2.5778
SL4.0ch01	209701	209970	270	209840	53	6.42072	2.06876	4.02251
SL4.0ch01	210342	210626	285	210398	56	7.68545	2.21367	5.13916
SL4.0ch01	216164	216880	717	216696	83	14.6952	2.64487	11.456
SL4.0ch01	220278	220905	628	220810	65	6.77056	1.96854	4.33032
SL4.0ch01	221177	221466	290	221294	59	11.4866	2.72133	8.53969
SL4.0ch01	224469	225324	856	224575	33	7.56571	2.8046	5.03313
SL4.0ch01	230656	232698	2043	231171	214	79.3183	5.03279	73.3386
SL4.0ch01	250064	250876	813	250523	291	17.1914	1.71764	13.7557
SL4.0ch01	258115	258635	521	258619	38	3.40049	1.74183	1.40371
SL4.0ch01	258933	259450	518	259086	139	17.9452	2.29114	14.4555
SL4.0ch01	275737	276360	624	275977	176	8.59001	1.59522	5.94334
SL4.0ch01	307951	308346	396	307959	38	3.74975	1.81342	1.70182
SL4.0ch01	313111	314195	1085	313532	172	13.7691	1.87599	10.61
SL4.0ch01	323399	324278	880	323579	152	7.62592	1.59785	5.08698
SL4.0ch01	330344	330718	375	330712	53	4.01158	1.69801	1.92607
SL4.0ch01	333892	334854	963	334491	135	11.2871	1.88718	8.36058
SL4.0ch01	337557	338058	502	337833	43	15.9183	4.31465	12.5803
SL4.0ch01	346640	347404	765	346911	128	4.81933	1.46632	2.62355
SL4.0ch01	353428	353910	483	353678	162	7.01099	1.53764	4.5431
SL4.0ch01	364371	364614	244	364396	104	6.76189	1.6987	4.32262
SL4.0ch01	368743	369276	534	369053	140	6.08471	1.52899	3.72734
SL4.0ch01	383218	383576	359	383428	153	6.46394	1.52389	4.06022
SL4.0ch01	395983	396477	495	396423	249	10.0082	1.53244	7.2109
SL4.0ch01	396800	397103	304	396963	260	13.1578	1.63383	10.0538
SL4.0ch01	407822	410519	2698	407984	131	19.9235	2.49183	16.302
SL4.0ch01	416076	416727	652	416439	176	6.50585	1.48189	4.09694
SL4.0ch01	420516	421560	1045	420940	193	8.75459	1.5685	6.09007
SL4.0ch01	437131	437463	333	437449	83	4.00754	1.5252	1.92273
SL4.0ch01	446412	447076	665	446714	196	9.76103	1.61118	6.98958
SL4.0ch01	453038	453420	383	453192	105	5.12974	1.5548	2.89297
SL4.0ch01	458996	459585	590	459202	97	4.07496	1.48362	1.98054
SL4.0ch01	476198	476946	749	476602	57	6.70335	2.05499	4.27118
SL4.0ch01	489902	490146	245	489978	35	10.1665	3.37445	7.35274
SL4.0ch01	490608	491276	669	491072	126	15.0254	2.19257	11.7594
SL4.0ch01	495493	496014	522	495663	62	6.00033	1.89909	3.65363
SL4.0ch01	498018	498768	751	498468	45	5.14294	1.97644	2.90461
SL4.0ch01	502692	503083	392	502693	116	3.32704	1.36841	1.34108
SL4.0ch01	507824	508937	1114	508509	64	10.386	2.45689	7.5504
SL4.0ch01	546736	548485	1750	547335	225	30.7472	2.40462	26.5584
SL4.0ch01	576784	577548	765	577306	117	5.2178	1.52517	2.97004
SL4.0ch01	583074	583781	708	583328	169	5.02945	1.40663	2.8059
SL4.0ch01	592635	595261	2627	594113	104	25.3822	3.34331	21.455
SL4.0ch01	603762	604862	1101	604668	144	17.5589	2.23097	14.0963
SL4.0ch01	606001	607223	1223	606396	160	16.7952	2.0905	13.3898
SL4.0ch01	611871	612709	839	612378	33	8.77588	3.11937	6.10941
SL4.0ch01	617662	617941	280	617754	70	7.88904	2.05273	5.32034
SL4.0ch01	635196	635449	254	635211	144	6.7067	1.5604	4.27411
SL4.0ch01	636677	637352	676	636816	76	5.19006	1.69051	2.94581
SL4.0ch01	652739	653037	299	652739	78	3.28945	1.46205	1.30968
SL4.0ch01	660973	661366	394	661359	39	3.38723	1.72709	1.39228
SL4.0ch01	661713	662250	538	661938	125	17.3122	2.3628	13.8672
SL4.0ch01	673434	673845	412	673521	178	10.4778	1.68857	7.63228
SL4.0ch01	681144	682141	998	681349	96	10.951	2.1132	8.05801
SL4.0ch01	690613	692256	1644	691672	226	34.8848	2.56994	30.5143
SL4.0ch01	736693	737357	665	737196	92	4.56825	1.54886	2.4061
SL4.0ch01	780751	781871	1121	781535	123	9.44704	1.81882	6.70829
SL4.0ch01	786018	786309	292	786119	206	5.7341	1.39789	3.42026
SL4.0ch01	795223	796655	1433	795542	154	19.8016	2.29735	16.1881
SL4.0ch01	825484	826907	1424	826617	61	11.4202	2.6639	8.48061
SL4.0ch01	835791	836097	307	836092	179	4.51342	1.36188	2.3589
SL4.0ch01	839690	840389	700	839779	133	8.79822	1.73197	6.1296
SL4.0ch01	862789	864521	1733	863316	228	24.6467	2.14593	20.7576
SL4.0ch01	873230	873908	679	873368	54	7.98278	2.29346	5.40288
SL4.0ch01	876340	876934	595	876507	141	9.37587	1.73996	6.64539
SL4.0ch01	884087	885760	1674	884548	144	16.9788	2.19515	13.5585
SL4.0ch01	899929	900440	512	900392	15	3.5657	2.40351	1.54445
SL4.0ch01	912649	912909	261	912800	103	4.30009	1.48691	2.17445
SL4.0ch01	918725	919079	355	918816	163	6.12113	1.48278	3.75967
SL4.0ch01	1029520	1029763	244	1029661	81	12.3507	2.42024	9.32039
SL4.0ch01	1030396	1030754	359	1030485	119	3.93468	1.41521	1.85969
SL4.0ch01	1045358	1045838	481	1045715	76	4.42588	1.60339	2.28315
SL4.0ch01	1080718	1081248	531	1080854	141	14.0229	2.0302	10.8421
SL4.0ch01	1092906	1093272	367	1093145	163	7.75565	1.57866	5.20193
SL4.0ch01	1098720	1099238	519	1098979	158	3.43489	1.31561	1.4333
SL4.0ch01	1105880	1106651	772	1106369	74	11.8639	2.47155	8.88054
SL4.0ch01	1239056	1239541	486	1239450	89	8.21597	1.91642	5.61079
SL4.0ch01	1272291	1273756	1466	1273472	169	24.7238	2.46795	20.831
SL4.0ch01	1293405	1294588	1184	1294182	110	8.29874	1.79577	5.68401
SL4.0ch01	1295166	1295844	679	1295505	134	12.021	1.93993	9.02211
SL4.0ch01	1296111	1296410	300	1296143	38	4.46121	1.95891	2.31391
SL4.0ch01	1372627	1373101	475	1372873	78	5.57351	1.72106	3.27977
SL4.0ch01	1381188	1381435	248	1381271	58	8.01953	2.2301	5.43591
SL4.0ch01	1399345	1400164	820	1399464	255	9.29023	1.49654	6.56792
SL4.0ch01	1408425	1409958	1534	1409485	47	17.8122	4.47772	14.3316
SL4.0ch01	1410848	1411385	538	1411153	133	8.22145	1.69328	5.61525
SL4.0ch01	1425007	1425563	557	1425270	50	4.80533	1.85341	2.61186
SL4.0ch01	1445428	1446167	740	1446036	110	6.00557	1.61142	3.65804
SL4.0ch01	1449870	1450797	928	1449947	178	14.3449	1.88329	11.1361
SL4.0ch01	1484004	1485158	1155	1484746	132	9.64883	1.79278	6.88948
SL4.0ch01	1496952	1497751	800	1497061	52	4.01263	1.70679	1.92695
SL4.0ch01	1514051	1514649	599	1514091	50	5.52247	1.96924	3.2358
SL4.0ch01	1519530	1520235	706	1519856	205	4.62156	1.33995	2.45245
SL4.0ch01	1546196	1546607	412	1546418	176	6.58455	1.48629	4.16688
SL4.0ch01	1548836	1549212	377	1548855	159	3.9652	1.35156	1.88605
SL4.0ch01	1558968	1559258	291	1559159	141	6.10724	1.52811	3.74729
SL4.0ch01	1564866	1565318	453	1565273	154	4.59457	1.40141	2.42894
SL4.0ch01	1590340	1590603	264	1590526	16	4.05444	2.55373	1.96303
SL4.0ch01	1611302	1611744	443	1611405	69	6.59411	1.90687	4.17525
SL4.0ch01	1664742	1665327	586	1665144	282	12.9075	1.59186	9.82569
SL4.0ch01	1667611	1667948	338	1667876	58	8.81502	2.34556	6.1439
SL4.0ch01	1675026	1675427	402	1675144	83	9.96945	2.14372	7.17702
SL4.0ch01	1684082	1685656	1575	1684439	136	6.62975	1.57626	4.20605
SL4.0ch01	1727622	1728516	895	1728216	176	11.1275	1.72731	8.21733
SL4.0ch01	1735369	1735615	247	1735436	36	8.23871	2.84157	5.63037
SL4.0ch01	1752035	1752974	940	1752731	76	5.42653	1.71717	3.15202
SL4.0ch01	1806563	1807174	612	1806869	65	10.5583	2.46179	7.70485
SL4.0ch01	1818552	1819416	865	1819080	116	13.6016	2.16531	10.458
SL4.0ch01	1853213	1853519	307	1853223	114	3.81046	1.41525	1.7535
SL4.0ch01	1859157	1859910	754	1859616	128	14.0534	2.11112	10.8698
SL4.0ch01	1863301	1863869	569	1863458	374	9.02229	1.38316	6.32886
SL4.0ch01	1878984	1879244	261	1878987	214	5.48619	1.37633	3.20402
SL4.0ch01	1958158	1959038	881	1958697	164	6.96882	1.53097	4.50518
SL4.0ch01	1971697	1973000	1304	1972634	122	18.3926	2.47032	14.8721
SL4.0ch01	2004766	2005616	851	2005391	219	8.96672	1.53327	6.27923
SL4.0ch01	2052360	2052800	441	2052659	181	17.5147	2.02801	14.0556
SL4.0ch01	2055236	2056075	840	2055576	218	11.4766	1.64376	8.53072
SL4.0ch01	2064377	2064938	562	2064655	192	6.14181	1.43717	3.77799
SL4.0ch01	2069445	2070701	1257	2070350	191	7.33344	1.50085	4.82766
SL4.0ch01	2092541	2093142	602	2092846	83	10.3506	2.18311	7.51837
SL4.0ch01	2109767	2110161	395	2109801	39	4.04983	1.85991	1.95947
SL4.0ch01	2119360	2119676	317	2119360	61	3.71592	1.59667	1.67287
SL4.0ch01	2125508	2126145	638	2125752	106	4.7931	1.5221	2.60114
SL4.0ch01	2138649	2139321	673	2138973	213	19.1621	1.97913	15.5898
SL4.0ch01	2147357	2147794	438	2147538	33	8.40528	3.02137	5.77867
SL4.0ch01	2153630	2154030	401	2153645	76	3.57527	1.50375	1.55259
SL4.0ch01	2162334	2162805	472	2162435	156	7.80291	1.59831	5.24327
SL4.0ch01	2163291	2163549	259	2163313	30	4.25191	2.07407	2.13281
SL4.0ch01	2171731	2172267	537	2172065	185	4.90433	1.37779	2.69755
SL4.0ch01	2175380	2175955	576	2175948	145	4.64603	1.41989	2.47395
SL4.0ch01	2189263	2189636	374	2189527	123	6.96885	1.6402	4.50518
SL4.0ch01	2190402	2192614	2213	2190545	63	17.6422	3.56133	14.1738
SL4.0ch01	2212915	2213618	704	2213079	135	6.23944	1.55213	3.8631
SL4.0ch01	2223807	2224563	757	2224102	108	12.689	2.1585	9.62756
SL4.0ch01	2237473	2239786	2314	2239382	135	9.93164	1.79892	7.14256
SL4.0ch01	2253356	2254516	1161	2254242	204	16.6551	1.90212	13.2598
SL4.0ch01	2257339	2257735	397	2257435	165	13.0521	1.86441	9.95717
SL4.0ch01	2280516	2281480	965	2280981	145	13.0444	1.94943	9.95025
SL4.0ch01	2290171	2290657	487	2290367	189	5.06449	1.38209	2.83666
SL4.0ch01	2307236	2307863	628	2307414	269	7.25781	1.40166	4.76038
SL4.0ch01	2327950	2328409	460	2328163	109	3.47841	1.39624	1.46982
SL4.0ch01	2333507	2334098	592	2333673	157	7.07807	1.55261	4.60155
SL4.0ch01	2339067	2339694	628	2339229	196	4.8078	1.35958	2.61382
SL4.0ch01	2344075	2345025	951	2344244	75	14.1354	2.72691	10.9446
SL4.0ch01	2369707	2370135	429	2369901	121	5.48336	1.53479	3.20149
SL4.0ch01	2396099	2396837	739	2396309	131	10.0318	1.82273	7.23198
SL4.0ch01	2410601	2411027	427	2410720	165	8.97586	1.64264	6.28721
SL4.0ch01	2430077	2430345	269	2430338	132	4.05157	1.39932	1.96074
SL4.0ch01	2493777	2494280	504	2494273	70	5.35312	1.74883	3.08792
SL4.0ch01	2515484	2515950	467	2515656	101	15.7653	2.49072	12.4391
SL4.0ch01	2529913	2530714	802	2530319	98	8.08566	1.84426	5.49433
SL4.0ch01	2568058	2568632	575	2568102	117	7.30039	1.68707	4.79852
SL4.0ch01	2596462	2597255	794	2597085	124	27.6177	3.16153	23.5782
SL4.0ch01	2610356	2610857	502	2610832	38	3.60649	1.78409	1.57905
SL4.0ch01	2632185	2632710	526	2632412	151	4.07065	1.36991	1.9768
SL4.0ch01	2669232	2669949	718	2669623	122	7.38036	1.67394	4.8689
SL4.0ch01	2698031	2698569	539	2698274	222	14.9116	1.77757	11.6553
SL4.0ch01	2720909	2721612	704	2721571	102	8.37984	1.84583	5.75609
SL4.0ch01	2765569	2766026	458	2765573	128	3.88554	1.39352	1.81802
SL4.0ch01	2773729	2774373	645	2774082	206	26.9355	2.34351	22.9305
SL4.0ch01	2774776	2775398	623	2775086	73	5.89922	1.79152	3.56476
SL4.0ch01	2782792	2783858	1067	2783492	117	19.5101	2.61092	15.9151
SL4.0ch01	2787065	2787530	466	2787370	129	5.32411	1.50183	3.0624
SL4.0ch01	2791363	2792051	689	2791591	76	3.32161	1.47324	1.33659
SL4.0ch01	2826271	2827173	903	2826710	146	6.05049	1.51285	3.69714
SL4.0ch01	2827651	2828296	646	2827719	58	6.29128	1.98329	3.90916
SL4.0ch01	2869636	2870008	373	2869644	92	5.45898	1.63553	3.18
SL4.0ch01	2902906	2903180	275	2903085	108	8.28251	1.8047	5.66932
SL4.0ch01	2909964	2910492	529	2910338	149	9.36673	1.7119	6.63703
SL4.0ch01	2923979	2924714	736	2924217	147	13.6504	1.97614	10.502
SL4.0ch01	2935787	2937549	1763	2937022	338	15.4431	1.5985	12.1428
SL4.0ch01	2948831	2949267	437	2949002	106	13.3272	2.22809	10.2075
SL4.0ch01	2957856	2959061	1206	2958182	71	5.88435	1.8049	3.55185
SL4.0ch01	2970853	2971798	946	2971516	47	8.70291	2.56988	6.04373
SL4.0ch01	2973538	2974088	551	2973798	139	12.1596	1.92381	9.1478
SL4.0ch01	3011230	3011870	641	3011579	116	12.3424	2.07048	9.31301
SL4.0ch01	3015116	3015397	282	3015343	172	8.12972	1.5793	5.53349
SL4.0ch01	3028490	3028818	329	3028639	69	11.2472	2.48016	8.3245
SL4.0ch01	3054180	3054626	447	3054618	87	4.92656	1.60531	2.71707
SL4.0ch01	3055001	3055627	627	3055190	281	6.38563	1.35687	3.99121
SL4.0ch01	3059505	3060388	884	3059740	192	7.5195	1.50867	4.9919
SL4.0ch01	3113955	3114417	463	3114269	150	5.8153	1.489	3.49145
SL4.0ch01	3119823	3120361	539	3119978	118	4.50072	1.46448	2.34839
SL4.0ch01	3152188	3152592	405	3152591	107	4.31465	1.47691	2.18727
SL4.0ch01	3197137	3197931	795	3197429	156	14.3755	1.97509	11.1639
SL4.0ch01	3262740	3263332	593	3262912	207	8.96434	1.55296	6.27704
SL4.0ch01	3286713	3287539	827	3287008	141	9.13963	1.72501	6.43344
SL4.0ch01	3429552	3430536	985	3429745	112	15.3537	2.33583	12.0606
SL4.0ch01	3516007	3516936	930	3516140	172	14.6264	1.92016	11.3936
SL4.0ch01	3564641	3565972	1332	3564973	225	6.66031	1.42102	4.23323
SL4.0ch01	3578645	3579034	390	3578854	250	16.1927	1.76235	12.8327
SL4.0ch01	3623827	3624560	734	3624523	191	4.45374	1.34476	2.30749
SL4.0ch01	3633870	3634160	291	3634157	31	3.48127	1.8636	1.4723
SL4.0ch01	3634428	3634880	453	3634789	109	10.7602	1.99657	7.88611
SL4.0ch01	3724121	3724790	670	3724309	95	8.21651	1.87481	5.6112
SL4.0ch01	3783279	3784923	1645	3783866	194	14.285	1.82732	11.081
SL4.0ch01	3827082	3827759	678	3827496	101	7.96692	1.8164	5.38885
SL4.0ch01	3940421	3941102	682	3940717	13	7.32889	4.54673	4.82415
SL4.0ch01	4086494	4087060	567	4086826	146	10.9282	1.81697	8.03727
SL4.0ch01	4165079	4165547	469	4165304	184	10.0422	1.65153	7.24141
SL4.0ch01	4177242	4177967	726	4177306	191	13.234	1.78736	10.1222
SL4.0ch01	4244612	4245280	669	4245165	105	6.44085	1.6672	4.04047
SL4.0ch01	4383018	4383809	792	4383213	145	12.3027	1.90448	9.27769
SL4.0ch01	4396898	4397684	787	4397222	117	6.24286	1.60589	3.86591
SL4.0ch01	4592348	4592703	356	4592673	129	6.38925	1.57923	3.99432
SL4.0ch01	4610318	4610843	526	4610595	236	12.1102	1.63563	9.10271
SL4.0ch01	4630116	4630827	712	4630459	224	6.43397	1.4116	4.03435
SL4.0ch01	4688546	4690100	1555	4689762	151	16.9798	2.15142	13.5595
SL4.0ch01	4703296	4703652	357	4703368	102	8.37984	1.84583	5.75609
SL4.0ch01	4704016	4704909	894	4704019	38	5.16515	2.10356	2.92396
SL4.0ch01	4892098	4893206	1109	4892428	115	5.71747	1.57111	3.40582
SL4.0ch01	4893473	4893929	457	4893485	33	3.53613	1.84237	1.51903
SL4.0ch01	4998211	4998993	783	4998518	61	10.8784	2.58535	7.99226
SL4.0ch01	5006594	5007258	665	5006773	145	14.6378	2.04602	11.4038
SL4.0ch01	5020266	5020954	689	5020673	96	3.28979	1.40818	1.30988
SL4.0ch01	5059677	5059924	248	5059803	49	6.32834	2.11616	3.94109
SL4.0ch01	5088974	5089989	1016	5089544	54	5.5619	1.92459	3.2699
SL4.0ch01	5115037	5115760	724	5115483	63	7.48531	2.08477	4.96192
SL4.0ch01	5210415	5211110	696	5210876	126	10.5591	1.88235	7.70546
SL4.0ch01	5369954	5371033	1080	5370369	60	27.1968	5.59652	23.1783
SL4.0ch01	5377298	5378133	836	5377998	303	15.4589	1.64457	12.1572
SL4.0ch01	5387121	5387552	432	5387244	209	8.07249	1.50817	5.48298
SL4.0ch01	5396094	5399222	3129	5398427	116	54.2564	6.26409	49.1931
SL4.0ch01	5547437	5548467	1031	5548059	106	15.4479	2.40516	12.1471
SL4.0ch01	5575353	5576225	873	5575802	132	13.4687	2.04634	10.3365
SL4.0ch01	5591038	5591691	654	5591185	149	17.4048	2.18884	13.953
SL4.0ch01	5621982	5623356	1375	5623114	171	9.39495	1.65005	6.66212
SL4.0ch01	5628112	5628792	681	5628307	128	8.98023	1.76408	6.29119
SL4.0ch01	5632589	5633092	504	5632723	96	8.95508	1.93441	6.26903
SL4.0ch01	5683123	5683372	250	5683337	262	8.31971	1.45052	5.70286
SL4.0ch01	5696584	5697683	1100	5697495	162	7.82908	1.58522	5.26631
SL4.0ch01	5767091	5767606	516	5767399	68	7.23465	1.99491	4.73964
SL4.0ch01	5782083	5782567	485	5782405	19	6.07401	3.1729	3.71788
SL4.0ch01	5823842	5824926	1085	5824594	330	15.2839	1.60355	11.9962
SL4.0ch01	5874311	5875200	890	5874730	142	9.62851	1.75221	6.87104
SL4.0ch01	6245688	6245984	297	6245978	68	3.76127	1.56342	1.71125
SL4.0ch01	6253995	6254782	788	6254361	130	13.3275	2.04901	10.2077
SL4.0ch01	6333933	6334867	935	6334388	134	14.2928	2.08848	11.0884
SL4.0ch01	6352999	6353435	437	6353284	130	5.02379	1.47718	2.80103
SL4.0ch01	6527040	6527484	445	6527294	125	3.8778	1.3985	1.81138
SL4.0ch01	6527926	6528179	254	6527934	56	4.96962	1.81494	2.75397
SL4.0ch01	6545850	6546194	345	6546043	157	5.44229	1.45174	3.16568
SL4.0ch01	6591346	6592998	1653	6591754	131	62.3004	6.45613	56.9799
SL4.0ch01	6661819	6662070	252	6661878	15	3.50354	2.3765	1.49125
SL4.0ch01	6886937	6888157	1221	6887401	166	17.6592	2.10624	14.1897
SL4.0ch01	6897341	6898280	940	6897835	192	14.5381	1.84526	11.3126
SL4.0ch01	6914298	6914603	306	6914367	75	6.88774	1.88844	4.43427
SL4.0ch01	7041960	7042661	702	7041966	44	4.52626	1.88046	2.36985
SL4.0ch01	7057070	7058001	932	7057822	132	10.7161	1.86384	7.84644
SL4.0ch01	7071915	7072164	250	7071947	20	3.45694	2.13437	1.45159
SL4.0ch01	7629378	7630106	729	7629610	78	3.37046	1.47168	1.37792
SL4.0ch01	7647787	7649060	1274	7648142	161	10.82	1.75671	7.94013
SL4.0ch01	8204723	8205230	508	8205025	106	10.464	1.99329	7.61976
SL4.0ch01	8721986	8722603	618	8722323	173	4.54914	1.37152	2.38958
SL4.0ch01	8738302	8739287	986	8739047	116	6.2232	1.60775	3.84861
SL4.0ch01	9566540	9566793	254	9566703	41	8.79678	2.77368	6.12832
SL4.0ch01	11688963	11689221	259	11689112	126	7.44692	1.66431	4.92828
SL4.0ch01	11801796	11803895	2100	11803673	88	8.68407	1.96925	6.02668
SL4.0ch01	11934524	11935026	503	11934606	22	6.49768	3.10095	4.08999
SL4.0ch01	11935488	11936182	695	11935737	90	8.06644	1.89492	5.47794
SL4.0ch01	11971978	11972609	632	11972386	175	6.02377	1.45628	3.67391
SL4.0ch01	11996364	11996685	322	11996364	126	3.33022	1.35127	1.34366
SL4.0ch01	12080612	12081260	649	12080886	27	10.7924	4.21241	7.91516
SL4.0ch01	12752812	12753062	251	12752954	40	6.66583	2.36418	4.23804
SL4.0ch01	13996997	13997865	869	13997586	88	8.21824	1.9241	5.61276
SL4.0ch01	14027560	14028134	575	14027890	100	5.81622	1.63399	3.49227
SL4.0ch01	14372426	14374327	1902	14373814	101	33.5292	4.31696	29.2189
SL4.0ch01	14456460	14456902	443	14456899	89	3.71944	1.47288	1.67583
SL4.0ch01	14477384	14477970	587	14477821	122	4.29594	1.43859	2.17114
SL4.0ch01	14561901	14562514	614	14562327	30	11.0874	4.01679	8.18056
SL4.0ch01	14990190	14990678	489	14990385	253	4.69921	1.30424	2.51949
SL4.0ch01	15623975	15624576	602	15624361	116	10.264	1.91474	7.44117
SL4.0ch01	16636476	16637296	821	16636580	220	12.1372	1.66763	9.1277
SL4.0ch01	16839641	16840338	698	16839888	171	3.64066	1.31543	1.60814
SL4.0ch01	19126921	19127196	276	19127184	22	3.32576	2.02592	1.33998
SL4.0ch01	19127585	19127905	321	19127630	37	5.31836	2.15698	3.05742
SL4.0ch01	19536888	19537249	362	19537177	40	6.38451	2.30726	3.99027
SL4.0ch01	19537605	19538258	654	19537988	165	11.1088	1.75961	8.20025
SL4.0ch01	20053080	20053617	538	20053534	93	5.80047	1.66346	3.47847
SL4.0ch01	20172191	20173275	1085	20172846	94	5.92769	1.67071	3.58973
SL4.0ch01	20548915	20549943	1029	20549085	339	8.18688	1.38004	5.58502
SL4.0ch01	21961014	21961817	804	21961253	53	7.3894	2.21904	4.87706
SL4.0ch01	24355199	24355856	658	24355265	223	7.54019	1.46377	5.01028
SL4.0ch01	25817837	25818780	944	25817916	104	6.99455	1.71836	4.52814
SL4.0ch01	25867748	25868616	869	25867881	142	11.4459	1.86534	8.50302
SL4.0ch01	26775750	26776178	429	26775972	212	14.1917	1.7728	10.9963
SL4.0ch01	27885197	27885593	397	27885210	72	4.04235	1.57819	1.95274
SL4.0ch01	27959645	27960247	603	27959923	111	10.5862	1.96967	7.72968
SL4.0ch01	27989854	27990386	533	27989989	126	11.1406	1.92265	8.22896
SL4.0ch01	30883140	30883667	528	30883330	68	5.72889	1.8099	3.41588
SL4.0ch01	32371623	32372167	545	32371978	81	14.9612	2.70968	11.7
SL4.0ch01	32491890	32492202	313	32492062	67	8.13011	2.11752	5.5338
SL4.0ch01	32542858	32543115	258	32542920	164	11.0975	1.76221	8.18979
SL4.0ch01	32680640	32681364	725	32681202	131	6.24439	1.56325	3.86723
SL4.0ch01	32684163	32684519	357	32684427	70	11.4194	2.48447	8.47993
SL4.0ch01	32956001	32956752	752	32956595	135	12.6307	1.97436	9.57435
SL4.0ch01	33071432	33071955	524	33071621	225	15.066	1.77645	11.7965
SL4.0ch01	33133297	33133607	311	33133600	43	3.81446	1.76303	1.75691
SL4.0ch01	33133969	33134598	630	33134333	164	10.1541	1.71054	7.34152
SL4.0ch01	33595544	33596168	625	33595780	177	7.43162	1.53105	4.9143
SL4.0ch01	34050962	34051423	462	34051333	66	6.92484	1.97752	4.46624
SL4.0ch01	35752165	35752992	828	35752378	99	13.6095	2.32162	10.4654
SL4.0ch01	36653940	36655428	1489	36654254	129	9.49414	1.79512	6.75077
SL4.0ch01	36927113	36927756	644	36927295	182	7.12598	1.50539	4.64411
SL4.0ch01	36928117	36928730	614	36928522	79	14.3952	2.6815	11.1819
SL4.0ch01	37046690	37047834	1145	37047106	110	13.587	2.2136	10.4446
SL4.0ch01	37048557	37048938	382	37048737	37	6.35289	2.37899	3.96225
SL4.0ch01	37223458	37224056	599	37223678	163	10.1396	1.71273	7.32853
SL4.0ch01	38456321	38457456	1136	38456499	97	15.3229	2.501	12.032
SL4.0ch01	38612934	38613192	259	38612988	147	6.86246	1.56295	4.41172
SL4.0ch01	38653794	38655347	1554	38654294	284	12.0376	1.55969	9.03681
SL4.0ch01	39472889	39473365	477	39473157	117	8.74646	1.79601	6.08265
SL4.0ch01	39679088	39679458	371	39679296	95	4.36637	1.51836	2.23209
SL4.0ch01	41009904	41010648	745	41010385	151	9.17007	1.69372	6.46066
SL4.0ch01	41237342	41237872	531	41237730	138	4.61568	1.43051	2.44749
SL4.0ch01	41430056	41430420	365	41430124	46	5.47472	2.01941	3.19389
SL4.0ch01	41735207	41735516	310	41735340	114	3.40492	1.37924	1.40769
SL4.0ch01	41735856	41736132	277	41735856	53	3.30431	1.587	1.32212
SL4.0ch01	42011431	42012043	613	42011582	72	4.6716	1.65405	2.49557
SL4.0ch01	42089321	42090429	1109	42090019	141	18.6933	2.32387	15.1519
SL4.0ch01	42206011	42206945	935	42206510	159	12.8937	1.87911	9.8135
SL4.0ch01	42712294	42712709	416	42712505	68	4.49217	1.6563	2.34089
SL4.0ch01	42718814	42719189	376	42718928	80	5.96667	1.75115	3.62427
SL4.0ch01	43076569	43076993	425	43076818	95	6.51765	1.72038	4.10736
SL4.0ch01	43142122	43142571	450	43142359	95	3.70789	1.45334	1.66585
SL4.0ch01	43509711	43510128	418	43510046	23	6.03707	2.87141	3.68543
SL4.0ch01	46015826	46016082	257	46015996	18	5.20314	2.89569	2.95728
SL4.0ch01	46016844	46017499	656	46017201	65	6.45265	1.92788	4.0505
SL4.0ch01	46608809	46609468	660	46608823	99	4.20496	1.48997	2.09282
SL4.0ch01	46907285	46907772	488	46907764	232	4.26115	1.29771	2.14083
SL4.0ch01	47667482	47667857	376	47667677	157	8.521	1.63797	5.88196
SL4.0ch01	47844214	47844869	656	47844615	93	3.43117	1.43072	1.43033
SL4.0ch01	47973507	47974509	1003	47974394	135	7.60367	1.64506	5.06715
SL4.0ch01	48619046	48619500	455	48619103	86	5.57421	1.6759	3.2803
SL4.0ch01	49198770	49199070	301	49199066	26	3.55995	1.98859	1.53963
SL4.0ch01	49550032	49550809	778	49550543	164	13.4691	1.89072	10.3369
SL4.0ch01	49706743	49707219	477	49706873	60	7.36873	2.10846	4.85854
SL4.0ch01	49802460	49803453	994	49802674	157	8.41855	1.63199	5.79055
SL4.0ch01	50027950	50028382	433	50028247	52	7.43004	2.24313	4.91293
SL4.0ch01	51119580	51120113	534	51119965	232	15.5081	1.77714	12.2023
SL4.0ch01	51203912	51204568	657	51204147	162	11.9618	1.8163	8.96868
SL4.0ch01	51623134	51623977	844	51623601	78	8.80475	2.07221	6.13486
SL4.0ch01	52956230	52956554	325	52956394	29	6.72129	2.76111	4.2872
SL4.0ch01	52957813	52958103	291	52957962	157	11.7949	1.8253	8.81784
SL4.0ch01	53080052	53081209	1158	53080360	226	8.38261	1.49721	5.75852
SL4.0ch01	53742636	53743046	411	53742781	75	4.72385	1.64305	2.54088
SL4.0ch01	53773845	53774628	784	53774499	178	13.7918	1.85568	10.6304
SL4.0ch01	54165831	54166414	584	54166146	41	5.78747	2.16662	3.467
SL4.0ch01	54197205	54197600	396	54197491	58	5.70346	1.90001	3.39388
SL4.0ch01	54262586	54263429	844	54262809	60	6.00585	1.92068	3.65824
SL4.0ch01	54884493	54885102	610	54884641	64	5.5683	1.82335	3.27534
SL4.0ch01	55157608	55158370	763	55157924	82	5.74687	1.7157	3.43137
SL4.0ch01	56019299	56019654	356	56019583	25	3.69349	2.05251	1.65337
SL4.0ch01	56275057	56275677	621	56275324	110	17.5497	2.53537	14.0876
SL4.0ch01	56355323	56355714	392	56355526	100	12.3468	2.20035	9.31684
SL4.0ch01	56373244	56373531	288	56373440	28	4.86261	2.28934	2.66101
SL4.0ch01	56685040	56685721	682	56685268	178	25.0977	2.42439	21.1853
SL4.0ch01	56845480	56845832	353	56845537	148	8.90087	1.68688	6.22077
SL4.0ch01	56906813	56908949	2137	56906981	115	9.68368	1.87666	6.92049
SL4.0ch01	57097598	57098226	629	57097970	189	10.2349	1.64932	7.41467
SL4.0ch01	57264437	57264861	425	57264624	238	5.30049	1.34437	3.04202
SL4.0ch01	57324253	57324578	326	57324540	129	3.91041	1.39367	1.83914
SL4.0ch01	57325259	57325569	311	57325260	78	3.45295	1.48144	1.4485
SL4.0ch01	57407275	57407751	477	57407598	111	9.39074	1.87634	6.65839
SL4.0ch01	58186423	58186795	373	58186593	55	4.29927	1.72485	2.1738
SL4.0ch01	58187059	58187366	308	58187061	29	3.39069	1.87815	1.39519
SL4.0ch01	58768950	58769708	759	58769194	176	18.4259	2.09617	14.9028
SL4.0ch01	58781441	58781690	250	58781545	24	4.64703	2.37055	2.47469
SL4.0ch01	59100012	59100410	399	59100106	142	5.1561	1.46105	2.91599
SL4.0ch01	59106333	59107098	766	59106565	72	13.3335	2.68745	10.2131
SL4.0ch01	59115699	59116784	1086	59116645	137	9.94919	1.79186	7.15856
SL4.0ch01	59261200	59262662	1463	59261581	94	28.382	3.94167	24.3061
SL4.0ch01	59514106	59515104	999	59514905	188	10.3217	1.65588	7.49206
SL4.0ch01	59582764	59583361	598	59583120	170	19.0887	2.16083	15.5214
SL4.0ch01	59718939	59719303	365	59719068	167	5.11587	1.41492	2.88132
SL4.0ch01	59934733	59935487	755	59935461	88	5.60665	1.66896	3.30903
SL4.0ch01	60047443	60047806	364	60047596	78	8.2884	2.01611	5.67473
SL4.0ch01	60700900	60702183	1284	60701431	252	14.8259	1.70853	11.5759
SL4.0ch01	60763571	60764093	523	60763651	241	7.25166	1.42947	4.75506
SL4.0ch01	61158760	61159001	242	61158760	164	3.42033	1.30787	1.42074
SL4.0ch01	61187763	61188741	979	61188379	201	16.3665	1.8992	12.9931
SL4.0ch01	61651283	61651922	640	61651655	120	6.20436	1.59306	3.83196
SL4.0ch01	61831557	61831877	321	61831868	52	4.5214	1.78674	2.36575
SL4.0ch01	61832343	61832933	591	61832645	280	11.2546	1.5378	8.3312
SL4.0ch01	62096770	62097758	989	62097548	228	24.467	2.13884	20.5872
SL4.0ch01	62133399	62134002	604	62133663	206	3.6593	1.28442	1.6242
SL4.0ch01	62141708	62142427	720	62142364	101	6.15474	1.65966	3.78897
SL4.0ch01	62516757	62517230	474	62516968	98	5.88646	1.64879	3.55351
SL4.0ch01	62517622	62517904	283	62517628	28	3.68039	1.97416	1.64234
SL4.0ch01	62532020	62533037	1018	62532388	159	16.1271	2.05862	12.7719
SL4.0ch01	62535949	62536444	496	62536265	31	7.05508	2.76042	4.58131
SL4.0ch01	62573482	62573949	468	62573849	20	6.24588	3.15931	3.86853
SL4.0ch01	62595404	62596053	650	62595862	25	6.67552	2.96186	4.24655
SL4.0ch01	62629860	62630444	585	62630015	121	5.66217	1.54856	3.35741
SL4.0ch01	62631053	62631307	255	62631061	20	4.12252	2.3671	2.02143
SL4.0ch01	62650328	62651557	1230	62651316	155	15.8462	2.06347	12.5132
SL4.0ch01	62775488	62776010	523	62775763	93	5.80047	1.66346	3.47847
SL4.0ch01	62871130	62871692	563	62871434	87	4.0069	1.51004	1.92216
SL4.0ch01	62872144	62872820	677	62872205	27	4.93372	2.34274	2.72282
SL4.0ch01	62907064	62907849	786	62907381	145	20.0053	2.37559	16.3788
SL4.0ch01	62942686	62943597	912	62943306	157	11.276	1.79596	8.35094
SL4.0ch01	62997711	62998088	378	62998088	42	3.38331	1.69321	1.38897
SL4.0ch01	63110024	63110687	664	63110556	56	13.3754	3.11062	10.2508
SL4.0ch01	63163640	63164296	657	63163948	131	13.3143	2.04206	10.1962
SL4.0ch01	63178732	63179487	756	63178864	137	12.466	1.95326	9.42486
SL4.0ch01	64239032	64239731	700	64239213	209	9.36623	1.56789	6.63665
SL4.0ch01	64240163	64240452	290	64240205	38	5.60497	2.19471	3.30756
SL4.0ch01	64503768	64504457	690	64504117	143	4.73809	1.42994	2.55332
SL4.0ch01	64513053	64513529	477	64513459	47	7.14652	2.29273	4.66234
SL4.0ch01	64574725	64575286	562	64574950	204	5.7507	1.40111	3.43464
SL4.0ch01	64580896	64582023	1128	64581816	143	13.207	1.96921	10.0977
SL4.0ch01	64655849	64656370	522	64655999	119	5.80246	1.56532	3.48031
SL4.0ch01	64664270	64664788	519	64664570	212	14.4383	1.78329	11.2215
SL4.0ch01	64704738	64705351	614	64705044	121	18.9411	2.52187	15.3834
SL4.0ch01	65010095	65010672	578	65010279	163	10.4871	1.73191	7.64055
SL4.0ch01	65048821	65049630	810	65049590	64	7.46536	2.06967	4.94466
SL4.0ch01	65058662	65059095	434	65058813	31	7.04229	2.75702	4.57008
SL4.0ch01	65059468	65059959	492	65059470	24	4.64703	2.37055	2.47469
SL4.0ch01	65098217	65098904	688	65098760	175	6.02377	1.45628	3.67391
SL4.0ch01	65105877	65106301	425	65106080	15	7.08341	4.09304	4.60608
SL4.0ch01	65180928	65181335	408	65180980	30	4.1448	2.04724	2.04067
SL4.0ch01	65197745	65198253	509	65198051	98	13.4424	2.31742	10.3124
SL4.0ch01	65198521	65198764	244	65198521	34	3.51024	1.82059	1.49689
SL4.0ch01	65548803	65549210	408	65548893	34	4.07633	1.9476	1.98167
SL4.0ch01	65550724	65550973	250	65550779	95	8.21651	1.87481	5.6112
SL4.0ch01	65753589	65753859	271	65753858	45	3.42454	1.67127	1.4247
SL4.0ch01	65754178	65754909	732	65754603	193	8.93858	1.57752	6.25508
SL4.0ch01	65771997	65772708	712	65772481	135	12.9464	1.99484	9.86111
SL4.0ch01	66718744	66719351	608	66718988	88	8.8442	1.98478	6.1696
SL4.0ch01	66896831	66897532	702	66896971	186	8.15417	1.55183	5.55538
SL4.0ch01	67106722	67107260	539	67107095	114	16.802	2.43046	13.3957
SL4.0ch01	67251846	67252313	468	67252094	167	12.6552	1.83585	9.59641
SL4.0ch01	67294382	67295724	1343	67295497	101	8.51552	1.86333	5.87705
SL4.0ch01	67380877	67381527	651	67381295	87	8.37553	1.94713	5.75251
SL4.0ch01	67459447	67459798	352	67459794	33	3.64919	1.86836	1.6155
SL4.0ch01	67460186	67460882	697	67460658	206	9.03178	1.55783	6.33721
SL4.0ch01	67603438	67603707	270	67603635	209	9.54926	1.57621	6.79993
SL4.0ch01	67603951	67604501	551	67603958	200	5.58819	1.39741	3.29257
SL4.0ch01	67621599	67622025	427	67621644	78	3.79833	1.5218	1.74333
SL4.0ch01	67643489	67644152	664	67644042	161	8.69701	1.63743	6.03843
SL4.0ch01	67662451	67664047	1597	67662928	103	24.107	3.23855	20.2459
SL4.0ch01	67788551	67789568	1018	67789228	126	7.33934	1.65663	4.83292
SL4.0ch01	67824848	67825803	956	67825093	222	10.0047	1.57357	7.20783
SL4.0ch01	67861964	67862678	715	67862135	119	5.26323	1.52318	3.00975
SL4.0ch01	67891703	67892104	402	67891744	32	4.6779	2.1296	2.50098
SL4.0ch01	67981476	67982056	581	67981479	79	3.64616	1.50019	1.61294
SL4.0ch01	68023297	68023544	248	68023537	110	6.41924	1.6452	4.02132
SL4.0ch01	68107421	68107936	516	68107426	252	5.41169	1.33797	3.13912
SL4.0ch01	68126399	68126934	536	68126790	49	7.13576	2.25088	4.65291
SL4.0ch01	68138185	68138997	813	68138629	114	12.5529	2.10081	9.50392
SL4.0ch01	68175470	68176267	798	68175857	126	13.3878	2.07839	10.2623
SL4.0ch01	68203542	68204045	504	68203719	71	9.16637	2.19377	6.45734
SL4.0ch01	68243580	68244294	715	68244088	109	8.03297	1.77959	5.44797
SL4.0ch01	68255602	68256043	442	68255833	43	5.93398	2.1545	3.59523
SL4.0ch01	68430893	68431286	394	68431110	118	13.7361	2.15993	10.5804
SL4.0ch01	68466358	68467072	715	68466791	104	8.66572	1.85812	6.01072
SL4.0ch01	68486850	68487614	765	68487189	235	8.43344	1.48721	5.80377
SL4.0ch01	68617105	68617412	308	68617231	105	4.10788	1.46371	2.00888
SL4.0ch01	68634588	68635234	647	68634828	161	8.59475	1.6316	5.94752
SL4.0ch01	68635593	68635899	307	68635630	39	6.09636	2.27288	3.73764
SL4.0ch01	68655826	68656644	819	68656373	155	9.34333	1.69164	6.61562
SL4.0ch01	68948637	68949250	614	68948893	92	13.7601	2.41702	10.602
SL4.0ch01	68976919	68977444	526	68977205	82	11.8404	2.3516	8.85918
SL4.0ch01	68994391	68994938	548	68994560	223	25.7016	2.20884	21.7589
SL4.0ch01	69012154	69013489	1336	69012486	131	8.41999	1.71395	5.79176
SL4.0ch01	69043773	69044201	429	69043918	226	6.15477	1.39627	3.78899
SL4.0ch01	69076605	69077974	1370	69077783	261	30.8697	2.24674	26.675
SL4.0ch01	69093281	69093650	370	69093367	14	4.41368	2.86112	2.27251
SL4.0ch01	69151359	69152615	1257	69151735	124	9.0654	1.78715	6.36781
SL4.0ch01	69156558	69156907	350	69156778	134	10.587	1.84613	7.73037
SL4.0ch01	69169873	69170390	518	69170150	130	6.60133	1.59138	4.18107
SL4.0ch01	69208355	69209336	982	69208587	109	6.8385	1.68331	4.39045
SL4.0ch01	69244864	69245389	526	69245272	131	6.06183	1.55026	3.70735
SL4.0ch01	69281560	69282506	947	69281782	195	15.6487	1.88669	12.3315
SL4.0ch01	69331793	69332920	1128	69332890	96	3.83816	1.46342	1.77719
SL4.0ch01	69333216	69333866	651	69333280	170	8.66567	1.6131	6.01072
SL4.0ch01	69421374	69422358	985	69421815	130	8.06306	1.69319	5.47513
SL4.0ch01	69422829	69423073	245	69422879	31	7.11672	2.77681	4.63578
SL4.0ch01	69431729	69432313	585	69432313	43	3.32057	1.67135	1.33571
SL4.0ch01	69432586	69433103	518	69432873	120	5.03131	1.50216	2.80749
SL4.0ch01	69443999	69445605	1607	69444242	158	11.0334	1.77873	8.13172
SL4.0ch01	69452843	69453116	274	69453082	130	5.86099	1.53852	3.53146
SL4.0ch01	69453383	69454749	1367	69453383	130	3.31061	1.3433	1.3271
SL4.0ch01	69461086	69461941	856	69461291	182	10.9842	1.70358	8.08841
SL4.0ch01	69539383	69539975	593	69539517	58	8.01953	2.2301	5.43591
SL4.0ch01	69540320	69540574	255	69540322	20	3.63925	2.19755	1.60704
SL4.0ch01	69569724	69570429	706	69569879	97	5.6561	1.63213	3.35222
SL4.0ch01	69640623	69643972	3350	69643127	319	20.1101	1.75803	16.4772
SL4.0ch01	69682459	69683279	821	69683230	282	9.91456	1.48827	7.1272
SL4.0ch01	69694898	69695302	405	69695087	219	5.36498	1.36509	3.09841
SL4.0ch01	69699359	69699909	551	69699705	98	14.3211	2.39677	11.1147
SL4.0ch01	69712890	69714838	1949	69713476	236	18.1338	1.8681	14.6304
SL4.0ch01	69825474	69826169	696	69825606	124	3.9892	1.40952	1.90659
SL4.0ch01	69838843	69839753	911	69839459	153	16.9334	2.13695	13.5173
SL4.0ch01	69842073	69842878	806	69842595	209	11.2125	1.65068	8.29284
SL4.0ch01	69848861	69850361	1501	69849668	340	27.6144	1.92577	23.5752
SL4.0ch01	69852442	69853152	711	69852918	153	26.501	2.7083	22.5173
SL4.0ch01	69862764	69863013	250	69862907	115	6.50992	1.6337	4.10051
SL4.0ch01	69872126	69872803	678	69872281	103	6.18912	1.65414	3.81868
SL4.0ch01	69894873	69895149	277	69895141	16	4.2219	2.62511	2.10713
SL4.0ch01	69980529	69981064	536	69980938	97	9.10449	1.94067	6.40246
SL4.0ch01	69989254	69989790	537	69989706	163	10.0689	1.70882	7.26575
SL4.0ch01	69990100	69991044	945	69990580	412	14.1544	1.49409	10.9618
SL4.0ch01	70028076	70029789	1714	70029501	84	9.40217	2.0756	6.66822
SL4.0ch01	70046686	70047123	438	70046897	168	11.0241	1.74561	8.12337
SL4.0ch01	70055394	70055759	366	70055756	49	3.66055	1.67594	1.62539
SL4.0ch01	70056040	70056778	739	70056698	188	7.26421	1.50231	4.76607
SL4.0ch01	70064621	70065040	420	70064878	108	10.1353	1.95335	7.32463
SL4.0ch01	70072950	70073500	551	70073159	166	7.27477	1.54446	4.77547
SL4.0ch01	70081797	70082421	625	70082037	157	6.90032	1.5419	4.44484
SL4.0ch01	70088889	70089990	1102	70089727	221	17.673	1.89225	14.2021
SL4.0ch01	70094321	70095046	726	70094461	164	8.85462	1.63848	6.179
SL4.0ch01	70095307	70095633	327	70095427	40	8.55908	2.75892	5.9155
SL4.0ch01	70144669	70145274	606	70144733	126	9.46924	1.80661	6.72811
SL4.0ch01	70180457	70180746	290	70180554	110	4.71424	1.50339	2.53259
SL4.0ch01	70199929	70201968	2040	70200097	218	19.9087	1.99279	16.288
SL4.0ch01	70202853	70203152	300	70203017	39	4.83842	2.01781	2.63984
SL4.0ch01	70217648	70217897	250	70217892	50	3.94795	1.71437	1.87108
SL4.0ch01	70235634	70236108	475	70235956	138	3.33444	1.33347	1.34713
SL4.0ch01	70341316	70342543	1228	70342304	219	7.90438	1.48568	5.33401
SL4.0ch01	70373114	70373829	716	70373637	209	9.73494	1.58462	6.9662
SL4.0ch01	70396478	70397075	598	70396865	143	6.96408	1.57969	4.50109
SL4.0ch01	70412816	70413190	375	70412958	135	13.2686	2.01574	10.154
SL4.0ch01	70488730	70489035	306	70488764	45	5.31484	2.00693	3.0545
SL4.0ch01	70494322	70496021	1700	70495675	73	15.9168	2.9959	12.5788
SL4.0ch01	70508533	70509117	585	70508932	168	6.23902	1.48066	3.86275
SL4.0ch01	70513496	70514342	847	70513699	194	11.5007	1.69793	8.55227
SL4.0ch01	70530184	70531228	1045	70530561	89	7.77495	1.87409	5.21888
SL4.0ch01	70531688	70532485	798	70531689	28	3.28975	1.87146	1.30988
SL4.0ch01	70548105	70549252	1148	70548953	300	10.8801	1.50195	7.99375
SL4.0ch01	70580860	70581287	428	70581009	151	6.24898	1.5147	3.87131
SL4.0ch01	70593139	70594025	887	70593551	248	25.3125	2.09711	21.3891
SL4.0ch01	70623424	70623737	314	70623561	214	12.0372	1.67601	9.03636
SL4.0ch01	70636245	70637039	795	70636505	144	7.56678	1.61572	5.03408
SL4.0ch01	70715355	70715819	465	70715537	113	5.30529	1.54403	3.04612
SL4.0ch01	70716360	70716750	391	70716360	27	3.38427	1.91726	1.38976
SL4.0ch01	70741155	70742856	1702	70741565	402	16.4965	1.55966	13.1136
SL4.0ch01	70822024	70822383	360	70822032	37	4.0544	1.89129	1.96303
SL4.0ch01	70878278	70878663	386	70878367	149	6.5474	1.53812	4.13379
SL4.0ch01	70890095	70890709	615	70890673	154	5.36994	1.45248	3.10279
SL4.0ch01	70902502	70903271	770	70902630	209	4.07474	1.3059	1.9804
SL4.0ch01	70926264	70926690	427	70926531	186	8.42395	1.56561	5.79521
SL4.0ch01	70948886	70950511	1626	70949350	184	22.1273	2.23902	18.373
SL4.0ch01	70967635	70968234	600	70967921	127	13.5443	2.08271	10.4053
SL4.0ch01	70975128	70975726	599	70975459	75	6.45642	1.83994	4.05372
SL4.0ch01	70987072	70987681	610	70987292	191	9.56569	1.61225	6.81461
SL4.0ch01	71012731	71013318	588	71012745	114	5.60238	1.56506	3.30518
SL4.0ch01	71021839	71022299	461	71021847	102	5.15856	1.56771	2.91804
SL4.0ch01	71028388	71030054	1667	71029573	166	45.3266	3.75385	40.5778
SL4.0ch01	71043638	71044405	768	71043816	133	17.7871	2.32763	14.3085
SL4.0ch01	71074426	71075110	685	71074622	125	7.00531	1.63604	4.53796
SL4.0ch01	71079067	71079444	378	71079403	68	5.99379	1.84251	3.64817
SL4.0ch01	71079714	71080059	346	71080058	167	3.59797	1.31688	1.57195
SL4.0ch01	71080310	71080601	292	71080446	187	6.92108	1.48601	4.46299
SL4.0ch01	71090538	71091814	1277	71091575	303	42.2476	2.45086	37.6086
SL4.0ch01	71095613	71096269	657	71095625	94	4.61237	1.54576	2.4445
SL4.0ch01	71096855	71098479	1625	71098474	85	5.5583	1.67952	3.26693
SL4.0ch01	71107031	71107308	278	71107131	63	4.77108	1.72679	2.58174
SL4.0ch01	71127701	71128279	579	71128160	57	3.74538	1.62699	1.69839
SL4.0ch01	71136121	71137087	967	71136553	198	15.3805	1.8648	12.085
SL4.0ch01	71159937	71160817	881	71160150	145	14.3069	2.02594	11.1014
SL4.0ch01	71171590	71172046	457	71171961	36	6.78234	2.50417	4.34039
SL4.0ch01	71189903	71191360	1458	71190119	181	8.88242	1.59951	6.20401
SL4.0ch01	71271738	71272348	611	71272131	218	7.80315	1.48247	5.24349
SL4.0ch01	71282648	71284743	2096	71284735	162	4.53029	1.38518	2.37337
SL4.0ch01	71295160	71295875	716	71295726	171	12.4209	1.80964	9.38416
SL4.0ch01	71328821	71329098	278	71328996	114	8.2092	1.76939	5.605
SL4.0ch01	71338045	71338522	478	71338508	117	4.39929	1.45852	2.25982
SL4.0ch01	71351334	71352194	861	71351350	116	4.8546	1.49855	2.65392
SL4.0ch01	71372030	71372874	845	71372227	113	7.1258	1.68967	4.64399
SL4.0ch01	71400081	71400717	637	71400515	124	13.5996	2.10661	10.4563
SL4.0ch01	71416432	71416815	384	71416805	122	4.8333	1.48147	2.63571
SL4.0ch01	71490762	71491915	1154	71490959	114	8.2092	1.76939	5.605
SL4.0ch01	71503871	71504450	580	71504244	103	3.46562	1.40858	1.45905
SL4.0ch01	71507540	71508121	582	71508082	224	6.3015	1.40536	3.91779
SL4.0ch01	71517897	71518175	279	71518089	141	5.60427	1.49401	3.30692
SL4.0ch01	71525006	71525718	713	71525342	124	9.3231	1.8054	6.5975
SL4.0ch01	71534838	71535887	1050	71535422	118	6.4634	1.6195	4.05972
SL4.0ch01	71558620	71559110	491	71558991	182	4.83104	1.37721	2.63375
SL4.0ch01	71573834	71574628	795	71574460	80	5.36631	1.68668	3.09959
SL4.0ch01	71575617	71576044	428	71575716	103	8.52258	1.85201	5.88319
SL4.0ch01	71589441	71589808	368	71589724	29	5.18335	2.34239	2.93984
SL4.0ch01	71590121	71591232	1112	71590655	123	12.5809	2.04111	9.52971
SL4.0ch01	71609262	71612301	3040	71611564	251	20.4103	1.91175	16.7579
SL4.0ch01	71676830	71677132	303	71676961	54	6.05313	1.99877	3.69949
SL4.0ch01	71683089	71683337	249	71683265	42	6.40156	2.26393	4.00539
SL4.0ch01	71685576	71687012	1437	71686716	131	8.07845	1.69067	5.48814
SL4.0ch01	71718618	71719064	447	71718894	26	7.59895	3.19761	5.06286
SL4.0ch01	71725345	71725680	336	71725663	234	5.26118	1.34596	3.00792
SL4.0ch01	71800672	71802012	1341	71801200	192	7.60191	1.51285	5.06558
SL4.0ch01	71834589	71835005	417	71834906	228	10.7806	1.596	7.90452
SL4.0ch01	71837680	71838351	672	71838188	46	6.84195	2.2597	4.39351
SL4.0ch01	71850943	71851440	498	71851432	140	3.38351	1.33455	1.38913
SL4.0ch01	71862451	71863279	829	71863232	183	5.54348	1.41697	3.25428
SL4.0ch01	71927188	71927592	405	71927329	114	9.82544	1.89296	7.04761
SL4.0ch01	71975817	71977264	1448	71976184	225	7.66244	1.46667	5.11871
SL4.0ch01	71982554	71983327	774	71982750	102	6.61743	1.69544	4.1951
SL4.0ch01	71995904	71996262	359	71996065	213	10.3861	1.60624	7.55042
SL4.0ch01	72007780	72008087	308	72008000	64	6.85536	1.99035	4.40543
SL4.0ch01	72012890	72013417	528	72013037	47	3.34319	1.63908	1.35476
SL4.0ch01	72039029	72041017	1989	72039448	220	10.621	1.60346	7.76078
SL4.0ch01	72058964	72059567	604	72059142	266	12.3023	1.59378	9.27735
SL4.0ch01	72093746	72094392	647	72094159	127	6.54065	1.59607	4.12788
SL4.0ch01	72107381	72108999	1619	72108526	329	24.2141	1.85545	20.3474
SL4.0ch01	72115674	72116097	424	72115861	160	9.09804	1.66298	6.3968
SL4.0ch01	72121723	72122530	808	72122107	176	12.3373	1.78904	9.30832
SL4.0ch01	72135858	72136769	912	72136099	232	9.00673	1.51557	6.31489
SL4.0ch01	72138823	72139977	1155	72139647	197	9.39579	1.59175	6.66282
SL4.0ch01	72171553	72172109	557	72171878	168	14.782	1.94444	11.5356
SL4.0ch01	72226962	72227820	859	72227294	140	8.33215	1.67685	5.7142
SL4.0ch01	72236548	72236943	396	72236936	80	4.11808	1.54977	2.0175
SL4.0ch01	72245887	72246553	667	72245924	104	5.48873	1.58959	3.2061
SL4.0ch01	72246875	72247258	384	72247064	28	5.96491	2.59351	3.62284
SL4.0ch01	72268017	72268282	266	72268063	19	5.19094	2.8201	2.94661
SL4.0ch01	72273450	72274523	1074	72274297	38	8.5874	2.84089	5.94098
SL4.0ch01	72285730	72286375	646	72286070	178	6.24547	1.46397	3.86818
SL4.0ch01	72335219	72335971	753	72335698	232	5.8607	1.37631	3.53123
SL4.0ch01	72366723	72367875	1153	72366934	158	6.32667	1.50492	3.93966
SL4.0ch01	72426794	72427388	595	72427048	165	7.07764	1.53522	4.6012
SL4.0ch01	72464149	72467097	2949	72465099	269	54.4688	3.05676	49.3987
SL4.0ch01	72478220	72478791	572	72478477	180	12.0087	1.76028	9.01178
SL4.0ch01	72491236	72492552	1317	72491468	334	11.9756	1.50201	8.98154
SL4.0ch01	72506722	72507537	816	72507034	44	6.08773	2.16354	3.7301
SL4.0ch01	72534416	72534986	571	72534480	44	6.71957	2.2798	4.28571
SL4.0ch01	72561621	72562123	503	72561954	173	13.4966	1.85833	10.3614
SL4.0ch01	72589245	72590271	1027	72589745	150	21.5147	2.429	17.796
SL4.0ch01	72650160	72650405	246	72650273	91	7.77977	1.86094	5.2231
SL4.0ch01	72652601	72653370	770	72653226	29	6.37947	2.66591	3.98591
SL4.0ch01	72665360	72665784	425	72665396	118	8.37627	1.76377	5.75305
SL4.0ch01	72716445	72717267	823	72717053	263	7.50841	1.41734	4.98207
SL4.0ch01	72724158	72724907	750	72724477	148	8.90087	1.68688	6.22077
SL4.0ch01	72758227	72759027	801	72758848	213	10.0989	1.59355	7.29283
SL4.0ch01	72787719	72788190	472	72787896	126	6.32708	1.5836	3.93991
SL4.0ch01	72788568	72788814	247	72788624	44	4.34325	1.84743	2.21241
SL4.0ch01	72823280	72824520	1241	72823977	257	49.29	2.94447	44.4111
SL4.0ch01	72852120	72852375	256	72852343	97	5.44924	1.61313	3.17144
SL4.0ch01	72889799	72890682	884	72890330	89	9.16086	2.00708	6.45236
SL4.0ch01	72895919	72896724	806	72896256	79	11.3343	2.33683	8.40218
SL4.0ch01	72899821	72900621	801	72900615	56	4.06954	1.68236	1.97587
SL4.0ch01	72911974	72912422	449	72912221	157	14.5252	1.97887	11.3004
SL4.0ch01	72920270	72920513	244	72920381	26	7.17616	3.06113	4.68905
SL4.0ch01	72921821	72922093	273	72922017	150	7.7825	1.61269	5.22527
SL4.0ch01	72926725	72927629	905	72927166	70	7.71585	2.03196	5.16611
SL4.0ch01	72932059	72932380	322	72932245	152	8.64129	1.65911	5.98955
SL4.0ch01	72962127	72962691	565	72962567	64	8.81524	2.24672	6.14404
SL4.0ch01	72970350	72971164	815	72970601	277	7.97956	1.42231	5.40011
SL4.0ch01	73023763	73024459	697	73024313	48	5.79574	2.04326	3.4743
SL4.0ch01	73054006	73054259	254	73054079	61	7.16465	2.06723	4.67863
SL4.0ch01	73060307	73060888	582	73060716	163	9.69012	1.6878	6.92612
SL4.0ch01	73065205	73066096	892	73065883	92	4.66131	1.55803	2.48684
SL4.0ch01	73101410	73101902	493	73101787	25	8.85614	3.70873	6.18031
SL4.0ch01	73110002	73110699	698	73110596	59	4.35184	1.69995	2.21968
SL4.0ch01	73114383	73115347	965	73115122	147	4.22514	1.38689	2.10981
SL4.0ch01	73119407	73119844	438	73119504	108	6.60051	1.668	4.1804
SL4.0ch01	73129582	73129915	334	73129902	30	3.5542	1.90004	1.53466
SL4.0ch01	73153248	73153594	347	73153361	85	5.44582	1.668	3.16877
SL4.0ch01	73184278	73184777	500	73184620	122	5.6841	1.54737	3.37691
SL4.0ch01	73187166	73188879	1714	73187725	203	37.6446	2.85882	33.1723
SL4.0ch01	73194135	73194990	856	73194318	85	7.05821	1.83125	4.58401
SL4.0ch01	73197611	73198144	534	73198143	60	3.30637	1.54421	1.32364
SL4.0ch01	73201305	73201725	421	73201449	94	4.79858	1.56375	2.60595
SL4.0ch01	73244888	73245136	249	73244999	34	7.4467	2.73279	4.92812
SL4.0ch01	73245717	73246339	623	73246027	74	3.98724	1.56174	1.90485
SL4.0ch01	73259195	73259566	372	73259479	123	4.62154	1.46238	2.45243
SL4.0ch01	73273281	73273916	636	73273665	223	8.47442	1.5055	5.84072
SL4.0ch01	73293223	73293857	635	73293671	179	5.546	1.42278	3.25664
SL4.0ch01	73306835	73307222	388	73306943	152	8.22374	1.63405	5.61727
SL4.0ch01	73312888	73313303	416	73312891	52	4.26523	1.74656	2.14433
SL4.0ch01	73324837	73325897	1061	73325537	67	13.0328	2.75433	9.94019
SL4.0ch01	73332654	73333242	589	73332821	99	4.04191	1.47444	1.95253
SL4.0ch01	73351143	73351659	517	73351148	131	4.23174	1.41511	2.11563
SL4.0ch01	73388901	73389314	414	73389038	277	5.41272	1.31966	3.14003
SL4.0ch01	73417540	73417790	251	73417665	22	5.13379	2.6201	2.8964
SL4.0ch01	73418676	73419435	760	73419269	98	7.2905	1.77415	4.78964
SL4.0ch01	73463601	73464730	1130	73464338	217	10.9537	1.62334	8.06044
SL4.0ch01	73474453	73475221	769	73475039	96	9.15554	1.95233	6.44755
SL4.0ch01	73497123	73497802	680	73497509	143	11.176	1.84436	8.25998
SL4.0ch01	73531796	73532112	317	73531891	31	3.76706	1.93277	1.71607
SL4.0ch01	73532594	73532836	243	73532665	11	4.65139	3.28552	2.47851
SL4.0ch01	73541701	73542144	444	73542103	118	7.09531	1.66765	4.61663
SL4.0ch01	73546847	73547328	482	73546984	112	7.3399	1.7107	4.83334
SL4.0ch01	73558104	73558678	575	73558313	142	8.92242	1.70782	6.24012
SL4.0ch01	73588451	73589195	745	73588819	202	3.91017	1.30246	1.83894
SL4.0ch01	73647085	73647429	345	73647425	44	4.37933	1.85394	2.2432
SL4.0ch01	73647690	73647982	293	73647810	74	6.74028	1.8801	4.30414
SL4.0ch01	73656832	73657518	687	73657352	40	7.47579	2.5304	4.95401
SL4.0ch01	73660468	73662096	1629	73660847	178	4.02678	1.33292	1.93947
SL4.0ch01	73704394	73704916	523	73704901	161	4.96912	1.41494	2.75356
SL4.0ch01	73706725	73707670	946	73707009	86	7.20102	1.8387	4.71034
SL4.0ch01	73716823	73717156	334	73716949	84	6.51691	1.7831	4.10672
SL4.0ch01	73720612	73721479	868	73721058	185	6.79571	1.48263	4.35219
SL4.0ch01	73733892	73734476	585	73734089	194	9.8207	1.61822	7.0437
SL4.0ch01	73748782	73749261	480	73749243	59	4.20322	1.6789	2.09149
SL4.0ch01	73749543	73749997	455	73749997	187	3.41124	1.28492	1.41298
SL4.0ch01	73761121	73762583	1463	73761665	32	6.33529	2.53437	3.94687
SL4.0ch01	73774224	73775020	797	73774868	165	10.9878	1.75304	8.09164
SL4.0ch01	73792471	73793240	770	73793080	128	10.7051	1.8824	7.83704
SL4.0ch01	73878329	73878847	519	73878708	264	11.3441	1.56207	8.41115
SL4.0ch01	73909407	73910074	668	73909674	84	17.1798	2.90254	13.7448
SL4.0ch01	73935178	73936315	1138	73935721	69	19.8606	3.67812	16.2431
SL4.0ch01	73937812	73938668	857	73938164	178	11.7439	1.75288	8.77162
SL4.0ch01	73966209	73966854	646	73966302	75	10.0288	2.24315	7.22921
SL4.0ch01	73999329	73999890	562	73999691	149	9.48189	1.71884	6.7399
SL4.0ch01	74005288	74006515	1228	74005880	55	13.2067	3.11617	10.0974
SL4.0ch01	74025257	74026391	1135	74026068	95	10.0914	2.04418	7.28612
SL4.0ch01	74029676	74030295	620	74030061	177	30.6291	2.7239	26.4456
SL4.0ch01	74048384	74050062	1679	74049759	250	9.99577	1.53058	7.1998
SL4.0ch01	74064915	74065322	408	74065100	107	4.5602	1.49864	2.39921
SL4.0ch01	74068262	74068519	258	74068422	161	9.43855	1.67944	6.70055
SL4.0ch01	74077813	74078560	748	74077964	291	15.6629	1.66904	12.3447
SL4.0ch01	74094530	74094816	287	74094775	91	5.44083	1.63832	3.1644
SL4.0ch01	74099400	74099921	522	74099803	87	6.9356	1.80586	4.47584
SL4.0ch01	74140581	74140941	361	74140907	82	6.11408	1.75416	3.75342
SL4.0ch01	74147026	74147795	770	74147337	150	10.086	1.75159	7.28105
SL4.0ch01	74164998	74165567	570	74165268	258	13.9444	1.66554	10.7697
SL4.0ch01	74165885	74166494	610	74165886	68	3.44566	1.52249	1.44215
SL4.0ch01	74181338	74181824	487	74181675	82	5.62844	1.70325	3.32778
SL4.0ch01	74214935	74215200	266	74215065	256	4.71892	1.30308	2.53669
SL4.0ch01	74215485	74215863	379	74215487	192	4.14386	1.3255	2.03991
SL4.0ch01	74223575	74223858	284	74223725	26	6.84685	2.95669	4.39777
SL4.0ch01	74262722	74263255	534	74262783	32	3.28892	1.80088	1.30925
SL4.0ch01	74268852	74269315	464	74268896	144	5.43574	1.47615	3.16007
SL4.0ch01	74289094	74289778	685	74289344	163	11.2093	1.7716	8.29002
SL4.0ch01	74352806	74353202	397	74353139	73	6.19623	1.82584	3.82492
SL4.0ch01	74373736	74374208	473	74374060	218	11.2731	1.63509	8.34817
SL4.0ch01	74379002	74379612	611	74379224	91	6.83989	1.77222	4.39171
SL4.0ch01	74386145	74388408	2264	74387908	229	8.69289	1.50645	6.03472
SL4.0ch01	74400316	74400872	557	74400436	176	6.90606	1.50415	4.4496
SL4.0ch01	74424849	74426109	1261	74425015	101	9.24419	1.92551	6.52734
SL4.0ch01	74441986	74442485	500	74442357	149	6.81455	1.55504	4.36916
SL4.0ch01	74475008	74475675	668	74475497	142	4.71363	1.43005	2.53207
SL4.0ch01	74487259	74487688	430	74487497	61	8.52176	2.25316	5.88257
SL4.0ch01	74552422	74553216	795	74553059	80	5.02981	1.65024	2.80615
SL4.0ch01	74556947	74557380	434	74557106	99	7.5566	1.79207	5.02505
SL4.0ch01	74591286	74591624	339	74591476	56	10.2749	2.60751	7.45048
SL4.0ch01	74615655	74616199	545	74615788	38	10.7858	3.36012	7.90924
SL4.0ch01	74649872	74650546	675	74650330	208	18.1168	1.95204	14.6147
SL4.0ch01	74655546	74656159	614	74655909	44	5.33077	2.0258	3.06805
SL4.0ch01	74675358	74675662	305	74675414	98	6.32852	1.68856	3.94119
SL4.0ch01	74685874	74686373	500	74686083	114	6.91941	1.66949	4.46146
SL4.0ch01	74686654	74687585	932	74686693	77	4.8239	1.6435	2.6275
SL4.0ch01	74707407	74708675	1269	74707717	214	6.32651	1.41806	3.93953
SL4.0ch01	74715107	74715484	378	74715177	73	7.34471	1.95812	4.83744
SL4.0ch01	74728438	74729359	922	74728586	89	8.99731	1.99138	6.30638
SL4.0ch01	74737576	74737925	350	74737785	86	4.16059	1.53002	2.05452
SL4.0ch01	74753087	74753510	424	74753378	85	3.30665	1.44076	1.32385
SL4.0ch01	74789156	74789595	440	74789406	119	3.86505	1.40933	1.80025
SL4.0ch01	74798054	74798970	917	74798587	126	13.5618	2.09049	10.4215
SL4.0ch01	74799323	74799740	418	74799339	26	3.69685	2.02691	1.6561
SL4.0ch01	74819987	74820343	357	74820201	107	12.7158	2.16907	9.65201
SL4.0ch01	74823820	74824767	948	74823987	101	7.19759	1.75028	4.70724
SL4.0ch01	74832769	74833596	828	74833438	92	11.826	2.2324	8.84628
SL4.0ch01	74836763	74837341	579	74836816	170	5.39677	1.42743	3.12631
SL4.0ch01	74850888	74851491	604	74851223	93	13.2538	2.3564	10.1405
SL4.0ch01	74854983	74855973	991	74855334	147	9.45442	1.72386	6.71484
SL4.0ch01	74861615	74862895	1281	74862786	116	6.73808	1.64778	4.30228
SL4.0ch01	74870915	74871414	500	74870979	103	6.29775	1.66349	3.91454
SL4.0ch01	74903914	74904413	500	74903922	267	8.08378	1.43609	5.49285
SL4.0ch01	74928817	74930869	2053	74929724	116	10.4128	1.92588	7.57468
SL4.0ch01	74933531	74935750	2220	74934326	84	21.7628	3.44291	18.029
SL4.0ch01	74936703	74938961	2259	74937400	137	35.8002	3.58654	31.395
SL4.0ch01	74941650	74944052	2403	74942219	113	25.0769	3.13567	21.1659
SL4.0ch01	74947626	74949928	2303	74948306	68	20.167	3.76548	16.5304
SL4.0ch01	74959626	74961755	2130	74960405	34	15.6974	5.13336	12.3764
SL4.0ch01	74965216	74967424	2209	74965880	58	25.1656	5.30895	21.2499
SL4.0ch01	74984720	74985730	1011	74985337	65	11.842	2.63558	8.86047
SL4.0ch01	74996804	74997432	629	74996810	73	4.80002	1.66338	2.60715
SL4.0ch01	75003841	75004769	929	75004115	100	16.0825	2.53187	12.7313
SL4.0ch01	75014665	75015604	940	75015305	161	5.53878	1.45078	3.24993
SL4.0ch01	75025319	75025845	527	75025489	158	5.24712	1.43757	2.99601
SL4.0ch01	75070980	75071809	830	75071095	96	6.29815	1.69534	3.91485
SL4.0ch01	75089466	75089772	307	75089646	186	7.13702	1.49905	4.65401
SL4.0ch01	75111710	75112592	883	75111845	284	15.2285	1.66607	11.9455
SL4.0ch01	75127452	75127759	308	75127453	100	4.31186	1.49699	2.18477
SL4.0ch01	75131093	75131725	633	75131242	158	4.75983	1.40611	2.57191
SL4.0ch01	75142134	75143115	982	75142792	318	7.32712	1.36534	4.82246
SL4.0ch01	75160264	75161160	897	75160591	162	19.12	2.20769	15.5504
SL4.0ch01	75171282	75173288	2007	75172688	88	16.86	2.79106	13.4492
SL4.0ch01	75203752	75204305	554	75203919	350	5.47775	1.28127	3.19655
SL4.0ch01	75231355	75231812	458	75231630	110	5.7089	1.58699	3.39832
SL4.0ch01	75235249	75235856	608	75235830	123	6.56001	1.61008	4.145
SL4.0ch01	75241288	75242787	1500	75242555	124	4.72314	1.46805	2.54031
SL4.0ch01	75273728	75274809	1082	75274196	142	14.3424	2.0445	11.1338
SL4.0ch01	75296351	75297219	869	75296600	228	12.8047	1.67873	9.73237
SL4.0ch01	75305988	75306923	936	75306848	55	7.12172	2.14538	4.64035
SL4.0ch01	75307180	75307744	565	75307282	48	10.3349	2.83949	7.50407
SL4.0ch01	75367150	75367883	734	75367241	98	6.10439	1.66843	3.74485
SL4.0ch01	75377161	75377987	827	75377341	177	6.22161	1.46426	3.84724
SL4.0ch01	75513880	75515435	1556	75515265	107	8.54217	1.83102	5.90049
SL4.0ch01	75524774	75525372	599	75524850	106	9.09572	1.88174	6.39491
SL4.0ch01	75550066	75550676	611	75550494	306	9.5801	1.45245	6.82728
SL4.0ch01	75578702	75578943	242	75578904	75	6.59763	1.85583	4.17815
SL4.0ch01	75585600	75586525	926	75586392	162	9.56415	1.68364	6.8132
SL4.0ch01	75592583	75593105	523	75592704	172	5.87758	1.4527	3.54578
SL4.0ch01	75611124	75611645	522	75611239	179	4.94697	1.38787	2.73479
SL4.0ch01	75619725	75620419	695	75620122	189	10.4442	1.6595	7.60239
SL4.0ch01	75630964	75631349	386	75631292	163	3.5554	1.31842	1.53568
SL4.0ch01	75655314	75655653	340	75655636	96	5.32829	1.60602	3.06606
SL4.0ch01	75662482	75662757	276	75662626	240	8.945	1.50198	6.26063
SL4.0ch01	75677686	75678285	600	75677743	131	7.74762	1.66801	5.19458
SL4.0ch01	75678643	75679092	450	75678652	30	4.20481	2.06227	2.09278
SL4.0ch01	75686094	75686401	308	75686392	97	4.41244	1.51608	2.27156
SL4.0ch01	75699678	75700740	1063	75700358	243	14.2452	1.70474	11.0447
SL4.0ch01	75719901	75720148	248	75720142	42	4.25005	1.85662	2.13123
SL4.0ch01	75720444	75721111	668	75720866	152	7.06095	1.56322	4.58641
SL4.0ch01	75725822	75726707	886	75726035	234	14.9273	1.74993	11.6692
SL4.0ch01	75755369	75755909	541	75755840	204	8.46233	1.53461	5.82981
SL4.0ch01	75762323	75762827	505	75762776	126	3.39068	1.35637	1.39519
SL4.0ch01	75763953	75764818	866	75764319	40	6.71874	2.37493	4.28497
SL4.0ch01	75783362	75784249	888	75783451	191	7.83061	1.52616	5.26766
SL4.0ch01	75794049	75795581	1533	75794573	249	11.118	1.57543	8.20853
SL4.0ch01	75800812	75801221	410	75801042	18	4.7444	2.71023	2.55899
SL4.0ch01	75835037	75835701	665	75835419	172	7.76226	1.55917	5.20778
SL4.0ch01	75838583	75839013	431	75838860	152	9.6393	1.71841	6.88085
SL4.0ch01	75840358	75840861	504	75840479	48	10.8251	2.93105	7.94474
SL4.0ch01	75858981	75859464	484	75859132	145	15.847	2.11953	12.5139
SL4.0ch01	75890820	75891078	259	75890874	58	4.98179	1.79767	2.7643
SL4.0ch01	75924768	75926098	1331	75925006	162	14.1984	1.93849	11.0022
SL4.0ch01	76039481	76039818	338	76039554	105	4.68342	1.5155	2.50575
SL4.0ch01	76046190	76047317	1128	76046818	81	17.2983	2.97999	13.8544
SL4.0ch01	76052904	76053574	671	76053348	246	10.5142	1.55652	7.66517
SL4.0ch01	76061302	76062231	930	76061498	123	4.85711	1.4809	2.65614
SL4.0ch01	76108794	76109058	265	76108949	101	8.37559	1.85137	5.75251
SL4.0ch01	76135856	76136329	474	76136179	125	11.9108	1.98176	8.92218
SL4.0ch01	76148872	76149123	252	76148952	135	13.7644	2.04794	10.6058
SL4.0ch01	76150518	76150839	322	76150525	29	3.8505	1.99574	1.78777
SL4.0ch01	76171975	76173545	1571	76173267	362	14.7647	1.55366	11.5207
SL4.0ch01	76173888	76174176	289	76174025	257	7.98567	1.44263	5.40547
SL4.0ch01	76192613	76193243	631	76192783	118	7.77351	1.71874	5.2177
SL4.0ch01	76264543	76265245	703	76264872	233	16.0148	1.79445	12.6688
SL4.0ch01	76318602	76319445	844	76318633	50	3.62378	1.6613	1.59382
SL4.0ch01	76342988	76343535	548	76343155	80	5.02981	1.65024	2.80615
SL4.0ch01	76358657	76359125	469	76358860	181	8.88242	1.59951	6.20401
SL4.0ch01	76365465	76365756	292	76365730	42	5.12378	2.02087	2.88812
SL4.0ch01	76366186	76366849	664	76366657	151	8.62408	1.661	5.97401
SL4.0ch01	76368114	76368792	679	76368642	138	18.4064	2.32867	14.8846
SL4.0ch01	76376096	76376648	553	76376152	143	4.80981	1.43498	2.61559
SL4.0ch01	76403265	76403902	638	76403727	280	19.981	1.8278	16.3563
SL4.0ch01	76404718	76405355	638	76404994	148	11.3387	1.83367	8.40631
SL4.0ch01	76409180	76409804	625	76409312	183	7.31377	1.51361	4.81046
SL4.0ch01	76410269	76410517	249	76410411	48	9.09107	2.61279	6.3911
SL4.0ch01	76442738	76443069	332	76442873	31	5.63355	2.39261	3.33229
SL4.0ch01	76465476	76466364	889	76465786	115	20.2255	2.69308	16.5847
SL4.0ch01	76553969	76555585	1617	76554514	301	28.4318	2.03944	24.3535
SL4.0ch01	76564655	76565847	1193	76565556	143	32.9101	3.26278	28.6264
SL4.0ch01	76566232	76567345	1114	76566485	227	24.4888	2.14366	20.6079
SL4.0ch01	76578142	76578637	496	76578339	79	3.91132	1.53063	1.83981
SL4.0ch01	76581556	76582052	497	76581785	32	3.92753	1.95149	1.85386
SL4.0ch01	76599264	76600093	830	76599573	91	6.46616	1.73673	4.06198
SL4.0ch01	76613316	76613791	476	76613633	115	16.5167	2.39784	13.1319
SL4.0ch01	76625766	76626191	426	76626182	33	5.27464	2.24536	3.01958
SL4.0ch01	76646739	76647823	1085	76647066	164	9.06195	1.65006	6.36462
SL4.0ch01	76671159	76672056	898	76671831	161	5.68811	1.46003	3.38042
SL4.0ch01	76677860	76678630	771	76678112	165	7.34159	1.55042	4.83472
SL4.0ch01	76715891	76716590	700	76716236	373	13.6631	1.5137	10.5134
SL4.0ch01	76751990	76753314	1325	76752247	86	11.6514	2.28205	8.68833
SL4.0ch01	76786198	76787215	1018	76786591	85	7.48015	1.87356	4.95762
SL4.0ch01	76799615	76800282	668	76799866	176	4.93782	1.39129	2.72657
SL4.0ch01	76811646	76812326	681	76812049	175	11.4681	1.74771	8.52285
SL4.0ch01	76834431	76834946	516	76834749	180	9.25485	1.62094	6.53676
SL4.0ch01	76853156	76853879	724	76853606	134	9.41631	1.76915	6.6806
SL4.0ch01	76859194	76859736	543	76859311	169	10.9181	1.73691	8.02789
SL4.0ch01	76872257	76873104	848	76872409	209	11.1092	1.64611	8.20058
SL4.0ch01	76898687	76899081	395	76899020	131	6.22666	1.56199	3.85154
SL4.0ch01	76899356	76900914	1559	76900481	428	16.0408	1.52659	12.6927
SL4.0ch01	76929283	76929786	504	76929471	86	11.4438	2.26108	8.50111
SL4.0ch01	76975145	76975776	632	76975538	194	11.8382	1.71376	8.85736
SL4.0ch01	77032960	77033265	306	77033014	53	6.24135	2.04111	3.86468
SL4.0ch01	77055335	77056131	797	77055648	125	20.3726	2.58566	16.7225
SL4.0ch01	77075629	77075887	259	77075800	64	3.77662	1.58722	1.72444
SL4.0ch01	77081799	77082150	352	77082149	143	3.99841	1.37677	1.91503
SL4.0ch01	77091035	77091504	470	77091418	36	6.02349	2.33447	3.67375
SL4.0ch01	77106952	77109048	2097	77107580	46	31.1937	8.76275	26.9852
SL4.0ch01	77119855	77120679	825	77120127	197	16.3638	1.91245	12.9907
SL4.0ch01	77131950	77132759	810	77132445	279	14.0112	1.63346	10.8315
SL4.0ch01	77133264	77134054	791	77133271	136	3.793	1.37243	1.73864
SL4.0ch01	77140530	77141161	632	77140884	163	9.14961	1.65764	6.44233
SL4.0ch01	77143722	77144245	524	77143851	99	3.88361	1.45922	1.81637
SL4.0ch01	77150412	77151627	1216	77150879	152	7.82146	1.60974	5.25959
SL4.0ch01	77156211	77156879	669	77156678	223	10.3026	1.58458	7.47503
SL4.0ch01	77178575	77179087	513	77178749	228	26.1252	2.20435	22.1613
SL4.0ch01	77194685	77195261	577	77194910	148	13.0356	1.93469	9.94248
SL4.0ch01	77205729	77208061	2333	77207607	128	8.49623	1.73061	5.86026
SL4.0ch01	77224619	77225666	1048	77225634	89	4.78929	1.58277	2.59782
SL4.0ch01	77248760	77249116	357	77249059	42	4.70863	1.94275	2.52767
SL4.0ch01	77254237	77254610	374	77254410	21	3.86427	2.23601	1.79964
SL4.0ch01	77258888	77259266	379	77259084	40	8.31916	2.70764	5.70241
SL4.0ch01	77265837	77266623	787	77266084	226	10.0886	1.57045	7.28353
SL4.0ch01	77308446	77309195	750	77308877	119	3.33932	1.36402	1.35149
SL4.0ch01	77311514	77313477	1964	77312109	325	23.8207	1.85215	19.9747
SL4.0ch01	77326989	77327622	634	77327209	34	8.94327	3.11023	6.25898
SL4.0ch01	77359565	77360023	459	77359861	173	8.24415	1.58332	5.63511
SL4.0ch01	77375137	77375721	585	77375571	166	4.75764	1.39404	2.57003
SL4.0ch01	77383885	77384620	736	77384449	222	17.1201	1.86702	13.6897
SL4.0ch01	77392841	77393877	1037	77392995	341	13.2784	1.5334	10.163
SL4.0ch01	77410245	77411294	1050	77410307	177	6.45144	1.47715	4.0495
SL4.0ch01	77415525	77415805	281	77415718	72	5.75901	1.78257	3.44208
SL4.0ch01	77431509	77432290	782	77432058	255	13.8936	1.66902	10.7245
SL4.0ch01	77444085	77444811	727	77444271	170	9.58834	1.66302	6.8346
SL4.0ch01	77468885	77469208	324	77469148	204	6.36081	1.43226	3.96932
SL4.0ch01	77485134	77486174	1041	77485991	251	17.0613	1.79161	13.6355
SL4.0ch01	77492222	77492631	410	77492389	239	4.83362	1.32109	2.63586
SL4.0ch01	77517830	77518213	384	77518081	110	9.3888	1.88188	6.65673
SL4.0ch01	77555263	77555701	439	77555487	100	6.70421	1.71234	4.27188
SL4.0ch01	77564484	77565288	805	77565117	121	6.03273	1.57687	3.68154
SL4.0ch01	77568459	77569975	1517	77569552	80	12.2458	2.42314	9.22537
SL4.0ch01	77594711	77595149	439	77594785	97	5.24823	1.59457	2.99694
SL4.0ch01	77600770	77601396	627	77601054	81	4.62691	1.6014	2.45718
SL4.0ch01	77607283	77607560	278	77607498	126	5.50881	1.52316	3.22368
SL4.0ch01	77616814	77617499	686	77617340	119	9.9764	1.87695	7.18276
SL4.0ch01	77624579	77625295	717	77624991	63	10.4582	2.48553	7.61471
SL4.0ch01	77646467	77646887	421	77646843	125	4.51791	1.4497	2.36272
SL4.0ch01	77663589	77664112	524	77663941	133	8.68044	1.72409	6.02353
SL4.0ch01	77671572	77672316	745	77672148	66	7.09002	1.99837	4.61215
SL4.0ch01	77673982	77674862	881	77674147	188	15.64	1.91033	12.324
SL4.0ch01	77681340	77681934	595	77681679	110	10.7518	1.98919	7.87844
SL4.0ch01	77692601	77693525	925	77693524	76	3.32161	1.47324	1.33659
SL4.0ch01	77697516	77698482	967	77698251	42	3.50942	1.71712	1.4962
SL4.0ch01	77713719	77714428	710	77713973	175	7.47346	1.53722	4.9521
SL4.0ch01	77724913	77726368	1456	77725129	281	6.04572	1.34316	3.69302
SL4.0ch01	77742311	77743024	714	77742732	227	20.9438	2.00378	17.2592
SL4.0ch01	77805026	77805550	525	77805192	167	8.41057	1.60623	5.78342
SL4.0ch01	77825887	77826306	420	77826301	44	4.41567	1.8605	2.27414
SL4.0ch01	77837607	77838797	1191	77838519	285	16.9932	1.72173	13.5723
SL4.0ch01	77842140	77842692	553	77842316	239	10.2751	1.55752	7.45071
SL4.0ch01	77848146	77850681	2536	77849865	204	9.91853	1.60247	7.13083
SL4.0ch01	77866997	77867495	499	77867244	106	6.13598	1.6374	3.77294
SL4.0ch01	77875796	77877114	1319	77876205	168	22.7596	2.36834	18.9709
SL4.0ch01	77919087	77919787	701	77919476	105	5.50919	1.58773	3.224
SL4.0ch01	77955446	77955951	506	77955544	152	5.10131	1.43851	2.86916
SL4.0ch01	78010191	78010812	622	78010600	136	14.6065	2.09648	11.3754
SL4.0ch01	78017892	78018891	1000	78018116	143	10.0078	1.77214	7.21052
SL4.0ch01	78029373	78029635	263	78029381	103	3.32774	1.39522	1.34159
SL4.0ch01	78030367	78031152	786	78030595	71	5.88435	1.8049	3.55185
SL4.0ch01	78053149	78053824	676	78053399	19	7.52143	3.78928	4.99364
SL4.0ch01	78076130	78076773	644	78076419	89	5.19331	1.62314	2.94856
SL4.0ch01	78087358	78088013	656	78087871	103	10.3295	2.00338	7.49908
SL4.0ch01	78109205	78109880	676	78109587	75	5.2932	1.70834	3.03543
SL4.0ch01	78124250	78125106	857	78124630	257	15.349	1.71769	12.0567
SL4.0ch01	78144683	78146275	1593	78145884	117	18.9996	2.5707	15.4377
SL4.0ch01	78172771	78173895	1125	78172818	60	6.99234	2.05644	4.52617
SL4.0ch01	78178806	78179308	503	78179138	234	15.7754	1.78278	12.4483
SL4.0ch01	78179909	78180201	293	78179922	35	3.89333	1.88943	1.8248
SL4.0ch01	78201687	78202318	632	78202024	166	7.81824	1.57537	5.25673
SL4.0ch01	78215473	78216303	831	78216004	157	11.6635	1.81788	8.69939
SL4.0ch01	78229775	78230101	327	78229943	61	5.13869	1.79253	2.90072
SL4.0ch01	78233756	78234755	1000	78234243	284	18.6303	1.7762	15.0935
SL4.0ch01	78253888	78254743	856	78254304	137	11.4329	1.88716	8.49169
SL4.0ch01	78286062	78286590	529	78286582	35	3.90326	1.8916	1.83309
SL4.0ch01	78313282	78313595	314	78313594	82	3.38797	1.45967	1.39281
SL4.0ch01	78325982	78326537	556	78326122	125	18.4351	2.44381	14.9113
SL4.0ch01	78342068	78342609	542	78342604	73	4.16414	1.58784	2.0575
SL4.0ch01	78359531	78359815	285	78359581	20	4.98002	2.6769	2.76291
SL4.0ch01	78360089	78360380	292	78360141	36	7.32312	2.62753	4.81889
SL4.0ch01	78365563	78366500	938	78365884	130	5.95	1.54493	3.60938
SL4.0ch01	78374957	78375294	338	78375281	35	4.13213	1.94175	2.0297
SL4.0ch01	78376060	78376682	623	78376496	181	8.78653	1.59455	6.11901
SL4.0ch01	78384091	78385073	983	78384316	126	10.2776	1.86282	7.45292
SL4.0ch01	78406980	78407250	271	78407056	123	6.26544	1.5882	3.88581
SL4.0ch01	78441987	78442659	673	78442420	84	5.2086	1.6486	2.96181
SL4.0ch01	78448449	78449069	621	78448905	103	7.46786	1.7632	4.94689
SL4.0ch01	78492416	78492942	527	78492846	115	6.61451	1.64187	4.19273
SL4.0ch01	78506774	78508914	2141	78508326	217	21.2063	2.04964	17.5052
SL4.0ch01	78514035	78514655	621	78514565	163	16.5767	2.06315	13.1873
SL4.0ch01	78517789	78518408	620	78518016	59	6.84525	2.04886	4.39639
SL4.0ch01	78526787	78527272	486	78527270	23	3.6516	2.09819	1.6175
SL4.0ch01	78527798	78528254	457	78527998	106	13.934	2.27841	10.7603
SL4.0ch01	78537877	78538780	904	78538263	189	24.9654	2.34846	21.0598
SL4.0ch01	78577002	78577568	567	78577312	36	11.3011	3.61307	8.37272
SL4.0ch01	78578046	78579413	1368	78578539	24	8.61456	3.71328	5.9654
SL4.0ch01	78588317	78588978	662	78588604	209	13.0808	1.73253	9.98312
SL4.0ch01	78591661	78592065	405	78591856	108	5.66803	1.59055	3.36267
SL4.0ch01	78604805	78605383	579	78605130	266	5.52542	1.33229	3.23838
SL4.0ch01	78619467	78620325	859	78619834	191	17.5875	1.99045	14.1231
SL4.0ch01	78637153	78638293	1141	78638036	194	5.84172	1.41846	3.51493
SL4.0ch01	78646253	78646623	371	78646469	121	5.39551	1.52799	3.12525
SL4.0ch01	78677549	78678109	561	78677872	394	9.74558	1.3916	6.97568
SL4.0ch01	78682495	78683286	792	78683115	126	5.423	1.51673	3.1489
SL4.0ch01	78686875	78687815	941	78687565	112	6.88659	1.67485	4.4333
SL4.0ch01	78765447	78766817	1371	78766566	189	15.3548	1.89338	12.0615
SL4.0ch01	78768648	78769282	635	78768819	169	10.4542	1.71217	7.61118
SL4.0ch01	78786874	78787416	543	78787242	34	4.43088	2.02738	2.28737
SL4.0ch01	78787764	78788042	279	78787976	33	6.7932	2.61117	4.35
SL4.0ch01	78807627	78808133	507	78807761	181	9.95728	1.65447	7.16584
SL4.0ch01	78822271	78822962	692	78822423	156	16.3439	2.08646	12.9725
SL4.0ch01	78825447	78826512	1066	78825796	371	20.7151	1.6975	17.0442
SL4.0ch01	78838258	78838706	449	78838551	165	6.24727	1.48661	3.86982
SL4.0ch01	78853587	78854697	1111	78853992	259	38.0728	2.5113	33.5857
SL4.0ch01	78858963	78859573	611	78859148	113	8.32561	1.78311	5.70822
SL4.0ch01	78864017	78864824	808	78864331	178	19.8115	2.15596	16.1973
SL4.0ch01	78878315	78879149	835	78878609	242	8.83161	1.49468	6.15864
SL4.0ch01	78898375	78899074	700	78898746	118	8.25289	1.75458	5.64305
SL4.0ch01	78910507	78910977	471	78910853	177	10.6848	1.70184	7.81894
SL4.0ch01	78924378	78924813	436	78924575	65	5.71281	1.83322	3.40168
SL4.0ch01	78930350	78930999	650	78930481	236	12.3133	1.64365	9.28691
SL4.0ch01	78936053	78937609	1557	78936356	203	12.8855	1.73882	9.80643
SL4.0ch01	78940471	78941115	645	78940861	138	6.30492	1.54887	3.92058
SL4.0ch01	78943677	78944022	346	78944015	227	5.32239	1.35526	3.06087
SL4.0ch01	78964818	78965392	575	78964898	133	4.21204	1.40984	2.09873
SL4.0ch01	78988608	78989148	541	78988895	72	6.44685	1.86299	4.04529
SL4.0ch01	79003763	79004075	313	79003913	79	8.96344	2.07916	6.27625
SL4.0ch01	79013300	79013579	280	79013300	73	3.33216	1.48621	1.34532
SL4.0ch01	79023283	79023675	393	79023434	52	5.73916	1.97689	3.42452
SL4.0ch01	79023940	79024289	350	79024122	87	14.6006	2.57051	11.3701
SL4.0ch01	79036100	79036376	277	79036276	21	5.14501	2.67875	2.90656
SL4.0ch01	79054756	79055195	440	79055195	124	3.34264	1.35563	1.35432
SL4.0ch01	79070246	79070907	662	79070247	101	3.72566	1.43858	1.68135
SL4.0ch01	79077234	79077531	298	79077412	52	6.62963	2.11645	4.206
SL4.0ch01	79077787	79078842	1056	79078356	72	8.19876	2.0674	5.59572
SL4.0ch01	79089743	79090513	771	79090507	207	4.34059	1.32254	2.21014
SL4.0ch01	79123370	79123719	350	79123541	56	6.72258	2.07146	4.28833
SL4.0ch01	79134802	79135623	822	79134968	135	10.7283	1.85086	7.85733
SL4.0ch01	79141461	79142030	570	79141467	122	4.18325	1.42944	2.07429
SL4.0ch01	79145853	79147638	1786	79146717	211	12.0967	1.68513	9.09061
SL4.0ch01	79158332	79158789	458	79158625	129	5.66333	1.52677	3.35845
SL4.0ch01	79184253	79185244	992	79184683	145	13.3511	1.96801	10.229
SL4.0ch01	79204191	79205837	1647	79205405	198	18.4819	2.00425	14.9551
SL4.0ch01	79235009	79235723	715	79235244	287	10.3437	1.49786	7.51205
SL4.0ch01	79240116	79240910	795	79240119	237	5.56301	1.35764	3.27085
SL4.0ch01	79286607	79287858	1252	79287644	164	4.20685	1.36128	2.09433
SL4.0ch01	79301562	79302932	1371	79301854	153	17.2987	2.15813	13.8548
SL4.0ch01	79337267	79338325	1059	79338139	21	6.82998	3.30483	4.38281
SL4.0ch01	79350502	79350763	262	79350638	29	6.15195	2.60326	3.78669
SL4.0ch01	79351064	79351677	614	79351538	137	9.94919	1.79186	7.15856
SL4.0ch01	79356996	79357283	288	79357283	155	3.36254	1.31385	1.37133
SL4.0ch01	79357596	79357840	245	79357635	166	6.03622	1.47225	3.6847
SL4.0ch01	79362944	79363215	272	79363210	154	4.06879	1.36548	1.97522
SL4.0ch01	79363576	79365035	1460	79363590	208	5.91352	1.40469	3.57724
SL4.0ch01	79374194	79374785	592	79374719	122	8.30053	1.74095	5.68556
SL4.0ch01	79388985	79390441	1457	79389793	352	29.8008	1.95835	25.6552
SL4.0ch01	79404121	79405888	1768	79405425	254	8.12938	1.45169	5.53318
SL4.0ch01	79420580	79421502	923	79420757	221	10.9317	1.61486	8.0405
SL4.0ch01	79453699	79453996	298	79453700	114	3.43342	1.38181	1.43211
SL4.0ch01	79457736	79458671	936	79458390	129	6.77712	1.60684	4.33586
SL4.0ch01	79461858	79463517	1660	79463168	151	19.9309	2.32602	16.3091
SL4.0ch01	79487138	79487721	584	79487380	245	8.58902	1.48093	5.94246
SL4.0ch01	79504557	79505296	740	79504882	219	10.7952	1.61275	7.91783
SL4.0ch01	79519682	79520131	450	79520014	81	8.58722	2.01978	5.94086
SL4.0ch01	79527162	79527629	468	79527356	198	6.00731	1.42195	3.65953
SL4.0ch01	79537430	79537994	565	79537666	122	6.54052	1.61189	4.1278
SL4.0ch01	79553173	79553449	277	79553316	54	7.35205	2.19631	4.84381
SL4.0ch01	79560971	79561866	896	79561463	102	14.5487	2.3718	11.3222
SL4.0ch01	79567826	79568599	774	79568306	170	9.06717	1.63492	6.36943
SL4.0ch01	79575801	79576652	852	79576156	66	9.1497	2.2606	6.44236
SL4.0ch01	79580409	79581703	1295	79580933	300	15.2018	1.6409	11.9218
SL4.0ch01	79591902	79593082	1181	79592233	249	14.5579	1.70455	11.3306
SL4.0ch01	79596287	79597592	1306	79596669	80	13.1417	2.52233	10.039
SL4.0ch01	79601135	79601666	532	79601434	38	7.96769	2.70173	5.38945
SL4.0ch01	79606279	79607010	732	79606647	98	6.91713	1.74105	4.45936
SL4.0ch01	79624088	79624389	302	79624230	38	6.86385	2.46065	4.41279
SL4.0ch01	79641169	79641936	768	79641548	217	8.66809	1.52309	6.01273
SL4.0ch01	79645525	79645780	256	79645712	116	10.7157	1.94856	7.84617
SL4.0ch01	79652004	79652754	751	79652222	107	7.62426	1.75634	5.08584
SL4.0ch01	79667241	79668070	830	79667598	136	12.9387	1.98888	9.85402
SL4.0ch01	79688208	79688925	718	79688709	228	7.88425	1.47262	5.31587
SL4.0ch01	79701061	79702954	1894	79701294	249	7.10433	1.41468	4.6247
SL4.0ch01	79710585	79711759	1175	79710899	222	7.81964	1.47772	5.25803
SL4.0ch01	79759924	79761776	1853	79760469	146	76.2184	7.32067	70.3477
SL4.0ch01	79782124	79783116	993	79782501	37	9.82356	3.17718	7.04623
SL4.0ch01	79785688	79786392	705	79786156	85	6.02672	1.72722	3.67623
SL4.0ch01	79789281	79790006	726	79789912	53	4.40564	1.75902	2.26569
SL4.0ch01	79804891	79805343	453	79805115	110	5.61251	1.57901	3.31401
SL4.0ch01	79807855	79809031	1177	79808059	223	9.75408	1.56115	6.98325
SL4.0ch01	79816991	79817608	618	79817391	254	10.0849	1.52861	7.28023
SL4.0ch01	79819374	79820311	938	79819541	157	13.7619	1.93601	10.6035
SL4.0ch01	79838672	79839086	415	79838985	237	7.22515	1.43277	4.73128
SL4.0ch01	79849950	79850840	891	79850509	151	6.76837	1.54741	4.32831
SL4.0ch01	79859762	79860399	638	79859806	109	6.08801	1.62188	3.73017
SL4.0ch01	79864878	79865441	564	79865106	90	5.86376	1.68413	3.5337
SL4.0ch01	79887432	79888148	717	79887910	89	7.63237	1.8604	5.09224
SL4.0ch01	79889890	79890613	724	79890355	137	22.9492	2.64034	19.1506
SL4.0ch01	79890938	79891358	421	79891200	29	7.01498	2.84398	4.54661
SL4.0ch01	79903383	79904338	956	79903652	122	13.641	2.12351	10.4933
SL4.0ch01	79912625	79913135	511	79913058	168	7.31876	1.54278	4.81501
SL4.0ch01	79918014	79918661	648	79918502	154	7.10375	1.5611	4.62418
SL4.0ch01	79937779	79938662	884	79938383	147	12.1614	1.88705	9.14922
SL4.0ch01	79942882	79943293	412	79943011	119	11.8009	2.01037	8.82334
SL4.0ch01	79955016	79955525	510	79955349	96	13.1084	2.30882	10.0083
SL4.0ch01	79960619	79960908	290	79960760	148	10.8139	1.8023	7.93461
SL4.0ch01	79983050	79983718	669	79983516	157	14.2159	1.9615	11.0178
SL4.0ch01	79991026	79991434	409	79991425	43	3.94721	1.78754	1.87041
SL4.0ch01	79992063	79992345	283	79992173	154	8.57072	1.64919	5.92582
SL4.0ch01	80034704	80035009	306	80034856	17	7.92067	4.23398	5.34831
SL4.0ch01	80043207	80043732	526	80043431	161	5.84031	1.46939	3.51366
SL4.0ch01	80045374	80045987	614	80045756	170	12.6744	1.82629	9.61424
SL4.0ch01	80054458	80055480	1023	80054762	87	22.6414	3.46518	18.8589
SL4.0ch01	80062012	80063616	1605	80063157	168	15.085	1.96039	11.8136
SL4.0ch01	80095183	80095525	343	80095522	43	3.981	1.79377	1.89968
SL4.0ch01	80095832	80096469	638	80096282	186	8.88794	1.58913	6.20896
SL4.0ch01	80109489	80109922	434	80109807	145	8.63244	1.67981	5.98144
SL4.0ch01	80124930	80125576	647	80125164	194	9.0523	1.58111	6.356
SL4.0ch01	80143846	80144454	609	80143999	157	12.8892	1.88696	9.80967
SL4.0ch01	80146836	80147509	674	80147060	175	23.9285	2.38376	20.0767
SL4.0ch01	80176727	80177347	621	80176992	230	6.78095	1.42087	4.33913
SL4.0ch01	80179475	80180378	904	80179838	70	8.24564	2.09558	5.63647
SL4.0ch01	80191494	80192151	658	80191590	91	22.1239	3.30099	18.3696
SL4.0ch01	80213903	80214177	275	80214094	25	5.69178	2.6496	3.38359
SL4.0ch01	80223553	80224152	600	80223773	156	13.1746	1.90723	10.0693
SL4.0ch01	80230905	80232397	1493	80231148	152	5.78274	1.48287	3.46286
SL4.0ch01	80238068	80239060	993	80238431	107	13.2934	2.21628	10.177
SL4.0ch01	80245396	80245731	336	80245528	126	9.46924	1.80661	6.72811
SL4.0ch01	80261608	80262371	764	80261965	160	12.2127	1.83744	9.1952
SL4.0ch01	80266190	80266864	675	80266751	124	8.3257	1.73454	5.70825
SL4.0ch01	80346497	80346808	312	80346501	130	4.06951	1.40439	1.97587
SL4.0ch01	80352010	80352923	914	80352355	166	5.65931	1.44966	3.35497
SL4.0ch01	80356884	80357547	664	80356970	139	7.37045	1.61736	4.86004
SL4.0ch01	80364026	80364568	543	80364394	62	8.27779	2.20453	5.66497
SL4.0ch01	80366315	80367243	929	80366487	215	4.86193	1.34321	2.66043
SL4.0ch01	80377652	80379087	1436	80377739	309	7.90092	1.39213	5.33086
SL4.0ch01	80383931	80384320	390	80384140	89	6.95106	1.79481	4.48957
SL4.0ch01	80384591	80384859	269	80384638	35	4.55982	2.03569	2.39888
SL4.0ch01	80419851	80420610	760	80420338	260	22.3054	1.95382	18.5413
SL4.0ch01	80426171	80426611	441	80426472	137	5.5929	1.50221	3.29681
SL4.0ch01	80438489	80439752	1264	80439613	98	10.9102	2.09231	8.02077
SL4.0ch01	80442558	80442806	249	80442734	21	4.65442	2.50619	2.48106
SL4.0ch01	80464504	80466055	1552	80464845	220	8.16426	1.49601	5.56447
SL4.0ch01	80481146	80481625	480	80481401	180	7.08002	1.50646	4.60313
SL4.0ch01	80497949	80498334	386	80498235	170	5.46727	1.43166	3.1872
SL4.0ch01	80506428	80506987	560	80506759	173	14.0522	1.88683	10.8687
SL4.0ch01	80510093	80510539	447	80510189	76	6.18844	1.80244	3.81811
SL4.0ch01	80549966	80550246	281	80550118	112	11.5501	2.03795	8.59732
SL4.0ch01	80565530	80566610	1081	80565728	124	8.56682	1.75173	5.92255
SL4.0ch01	80571579	80572169	591	80571767	327	13.6638	1.55963	10.514
SL4.0ch01	80591092	80592024	933	80591686	155	6.09356	1.49656	3.73516
SL4.0ch01	80597018	80597865	848	80597398	45	3.80175	1.73872	1.74619
SL4.0ch01	80603531	80605112	1582	80604105	83	17.8915	3.00518	14.4049
SL4.0ch01	80618865	80619427	563	80619173	179	6.42157	1.47215	4.02324
SL4.0ch01	80624230	80624504	275	80624456	132	3.36006	1.34431	1.36909
SL4.0ch01	80648119	80648598	480	80648347	82	13.9948	2.58461	10.8161
SL4.0ch01	80654093	80654483	391	80654218	64	5.16373	1.77067	2.92267
SL4.0ch01	80666639	80667372	734	80666826	98	9.88908	2.00253	7.10404
SL4.0ch01	80690960	80691594	635	80691112	75	6.88774	1.88844	4.43427
SL4.0ch01	80711707	80712397	691	80711837	144	9.8952	1.76145	7.10967
SL4.0ch01	80717363	80717994	632	80717466	174	6.69743	1.49615	4.26596
SL4.0ch01	80725487	80725729	243	80725571	26	6.49384	2.84648	4.08634
SL4.0ch01	80733405	80734964	1560	80733617	283	16.0707	1.69526	12.7206
SL4.0ch01	80749550	80749965	416	80749943	178	3.44613	1.29541	1.4426
SL4.0ch01	80758563	80760067	1505	80759794	179	8.74623	1.59682	6.08259
SL4.0ch01	80771337	80772134	798	80771617	258	10.5136	1.53953	7.66482
SL4.0ch01	80781416	80782268	853	80782056	151	6.16533	1.50938	3.79783
SL4.0ch01	80782975	80783428	454	80783283	69	5.47087	1.77046	3.19028
SL4.0ch01	80788151	80788625	475	80788281	25	4.57401	2.31046	2.41099
SL4.0ch01	80802949	80804318	1370	80803102	168	6.00709	1.46702	3.65933
SL4.0ch01	80819730	80821941	2212	80821374	369	21.0149	1.70766	17.3258
SL4.0ch01	80829608	80830292	685	80829749	145	4.93102	1.43969	2.72054
SL4.0ch01	80834037	80834684	648	80834466	158	10.5431	1.75103	7.69141
SL4.0ch01	80840700	80841662	963	80841358	321	19.6642	1.74195	16.0595
SL4.0ch01	80851791	80852364	574	80851981	309	3.78664	1.23176	1.73302
SL4.0ch01	80856836	80857934	1099	80857070	60	6.65683	2.01019	4.23018
SL4.0ch01	80882231	80882615	385	80882334	47	5.45984	2.00156	3.18072
SL4.0ch01	80885082	80885699	618	80885237	210	10.8221	1.63134	7.94198
SL4.0ch01	80895922	80896259	338	80896137	58	11.4666	2.74337	8.52155
SL4.0ch01	80897046	80898025	980	80897296	170	6.68584	1.50283	4.25569
SL4.0ch01	80900860	80901444	585	80901207	157	21.3575	2.36662	17.6474
SL4.0ch01	80901872	80903270	1399	80902344	239	12.7791	1.65634	9.70903
SL4.0ch01	80908908	80909754	847	80909473	262	6.89698	1.39346	4.44197
SL4.0ch01	80945496	80945816	321	80945561	131	6.5258	1.58313	4.11484
SL4.0ch01	80960153	80960817	665	80960605	232	15.8801	1.79164	12.5446
SL4.0ch01	80962993	80964069	1077	80963405	85	14.2557	2.56507	11.0542
SL4.0ch01	80986961	80988567	1607	80988327	162	18.7398	2.18674	15.1956
SL4.0ch01	80997829	80998551	723	80998420	120	7.12895	1.66272	4.64673
SL4.0ch01	81003324	81003985	662	81003534	138	10.6094	1.83005	7.7504
SL4.0ch01	81028844	81029502	659	81029502	31	3.59817	1.89188	1.57209
SL4.0ch01	81029831	81030078	248	81030075	87	3.35649	1.44015	1.36612
SL4.0ch01	81040724	81042224	1501	81040940	73	8.72803	2.11782	6.06621
SL4.0ch01	81052364	81052956	593	81052808	87	6.41948	1.75493	4.02149
SL4.0ch01	81060372	81060903	532	81060777	139	8.42642	1.68623	5.79753
SL4.0ch01	81089015	81089801	787	81089339	115	9.8265	1.88745	7.04841
SL4.0ch01	81146686	81147059	374	81146805	102	8.94701	1.89383	6.26225
SL4.0ch01	81154067	81155060	994	81154872	109	10.2853	1.95886	7.45984
SL4.0ch01	81168151	81168783	633	81168509	125	18.6675	2.46069	15.1281
SL4.0ch01	81175672	81176708	1037	81176094	154	15.0281	2.02188	11.7619
SL4.0ch01	81208301	81208933	633	81208458	217	9.18187	1.546	6.47136
SL4.0ch01	81230051	81231142	1092	81230542	197	14.3064	1.81926	11.1011
SL4.0ch01	81236712	81237079	368	81236838	177	14.3427	1.88681	11.1341
SL4.0ch01	81267561	81268314	754	81267707	126	8.83483	1.76229	6.16154
SL4.0ch01	81287212	81287553	342	81287317	81	11.894	2.37076	8.90694
SL4.0ch01	81296997	81298294	1298	81297343	138	7.25114	1.61239	4.75464
SL4.0ch01	81317208	81318251	1044	81317706	197	9.20755	1.58275	6.49461
SL4.0ch01	81325185	81326188	1004	81325312	195	7.83654	1.51952	5.27296
SL4.0ch01	81331736	81332698	963	81332525	47	12.2428	3.24571	9.22272
SL4.0ch01	81334234	81335281	1048	81334661	122	7.60263	1.6902	5.06623
SL4.0ch01	81342610	81343159	550	81342943	151	4.32379	1.38759	2.19537
SL4.0ch01	81354077	81354835	759	81354598	276	3.32994	1.22449	1.34342
SL4.0ch01	81378253	81378711	459	81378438	78	7.03598	1.88038	4.56507
SL4.0ch01	81395489	81396228	740	81395934	140	14.5393	2.06818	11.3135
SL4.0ch01	81431242	81432428	1187	81431496	226	3.60618	1.26679	1.57889
SL4.0ch01	81446551	81446950	400	81446811	210	7.00853	1.4562	4.54081
SL4.0ch01	81474392	81474644	253	81474618	65	6.1005	1.88285	3.74141
SL4.0ch01	81482411	81482768	358	81482760	76	4.41564	1.60221	2.27414
SL4.0ch01	81483185	81483770	586	81483449	217	8.50146	1.5156	5.86508
SL4.0ch01	81486638	81487465	828	81486866	102	5.25375	1.57619	3.00181
SL4.0ch01	81492422	81492961	540	81492811	33	5.27464	2.24536	3.01958
SL4.0ch01	81493297	81493967	671	81493872	28	6.02158	2.60948	3.67207
SL4.0ch01	81496398	81496831	434	81496450	101	3.93245	1.45831	1.85777
SL4.0ch01	81502004	81502762	759	81502168	162	8.71535	1.63584	6.05473
SL4.0ch01	81512372	81513938	1567	81512568	268	21.1411	1.89344	17.4441
SL4.0ch01	81522251	81522994	744	81522514	138	10.2149	1.80484	7.39634
SL4.0ch01	81535630	81536610	981	81536423	144	12.1578	1.9002	9.14628
SL4.0ch01	81541549	81543341	1793	81543093	78	14.0995	2.66548	10.9116
SL4.0ch01	81550199	81551534	1336	81550536	127	19.9666	2.53475	16.3427
SL4.0ch01	81637285	81637749	465	81637564	106	6.45757	1.66441	4.05466
SL4.0ch01	81673005	81673696	692	81673559	165	17.5779	2.10706	14.114
SL4.0ch01	81678354	81678937	584	81678502	141	10.6294	1.81875	7.76844
SL4.0ch01	81703782	81704396	615	81704048	192	5.32858	1.39316	3.0663
SL4.0ch01	81705356	81706391	1036	81705659	191	10.2706	1.64646	7.44669
SL4.0ch01	81709537	81710005	469	81709813	290	9.2739	1.45719	6.55339
SL4.0ch01	81710451	81710935	485	81710459	88	3.81861	1.48665	1.76036
SL4.0ch01	81731059	81731308	250	81731155	19	6.07401	3.1729	3.71788
SL4.0ch01	81731738	81732083	346	81731942	27	7.01848	2.95191	4.54954
SL4.0ch01	81744648	81744959	312	81744670	28	4.00325	2.05942	1.91887
SL4.0ch01	81777530	81778593	1064	81777742	101	6.83571	1.71899	4.38811
SL4.0ch01	81793499	81794062	564	81793700	116	14.5679	2.23855	11.3398
SL4.0ch01	81799505	81800860	1356	81799868	239	24.6042	2.10271	20.7173
SL4.0ch01	81805221	81805979	759	81805457	151	14.2519	1.99193	11.0507
SL4.0ch01	81826465	81827383	919	81827081	206	27.3618	2.36243	23.3349
SL4.0ch01	81892448	81893259	812	81892800	187	13.0703	1.7914	9.97343
SL4.0ch01	81907824	81908351	528	81908128	160	7.78806	1.58761	5.22995
SL4.0ch01	81927249	81927728	480	81927517	90	3.99164	1.49791	1.90885
SL4.0ch01	81931699	81932585	887	81932099	375	18.7857	1.64414	15.2385
SL4.0ch01	81933044	81933377	334	81933089	80	6.82913	1.84293	4.38211
SL4.0ch01	81985849	81986106	258	81985962	52	5.2571	1.90166	3.0044
SL4.0ch01	82015374	82015644	271	82015467	138	3.44958	1.34258	1.44557
SL4.0ch01	82054662	82054930	269	82054815	208	3.61054	1.27998	1.58263
SL4.0ch01	82088751	82089413	663	82089412	37	3.34986	1.74381	1.36043
SL4.0ch01	82089864	82090182	319	82090033	131	8.41999	1.71395	5.79176
SL4.0ch01	82096244	82097174	931	82096585	47	6.19143	2.127	3.82068
SL4.0ch01	82106967	82108242	1276	82107717	290	7.13535	1.37906	4.65255
SL4.0ch01	82119070	82119637	568	82119351	275	8.84603	1.45688	6.1712
SL4.0ch01	82129186	82129760	575	82129442	196	8.46022	1.5485	5.82786
SL4.0ch01	82136284	82136774	491	82136501	172	7.14847	1.52515	4.66411
SL4.0ch01	82159352	82159914	563	82159563	117	9.83006	1.87681	7.05149
SL4.0ch01	82164246	82165228	983	82164530	61	6.98748	2.04315	4.52166
SL4.0ch01	82170930	82171985	1056	82171182	198	6.28658	1.43647	3.9049
SL4.0ch01	82178188	82179207	1020	82178558	232	11.4381	1.61591	8.49618
SL4.0ch01	82185120	82185831	712	82185436	42	10.7256	3.14718	7.85487
SL4.0ch01	82198531	82199089	559	82198719	269	10.1737	1.51272	7.35927
SL4.0ch01	82224679	82225141	463	82224958	248	7.69965	1.44073	5.15176
SL4.0ch01	82249663	82250992	1330	82249816	153	4.57	1.40133	2.40762
SL4.0ch01	82253253	82253773	521	82253473	103	10.3295	2.00338	7.49908
SL4.0ch01	82260135	82260804	670	82260549	233	11.0712	1.59932	8.16601
SL4.0ch01	82282984	82283372	389	82283067	98	8.65376	1.89416	6.00082
SL4.0ch01	82290327	82291059	733	82290681	255	10.2765	1.5346	7.45184
SL4.0ch01	82296259	82296655	397	82296498	82	5.51197	1.69098	3.22638
SL4.0ch01	82307352	82307867	516	82307789	156	3.77521	1.34226	1.7233
SL4.0ch01	82310050	82311226	1177	82310448	177	20.0207	2.17166	16.3932
SL4.0ch01	82326603	82328096	1494	82327531	214	5.61018	1.38259	3.31204
SL4.0ch01	82335646	82336727	1082	82336469	76	19.6867	3.41206	16.0804
SL4.0ch01	82340768	82341186	419	82340940	144	4.76256	1.42983	2.57434
SL4.0ch01	82350126	82350640	515	82350443	96	16.4123	2.61717	13.0356
SL4.0ch01	82352490	82352945	456	82352761	77	5.56057	1.72586	3.26881
SL4.0ch01	82353584	82354149	566	82353745	52	19.9321	4.59909	16.3103
SL4.0ch01	82376831	82377674	844	82377609	171	3.80257	1.32619	1.74687
SL4.0ch01	82424448	82425683	1236	82424641	159	3.56736	1.32389	1.54584
SL4.0ch01	82430329	82431029	701	82430618	58	10.0961	2.535	7.29035
SL4.0ch01	82464807	82465207	401	82465023	214	6.81388	1.44159	4.36866
SL4.0ch01	82497157	82497732	576	82497694	232	13.6345	1.70364	10.4874
SL4.0ch01	82499483	82499810	328	82499594	212	9.61197	1.57367	6.85609
SL4.0ch01	82509314	82510179	866	82509946	138	8.98216	1.72562	6.29278
SL4.0ch01	82512456	82513053	598	82512854	96	10.0777	2.03484	7.27365
SL4.0ch01	82523143	82525564	2422	82524845	225	44.754	3.00343	40.0231
SL4.0ch01	82533150	82533892	743	82533346	184	12.7905	1.78689	9.71954
SL4.0ch01	82544978	82547142	2165	82546350	242	80.7315	4.55683	74.7078
SL4.0ch01	82587400	82587867	468	82587569	123	9.31534	1.80944	6.59034
SL4.0ch01	82592206	82592847	642	82592522	204	3.28993	1.2637	1.31
SL4.0ch01	82600587	82601053	467	82600771	94	5.92769	1.67071	3.58973
SL4.0ch01	82616491	82617094	604	82616743	61	4.38069	1.68894	2.24417
SL4.0ch01	82654977	82656293	1317	82655980	169	14.0465	1.90179	10.8638
SL4.0ch01	82672230	82672838	609	82672548	50	5.76349	2.00823	3.44581
SL4.0ch01	82673497	82674187	691	82673740	135	6.89639	1.59724	4.44146
SL4.0ch01	82678312	82679156	845	82678960	167	4.5894	1.382	2.42443
SL4.0ch01	82687009	82687666	658	82687402	213	13.7201	1.75022	10.5656
SL4.0ch01	82689079	82689658	580	82689278	78	4.26644	1.57544	2.14537
SL4.0ch01	82692412	82695032	2621	82694704	174	10.0854	1.67883	7.28063
SL4.0ch01	82706711	82706995	285	82706915	157	7.82299	1.597	5.26103
SL4.0ch01	82708203	82708979	777	82708396	145	4.24077	1.39119	2.12334
SL4.0ch01	82714331	82715196	866	82714687	115	16.5167	2.39784	13.1319
SL4.0ch01	82721412	82722310	899	82721900	187	11.2835	1.70522	8.35788
SL4.0ch01	82739039	82739647	609	82739258	157	7.35104	1.56896	4.84303
SL4.0ch01	82747233	82747558	326	82747390	53	3.34729	1.59382	1.35811
SL4.0ch01	82751515	82751978	464	82751587	114	8.08472	1.75982	5.4936
SL4.0ch01	82794574	82795274	701	82794927	254	21.1335	1.92933	17.4369
SL4.0ch01	82807476	82807789	314	82807788	96	3.33069	1.41237	1.34411
SL4.0ch01	82814981	82815302	322	82815301	48	3.87666	1.72141	1.81037
SL4.0ch01	82818667	82819312	646	82818805	113	4.70136	1.49395	2.52138
SL4.0ch01	82825605	82826891	1287	82826638	162	12.3582	1.83802	9.32702
SL4.0ch01	82830011	82830786	776	82830129	82	6.36919	1.78077	3.97674
SL4.0ch01	82838526	82839063	538	82838837	200	12.1517	1.71325	9.14111
SL4.0ch01	82868307	82868555	249	82868401	73	6.16923	1.82273	3.80131
SL4.0ch01	82881870	82882159	290	82882092	169	9.1515	1.64201	6.44392
SL4.0ch01	82931566	82932018	453	82931743	158	7.28057	1.56244	4.7808
SL4.0ch01	82935529	82936056	528	82935844	146	12.0178	1.88279	9.01925
SL4.0ch01	82941317	82941778	462	82941657	48	5.79574	2.04326	3.4743
SL4.0ch01	82947039	82947427	389	82947197	40	7.21444	2.47636	4.72218
SL4.0ch01	82952513	82953037	525	82952941	45	6.67212	2.24986	4.24349
SL4.0ch01	82960671	82961148	478	82961147	120	3.30241	1.359	1.32038
SL4.0ch01	82963034	82963874	841	82963107	80	4.60711	1.60402	2.43993
SL4.0ch01	82971272	82972184	913	82971612	69	6.90325	1.94432	4.44723
SL4.0ch01	82989032	82989382	351	82989268	72	7.04516	1.93275	4.57258
SL4.0ch01	83000414	83000663	250	83000449	145	6.81977	1.5652	4.37383
SL4.0ch01	83016609	83016883	275	83016882	66	3.4101	1.52738	1.41205
SL4.0ch01	83017376	83018133	758	83017831	220	3.51612	1.26577	1.50175
SL4.0ch01	83024894	83025526	633	83025526	143	4.06201	1.38144	1.96944
SL4.0ch01	83033195	83033511	317	83033320	150	14.4196	2.00672	11.2043
SL4.0ch01	83035190	83035883	694	83035429	197	9.58675	1.60085	6.83316
SL4.0ch01	83041344	83041917	574	83041861	261	14.9618	1.69641	11.7005
SL4.0ch01	83047068	83047857	790	83047362	223	22.1272	2.06487	18.3728
SL4.0ch01	83102495	83102830	336	83102657	79	13.2206	2.54728	10.1101
SL4.0ch01	83103075	83103803	729	83103330	50	6.30294	2.09576	3.919
SL4.0ch01	83117553	83118344	792	83118163	70	7.71585	2.03196	5.16611
SL4.0ch01	83121760	83122611	852	83122330	113	11.0476	1.99246	8.14466
SL4.0ch01	83135786	83136331	546	83136169	96	6.771	1.7383	4.33065
SL4.0ch01	83141868	83142119	252	83142107	30	4.06643	2.02764	1.97319
SL4.0ch01	83157999	83158754	756	83158540	105	8.26085	1.81892	5.65012
SL4.0ch01	83161430	83162106	677	83161668	117	10.865	1.95371	7.98033
SL4.0ch01	83162390	83162904	515	83162433	42	4.70863	1.94275	2.52767
SL4.0ch01	83170779	83171402	624	83171320	60	5.85195	1.89954	3.52374
SL4.0ch01	83174855	83176508	1654	83175138	186	10.6068	1.67467	7.74815
SL4.0ch01	83192847	83195188	2342	83193112	151	5.91918	1.49365	3.58227
SL4.0ch01	83206380	83207124	745	83206860	42	5.3702	2.06738	3.10296
SL4.0ch01	83214874	83215139	266	83214914	80	4.50588	1.59287	2.35266
SL4.0ch01	83225720	83226291	572	83226065	163	3.60947	1.32217	1.58165
SL4.0ch01	83262583	83263565	983	83263020	286	6.39017	1.3533	3.99519
SL4.0ch01	83271193	83271451	259	83271204	59	3.37153	1.55937	1.37888
SL4.0ch01	83276615	83277213	599	83276867	233	5.5841	1.3623	3.28907
SL4.0ch01	83324594	83325018	425	83325007	109	6.50866	1.65642	4.09943
SL4.0ch01	83332480	83333899	1420	83333053	139	23.7043	2.67062	19.8648
SL4.0ch01	83340672	83341258	587	83341068	86	4.16059	1.53002	2.05452
SL4.0ch01	83369047	83369813	767	83369708	116	4.77212	1.49179	2.58263
SL4.0ch01	83375729	83376297	569	83375943	68	9.27565	2.24764	6.55488
SL4.0ch01	83396708	83397514	807	83396828	83	8.08381	1.95016	5.49285
SL4.0ch01	83404815	83405342	528	83405065	97	3.60515	1.43746	1.57794
SL4.0ch01	83439068	83440325	1258	83439277	69	7.66514	2.03673	5.12123
SL4.0ch01	83457369	83457620	252	83457567	28	4.86261	2.28934	2.66101
SL4.0ch01	83473905	83474443	539	83474031	99	4.72355	1.5386	2.54065
SL4.0ch01	83489864	83490189	326	83490062	58	4.71543	1.75976	2.53349
SL4.0ch01	83507487	83507829	343	83507806	174	7.1091	1.51911	4.62919
SL4.0ch01	83524928	83525187	260	83525046	118	9.01519	1.81123	6.32234
SL4.0ch01	83534157	83534671	515	83534290	135	8.70783	1.71855	6.04799
SL4.0ch01	83538716	83539098	383	83538721	142	4.43416	1.41011	2.29037
SL4.0ch01	83546353	83547278	926	83546964	141	7.50925	1.6206	4.98278
SL4.0ch01	83551178	83551749	572	83551341	101	8.65735	1.87544	6.00371
SL4.0ch01	83564994	83566597	1604	83566152	229	6.68905	1.41781	4.25841
SL4.0ch01	83579197	83580240	1044	83580071	212	10.96	1.63341	8.06623
SL4.0ch01	83592083	83592821	739	83592613	114	7.60162	1.72254	5.06532
SL4.0ch01	83615372	83616415	1044	83616182	115	18.1597	2.52713	14.6543
SL4.0ch01	83623512	83624973	1462	83624462	180	9.9722	1.65768	7.17931
SL4.0ch01	83633305	83633955	651	83633657	335	19.2886	1.70977	15.7079
SL4.0ch01	83642341	83642628	288	83642540	201	14.5962	1.82053	11.3661
SL4.0ch01	83664818	83665259	442	83664887	42	5.66557	2.12333	3.36054
SL4.0ch01	83678873	83679622	750	83679010	97	12.2488	2.22051	9.22822
SL4.0ch01	83685557	83686196	640	83685954	168	4.4885	1.37423	2.3379
SL4.0ch01	83716381	83717138	758	83716586	40	10.3227	3.14877	7.49289
SL4.0ch01	83749410	83749892	483	83749765	73	8.01565	2.03544	5.43248
SL4.0ch01	83757512	83757831	320	83757656	126	3.5767	1.37191	1.55392
SL4.0ch01	83764344	83765222	879	83764828	166	5.16011	1.41917	2.9195
SL4.0ch01	83773899	83775312	1414	83773992	273	8.94559	1.4627	6.26108
SL4.0ch01	83785293	83787650	2358	83785671	154	12.1825	1.85898	9.16792
SL4.0ch01	83796327	83796823	497	83796669	170	14.6286	1.92823	11.3955
SL4.0ch01	83800767	83801614	848	83801196	242	11.7297	1.61025	8.75907
SL4.0ch01	83804686	83805351	666	83804778	122	7.38036	1.67394	4.8689
SL4.0ch01	83822184	83822487	304	83822292	54	5.72162	1.9487	3.40952
SL4.0ch01	83836943	83837606	664	83837468	47	11.4988	3.0976	8.55043
SL4.0ch01	83855412	83855718	307	83855495	14	4.41368	2.86112	2.27251
SL4.0ch01	83865229	83865591	363	83865505	138	5.53409	1.49583	3.24582
SL4.0ch01	83885732	83886483	752	83885982	156	3.38666	1.31445	1.39184
SL4.0ch01	83917358	83917896	539	83917648	218	9.29128	1.54921	6.56886
SL4.0ch01	83943860	83944263	404	83944180	123	16.1277	2.29486	12.7724
SL4.0ch01	83962510	83963154	645	83962673	137	7.23175	1.61403	4.73718
SL4.0ch01	83996898	83997414	517	83997249	146	8.75858	1.68446	6.09371
SL4.0ch01	84007964	84008871	908	84008002	194	5.37737	1.39337	3.10912
SL4.0ch01	84026074	84027025	952	84026879	136	10.1992	1.81215	7.38207
SL4.0ch01	84036684	84037024	341	84036834	180	6.44529	1.47181	4.04395
SL4.0ch01	84041743	84042494	752	84041991	125	19.3812	2.51273	15.7946
SL4.0ch01	84047389	84047746	358	84047389	140	3.32686	1.3301	1.34093
SL4.0ch01	84074498	84075559	1062	84074977	91	8.98109	1.97387	6.29187
SL4.0ch01	84090140	84090688	549	84090248	170	4.72662	1.38651	2.54325
SL4.0ch01	84098084	84098696	613	84098689	51	3.65056	1.65741	1.61665
SL4.0ch01	84098953	84099825	873	84099555	243	10.3611	1.55494	7.5279
SL4.0ch01	84108223	84109523	1301	84109226	104	10.4828	2.00896	7.63677
SL4.0ch01	84120438	84121042	605	84120688	110	11.5775	2.05427	8.62193
SL4.0ch01	84133075	84134283	1209	84133249	251	12.6898	1.63166	9.62831
SL4.0ch01	84137444	84137930	487	84137877	180	8.67096	1.59072	6.01514
SL4.0ch01	84150448	84151354	907	84150486	52	6.82196	2.14676	4.37573
SL4.0ch01	84236873	84237279	407	84236930	84	9.40217	2.0756	6.66822
SL4.0ch01	84266621	84267513	893	84266805	99	9.7191	1.98027	6.95193
SL4.0ch01	84277704	84278211	508	84277900	89	3.4827	1.44775	1.47351
SL4.0ch01	84285105	84285692	588	84285475	198	11.2357	1.676	8.31409
SL4.0ch01	84293327	84294142	816	84293845	147	9.10962	1.70282	6.4068
SL4.0ch01	84308042	84308575	534	84308181	139	4.49865	1.42014	2.34668
SL4.0ch01	84313366	84313930	565	84313633	147	6.2427	1.52314	3.86582
SL4.0ch01	84331322	84332603	1282	84331770	164	13.6117	1.89841	10.4671
SL4.0ch01	84344213	84344702	490	84344399	168	10.1008	1.69606	7.2946
SL4.0ch01	84348521	84349273	753	84348989	380	15.4132	1.55315	12.115
SL4.0ch01	84355855	84356485	631	84356364	194	14.5496	1.83951	11.323
SL4.0ch01	84367593	84368232	640	84368055	185	13.6978	1.82776	10.5452
SL4.0ch01	84375196	84375839	644	84375424	170	5.5384	1.43591	3.24965
SL4.0ch01	84389373	84389958	586	84389866	154	9.55327	1.70698	6.80349
SL4.0ch01	84417857	84418970	1114	84418004	149	27.4896	2.81286	23.4565
SL4.0ch01	84458759	84459361	603	84458977	81	7.47863	1.90373	4.95638
SL4.0ch01	84474863	84475658	796	84475455	95	16.7714	2.6665	13.3676
SL4.0ch01	84487537	84488002	466	84487740	32	8.63406	3.136	5.98298
SL4.0ch01	84499943	84500702	760	84500316	30	4.54401	2.14753	2.38532
SL4.0ch01	84507905	84508413	509	84508277	81	5.04728	1.64688	2.82155
SL4.0ch01	84520696	84521799	1104	84521497	305	11.5602	1.51886	8.60679
SL4.0ch01	84549609	84550433	825	84550276	169	10.4542	1.71217	7.61118
SL4.0ch01	84565746	84566668	923	84566431	99	9.87975	1.99423	7.09549
SL4.0ch01	84578384	84579752	1369	84578826	245	13.9451	1.6895	10.7703
SL4.0ch01	84585698	84586438	741	84586106	130	12.6685	2.00466	9.60874
SL4.0ch01	84593181	84594357	1177	84593910	331	7.75539	1.37118	5.20171
SL4.0ch01	84611081	84611654	574	84611539	186	6.6641	1.47399	4.23647
SL4.0ch01	84658700	84658946	247	84658826	126	6.9208	1.62663	4.46274
SL4.0ch01	84659218	84659491	274	84659235	56	4.71764	1.77799	2.53553
SL4.0ch01	84682046	84682657	612	84682614	97	3.38584	1.41543	1.39115
SL4.0ch01	84698097	84698350	254	84698105	98	4.09889	1.48288	2.00118
SL4.0ch01	84705923	84706304	382	84706012	222	6.45251	1.41474	4.05046
SL4.0ch01	84722180	84722994	815	84722734	214	13.2638	1.72841	10.1496
SL4.0ch01	84726258	84728061	1804	84726564	175	10.9979	1.7235	8.10013
SL4.0ch01	84738064	84738900	837	84738533	241	13.5553	1.68245	10.4153
SL4.0ch01	84759410	84760174	765	84759829	114	8.98824	1.82909	6.29826
SL4.0ch01	84772508	84774183	1676	84774182	115	3.302	1.36803	1.32006
SL4.0ch01	84784547	84786077	1531	84784743	251	11.6227	1.59158	8.66238
SL4.0ch01	84801567	84802062	496	84801855	131	7.96701	1.68305	5.38888
SL4.0ch01	84807631	84808597	967	84808450	81	5.97798	1.74607	3.63416
SL4.0ch01	84833637	84834971	1335	84834591	203	30.7272	2.53257	26.5394
SL4.0ch01	84838690	84840401	1712	84839976	195	14.6889	1.84279	11.4503
SL4.0ch01	84845402	84845667	266	84845407	32	3.82224	1.92664	1.76343
SL4.0ch01	84846097	84847150	1054	84846648	166	7.54294	1.55976	5.01262
SL4.0ch01	84857994	84858643	650	84858427	185	11.9489	1.74298	8.95691
SL4.0ch01	84862670	84863211	542	84862810	125	12.5566	2.02685	9.50737
SL4.0ch01	84918137	84919226	1090	84918381	112	11.5501	2.03795	8.59732
SL4.0ch01	84940724	84941478	755	84941007	161	12.2187	1.83406	9.20082
SL4.0ch01	84946014	84946682	669	84946471	140	7.09409	1.59631	4.61559
SL4.0ch01	84953825	84954429	605	84954171	200	11.704	1.69285	8.73611
SL4.0ch01	84954768	84955125	358	84954769	64	3.58249	1.56094	1.55896
SL4.0ch01	84979671	84980493	823	84979948	128	5.8166	1.54062	3.49257
SL4.0ch01	84980746	84981081	336	84980801	26	4.99286	2.39631	2.77426
SL4.0ch01	84995691	84996257	567	84995813	234	13.2261	1.68344	10.1152
SL4.0ch01	85004745	85005424	680	85005220	126	9.86682	1.83429	7.08385
SL4.0ch01	85009027	85009465	439	85009031	231	3.369	1.25029	1.37679
SL4.0ch01	85015055	85015596	542	85015372	232	4.77407	1.32378	2.58444
SL4.0ch01	85031437	85032482	1046	85032144	117	12.1566	2.0497	9.14536
SL4.0ch01	85038251	85038914	664	85038662	257	17.1211	1.78056	13.6905
SL4.0ch01	85043337	85044346	1010	85044057	91	19.9951	3.06751	16.3695
SL4.0ch01	85059417	85060097	681	85059502	109	4.52458	1.48985	2.36837
SL4.0ch01	85074339	85074912	574	85074554	244	8.18633	1.46555	5.58455
SL4.0ch01	85095118	85095659	542	85095651	55	5.25411	1.86718	3.00202
SL4.0ch01	85138253	85139144	892	85138861	27	7.38963	3.0662	4.87715
SL4.0ch01	85237554	85238069	516	85237747	180	10.4003	1.67943	7.56371
SL4.0ch01	85243869	85245005	1137	85244671	133	10.3112	1.83246	7.48274
SL4.0ch01	85245271	85246345	1075	85245769	232	22.019	2.02881	18.2707
SL4.0ch01	85254992	85255555	564	85255174	124	8.3257	1.73454	5.70825
SL4.0ch01	85278019	85278389	371	85278387	158	3.32891	1.30796	1.3426
SL4.0ch01	85285795	85286695	901	85286428	143	14.8349	2.06925	11.5841
SL4.0ch01	85289750	85290049	300	85289906	37	5.96529	2.29516	3.62303
SL4.0ch01	85298370	85299616	1247	85299286	255	7.93793	1.44286	5.36326
SL4.0ch01	85307418	85308108	691	85307620	147	18.8533	2.28959	15.3013
SL4.0ch01	85334242	85335251	1010	85334286	181	7.43612	1.52375	4.91845
SL4.0ch01	85341862	85342628	767	85342278	260	13.5636	1.64842	10.423
SL4.0ch01	85345070	85345739	670	85345358	173	3.32845	1.29229	1.34217
SL4.0ch01	85346264	85346797	534	85346463	85	12.1262	2.34273	9.11732
SL4.0ch01	85351659	85352102	444	85351819	187	12.2115	1.75012	9.19416
SL4.0ch01	85356158	85356911	754	85356348	173	12.183	1.79072	9.16835
SL4.0ch01	85365685	85366494	810	85366252	103	18.9844	2.7535	15.4238
SL4.0ch01	85372054	85372738	685	85372485	187	12.9449	1.78538	9.85976
SL4.0ch01	85375100	85376251	1152	85375305	61	5.41419	1.82994	3.14115
SL4.0ch01	85389251	85390157	907	85389771	321	13.536	1.56262	10.3976
SL4.0ch01	85395650	85396105	456	85396026	125	5.2311	1.50479	2.98178
SL4.0ch01	85401700	85402320	621	85401873	198	20.2981	2.08595	16.6527
SL4.0ch01	85408078	85410338	2261	85410164	193	18.5278	2.02603	14.9979
SL4.0ch01	85420730	85421476	747	85421416	117	9.141	1.82548	6.43464
SL4.0ch01	85430933	85431907	975	85431456	34	4.61862	2.06977	2.44994
SL4.0ch01	85446361	85447260	900	85446574	67	4.5892	1.67494	2.42426
SL4.0ch01	85463995	85464909	915	85464204	168	3.73016	1.32472	1.68507
SL4.0ch01	85480813	85481673	861	85481259	164	17.0734	2.08501	13.6468
SL4.0ch01	85514069	85514862	794	85514655	126	5.33818	1.51036	3.07457
SL4.0ch01	85517599	85518263	665	85517899	107	6.47444	1.66169	4.06941
SL4.0ch01	85525725	85526070	346	85525937	34	7.56964	2.76299	5.03666
SL4.0ch01	85535504	85536567	1064	85536385	144	8.83888	1.6959	6.16493
SL4.0ch01	85559272	85559998	727	85559568	181	12.7623	1.79469	9.69394
SL4.0ch01	85578050	85580077	2028	85579762	167	8.21683	1.59545	5.61148
SL4.0ch01	85580587	85581248	662	85581070	182	16.8653	1.99207	13.4541
SL4.0ch01	85596850	85597686	837	85597264	141	8.23987	1.66771	5.63142
SL4.0ch01	85606731	85608274	1544	85607827	128	10.1485	1.84434	7.33656
SL4.0ch01	85610844	85611447	604	85611200	92	4.66131	1.55803	2.48684
SL4.0ch01	85631962	85632727	766	85632566	240	5.87198	1.36923	3.54076
SL4.0ch01	85633787	85634900	1114	85634284	342	10.7924	1.45923	7.91516
SL4.0ch01	85639696	85640221	526	85640138	273	6.13713	1.3529	3.77398
SL4.0ch01	85642730	85643644	915	85643326	180	10.7303	1.69612	7.85917
SL4.0ch01	85667628	85668373	746	85667926	101	6.15474	1.65966	3.78897
SL4.0ch01	85680751	85681589	839	85681278	154	6.40169	1.51786	4.00549
SL4.0ch01	85708116	85708677	562	85708309	147	5.99004	1.50669	3.64478
SL4.0ch01	85719431	85719849	419	85719720	120	6.70599	1.63102	4.2735
SL4.0ch01	85729726	85730029	304	85729816	172	8.03668	1.57422	5.45132
SL4.0ch01	85753808	85754409	602	85754267	268	20.5853	1.87477	16.9219
SL4.0ch01	85786159	85787368	1210	85787326	121	8.783	1.78025	6.11582
SL4.0ch01	85808125	85808914	790	85808639	78	5.94522	1.76177	3.60518
SL4.0ch01	85814791	85815237	447	85815126	95	8.21651	1.87481	5.6112
SL4.0ch01	85821122	85821555	434	85821140	299	4.97913	1.28792	2.76218
SL4.0ch01	85841005	85841312	308	85841298	31	4.19261	2.03608	2.08236
SL4.0ch01	85841770	85842537	768	85842335	186	11.2687	1.7071	8.3442
SL4.0ch01	85847052	85848193	1142	85847151	158	10.5431	1.75103	7.69141
SL4.0ch01	85862391	85863246	856	85862935	155	9.01395	1.67241	6.32122
SL4.0ch01	85867119	85868056	938	85867601	50	9.29336	2.59511	6.57072
SL4.0ch01	85876528	85877337	810	85876688	26	7.21343	3.07305	4.72125
SL4.0ch01	85895338	85895922	585	85895616	177	4.64696	1.37245	2.47469
SL4.0ch01	85901626	85902289	664	85902052	205	7.26625	1.4757	4.76799
SL4.0ch01	85923470	85924167	698	85923912	19	6.99287	3.55853	4.52665
SL4.0ch01	85925246	85925489	244	85925284	30	4.75718	2.20145	2.56968
SL4.0ch01	85926770	85927502	733	85927353	19	11.081	5.51462	8.17473
SL4.0ch01	85935620	85936257	638	85935730	149	5.32449	1.45879	3.06272
SL4.0ch01	85946666	85947313	648	85947093	54	5.72162	1.9487	3.40952
SL4.0ch01	85955556	85955841	286	85955841	65	4.10983	1.62568	2.01058
SL4.0ch01	86008150	86010231	2082	86008245	182	7.54355	1.5276	5.01318
SL4.0ch01	86017974	86019270	1297	86018880	114	13.8492	2.20029	10.6834
SL4.0ch01	86040841	86041270	430	86040950	20	4.47421	2.49266	2.32505
SL4.0ch01	86065599	86067200	1602	86066132	89	26.4219	3.86695	22.4428
SL4.0ch01	86069515	86070107	593	86069971	139	8.20659	1.67199	5.60263
SL4.0ch01	86076199	86078139	1941	86076721	132	11.7257	1.93081	8.75569
SL4.0ch01	86085069	86085794	726	86085611	129	4.46753	1.43725	2.31947
SL4.0ch01	86089030	86090209	1180	86089774	119	16.9668	2.39308	13.5478
SL4.0ch01	86096875	86098312	1438	86097495	256	17.3589	1.79114	13.9109
SL4.0ch01	86135886	86138174	2289	86137560	285	13.4409	1.60555	10.3111
SL4.0ch01	86150304	86151132	829	86150562	81	5.61426	1.70751	3.31555
SL4.0ch01	86168584	86169035	452	86168779	86	4.62925	1.57911	2.45928
SL4.0ch01	86285041	86285825	785	86285108	49	4.72009	1.85113	2.53763
SL4.0ch01	86291168	86291423	256	86291173	140	4.59357	1.42517	2.42802
SL4.0ch01	86302384	86302906	523	86302681	153	8.44848	1.64473	5.81733
SL4.0ch01	86307974	86308613	640	86308146	162	12.3582	1.83802	9.32702
SL4.0ch01	86311712	86312527	816	86312052	237	11.1513	1.59581	8.23798
SL4.0ch01	86321326	86322831	1506	86322382	138	71.1458	7.17048	65.4488
SL4.0ch01	86324287	86324750	464	86324740	66	4.23484	1.63586	2.1183
SL4.0ch01	86325044	86325573	530	86325345	167	5.83195	1.45834	3.50621
SL4.0ch01	86329147	86329724	578	86329281	280	10.2627	1.5029	7.44019
SL4.0ch01	86336289	86336851	563	86336543	254	15.0798	1.71386	11.8088
SL4.0ch01	86344153	86344662	510	86344354	125	6.02358	1.56423	3.67377
SL4.0ch01	86360299	86360696	398	86360484	217	16.9644	1.87511	13.5457
SL4.0ch01	86365700	86366202	503	86365758	66	3.4324	1.53036	1.43138
SL4.0ch01	86397240	86397732	493	86397665	88	5.38721	1.64712	3.11802
SL4.0ch01	86408410	86408884	475	86408491	134	3.29325	1.33588	1.31288
SL4.0ch01	86412007	86412733	727	86412615	164	5.61109	1.4501	3.31277
SL4.0ch01	86456832	86458960	2129	86458442	185	23.2633	2.28901	19.4475
SL4.0ch01	86469252	86469612	361	86469457	150	7.58592	1.6006	5.05114
SL4.0ch01	86485606	86486126	521	86485801	112	6.88659	1.67485	4.4333
SL4.0ch01	86508954	86509550	597	86509252	215	8.96407	1.53954	6.27682
SL4.0ch01	86523380	86524003	624	86523587	194	17.8805	1.99234	14.395
SL4.0ch01	86552750	86554219	1470	86553717	255	14.4917	1.6907	11.2702
SL4.0ch01	86566340	86566778	439	86566581	33	8.47869	3.04066	5.8447
SL4.0ch01	86586841	86587187	347	86586989	37	5.7417	2.24718	3.42683
SL4.0ch01	86587715	86588053	339	86587887	18	4.84907	2.75214	2.64911
SL4.0ch01	86598102	86599327	1226	86598391	96	10.2474	2.05004	7.42625
SL4.0ch01	86607164	86607630	467	86607358	194	12.7748	1.75744	9.70511
SL4.0ch01	86611542	86611969	428	86611699	79	3.64616	1.50019	1.61294
SL4.0ch01	86612353	86613054	702	86612357	51	3.73519	1.67109	1.68949
SL4.0ch01	86613342	86615009	1668	86614794	134	7.37774	1.63296	4.86675
SL4.0ch01	86616800	86617313	514	86617058	48	3.36082	1.63378	1.36972
SL4.0ch01	86624953	86625205	253	86625135	91	11.8628	2.24653	8.8796
SL4.0ch01	86637956	86638677	722	86638415	232	8.0545	1.47487	5.46744
SL4.0ch01	86640258	86641006	749	86640701	175	10.2106	1.68272	7.39253
SL4.0ch01	86650847	86651507	661	86651307	168	18.7702	2.15481	15.2239
SL4.0ch01	86670590	86670980	391	86670920	235	5.00714	1.33279	2.78646
SL4.0ch01	86677804	86679848	2045	86678745	52	13.4488	3.271	10.3184
SL4.0ch01	86693762	86694657	896	86693983	159	7.39345	1.56682	4.88029
SL4.0ch01	86705278	86706020	743	86705512	196	19.4809	2.05736	15.8879
SL4.0ch01	86714814	86715341	528	86714987	114	4.64318	1.48639	2.47148
SL4.0ch01	86719603	86720493	891	86719794	227	14.3674	1.74371	11.1566
SL4.0ch01	86734833	86735333	501	86734915	21	9.6833	4.49977	6.92022
SL4.0ch01	86762919	86763489	571	86763106	134	11.2856	1.89187	8.35931
SL4.0ch01	86796302	86797300	999	86797024	255	8.82297	1.47821	6.15093
SL4.0ch01	86821292	86822066	775	86821532	170	11.6538	1.77274	8.69061
SL4.0ch01	86858417	86859180	764	86858465	46	3.81269	1.73028	1.75534
SL4.0ch01	86898289	86898857	569	86898492	133	4.07635	1.39943	1.98167
SL4.0ch01	86903782	86904723	942	86903928	102	7.84216	1.8002	5.27808
SL4.0ch01	86917046	86917811	766	86917309	259	6.69852	1.38796	4.26695
SL4.0ch01	86929285	86929720	436	86929301	69	4.73576	1.6803	2.5514
SL4.0ch01	86947348	86948061	714	86947653	126	14.8353	2.17927	11.5845
SL4.0ch01	87006153	87006544	392	87006295	61	6.64465	1.99662	4.21934
SL4.0ch01	87020918	87021364	447	87021348	111	6.76003	1.66877	4.32089
SL4.0ch01	87056704	87057371	668	87057005	157	4.15671	1.36734	2.05118
SL4.0ch01	87079083	87079553	471	87079445	130	5.1033	1.48309	2.87078
SL4.0ch01	87098415	87098677	263	87098628	117	5.13127	1.51823	2.89432
SL4.0ch01	87115451	87115816	366	87115661	105	13.3624	2.24025	10.2392
SL4.0ch01	87116798	87117125	328	87116917	102	3.58273	1.42228	1.55915
SL4.0ch01	87128810	87129159	350	87128958	263	4.58663	1.29224	2.42219
SL4.0ch01	87142477	87144062	1586	87143676	227	11.3421	1.62098	8.40944
SL4.0ch01	87161028	87161466	439	87161194	83	8.89886	2.03362	6.21899
SL4.0ch01	87170192	87170723	532	87170577	168	9.6618	1.67232	6.9012
SL4.0ch01	87192140	87193073	934	87192341	227	25.2176	2.17254	21.2993
SL4.0ch01	87193395	87193682	288	87193543	33	7.64408	2.82454	5.10256
SL4.0ch01	87198842	87200019	1178	87199293	153	7.74304	1.60238	5.19077
SL4.0ch01	87204158	87205120	963	87204805	225	18.9698	1.93217	15.4105
SL4.0ch01	87207231	87208348	1118	87207979	204	9.16953	1.56781	6.46023
SL4.0ch01	87224108	87224641	534	87224638	176	4.87361	1.38743	2.67051
SL4.0ch01	87225014	87225535	522	87225211	284	5.16818	1.30472	2.92676
SL4.0ch01	87236694	87237097	404	87236772	149	11.7497	1.85405	8.77673
SL4.0ch01	87252143	87252474	332	87252143	145	3.92271	1.36814	1.84978
SL4.0ch01	87290563	87291489	927	87290814	101	6.60251	1.69875	4.18214
SL4.0ch01	87300136	87300735	600	87300357	138	8.75012	1.71061	6.08592
SL4.0ch01	87314434	87315076	643	87314695	128	11.7384	1.95293	8.7668
SL4.0ch01	87321634	87322074	441	87321813	120	3.68639	1.39217	1.64726
SL4.0ch01	87357390	87357985	596	87357584	39	7.30009	2.52375	4.79829
SL4.0ch01	87363717	87365048	1332	87364632	227	17.008	1.84868	13.5861
SL4.0ch01	87389167	87389886	720	87389408	154	15.1917	2.03124	11.9121
SL4.0ch01	87390180	87390700	521	87390184	36	3.75062	1.84262	1.70256
SL4.0ch01	87414969	87415550	582	87415161	275	16.8568	1.73541	13.4464
SL4.0ch01	87419246	87420011	766	87419584	131	7.74762	1.66801	5.19458
SL4.0ch01	87431644	87432261	618	87432188	178	7.80268	1.54908	5.24309
SL4.0ch01	87441978	87442572	595	87442383	155	11.0039	1.78759	8.10538
SL4.0ch01	87447321	87448532	1212	87447719	241	14.7837	1.72921	11.5372
SL4.0ch01	87453036	87453498	463	87453138	42	5.00986	1.99941	2.78878
SL4.0ch01	87463717	87464206	490	87463863	170	5.18915	1.4149	2.94501
SL4.0ch01	87505176	87505650	475	87505568	180	11.2978	1.72469	8.3699
SL4.0ch01	87526507	87527354	848	87526792	261	13.3778	1.64009	10.2531
SL4.0ch01	87541653	87542001	349	87541995	149	5.17488	1.44883	2.93244
SL4.0ch01	87542311	87542632	322	87542403	147	4.6951	1.41981	2.51583
SL4.0ch01	87554835	87555681	847	87555451	79	13.7369	2.60596	10.5812
SL4.0ch01	87564832	87565116	285	87565036	138	4.40441	1.41507	2.26462
SL4.0ch01	87569528	87569831	304	87569594	250	8.93835	1.48885	6.25487
SL4.0ch01	87582168	87583194	1027	87582891	249	4.50725	1.29783	2.35379
SL4.0ch01	87597252	87597718	467	87597617	255	8.97686	1.48427	6.28816
SL4.0ch01	87612537	87613124	588	87612958	182	12.8982	1.79828	9.81732
SL4.0ch01	87617576	87618348	773	87617750	98	7.54823	1.79692	5.01745
SL4.0ch01	87687789	87688404	616	87688190	142	4.93131	1.44538	2.72077
SL4.0ch01	87703785	87704411	627	87704194	122	7.27113	1.66592	4.7723
SL4.0ch01	87708963	87709651	689	87709512	116	5.55296	1.55488	3.26242
SL4.0ch01	87714565	87715489	925	87715200	161	10.2268	1.72366	7.4073
SL4.0ch01	87721499	87722321	823	87721886	60	8.35421	2.24568	5.73421
SL4.0ch01	87743462	87743989	528	87743502	172	7.49471	1.5444	4.97016
SL4.0ch01	87766741	87767284	544	87766829	73	6.03298	1.80699	3.68169
SL4.0ch01	87773134	87773751	618	87773437	153	5.34582	1.45274	3.08162
SL4.0ch01	87801117	87801714	598	87801445	111	6.12615	1.61764	3.76409
SL4.0ch01	87809241	87809746	506	87809399	116	9.40723	1.8505	6.67261
SL4.0ch01	87830055	87830688	634	87830218	108	14.2654	2.28657	11.0631
SL4.0ch01	87833259	87833787	529	87833323	108	3.31971	1.38355	1.33495
SL4.0ch01	87834038	87834307	270	87834039	47	3.70441	1.70162	1.66286
SL4.0ch01	87853001	87853383	383	87853073	35	7.14664	2.62236	4.6624
SL4.0ch01	87859487	87860233	747	87859670	152	12.0368	1.85864	9.0361
SL4.0ch01	87860591	87861000	410	87860643	35	4.97932	2.12837	2.76233
SL4.0ch01	87867082	87867893	812	87867776	179	7.82448	1.54825	5.26223
SL4.0ch01	87880599	87881262	664	87880678	84	7.78363	1.91162	5.2262
SL4.0ch01	87885622	87886074	453	87886018	44	6.29186	2.20095	3.90962
SL4.0ch01	87890622	87891341	720	87890685	181	11.0825	1.71116	8.17614
SL4.0ch01	87931253	87932631	1379	87931320	127	11.5896	1.94822	8.63242
SL4.0ch01	87936334	87936810	477	87936661	95	7.93415	1.84927	5.35997
SL4.0ch01	87942893	87944095	1203	87943893	113	12.0458	2.06918	9.04427
SL4.0ch01	87954399	87954978	580	87954425	92	5.25435	1.61582	3.00219
SL4.0ch01	87970442	87971709	1268	87970716	196	6.90067	1.47083	4.44515
SL4.0ch01	87996410	87996676	267	87996483	106	3.3358	1.38934	1.34827
SL4.0ch01	88051565	88052005	441	88051954	263	3.73144	1.2511	1.68619
SL4.0ch01	88059001	88059337	337	88059028	177	3.57465	1.30486	1.55207
SL4.0ch01	88075081	88075809	729	88075653	287	13.5761	1.6072	10.4345
SL4.0ch01	88076649	88077148	500	88076909	101	10.186	2.00583	7.37027
SL4.0ch01	88085688	88086272	585	88085822	109	10.4416	1.97127	7.60004
SL4.0ch01	88117251	88117532	282	88117433	113	9.53723	1.8765	6.78923
SL4.0ch01	88124193	88124851	659	88124791	126	5.71656	1.53865	3.40506
SL4.0ch01	88137943	88138900	958	88138376	243	23.5304	2.0489	19.7
SL4.0ch01	88143902	88144243	342	88144049	161	4.19387	1.36438	2.08341
SL4.0ch01	88147639	88148618	980	88148071	237	24.6404	2.11134	20.7515
SL4.0ch01	88155770	88156442	673	88156366	98	11.4539	2.14029	8.50996
SL4.0ch01	88158356	88159114	759	88158828	139	11.1578	1.86053	8.24381
SL4.0ch01	88161312	88162123	812	88161912	224	16.1961	1.82436	12.8359
SL4.0ch01	88163104	88163979	876	88163536	191	16.3687	1.93375	12.995
SL4.0ch01	88168887	88170036	1150	88169642	162	34.702	3.11867	30.3395
SL4.0ch01	88177474	88178832	1359	88177621	229	10.3343	1.57579	7.50348
SL4.0ch01	88198868	88199317	450	88198975	179	8.46181	1.58193	5.82936
SL4.0ch01	88212312	88213031	720	88212764	112	9.67917	1.89309	6.91681
SL4.0ch01	88343780	88344902	1123	88344553	257	5.69823	1.34678	3.38929
SL4.0ch01	88370892	88371920	1029	88371523	30	12.8107	4.60447	9.73789
SL4.0ch01	88376534	88377461	928	88377261	139	9.23149	1.73804	6.51644
SL4.0ch01	88381577	88383415	1839	88382762	188	64.3957	4.62425	59.0011
SL4.0ch01	88393163	88393560	398	88393223	144	4.83424	1.43483	2.63629
SL4.0ch01	88460440	88461217	778	88460678	161	13.9031	1.9266	10.7328
SL4.0ch01	88461784	88462465	682	88462189	135	4.61436	1.43622	2.44632
SL4.0ch01	88483273	88483603	331	88483396	14	6.33762	3.83722	3.94876
SL4.0ch01	88491267	88491948	682	88491503	25	6.06157	2.76534	3.70714
SL4.0ch01	88492641	88493512	872	88493224	57	12.2927	2.90079	9.26848
SL4.0ch01	88519448	88520186	739	88519709	142	4.50286	1.41504	2.35024
SL4.0ch01	88561114	88561385	272	88561341	54	3.36745	1.59015	1.37543
SL4.0ch01	88561645	88561968	324	88561763	66	8.15529	2.13335	5.55634
SL4.0ch01	88572040	88572624	585	88572130	233	4.18634	1.2931	2.07693
SL4.0ch01	88576035	88576892	858	88576307	137	20.0052	2.44211	16.3787
SL4.0ch01	88624111	88624517	407	88624435	183	4.85553	1.37741	2.65476
SL4.0ch01	88630781	88631640	860	88631383	126	12.0618	1.98644	9.05895
SL4.0ch01	88633927	88634616	690	88634210	254	17.4656	1.79937	14.0096
SL4.0ch01	88635059	88635390	332	88635216	55	9.32619	2.48212	6.60024
SL4.0ch01	88656038	88657581	1544	88657349	92	8.51102	1.92241	5.87311
SL4.0ch01	88676403	88676772	370	88676611	133	7.1549	1.62086	4.66973
SL4.0ch01	88681245	88681988	744	88681635	137	5.4294	1.49074	3.15448
SL4.0ch01	88691998	88692657	660	88692003	85	3.96032	1.51243	1.88167
SL4.0ch01	88697064	88698029	966	88697482	95	22.7824	3.27817	18.9926
SL4.0ch01	88714469	88715359	891	88714925	256	21.4241	1.93412	17.7103
SL4.0ch01	88722638	88723906	1269	88723734	201	7.88979	1.51215	5.32088
SL4.0ch01	88726598	88727158	561	88727016	60	5.70144	1.87885	3.39231
SL4.0ch01	88752976	88753423	448	88753181	185	5.90164	1.43413	3.56689
SL4.0ch01	88768641	88769194	554	88768877	120	4.70585	1.47624	2.52532
SL4.0ch01	88771040	88771731	692	88771197	36	7.32312	2.62753	4.81889
SL4.0ch01	88782647	88783206	560	88782811	217	5.87251	1.39239	3.54121
SL4.0ch01	88796331	88797081	751	88796643	140	6.08471	1.52899	3.72734
SL4.0ch01	88804021	88805267	1247	88804247	201	12.7423	1.73749	9.67601
SL4.0ch01	88831382	88831659	278	88831658	60	3.618	1.58895	1.58892
SL4.0ch01	88831983	88832236	254	88832146	141	8.34847	1.67466	5.72903
SL4.0ch01	88837362	88837969	608	88837489	182	6.19146	1.45462	3.82068
SL4.0ch01	88850483	88851625	1143	88850632	347	14.7998	1.57025	11.552
SL4.0ch01	88855632	88856482	851	88856245	104	6.99455	1.71836	4.52814
SL4.0ch01	88856741	88857108	368	88856776	56	4.56559	1.75565	2.40403
SL4.0ch01	88864882	88865425	544	88865272	161	8.29335	1.61435	5.67908
SL4.0ch01	88868659	88869396	738	88868884	213	13.8395	1.75529	10.6745
SL4.0ch01	88871658	88872351	694	88872127	96	7.14373	1.77199	4.65995
SL4.0ch01	88882336	88883628	1293	88883208	178	14.7712	1.90454	11.5263
SL4.0ch01	88919332	88920472	1141	88920156	51	5.26057	1.91435	3.0074
SL4.0ch01	88947232	88948219	988	88947779	76	16.118	2.94989	12.7636
SL4.0ch01	88957802	88958121	320	88957977	84	4.11529	1.53297	2.01503
SL4.0ch01	88965300	88965951	652	88965341	118	4.19776	1.43942	2.08688
SL4.0ch01	88970606	88971180	575	88971009	197	24.4197	2.2781	20.5426
SL4.0ch01	88977182	88977654	473	88977425	115	8.34502	1.77512	5.72591
SL4.0ch01	88983726	88985863	2138	88985151	119	23.2075	2.88052	19.3949
SL4.0ch01	89001503	89001967	465	89001608	41	6.20747	2.24865	3.83483
SL4.0ch01	89026205	89026544	340	89026506	58	4.46096	1.72341	2.31374
SL4.0ch01	89037703	89038174	472	89037971	184	10.1469	1.65676	7.33518
SL4.0ch01	89052664	89054469	1806	89054312	116	5.92891	1.58466	3.59063
SL4.0ch01	89071071	89071872	802	89071166	91	7.92223	1.87434	5.3496
SL4.0ch01	89082479	89083743	1265	89082741	101	6.15474	1.65966	3.78897
SL4.0ch01	89109120	89109560	441	89109127	98	4.19051	1.49167	2.08053
SL4.0ch01	89117947	89118540	594	89118440	158	8.95726	1.66051	6.27095
SL4.0ch01	89131739	89132441	703	89131998	128	5.99641	1.55374	3.65026
SL4.0ch01	89135346	89135909	564	89135591	127	3.99514	1.40417	1.9121
SL4.0ch01	89147303	89147587	285	89147568	21	3.54914	2.13051	1.53045
SL4.0ch01	89154333	89155064	732	89154616	111	5.0821	1.53161	2.85213
SL4.0ch01	89181585	89182877	1293	89182635	122	9.44028	1.82306	6.70203
SL4.0ch01	89184094	89185433	1340	89184302	254	14.7443	1.70172	11.5015
SL4.0ch01	89197750	89198400	651	89198141	171	6.38822	1.48396	3.99341
SL4.0ch01	89206837	89208045	1209	89207832	88	13.5447	2.44803	10.4056
SL4.0ch01	89248619	89249315	697	89249126	178	7.03409	1.50756	4.56357
SL4.0ch01	89255485	89256927	1443	89256465	182	16.8653	1.99207	13.4541
SL4.0ch01	89275907	89276377	471	89276086	222	8.37069	1.50235	5.74837
SL4.0ch01	89306586	89307060	475	89306921	251	8.27761	1.46108	5.66489
SL4.0ch01	89364898	89365412	515	89365148	151	3.7691	1.34842	1.71787
SL4.0ch01	89378263	89378664	402	89378629	128	7.80838	1.68272	5.24798
SL4.0ch01	89407352	89407599	248	89407567	30	4.75718	2.20145	2.56968
SL4.0ch01	89445213	89445548	336	89445526	75	6.74139	1.87199	4.30499
SL4.0ch01	89458897	89459160	264	89459063	124	7.09183	1.64573	4.61375
SL4.0ch01	89465262	89465898	637	89465744	77	7.64612	1.95531	5.10431
SL4.0ch01	89492069	89494383	2315	89492458	334	6.91317	1.34051	4.45595
SL4.0ch01	89503248	89504152	905	89504063	92	7.23806	1.80377	4.74268
SL4.0ch01	89506181	89506637	457	89506389	100	7.1862	1.75441	4.69754
SL4.0ch01	89524729	89525404	676	89524883	192	11.6958	1.71214	8.72859
SL4.0ch01	89529545	89530305	761	89529811	148	3.99674	1.36904	1.91354
SL4.0ch01	89545121	89545547	427	89545417	215	14.4691	1.77685	11.25
SL4.0ch01	89547622	89548407	786	89547741	196	6.60047	1.45546	4.1804
SL4.0ch01	89553338	89553699	362	89553659	228	6.66496	1.41782	4.23721
SL4.0ch01	89641298	89641854	557	89641665	60	6.1632	1.9423	3.79633
SL4.0ch01	89701054	89701334	281	89701231	124	13.2482	2.0818	10.1352
SL4.0ch01	89711917	89712208	292	89712155	67	6.44638	1.9075	4.04491
SL4.0ch01	89742188	89742767	580	89742581	73	6.16923	1.82273	3.80131
SL4.0ch01	89744786	89745235	450	89745008	134	7.27534	1.62601	4.77598
SL4.0ch01	89759813	89760372	560	89760182	128	5.21826	1.49639	2.97045
SL4.0ch01	89761043	89761365	323	89761080	33	4.97558	2.17517	2.75921
SL4.0ch01	89784320	89784633	314	89784617	92	4.0773	1.49988	1.98246
SL4.0ch01	89784912	89785856	945	89785587	442	15.3881	1.50088	12.092
SL4.0ch01	89804215	89804568	354	89804479	19	4.29356	2.47796	2.169
SL4.0ch01	89809293	89809689	397	89809629	120	4.17366	1.43297	2.06589
SL4.0ch01	89829090	89829576	487	89829563	77	4.17728	1.56991	2.06907
SL4.0ch01	89829839	89830266	428	89830196	214	5.73599	1.38891	3.42182
SL4.0ch01	89835332	89835750	419	89835517	40	5.61974	2.15433	3.32014
SL4.0ch01	89851561	89852615	1055	89852404	209	12.9648	1.72749	9.87798
SL4.0ch01	89857846	89858513	668	89858200	164	11.0975	1.76221	8.18979
SL4.0ch01	89860584	89861092	509	89860688	104	5.01601	1.54816	2.79396
SL4.0ch01	89866984	89868034	1051	89867304	111	12.7623	2.13999	9.6939
SL4.0ch01	89874077	89875609	1533	89874656	123	15.3162	2.23633	12.0259
SL4.0ch01	89876842	89877394	553	89877167	278	4.27806	1.26903	2.15547
SL4.0ch01	89885124	89885870	747	89885574	154	7.86069	1.60687	5.29456
SL4.0ch01	89892195	89893374	1180	89892451	419	7.78224	1.32311	5.22511
SL4.0ch01	89898644	89899147	504	89898804	85	5.33513	1.65664	3.072
SL4.0ch01	89914848	89915201	354	89915090	179	4.69583	1.3729	2.51649
SL4.0ch01	89921861	89922926	1066	89922392	164	9.92806	1.69809	7.13929
SL4.0ch01	89942164	89943335	1172	89942979	255	6.8558	1.39828	4.40586
SL4.0ch01	89959722	89960049	328	89960002	179	6.57642	1.48071	4.15982
SL4.0ch01	89970018	89971052	1035	89970362	245	12.5788	1.6378	9.52784
SL4.0ch01	89978943	89980457	1515	89980028	238	38.5377	2.64598	34.0325
SL4.0ch01	89991356	89992255	900	89991529	173	25.4006	2.4752	21.4728
SL4.0ch01	89996921	89998060	1140	89997300	208	10.3861	1.61588	7.55044
SL4.0ch01	90015445	90017659	2215	90016203	437	14.1221	1.4751	10.9322
SL4.0ch01	90023172	90024072	901	90023471	109	3.34483	1.38382	1.35609
SL4.0ch01	90029965	90031106	1142	90030242	121	12.9519	2.08085	9.86622
SL4.0ch01	90035412	90036282	871	90035457	192	3.57628	1.29102	1.55353
SL4.0ch01	90039856	90041237	1382	90040102	214	12.4729	1.69469	9.43112
SL4.0ch01	90049237	90049847	611	90049414	275	17.2072	1.74706	13.7702
SL4.0ch01	90074350	90074804	455	90074760	142	8.0434	1.65201	5.45749
SL4.0ch01	90092875	90093611	737	90093256	180	7.08002	1.50646	4.60313
SL4.0ch01	90104887	90105792	906	90105441	170	19.4599	2.18031	15.868
SL4.0ch01	90109666	90110578	913	90109959	308	9.34244	1.44261	6.61489
SL4.0ch01	90142940	90143349	410	90143149	206	4.53413	1.33418	2.3767
SL4.0ch01	90152814	90155802	2989	90154212	134	24.9061	2.81114	21.0038
SL4.0ch01	90161641	90162690	1050	90162003	155	14.5369	1.98896	11.3114
SL4.0ch01	90168491	90169064	574	90169009	89	6.5665	1.75763	4.15084
SL4.0ch01	90172042	90172931	890	90172331	110	10.2804	1.95209	7.45528
SL4.0ch01	90196151	90196762	612	90196345	222	10.7568	1.60561	7.88299
SL4.0ch01	90202147	90202822	676	90202272	263	6.0129	1.35559	3.66435
SL4.0ch01	90207777	90208220	444	90207857	54	7.69673	2.24928	5.14904
SL4.0ch01	90219968	90220518	551	90220392	305	7.49518	1.38074	4.97061
SL4.0ch01	90222563	90223115	553	90222791	183	10.5577	1.67972	7.70436
SL4.0ch01	90232852	90233256	405	90233034	138	9.33908	1.74865	6.61189
SL4.0ch01	90235642	90236012	371	90235855	110	7.79306	1.7556	5.23441
SL4.0ch01	90247079	90247928	850	90247447	227	16.6096	1.83292	13.2179
SL4.0ch01	90254981	90255707	727	90255508	175	6.56108	1.48672	4.14589
SL4.0ch01	90270601	90271353	753	90270886	171	6.62774	1.49766	4.20431
SL4.0ch01	90287490	90288036	547	90288034	178	3.80845	1.31903	1.75189
SL4.0ch01	90293765	90294568	804	90294002	189	14.9342	1.87357	11.6753
SL4.0ch01	90303107	90303608	502	90303381	110	9.3888	1.88188	6.65673
SL4.0ch01	90306246	90306554	309	90306247	74	3.42853	1.4941	1.42809
SL4.0ch01	90326126	90327882	1757	90327360	183	21.1697	2.19747	17.471
SL4.0ch01	90328747	90329274	528	90328827	71	6.89435	1.92429	4.43964
SL4.0ch01	90347163	90347493	331	90347488	294	3.47562	1.22373	1.46748
SL4.0ch01	90372767	90373368	602	90373030	124	5.63887	1.53832	3.33696
SL4.0ch01	90391291	90391703	413	90391608	68	4.60515	1.67047	2.43812
SL4.0ch01	90415599	90416357	759	90416210	132	6.35832	1.56852	3.96718
SL4.0ch01	90430712	90431258	547	90430966	121	8.04925	1.7268	5.46261
SL4.0ch01	90436258	90437492	1235	90436662	293	10.8811	1.50963	7.99467
SL4.0ch01	90441950	90442607	658	90442395	346	12.6488	1.51032	9.59071
SL4.0ch01	90449217	90450000	784	90449425	275	10.7217	1.52519	7.85148
SL4.0ch01	90469270	90470765	1496	90470297	99	12.7776	2.24781	9.70771
SL4.0ch01	90475763	90476416	654	90476077	163	9.36302	1.66958	6.63372
SL4.0ch01	90492070	90492388	319	90492177	118	4.57888	1.47088	2.41524
SL4.0ch01	90502391	90503304	914	90502962	118	16.7984	2.38999	13.3925
SL4.0ch01	90512876	90514890	2015	90514635	147	6.32864	1.5287	3.94127
SL4.0ch01	90521218	90522655	1438	90522150	378	9.11759	1.38348	6.41377
SL4.0ch01	90554858	90555246	389	90555108	46	6.84195	2.2597	4.39351
SL4.0ch01	90555654	90555966	313	90555822	83	14.6952	2.64487	11.456
SL4.0ch01	90581985	90583323	1339	90583047	305	13.1081	1.5684	10.0081
SL4.0ch01	90592529	90593070	542	90592947	98	8.36577	1.86888	5.74386
SL4.0ch01	90606516	90607671	1156	90606933	108	7.05089	1.7049	4.57772
SL4.0ch01	90611683	90612179	497	90612056	44	6.50239	2.23968	4.09407
SL4.0ch01	90616690	90617877	1188	90617529	146	11.7376	1.86589	8.76607
SL4.0ch01	90623504	90625012	1509	90624610	71	17.7106	3.2937	14.2369
SL4.0ch01	90648301	90648905	605	90648693	95	7.39308	1.80023	4.87998
SL4.0ch01	90675411	90677101	1691	90675869	279	18.8264	1.79244	15.2764
SL4.0ch01	90688644	90689181	538	90688852	190	7.89341	1.53112	5.32392
SL4.0ch01	90689829	90690073	245	90689879	40	4.86455	2.00531	2.66266
SL4.0ch01	90690755	90691155	401	90691044	35	6.76606	2.53332	4.3264
SL4.0ch01	90697744	90699279	1536	90698836	240	19.5443	1.91028	15.9475
SL4.0ch01	90704662	90705365	704	90705082	170	3.83344	1.32935	1.77313
SL4.0ch01	90721310	90721819	510	90721554	177	4.58562	1.36872	2.42134
SL4.0ch01	90762517	90762809	293	90762713	47	6.93539	2.25585	4.47572
SL4.0ch01	90763408	90764493	1086	90763888	237	16.0533	1.78637	12.7044
SL4.0ch01	90774312	90775330	1019	90774790	288	21.0843	1.84587	17.3904
SL4.0ch02	83877	84143	267	84011	150	7.48902	1.59463	4.96511
SL4.0ch02	1270252	1270504	253	1270300	83	7.92864	1.93428	5.35499
SL4.0ch02	2306602	2307021	420	2306636	120	4.54904	1.46362	2.38948
SL4.0ch02	3165896	3166818	923	3166054	100	10.8742	2.07263	7.98852
SL4.0ch02	3383754	3384209	456	3383939	163	7.29808	1.55225	4.79668
SL4.0ch02	3730039	3730598	560	3730111	112	10.7371	1.97498	7.86509
SL4.0ch02	4533994	4534986	993	4534093	114	9.82544	1.89296	7.04761
SL4.0ch02	4967587	4968056	470	4967835	172	5.37565	1.42313	3.10765
SL4.0ch02	5083274	5083601	328	5083415	97	6.66337	1.72347	4.23586
SL4.0ch02	5432032	5432706	675	5432168	220	14.1624	1.75175	10.9693
SL4.0ch02	6148012	6148543	532	6148414	107	5.74639	1.60074	3.431
SL4.0ch02	7072980	7073254	275	7072988	130	4.49203	1.43708	2.34086
SL4.0ch02	7424954	7425854	901	7425364	107	9.98563	1.94777	7.19082
SL4.0ch02	7453324	7453886	563	7453477	99	8.51048	1.87524	5.87268
SL4.0ch02	7630629	7630983	355	7630904	146	7.31179	1.59405	4.80868
SL4.0ch02	7669919	7670509	591	7670383	115	9.26522	1.845	6.5457
SL4.0ch02	7894727	7895322	596	7894992	116	10.8699	1.96011	7.98461
SL4.0ch02	9070976	9071317	342	9071253	71	4.02153	1.58074	1.93482
SL4.0ch02	10229641	10230283	643	10230138	119	8.51142	1.76932	5.87343
SL4.0ch02	13782449	13784931	2483	13782803	42	13.1687	3.70474	10.0638
SL4.0ch02	13812947	13813462	516	13813276	179	6.0457	1.45117	3.69299
SL4.0ch02	13928460	13929523	1064	13928955	157	5.22283	1.43772	2.97455
SL4.0ch02	14000959	14001653	695	14001465	198	12.1231	1.7169	9.11449
SL4.0ch02	14157070	14157795	726	14157511	114	21.4577	2.80816	17.7421
SL4.0ch02	14160255	14160522	268	14160340	55	7.72424	2.23618	5.17386
SL4.0ch02	14208459	14208850	392	14208659	10	5.14518	3.70632	2.90672
SL4.0ch02	14251573	14252112	540	14251931	149	4.02139	1.36933	1.93476
SL4.0ch02	14543027	14543596	570	14543420	96	8.21872	1.86853	5.61312
SL4.0ch02	14573012	14575123	2112	14574559	161	40.3844	3.50229	35.8122
SL4.0ch02	14837371	14837887	517	14837439	138	13.0822	1.98731	9.9844
SL4.0ch02	15471335	15471744	410	15471710	81	4.5262	1.59042	2.36981
SL4.0ch02	17199200	17199627	428	17199390	82	9.44106	2.09926	6.70267
SL4.0ch02	17502494	17503503	1010	17502900	138	6.30492	1.54887	3.92058
SL4.0ch02	18055232	18057253	2022	18055557	61	27.2006	5.50955	23.182
SL4.0ch02	18675147	18676074	928	18675656	84	20.2265	3.25638	16.5856
SL4.0ch02	18676500	18676846	347	18676552	23	7.2024	3.2812	4.71151
SL4.0ch02	18700247	18700905	659	18700811	170	7.4508	1.54607	4.93165
SL4.0ch02	18740760	18741041	282	18740844	60	7.94649	2.1887	5.3704
SL4.0ch02	19257480	19258158	679	19257854	205	18.2807	1.96955	14.7674
SL4.0ch02	19652872	19653281	410	19653218	202	4.27505	1.32348	2.15289
SL4.0ch02	19667116	19668526	1411	19668128	109	10.5999	1.98384	7.74181
SL4.0ch02	19712530	19713041	512	19712728	142	7.3294	1.60609	4.82459
SL4.0ch02	20175177	20176123	947	20175857	123	3.82806	1.39825	1.76844
SL4.0ch02	20631565	20631815	251	20631602	45	6.58281	2.23372	4.16542
SL4.0ch02	20694436	20695024	589	20694796	106	7.87706	1.78202	5.30925
SL4.0ch02	20801848	20802264	417	20802120	83	5.30134	1.66343	3.04267
SL4.0ch02	20890414	20891374	961	20890591	87	9.18411	2.02639	6.47338
SL4.0ch02	20930715	20931033	319	20930775	152	3.79365	1.34883	1.73926
SL4.0ch02	21004049	21004486	438	21004232	117	12.8493	2.10132	9.77372
SL4.0ch02	21108189	21108835	647	21108325	226	8.54323	1.50422	5.90148
SL4.0ch02	21117235	21117849	615	21117508	134	5.95014	1.53452	3.60947
SL4.0ch02	21270066	21270506	441	21270422	140	6.17178	1.53487	3.80347
SL4.0ch02	21336443	21337241	799	21336849	112	5.94523	1.59941	3.60518
SL4.0ch02	21578372	21579061	690	21578841	130	10.9939	1.89206	8.09688
SL4.0ch02	21600479	21602347	1869	21601738	293	20.7239	1.82425	17.0522
SL4.0ch02	21639547	21639823	277	21639588	62	5.74917	1.86557	3.4336
SL4.0ch02	21652569	21652852	284	21652771	73	6.59331	1.87163	4.17462
SL4.0ch02	21689589	21690206	618	21689743	117	4.9614	1.50454	2.74676
SL4.0ch02	21772358	21774177	1820	21773475	205	36.271	2.77678	31.8486
SL4.0ch02	22024640	22025076	437	22024895	147	21.009	2.42207	17.3203
SL4.0ch02	22066010	22066589	580	22066282	145	8.52317	1.673	5.8836
SL4.0ch02	22558470	22558809	340	22558631	71	6.15943	1.83747	3.79303
SL4.0ch02	22666710	22667651	942	22667489	176	8.9795	1.61581	6.29057
SL4.0ch02	22821853	22822191	339	22821958	87	8.06937	1.91713	5.48023
SL4.0ch02	22892335	22892967	633	22892708	156	10.7643	1.77036	7.88981
SL4.0ch02	22913258	22913889	632	22913594	76	3.57527	1.50375	1.55259
SL4.0ch02	23110097	23110870	774	23110277	98	4.97875	1.56581	2.76181
SL4.0ch02	23149521	23149763	243	23149755	75	5.2932	1.70834	3.03543
SL4.0ch02	23203125	23203670	546	23203125	95	3.5555	1.43795	1.53574
SL4.0ch02	23224096	23224510	415	23224286	122	14.5696	2.19036	11.3412
SL4.0ch02	23306721	23307258	538	23307258	25	3.69349	2.05251	1.65337
SL4.0ch02	23318038	23318875	838	23318609	37	8.74346	2.91837	6.08005
SL4.0ch02	23325259	23325772	514	23325549	85	10.1054	2.13691	7.2988
SL4.0ch02	23337842	23338254	413	23338212	69	4.39921	1.63858	2.2598
SL4.0ch02	23397288	23397681	394	23397443	92	5.89532	1.67725	3.56126
SL4.0ch02	23456671	23456990	320	23456729	76	3.57527	1.50375	1.55259
SL4.0ch02	23579643	23582029	2387	23580117	180	11.6491	1.7423	8.68629
SL4.0ch02	23640227	23641237	1011	23640928	141	21.3865	2.49727	17.675
SL4.0ch02	23693088	23694012	925	23693282	238	10.9833	1.58746	8.08764
SL4.0ch02	23832357	23834866	2510	23834332	162	20.301	2.27299	16.6555
SL4.0ch02	23886258	23887126	869	23886661	87	13.3741	2.44429	10.2497
SL4.0ch02	23913045	23913536	492	23913388	38	8.91642	2.91599	6.23479
SL4.0ch02	24033644	24034500	857	24034355	152	4.47906	1.39672	2.32921
SL4.0ch02	24059719	24060961	1243	24060207	75	10.4459	2.29097	7.6039
SL4.0ch02	24787030	24787677	648	24787204	33	5.45474	2.28788	3.17613
SL4.0ch02	24855584	24855878	295	24855584	48	3.36082	1.63378	1.36972
SL4.0ch02	25323031	25324145	1115	25324144	89	3.80097	1.48145	1.74559
SL4.0ch02	25375739	25376076	338	25376052	177	5.56695	1.42691	3.27428
SL4.0ch02	25511213	25511548	336	25511324	79	4.48571	1.59539	2.33531
SL4.0ch02	25529572	25530534	963	25530150	95	10.6128	2.09142	7.75347
SL4.0ch02	25599248	25599505	258	25599412	13	4.71972	3.10559	2.5373
SL4.0ch02	25652266	25653487	1222	25652989	216	22.2355	2.09597	18.4755
SL4.0ch02	25653739	25654013	275	25653775	46	5.57484	2.03686	3.28074
SL4.0ch02	25674676	25675093	418	25674941	182	13.9467	1.84969	10.7719
SL4.0ch02	25697063	25697444	382	25697366	113	6.16468	1.61357	3.79731
SL4.0ch02	25702894	25703486	593	25703310	186	18.9494	2.07555	15.3912
SL4.0ch02	25759471	25759927	457	25759905	83	3.4926	1.46813	1.48188
SL4.0ch02	25827909	25828719	811	25828409	91	5.02802	1.59807	2.80474
SL4.0ch02	25834494	25834995	502	25834618	86	7.20102	1.8387	4.71034
SL4.0ch02	25843300	25844939	1640	25843619	120	21.9202	2.76379	18.1773
SL4.0ch02	25859887	25860150	264	25860008	13	3.50869	2.50167	1.49564
SL4.0ch02	25911462	25911708	247	25911708	108	3.59082	1.40884	1.56619
SL4.0ch02	25911969	25912348	380	25912011	128	4.08833	1.40967	1.99207
SL4.0ch02	26175223	26175807	585	26175440	55	8.15248	2.30123	5.55378
SL4.0ch02	26189624	26190422	799	26189800	95	8.80604	1.92806	6.13602
SL4.0ch02	26601226	26602038	813	26601441	153	6.12876	1.50286	3.76642
SL4.0ch02	26712612	26713143	532	26712767	131	8.89261	1.74601	6.21321
SL4.0ch02	27051176	27051578	403	27051493	135	11.0048	1.86884	8.10611
SL4.0ch02	27119626	27120729	1104	27120479	118	4.19776	1.43942	2.08688
SL4.0ch02	27143709	27144217	509	27143990	171	9.49976	1.65567	6.75572
SL4.0ch02	27506393	27506837	445	27506563	38	4.71956	2.01186	2.5372
SL4.0ch02	27524765	27525613	849	27525453	19	7.57905	3.81483	5.04489
SL4.0ch02	27525928	27526197	270	27526122	20	6.23395	3.15461	3.85813
[truncated: 12,233 more rows]

## Sheet: peaks_CoronatineVSControl_rep2
# This file is generated by MACS version 2.1.1.20160309
# Command line: callpeak -q 0.05 -f BAMPE -t bowtie2_res/C-4_L2_812D75_q20.bam -c bowtie2_res/H-0-IP_L2_801F10_q20.bam -g 2000000000 -n macs2_res/C-0-IP_Input
# ARGUMENTS LIST:
# name = macs2_res/C-0-IP_Input
# format = BAMPE
# ChIP-seq file = ['bowtie2_res/C-4_L2_812D75_q20.bam']
# control file = ['bowtie2_res/H-0-IP_L2_801F10_q20.bam']
# effective genome size = 2.00e+09
# band width = 300
# model fold = [5, 50]
# qvalue cutoff = 5.00e-02
# Larger dataset will be scaled towards smaller dataset.
# Range for calculating regional lambda is: 1000 bps and 10000 bps
# Broad region calling is off
# Paired-End mode is on
# fragment size is determined as 169 bps
# total fragments in treatment: 14926646
# fragments after filtering in treatment: 11933212
# maximum duplicate fragments in treatment = 1
# Redundant rate in treatment: 0.20
# total fragments in control: 26365998
# fragments after filtering in control: 23004202
# maximum duplicate fragments in control = 1
# Redundant rate in control: 0.13
# d = 169
chr	start	end	length	abs_summit	pileup	#NAME?	fold_enrichment	#NAME?
SL4.0ch00	50371	50564	194	50443	9	6.3952	4.64506	3.53726
SL4.0ch00	500508	500718	211	500648	54	10.0653	2.62261	6.75187
SL4.0ch00	504495	504823	329	504754	58	9.34703	2.42366	6.11163
SL4.0ch00	517773	518055	283	517948	20	8.92407	4.29399	5.73739
SL4.0ch00	551273	551452	180	551363	59	16.7068	3.56685	12.8076
SL4.0ch00	574690	574865	176	574753	33	5.12865	2.21104	2.46924
SL4.0ch00	575744	576030	287	576002	29	4.75885	2.23069	2.16527
SL4.0ch00	580925	581381	457	581188	46	9.74751	2.79403	6.46798
SL4.0ch00	592204	592417	214	592296	29	5.87312	2.52723	3.09452
SL4.0ch00	657345	657644	300	657550	35	10.2529	3.39728	6.91919
SL4.0ch00	657856	658046	191	657937	24	7.52836	3.31952	4.51467
SL4.0ch00	689333	689536	204	689423	43	6.06482	2.17893	3.25643
SL4.0ch00	691080	691402	323	691174	73	13.7616	2.72095	10.0943
SL4.0ch00	716098	716311	214	716309	40	3.91855	1.81998	1.49381
SL4.0ch00	722894	723070	177	722966	29	6.96947	2.83107	4.0304
SL4.0ch00	1083121	1083306	186	1083174	9	4.36615	3.35427	1.84659
SL4.0ch00	1367032	1367208	177	1367140	201	10.2329	1.62301	6.90153
SL4.0ch00	1367429	1367697	269	1367585	189	5.49963	1.40642	2.77913
SL4.0ch00	1369502	1369922	421	1369698	248	15.5411	1.74278	11.7306
SL4.0ch00	1371213	1371693	481	1371533	271	27.9569	2.11221	23.2758
SL4.0ch00	1373603	1373817	215	1373653	179	5.49109	1.41962	2.77199
SL4.0ch00	1374213	1374947	735	1374724	237	16.187	1.79148	12.3264
SL4.0ch00	1375741	1376066	326	1375901	216	8.59981	1.52157	5.45164
SL4.0ch00	1377095	1377771	677	1377454	274	19.8543	1.83667	15.7124
SL4.0ch00	1379428	1379862	435	1379563	201	6.27826	1.43202	3.43774
SL4.0ch00	1381038	1382580	1543	1381623	302	35.4478	2.24719	30.5068
SL4.0ch00	1383383	1384467	1085	1384175	276	24.0952	1.9706	19.6367
SL4.0ch00	1387113	1387495	383	1387307	224	15.4162	1.79301	11.6156
SL4.0ch00	1389411	1389753	343	1389525	174	8.94333	1.61857	5.75422
SL4.0ch00	1396379	1397032	654	1396738	129	7.38651	1.64974	4.39198
SL4.0ch00	1398714	1399383	670	1398923	159	15.7611	2.03827	11.9329
SL4.0ch00	1400890	1401118	229	1401105	137	6.24498	1.54733	3.40873
SL4.0ch00	1406862	1407206	345	1407043	155	7.7133	1.59549	4.67581
SL4.0ch00	1408997	1409309	313	1409223	173	6.61923	1.49354	3.72973
SL4.0ch00	1410822	1410990	169	1410934	165	6.70489	1.51355	3.8032
SL4.0ch00	1411368	1411551	184	1411446	150	6.06471	1.50508	3.25643
SL4.0ch00	1415751	1416017	267	1415842	152	9.0939	1.6861	5.88758
SL4.0ch00	1420636	1420840	205	1420796	136	6.78591	1.58688	3.87275
SL4.0ch00	1427264	1427510	247	1427457	133	14.701	2.12173	10.9566
SL4.0ch00	1433840	1434022	183	1433933	125	7.99666	1.70714	4.92288
SL4.0ch00	1434603	1434881	279	1434690	137	11.0401	1.86199	7.62438
SL4.0ch00	1436539	1436825	287	1436577	155	6.21568	1.50419	3.38404
SL4.0ch00	1438199	1438374	176	1438294	186	11.4835	1.71758	8.02403
SL4.0ch00	1440298	1440642	345	1440383	165	8.80782	1.63328	5.63529
SL4.0ch00	1443248	1443423	176	1443301	142	6.93461	1.58041	4.00163
SL4.0ch00	1446397	1446645	249	1446429	134	8.99655	1.74138	5.80153
SL4.0ch00	1447740	1448685	946	1448581	152	13.9002	1.96667	10.221
SL4.0ch00	1450236	1450855	620	1450472	132	7.29794	1.63381	4.31527
SL4.0ch00	1456567	1457174	608	1456992	144	7.22047	1.59358	4.24772
SL4.0ch00	1457645	1458214	570	1457908	172	9.39467	1.6475	6.15378
SL4.0ch00	1459117	1459358	242	1459302	119	6.64531	1.62991	3.75243
SL4.0ch00	1459618	1459863	246	1459823	126	7.16145	1.64391	4.19681
SL4.0ch00	1469450	1469811	362	1469566	105	4.01418	1.45513	1.56625
SL4.0ch00	1473226	1473603	378	1473493	91	7.00238	1.7876	4.05912
SL4.0ch00	1478401	1479753	1353	1478709	116	10.1765	1.90818	6.85112
SL4.0ch00	1488041	1488750	710	1488216	160	7.79724	1.58814	4.74888
SL4.0ch00	1490610	1490945	336	1490762	167	4.17709	1.35548	1.69542
SL4.0ch00	1494918	1495122	205	1495003	186	11.8135	1.73363	8.3216
SL4.0ch00	1495942	1496274	333	1496047	187	11.4543	1.71351	7.99761
SL4.0ch00	1497605	1497967	363	1497778	213	14.1224	1.7673	10.4254
SL4.0ch00	1499596	1500282	687	1500011	241	21.5248	1.98107	17.2497
SL4.0ch00	1502556	1503047	492	1502899	231	13.1919	1.68815	9.5726
SL4.0ch00	1509309	1510024	716	1509512	378	9.08822	1.38262	5.88251
SL4.0ch00	1511506	1512329	824	1512138	401	28.7437	1.84583	24.0247
SL4.0ch00	1513257	1513548	292	1513363	411	10.2357	1.39479	6.90373
SL4.0ch00	1513876	1514285	410	1514035	439	33.1081	1.88301	28.2252
SL4.0ch00	1514819	1516554	1736	1515430	481	33.5159	1.83366	28.6221
SL4.0ch00	1517283	1517705	423	1517428	307	8.72528	1.42244	5.56226
SL4.0ch00	1518265	1518556	292	1518466	367	10.136	1.42045	6.81547
SL4.0ch00	1519762	1520165	404	1519884	387	22.1442	1.71187	17.8205
SL4.0ch00	1524876	1525363	488	1525094	271	24.0606	1.98295	19.6049
SL4.0ch00	1526673	1527168	496	1526993	287	32.0732	2.19316	27.2234
SL4.0ch00	1529042	1529347	306	1529146	203	10.1929	1.61708	6.86591
SL4.0ch00	1529771	1530432	662	1530184	230	14.4433	1.73993	10.7196
SL4.0ch00	1531201	1531580	380	1531391	234	18.5678	1.89013	14.5273
SL4.0ch00	1532211	1533266	1056	1533062	283	21.6869	1.87591	17.3993
SL4.0ch00	1533481	1533749	269	1533651	200	5.09385	1.37094	2.44135
SL4.0ch00	1534851	1535322	472	1534993	222	11.9052	1.65387	8.40477
SL4.0ch00	1536498	1538042	1545	1537015	309	39.946	2.35771	34.9035
SL4.0ch00	1538874	1539927	1054	1539635	271	24.5914	2.00054	20.1006
SL4.0ch00	1542573	1542955	383	1542767	212	12.0777	1.68211	8.56075
SL4.0ch00	1544939	1545218	280	1544985	186	11.4758	1.7172	8.01735
SL4.0ch00	1545679	1546175	497	1546019	160	8.44402	1.62556	5.31471
SL4.0ch00	1552198	1552414	217	1552413	123	4.79724	1.47622	2.19722
SL4.0ch00	1554136	1555107	972	1554319	151	11.3206	1.8208	7.87693
SL4.0ch00	1556404	1556625	222	1556561	112	3.92572	1.42987	1.49943
SL4.0ch00	1562322	1562630	309	1562535	145	5.65667	1.48894	2.91106
SL4.0ch00	1565653	1566396	744	1565694	191	9.68805	1.61821	6.41488
SL4.0ch00	1568087	1568308	222	1568269	143	6.5871	1.55509	3.70153
SL4.0ch00	1570240	1570445	206	1570292	126	4.91689	1.47837	2.29495
SL4.0ch00	1571250	1571475	226	1571302	160	8.74416	1.64278	5.57922
SL4.0ch00	1576098	1576371	274	1576256	140	8.93786	1.71569	5.74963
SL4.0ch00	1579360	1579658	299	1579559	118	5.40794	1.53743	2.7025
SL4.0ch00	1581596	1581769	174	1581648	123	6.93998	1.63807	4.00624
SL4.0ch00	1588938	1589396	459	1589388	114	4.78821	1.49848	2.18936
SL4.0ch00	1589948	1590574	627	1590153	120	5.78566	1.561	3.02049
SL4.0ch00	1592548	1592728	181	1592548	134	3.7692	1.37385	1.37721
SL4.0ch00	2138446	2138722	277	2138616	686	12.5632	1.33245	9.00097
SL4.0ch00	2191919	2192304	386	2192200	353	8.84623	1.39148	5.66878
SL4.0ch00	2264508	2289256	24749	2289009	293	49.3866	2.72574	44.2162
SL4.0ch00	2289750	2291103	1354	2290185	221	33.1209	2.52591	28.2377
SL4.0ch00	2291690	2291867	178	2291740	82	9.78829	2.13543	6.50405
SL4.0ch00	2292681	2292849	169	2292744	147	23.7753	2.5954	19.3372
SL4.0ch00	2293846	2294248	403	2293888	66	8.90902	2.22966	5.72405
SL4.0ch00	2294694	2295296	603	2294930	126	24.4789	2.88273	19.9946
SL4.0ch00	2455842	2456126	285	2456090	150	10.2211	1.75962	6.891
SL4.0ch00	2460713	2461054	342	2460814	154	9.40712	1.69843	6.16506
SL4.0ch00	2461827	2462031	205	2461942	154	10.7988	1.77934	7.40806
SL4.0ch00	2462333	2462611	279	2462482	116	5.24084	1.52988	2.56343
SL4.0ch00	2462987	2463232	246	2463138	131	9.6259	1.79547	6.35976
SL4.0ch00	2467387	2467581	195	2467486	130	11.9084	1.95356	8.40771
SL4.0ch00	2476662	2476922	261	2476766	163	8.15237	1.60135	5.05894
SL4.0ch00	2479537	2479914	378	2479793	177	14.4902	1.8942	10.7624
SL4.0ch00	2480208	2480731	524	2480431	159	9.52319	1.69004	6.26848
SL4.0ch00	2487827	2488738	912	2488670	141	11.4249	1.86844	7.97131
SL4.0ch00	2490639	2490861	223	2490770	124	6.13836	1.5757	3.31869
SL4.0ch00	2496994	2497415	422	2497141	154	10.8531	1.78248	7.45735
SL4.0ch00	2497722	2498302	581	2498068	179	13.9739	1.86128	10.2887
SL4.0ch00	2499711	2499917	207	2499912	114	4.49232	1.47374	1.9478
SL4.0ch00	2502266	2502463	198	2502339	111	8.39513	1.79835	5.27235
SL4.0ch00	2504555	2504774	220	2504667	108	9.49758	1.90227	6.24521
SL4.0ch00	2505748	2505975	228	2505874	105	9.41552	1.91405	6.17223
SL4.0ch00	2509576	2509899	324	2509670	108	6.21437	1.63613	3.38304
SL4.0ch00	2513367	2513592	226	2513501	113	12.9008	2.13512	9.30752
SL4.0ch00	2516094	2516285	192	2516204	93	6.24103	1.70492	3.40548
SL4.0ch00	2518528	2518822	295	2518793	118	8.10881	1.74383	5.02059
SL4.0ch00	2520132	2520312	181	2520233	108	6.48964	1.65888	3.61838
SL4.0ch00	2527992	2528844	853	2528713	173	10.9505	1.72679	7.54389
SL4.0ch00	2530702	2531032	331	2530862	169	4.28951	1.36023	1.785
SL4.0ch00	2533775	2534112	338	2533932	170	6.32398	1.48203	3.47622
SL4.0ch00	2535082	2535303	222	2535090	187	9.37156	1.61126	6.13288
SL4.0ch00	2536045	2536362	318	2536141	180	9.82782	1.65031	6.53992
SL4.0ch00	2537687	2538004	318	2537865	201	13.2119	1.75861	9.59118
SL4.0ch00	2539338	2540278	941	2540057	234	39.5816	2.71387	34.5465
SL4.0ch00	2542311	2542667	357	2542465	189	11.7857	1.72422	8.29701
SL4.0ch00	2545641	2545812	172	2545748	83	21.3016	3.41426	17.0433
SL4.0ch00	2547970	2548417	448	2548083	69	15.459	3.03734	11.6544
SL4.0ch00	2550767	2551190	424	2550821	77	11.5547	2.38947	8.08813
SL4.0ch00	2571090	2571462	373	2571413	26	13.083	5.2428	9.4735
SL4.0ch00	2578092	2578341	250	2578186	128	42.6448	4.40704	37.5548
SL4.0ch00	2877383	2877587	205	2877451	18	5.54064	3.03513	2.81429
SL4.0ch00	3445786	3445956	171	3445900	16	5.3142	3.10728	2.6245
SL4.0ch00	3508296	3508479	184	3508355	27	7.48918	3.09718	4.48107
SL4.0ch00	3518359	3518563	205	3518534	21	6.14858	3.04503	3.32732
SL4.0ch00	3556769	3557044	276	3556970	64	9.39396	2.32354	6.15309
SL4.0ch00	3651673	3651894	222	3651853	496	8.80314	1.318	5.63123
SL4.0ch00	3653600	3653796	197	3653602	487	5.74002	1.24038	2.98179
SL4.0ch00	3654415	3654727	313	3654507	540	19.318	1.51602	15.2166
SL4.0ch00	3655590	3656235	646	3655952	655	17.852	1.43228	13.8676
SL4.0ch00	3656854	3657470	617	3657219	664	20.362	1.46856	16.1803
SL4.0ch00	3658009	3658307	299	3658066	1376	35.8938	1.43144	30.943
SL4.0ch00	3659123	3659631	509	3659391	634	15.4319	1.39991	11.63
SL4.0ch00	3659933	3660217	285	3660115	543	14.0477	1.41305	10.357
SL4.0ch00	3660477	3660847	371	3660658	555	10.7735	1.34074	7.38547
SL4.0ch00	3661199	3661383	185	3661201	441	6.25785	1.26998	3.42028
SL4.0ch00	3664536	3664822	287	3664633	291	4.54243	1.27374	1.98818
SL4.0ch00	3775886	3776129	244	3775937	112	9.39446	1.87103	6.15358
SL4.0ch00	3780248	3780456	209	3780255	119	6.06032	1.58523	3.2529
SL4.0ch00	3781387	3781662	276	3781543	142	10.9174	1.83256	7.51485
SL4.0ch00	3782554	3782758	205	3782671	145	12.8117	1.93533	9.22682
SL4.0ch00	3787338	3787600	263	3787505	139	11.3622	1.87346	7.91472
SL4.0ch00	3792462	3792726	265	3792641	157	6.28929	1.50465	3.44672
SL4.0ch00	3795293	3795620	328	3795457	152	4.12553	1.3723	1.65495
SL4.0ch00	3803717	3803891	175	3803878	109	4.11932	1.45426	1.64995
SL4.0ch00	3804093	3804574	482	3804478	148	13.0388	1.93488	9.43342
SL4.0ch00	3806393	3806844	452	3806506	128	7.15766	1.63696	4.19373
SL4.0ch00	3811751	3811953	203	3811855	141	5.46231	1.48427	2.74858
SL4.0ch00	3812314	3812973	660	3812632	153	6.89832	1.55084	3.96984
SL4.0ch00	3813446	3814041	596	3813873	190	15.5406	1.89864	11.7302
SL4.0ch00	3815009	3815624	616	3815404	128	4.34456	1.42978	1.82878
SL4.0ch00	3825475	3825705	231	3825516	101	8.00478	1.81964	4.93016
SL4.0ch00	3829158	3829435	278	3829238	114	11.4506	2.0167	7.99419
SL4.0ch00	3834293	3834842	550	3834601	131	13.9668	2.08572	10.2821
SL4.0ch00	3843640	3843948	309	3843798	154	10.7	1.77363	7.32001
SL4.0ch00	3844301	3844573	273	3844519	157	8.37897	1.62968	5.2582
SL4.0ch00	3849581	3850051	471	3849902	165	8.17044	1.59757	5.07529
SL4.0ch00	3850823	3851106	284	3851006	176	10.5059	1.69535	7.14568
SL4.0ch00	3851642	3852166	525	3851941	177	9.63254	1.64758	6.36532
SL4.0ch00	3853507	3853979	473	3853615	199	10.9903	1.66237	7.57984
SL4.0ch00	3855128	3855363	236	3855148	173	7.36775	1.53537	4.37584
SL4.0ch00	3855618	3856203	586	3856083	255	15.7248	1.73507	11.8998
SL4.0ch00	3858573	3858912	340	3858792	236	15.4214	1.76449	11.6204
SL4.0ch00	3863597	3863874	278	3863704	189	12.656	1.76578	9.08532
SL4.0ch00	4720062	4720289	228	4720159	31	7.7502	2.94766	4.70791
SL4.0ch00	4809117	4809426	310	4809284	127	6.21378	1.57239	3.38253
SL4.0ch00	4816556	4816724	169	4816618	133	4.82559	1.45591	2.22016
SL4.0ch00	4826415	4826716	302	4826591	124	6.85039	1.62813	3.92868
SL4.0ch00	4834406	4834698	293	4834434	142	7.08126	1.58998	4.12775
SL4.0ch00	4844587	4844837	251	4844707	130	8.17857	1.70113	5.0824
SL4.0ch00	4845486	4845678	193	4845512	134	6.7131	1.58756	3.81019
SL4.0ch00	4879441	4879926	486	4879714	138	14.5127	2.07829	10.7834
SL4.0ch00	4911748	4911998	251	4911997	124	4.09441	1.41806	1.62926
SL4.0ch00	4912840	4913047	208	4913044	125	4.69907	1.46387	2.11598
SL4.0ch00	4920854	4921164	311	4921052	128	3.93709	1.39764	1.50712
SL4.0ch00	5010063	5010325	263	5010081	137	5.67379	1.50786	2.92597
SL4.0ch00	5011261	5011537	277	5011466	141	7.50698	1.62046	4.49653
SL4.0ch00	5188790	5188995	206	5188809	13	7.15878	4.44749	4.19471
SL4.0ch00	5197045	5197217	173	5197098	14	4.22925	2.773	1.73619
SL4.0ch00	5231938	5232278	341	5232180	587	23.693	1.56362	19.2601
SL4.0ch00	5232834	5233294	461	5233262	444	10.8367	1.39164	7.44196
SL4.0ch00	5234661	5235134	474	5234889	446	14.14	1.46941	10.4413
SL4.0ch00	5552884	5553182	299	5552924	123	7.80749	1.70126	4.75748
SL4.0ch00	5561978	5562770	793	5562354	140	6.93144	1.58558	3.99867
SL4.0ch00	5571158	5571463	306	5571343	148	9.45786	1.72071	6.21009
SL4.0ch00	5580037	5580474	438	5580350	134	6.24038	1.55483	3.40495
SL4.0ch00	5589399	5589644	246	5589532	130	4.74306	1.45614	2.15256
SL4.0ch00	5599347	5599559	213	5599368	127	7.46617	1.66218	4.4611
SL4.0ch00	5607317	5607680	364	5607390	129	5.17107	1.49047	2.50511
SL4.0ch00	5608410	5608711	302	5608613	134	5.97157	1.53603	3.17722
SL4.0ch00	5803011	5803270	260	5803262	125	5.29108	1.50935	2.60468
SL4.0ch00	5812138	5812327	190	5812186	141	7.46129	1.61749	4.45676
SL4.0ch00	5821222	5821448	227	5821425	137	5.85973	1.52079	3.08319
SL4.0ch00	5839135	5839510	376	5839243	142	7.87397	1.64117	4.81597
SL4.0ch00	6173616	6173868	253	6173798	25	8.19553	3.47396	5.09657
SL4.0ch00	6185719	6185934	216	6185835	109	7.04934	1.70041	4.09963
SL4.0ch00	6289386	6289631	246	6289472	82	3.77536	1.50339	1.38196
SL4.0ch00	6344209	6344429	221	6344415	114	6.81734	1.6615	3.89971
SL4.0ch00	6345440	6345769	330	6345505	129	4.91427	1.47125	2.29281
SL4.0ch00	6377632	6378063	432	6377735	135	7.41359	1.63227	4.4156
SL4.0ch00	6386637	6387121	485	6386842	138	7.88711	1.65435	4.82735
SL4.0ch00	6448843	6449087	245	6449042	161	6.93295	1.53516	4.00008
SL4.0ch00	6458084	6458428	345	6458292	125	11.2627	1.93654	7.8248
SL4.0ch00	6507381	6508529	1149	6508185	32	7.1809	2.74949	4.21334
SL4.0ch00	6509553	6510478	926	6510182	32	7.83291	2.92012	4.7797
SL4.0ch00	6510651	6512707	2057	6511372	35	9.94455	3.31612	6.64356
SL4.0ch00	6718395	6718706	312	6718502	140	6.0019	1.52337	3.20292
SL4.0ch00	6728503	6728704	202	6728701	135	7.59486	1.64447	4.57276
SL4.0ch00	6736305	6736624	320	6736309	145	5.84746	1.50165	3.07288
SL4.0ch00	6745284	6745570	287	6745361	132	4.9859	1.46989	2.35202
SL4.0ch00	6754489	6754813	325	6754628	132	5.5421	1.51045	2.81571
SL4.0ch00	6761222	6761399	178	6761394	36	4.49094	2.00113	1.94689
SL4.0ch00	6866872	6867217	346	6867019	128	9.7965	1.82022	6.51172
SL4.0ch00	6869604	6869784	181	6869718	102	6.60099	1.69402	3.71386
SL4.0ch00	6872118	6872466	349	6872240	130	13.9105	2.08831	10.2302
SL4.0ch00	6885994	6886505	512	6886217	126	3.96404	1.40358	1.52813
SL4.0ch00	6887579	6888086	508	6887750	174	11.5158	1.75315	8.05295
SL4.0ch00	6888639	6889164	526	6888842	151	10.0387	1.74534	6.72862
SL4.0ch00	6894908	6895213	306	6895163	134	9.14304	1.75108	5.93054
SL4.0ch00	6896667	6897904	1238	6897084	159	10.2904	1.73351	6.95283
SL4.0ch00	6905124	6905494	371	6905271	136	11.4687	1.89418	8.01086
SL4.0ch00	6906248	6906419	172	6906279	131	7.6096	1.65852	4.58505
SL4.0ch00	7321590	7322117	528	7321828	134	12.6084	1.97829	9.04173
SL4.0ch00	7322502	7322725	224	7322712	105	7.78655	1.77967	4.73922
SL4.0ch00	7327034	7327272	239	7327122	101	7.39002	1.76686	4.39492
SL4.0ch00	7330678	7331059	382	7330726	115	7.13433	1.68226	4.17348
SL4.0ch00	7343361	7343693	333	7343394	125	6.63774	1.60935	3.74565
SL4.0ch00	7345569	7345821	253	7345625	161	7.39203	1.56217	4.39642
SL4.0ch00	7349261	7349533	273	7349426	145	6.07251	1.51653	3.26305
SL4.0ch00	7353340	7353579	240	7353512	128	5.07023	1.48529	2.42136
SL4.0ch00	7356734	7357644	911	7357577	162	15.6152	2.01571	11.7991
SL4.0ch00	7359546	7359760	215	7359592	117	5.35113	1.53582	2.65499
SL4.0ch00	7365370	7366181	812	7366048	160	12.6016	1.85897	9.03566
SL4.0ch00	7366637	7367149	513	7366833	178	14.9744	1.91467	11.2078
SL4.0ch00	7368106	7368425	320	7368293	128	8.78944	1.75091	5.61893
SL4.0ch00	7378578	7379108	531	7378808	101	4.64976	1.52512	2.07648
SL4.0ch00	7382258	7382601	344	7382411	109	9.58233	1.90305	6.32095
SL4.0ch00	7564312	7564714	403	7564681	135	5.88992	1.52778	3.10876
SL4.0ch00	7573370	7573772	403	7573513	123	4.24706	1.43248	1.75022
SL4.0ch00	7582399	7582710	312	7582639	134	5.23332	1.48349	2.55665
SL4.0ch00	7591556	7591888	333	7591843	133	5.64939	1.5157	2.90491
SL4.0ch00	7600819	7601033	215	7600938	135	5.59984	1.50737	2.86383
SL4.0ch00	7937908	7938085	178	7937945	107	7.11454	1.71457	4.15601
SL4.0ch00	7939143	7939327	185	7939193	371	31.0482	1.95173	26.2311
SL4.0ch00	7956757	7956961	205	7956779	28	5.21852	2.38626	2.54433
SL4.0ch00	7988509	7988678	170	7988588	185	29.1312	2.58092	24.3942
SL4.0ch00	8001342	8001981	640	8001791	417	6.26855	1.27919	3.42951
SL4.0ch00	8002514	8002701	188	8002573	341	5.64409	1.29164	2.90049
SL4.0ch00	8003236	8003520	285	8003418	330	6.07518	1.31313	3.26482
SL4.0ch00	8003878	8004703	826	8004604	339	14.3215	1.56547	10.6082
SL4.0ch00	8005127	8005340	214	8005230	326	9.87606	1.44439	6.58323
SL4.0ch00	8005687	8006055	369	8005953	383	8.07793	1.34978	4.9938
SL4.0ch00	8006863	8007046	184	8006952	240	11.8249	1.61736	8.33234
SL4.0ch00	8015245	8015535	291	8015467	144	31.1981	3.12569	26.3752
SL4.0ch00	8137317	8137488	172	8137361	323	10.3774	1.46299	7.03047
SL4.0ch00	8137659	8138130	472	8137723	392	15.4612	1.54321	11.6564
SL4.0ch00	8280664	8280846	183	8280728	13	6.95071	4.32698	4.01508
SL4.0ch00	8339704	8339952	249	8339786	6	4.05798	3.48576	1.60149
SL4.0ch00	8449939	8450155	217	8449939	79	3.95514	1.53563	1.52072
SL4.0ch00	8452653	8452837	185	8452777	160	6.99238	1.54084	4.05041
SL4.0ch00	8459591	8460162	572	8459693	349	5.2771	1.27442	2.59341
SL4.0ch00	8461384	8462016	633	8461747	340	7.54954	1.35839	4.53311
SL4.0ch00	8467392	8467651	260	8467547	285	7.90363	1.41213	4.84153
SL4.0ch00	8883406	8883595	190	8883543	15	3.74494	2.48186	1.35788
SL4.0ch00	8959086	8959303	218	8959091	126	4.5158	1.44735	1.96722
SL4.0ch00	9091614	9091789	176	9091667	30	11.3238	4.09476	7.87996
SL4.0ch00	9123320	9123503	184	9123402	23	6.78614	3.13205	3.87295
SL4.0ch00	9189699	9189922	224	9189754	46	4.73276	1.89043	2.14433
SL4.0ch00	9229921	9230124	204	9230035	10	4.47302	3.29901	1.93217
SL4.0ch00	9234555	9234874	320	9234755	18	3.88423	2.37411	1.46605
SL4.0ch00	9381071	9381265	195	9381101	9	5.24959	3.91202	2.57056
SL4.0ch00	9442121	9442301	181	9442170	33	9.40541	3.2893	6.1638
SL4.0ch00	9512949	9513250	302	9513187	16	4.50556	2.74752	1.95887
SL4.0ch01	60515	61018	504	60666	29	5.65593	2.46854	2.91034
SL4.0ch01	157909	158227	319	158111	34	7.56588	2.76207	4.54711
SL4.0ch01	187661	187881	221	187824	32	7.04863	2.7154	4.09908
SL4.0ch01	200120	200298	179	200131	33	6.06689	2.43405	3.25822
SL4.0ch01	207976	208864	889	208748	92	5.10896	1.60175	2.45352
SL4.0ch01	231045	231701	657	231474	77	14.5503	2.73749	10.8177
SL4.0ch01	232034	232251	218	232095	26	6.10718	2.72776	3.29231
SL4.0ch01	250181	250549	369	250383	89	6.34583	1.73623	3.49561
SL4.0ch01	250784	251043	260	250811	70	5.89971	1.81458	3.11701
SL4.0ch01	276808	277075	268	276810	28	4.72347	2.25175	2.13661
SL4.0ch01	353209	353587	379	353581	54	6.08254	2.00322	3.27105
SL4.0ch01	353760	354088	329	353866	44	6.10499	2.1667	3.29069
SL4.0ch01	364074	364468	395	364191	140	26.0409	2.81882	21.4637
SL4.0ch01	368867	369206	340	369159	44	6.51724	2.24242	3.64133
SL4.0ch01	384154	384406	253	384221	28	7.72798	3.10879	4.68869
SL4.0ch01	395942	396119	178	396058	80	5.73893	1.72676	2.98078
SL4.0ch01	396594	397048	455	396801	129	8.19062	1.70565	5.09255
SL4.0ch01	408442	408848	407	408506	72	13.5127	2.71002	9.86607
SL4.0ch01	446148	446393	246	446344	63	6.66299	1.9763	3.76727
SL4.0ch01	547286	547717	432	547458	89	13.3185	2.4121	9.68842
SL4.0ch01	577295	577689	395	577307	47	5.93404	2.08275	3.14566
SL4.0ch01	583442	583652	211	583508	73	5.93803	1.79601	3.14897
SL4.0ch01	606271	606549	279	606514	60	11.9589	2.76768	8.45322
SL4.0ch01	661272	661681	410	661604	49	12.3716	3.18791	8.82714
SL4.0ch01	662017	662281	265	662022	45	4.76768	1.90999	2.17243
SL4.0ch01	664847	665146	300	664961	48	9.18228	2.62915	5.96542
SL4.0ch01	780842	781032	191	780966	35	6.16879	2.39573	3.34418
SL4.0ch01	785928	786693	766	786021	91	9.31883	2.00562	6.08666
SL4.0ch01	795495	795697	203	795656	73	15.7672	2.97642	11.9386
SL4.0ch01	862885	863508	624	863220	86	8.34244	1.9518	5.22569
SL4.0ch01	875935	876124	190	876094	32	4.52165	2.09233	1.97188
SL4.0ch01	884638	884912	275	884645	63	6.66299	1.9763	3.76727
SL4.0ch01	885243	885441	199	885261	27	5.18023	2.41219	2.51305
SL4.0ch01	918563	919077	515	918900	73	8.18251	2.0547	5.08551
SL4.0ch01	1041264	1042151	888	1041535	97	12.4394	2.23764	8.88857
SL4.0ch01	1080753	1081377	625	1080862	49	8.93456	2.55864	5.74643
SL4.0ch01	1092662	1092891	230	1092773	62	13.8267	2.99544	10.1545
SL4.0ch01	1093637	1093824	188	1093715	29	6.84405	2.79562	3.92272
SL4.0ch01	1098205	1098471	267	1098456	48	5.48829	1.99165	2.76955
SL4.0ch01	1273183	1273699	517	1273428	84	19.3759	3.15551	15.2706
SL4.0ch01	1398456	1398729	274	1398703	156	3.82235	1.34557	1.41795
SL4.0ch01	1398952	1400194	1243	1399135	199	24.2044	2.25786	19.7381
SL4.0ch01	1520062	1520400	339	1520068	77	7.63979	1.95462	4.61165
SL4.0ch01	1548788	1549300	513	1549054	65	5.30791	1.78126	2.61922
SL4.0ch01	1664370	1664904	535	1664648	143	45.6106	4.26193	40.4827
SL4.0ch01	1665752	1666120	369	1665792	44	4.62499	1.89827	2.05566
SL4.0ch01	1683842	1684024	183	1683922	38	6.36824	2.35494	3.51427
SL4.0ch01	1752387	1752608	222	1752530	40	8.2165	2.68582	5.11523
SL4.0ch01	1811904	1812236	333	1811917	70	5.60518	1.7792	2.86829
SL4.0ch01	1853183	1853512	330	1853280	72	11.7732	2.49391	8.28549
SL4.0ch01	1863180	1863773	594	1863564	151	7.36618	1.5845	4.37442
SL4.0ch01	1864294	1864918	625	1864294	66	4.44925	1.66357	1.91328
SL4.0ch01	1890607	1890785	179	1890691	23	7.04457	3.22427	4.09555
SL4.0ch01	1891528	1891735	208	1891567	32	5.29408	2.27786	2.60706
SL4.0ch01	2005044	2005519	476	2005191	80	3.76328	1.50972	1.37294
SL4.0ch01	2016695	2017215	521	2017124	69	8.1769	2.099	5.08103
SL4.0ch01	2052331	2052807	477	2052664	84	14.0918	2.56318	10.3976
SL4.0ch01	2055461	2056214	754	2055759	96	18.0301	2.77321	14.0319
SL4.0ch01	2064554	2065220	667	2064655	67	5.86601	1.83524	3.08831
SL4.0ch01	2069438	2069932	495	2069866	44	6.49073	2.23753	3.61936
SL4.0ch01	2070156	2070531	376	2070344	98	15.7791	2.53019	11.9495
SL4.0ch01	2138381	2138583	203	2138579	36	4.06814	1.91054	1.6094
SL4.0ch01	2153409	2153614	206	2153492	39	5.32978	2.11679	2.63733
SL4.0ch01	2191497	2191739	243	2191597	22	6.72251	3.18344	3.81851
SL4.0ch01	2290267	2290922	656	2290364	108	14.5625	2.31089	10.8291
SL4.0ch01	2307176	2307643	468	2307340	104	5.40445	1.58225	2.69993
SL4.0ch01	2325215	2325431	217	2325219	53	5.16383	1.87562	2.49921
SL4.0ch01	2339785	2339966	182	2339796	38	4.06463	1.8778	1.60684
SL4.0ch01	2369783	2370083	301	2369914	50	4.41269	1.7899	1.88392
SL4.0ch01	2410746	2411033	288	2410882	78	17.0605	3.02	13.135
SL4.0ch01	2471299	2471541	243	2471374	15	4.9874	3.04654	2.35325
SL4.0ch01	2515545	2515804	260	2515605	39	4.91437	2.03307	2.29281
SL4.0ch01	2529983	2530178	196	2530110	37	5.03635	2.09731	2.39385
SL4.0ch01	2597083	2597663	581	2597208	43	4.60775	1.90919	2.04156
SL4.0ch01	2697948	2698436	489	2698162	73	11.6528	2.46261	8.17671
SL4.0ch01	2721174	2721430	257	2721421	45	6.99025	2.30761	4.04858
SL4.0ch01	2783096	2783543	448	2783294	42	6.96628	2.37327	4.028
SL4.0ch01	2826254	2827237	984	2826273	108	11.3592	2.05144	7.91191
SL4.0ch01	2827737	2827952	216	2827908	38	6.33888	2.34873	3.48958
SL4.0ch01	2828272	2828514	243	2828358	33	6.52274	2.54471	3.6461
SL4.0ch01	2909616	2910440	825	2910012	58	13.8168	3.11709	10.1452
SL4.0ch01	2911057	2911227	171	2911057	26	3.91914	2.08934	1.4943
SL4.0ch01	2935838	2936192	355	2936159	71	11.4166	2.46702	7.96396
SL4.0ch01	2936566	2936819	254	2936770	120	13.0263	2.09312	9.42182
SL4.0ch01	2937267	2937610	344	2937372	98	6.42851	1.69751	3.5661
SL4.0ch01	2937785	2937959	175	2937801	52	5.90283	2.00247	3.11973
SL4.0ch01	2973625	2974097	473	2973800	79	17.3195	3.02821	13.375
SL4.0ch01	2991150	2991354	205	2991247	15	5.4592	3.27161	2.74578
SL4.0ch01	3028705	3028875	171	3028766	34	5.429	2.25447	2.72014
SL4.0ch01	3038307	3038781	475	3038534	80	14.8815	2.71902	11.1226
SL4.0ch01	3054487	3055489	1003	3055304	110	4.28572	1.46634	1.78197
SL4.0ch01	3059734	3060511	778	3059894	84	7.73736	1.90693	4.6971
SL4.0ch01	3197465	3197833	369	3197583	44	4.03258	1.7913	1.58115
SL4.0ch01	3262450	3263501	1052	3263053	101	10.2104	2.00791	6.88146
SL4.0ch01	3286421	3286646	226	3286595	43	6.64267	2.28752	3.75007
SL4.0ch01	3515951	3516296	346	3516045	58	12.6057	2.92175	9.03929
SL4.0ch01	3564628	3565128	501	3564871	104	11.9641	2.13229	8.45806
SL4.0ch01	3577223	3577570	348	3577419	55	13.6649	3.19539	10.0054
SL4.0ch01	3623420	3623595	176	3623532	32	8.31903	3.05027	5.20534
SL4.0ch01	3634289	3634563	275	3634554	32	5.29408	2.27786	2.60706
SL4.0ch01	3783379	3784207	829	3783569	96	19.2498	2.89341	15.1538
SL4.0ch01	3784440	3784678	239	3784441	40	3.77843	1.79251	1.38452
SL4.0ch01	3799189	3799439	251	3799225	15	8.38025	4.79856	5.25918
SL4.0ch01	4086543	4087116	574	4086801	61	10.6109	2.5469	7.23957
SL4.0ch01	4165201	4165590	390	4165382	69	5.06318	1.72059	2.41508
SL4.0ch01	4244745	4245286	542	4245202	57	9.11167	2.40824	5.90295
SL4.0ch01	4313761	4313931	171	4313768	8	4.41646	3.50897	1.88711
SL4.0ch01	4383069	4383395	327	4383293	53	8.17846	2.34309	5.08238
SL4.0ch01	4383642	4383998	357	4383794	39	7.54831	2.57653	4.53201
SL4.0ch01	4610080	4610412	333	4610320	63	5.65306	1.84342	2.90802
SL4.0ch01	4610736	4611115	380	4610776	72	4.61517	1.6473	2.04742
SL4.0ch01	4629665	4629876	212	4629779	62	5.9069	1.88662	3.12311
SL4.0ch01	4688473	4688745	273	4688688	24	5.3624	2.59465	2.66422
SL4.0ch01	4689326	4689857	532	4689762	55	5.12263	1.84765	2.46469
SL4.0ch01	4704555	4704771	217	4704766	21	4.87031	2.58163	2.25707
SL4.0ch01	4998370	4999210	841	4998604	33	7.08323	2.68315	4.1292
SL4.0ch01	5020648	5020975	328	5020663	38	5.6989	2.21428	2.94709
SL4.0ch01	5089258	5089774	517	5089424	22	4.90978	2.54411	2.28929
SL4.0ch01	5115236	5115539	304	5115477	37	9.4985	3.09819	6.24599
SL4.0ch01	5163680	5163871	192	5163695	38	7.50177	2.59896	4.49214
SL4.0ch01	5164530	5164801	272	5164671	40	6.8435	2.40033	3.92234
SL4.0ch01	5377308	5377838	531	5377730	106	9.03029	1.8764	5.8315
SL4.0ch01	5378022	5378257	236	5378131	79	4.09121	1.55107	1.6267
SL4.0ch01	5386955	5387245	291	5387098	59	3.86539	1.63074	1.45166
SL4.0ch01	5397844	5398870	1027	5398813	32	12.113	4.16367	8.59299
SL4.0ch01	5575583	5575804	222	5575660	65	9.95384	2.38137	6.65206
SL4.0ch01	5591189	5591750	562	5591258	50	6.72249	2.16421	3.81851
SL4.0ch01	5622581	5623112	532	5622777	65	13.032	2.80074	9.42711
SL4.0ch01	5628328	5628947	620	5628455	67	10.419	2.40845	7.0682
SL4.0ch01	5633059	5633281	223	5633166	35	6.04754	2.3681	3.24211
SL4.0ch01	5683117	5683736	620	5683267	140	14.6646	2.07605	10.9232
SL4.0ch01	5683964	5684209	246	5684105	70	8.92585	2.17765	5.73891
SL4.0ch01	5697496	5697733	238	5697497	58	3.7889	1.62649	1.39208
SL4.0ch01	5824244	5825011	768	5824703	145	20.0209	2.37656	15.8656
SL4.0ch01	5874460	5874931	472	5874721	59	7.38851	2.12511	4.39358
SL4.0ch01	6254363	6254609	247	6254413	48	7.0332	2.25291	4.08539
SL4.0ch01	6334240	6334955	716	6334334	48	7.354	2.30796	4.36351
SL4.0ch01	6346046	6346244	199	6346150	45	8.24177	2.53885	5.13737
SL4.0ch01	6352471	6352665	195	6352523	28	7.13074	2.92982	4.1704
SL4.0ch01	6591721	6592078	358	6591926	30	6.758	2.72532	3.84879
SL4.0ch01	6886968	6888046	1079	6887179	99	16.955	2.62536	13.0369
SL4.0ch01	6897720	6898317	598	6897791	84	11.0772	2.24686	7.65777
SL4.0ch01	7057822	7058021	200	7057822	43	3.75208	1.75149	1.36367
SL4.0ch01	7648064	7648403	340	7648340	65	11.3914	2.57409	7.94074
SL4.0ch01	8204498	8204892	395	8204731	46	7.73998	2.42077	4.69921
SL4.0ch01	8371447	8371706	260	8371469	15	4.50484	2.82253	1.95839
SL4.0ch01	8722669	8722926	258	8722682	40	5.28824	2.08872	2.60249
SL4.0ch01	8738481	8738813	333	8738695	53	12.1779	3.00608	8.65189
SL4.0ch01	10337370	10337666	297	10337558	76	10.3673	2.26871	7.02139
SL4.0ch01	10409417	10409955	539	10409681	41	46.9562	18.2859	41.8146
SL4.0ch01	11678979	11679417	439	11679293	57	16.8192	3.67458	12.911
SL4.0ch01	11802762	11803158	397	11803066	35	8.0604	2.84098	4.97807
SL4.0ch01	11935420	11935641	222	11935546	39	9.27264	2.955	6.04556
SL4.0ch01	11972098	11972390	293	11972286	64	4.00829	1.61833	1.56233
SL4.0ch01	11973212	11973500	289	11973274	23	5.85798	2.81051	3.08179
SL4.0ch01	11996491	11996803	313	11996604	53	9.81813	2.60717	6.53131
SL4.0ch01	12080329	12080958	630	12080872	16	5.07456	2.99894	2.42467
SL4.0ch01	12084195	12084531	337	12084527	31	5.40133	2.33421	2.6975
SL4.0ch01	12753665	12754126	462	12754093	43	5.14586	2.00834	2.48415
SL4.0ch01	14259519	14259804	286	14259565	27	7.48918	3.09718	4.48107
SL4.0ch01	14372570	14372764	195	14372670	12	5.16489	3.45605	2.50017
SL4.0ch01	14457039	14457332	294	14457040	30	3.77378	1.95465	1.38082
SL4.0ch01	14831992	14832276	285	14832041	8	4.94399	3.85122	2.31755
SL4.0ch01	15007229	15007475	247	15007323	38	11.3828	3.50863	7.93304
SL4.0ch01	15624198	15624670	473	15624511	47	7.12416	2.28882	4.16452
SL4.0ch01	16024066	16024309	244	16024122	10	6.43624	4.51237	3.5723
SL4.0ch01	16180447	16180670	224	16180650	8	4.43477	3.52082	1.90159
SL4.0ch01	16636368	16637286	919	16636541	96	12.3687	2.24136	8.82451
SL4.0ch01	16839009	16839413	405	16839312	63	10.8519	2.54007	7.45621
SL4.0ch01	19537463	19538393	931	19538138	62	5.26739	1.80116	2.58475
SL4.0ch01	20053449	20053971	523	20053578	54	12.7954	3.07967	9.21215
SL4.0ch01	20171905	20172206	302	20172105	22	9.14842	4.13766	5.93511
SL4.0ch01	20173260	20173451	192	20173265	25	3.92533	2.11981	1.49908
SL4.0ch01	20548646	20549844	1199	20549103	146	10.7438	1.80579	7.35865
SL4.0ch01	21961286	21961502	217	21961351	36	7.20554	2.60053	4.23528
SL4.0ch01	22493098	22493403	306	22493394	36	11.8751	3.76836	8.37749
SL4.0ch01	24166802	24167063	262	24166822	14	6.44173	3.893	3.57679
SL4.0ch01	24354994	24355349	356	24355264	102	12.227	2.17175	8.69681
SL4.0ch01	25817871	25818193	323	25818004	51	14.8814	3.58936	11.1226
SL4.0ch01	26766262	26766529	268	26766392	10	6.10461	4.30323	3.29041
SL4.0ch01	27832230	27832410	181	27832350	34	14.3295	4.67648	10.6156
SL4.0ch01	27885008	27885209	202	27885202	30	3.68374	1.93225	1.3113
SL4.0ch01	27959653	27960534	882	27959806	46	7.56346	2.38886	4.54516
SL4.0ch01	28667183	28667496	314	28667400	44	21.6377	5.81123	17.3535
SL4.0ch01	30551004	30551174	171	30551020	8	4.43477	3.52082	1.90159
SL4.0ch01	30883343	30883677	335	30883372	28	6.2397	2.67132	3.40432
SL4.0ch01	31117168	31117359	192	31117183	9	5.44513	4.03683	2.73372
SL4.0ch01	32492202	32492668	467	32492381	23	5.73172	2.76789	2.97446
SL4.0ch01	32679952	32680149	198	32680148	21	3.70914	2.18394	1.33008
SL4.0ch01	32681051	32681416	366	32681202	66	5.29043	1.77105	2.60408
SL4.0ch01	32861453	32862253	801	32862136	37	12.5884	3.89077	9.02385
SL4.0ch01	32956071	32956269	199	32956180	36	7.00176	2.55397	4.05865
SL4.0ch01	32956595	32956832	238	32956644	46	7.73998	2.42077	4.69921
SL4.0ch01	33031401	33031694	294	33031691	265	4.46673	1.2854	1.92708
SL4.0ch01	33032023	33032405	383	33032045	283	5.05826	1.30065	2.41075
SL4.0ch01	33032752	33032926	175	33032818	207	9.46444	1.57597	6.216
SL4.0ch01	33033100	33033274	175	33033170	204	9.82174	1.59802	6.53428
SL4.0ch01	33033456	33033965	510	33033876	236	14.6401	1.73439	10.9011
SL4.0ch01	33041933	33042647	715	33042639	262	6.21491	1.365	3.38351
SL4.0ch01	33071753	33072027	275	33071927	93	15.8851	2.61002	12.0477
SL4.0ch01	33133392	33133567	176	33133552	26	4.28739	2.19351	1.78332
SL4.0ch01	33134001	33134310	310	33134177	68	6.93561	1.95818	4.00245
SL4.0ch01	33621646	33621863	218	33621649	33	4.73581	2.11924	2.1469
SL4.0ch01	33700701	33701057	357	33700930	27	6.56996	2.81632	3.68713
SL4.0ch01	34879002	34879313	312	34879163	62	7.75096	2.13337	4.70844
SL4.0ch01	34884526	34884749	224	34884632	65	4.99589	1.74106	2.36006
SL4.0ch01	34891842	34892479	638	34892371	70	7.77406	2.03894	4.72838
SL4.0ch01	34894704	34895124	421	34895052	73	5.65062	1.76272	2.90587
SL4.0ch01	34898455	34898890	436	34898709	84	7.81331	1.91462	4.76285
SL4.0ch01	34903096	34903306	211	34903236	62	4.80396	1.73894	2.20269
SL4.0ch01	34906656	34907079	424	34906754	75	6.39485	1.83301	3.53692
SL4.0ch01	34914089	34914487	399	34914239	65	9.19871	2.282	5.97986
SL4.0ch01	34916518	34916749	232	34916585	60	7.74406	2.16053	4.70267
SL4.0ch01	35647196	35647379	184	35647276	8	4.67829	3.67871	2.09916
SL4.0ch01	35672411	35672727	317	35672697	8	4.68847	3.68532	2.10729
SL4.0ch01	35752249	35753175	927	35752355	62	18.835	3.80384	14.7731
SL4.0ch01	36129496	36129990	495	36129530	9	6.41003	4.65454	3.55023
SL4.0ch01	36616183	36616363	181	36616267	8	5.08058	3.9399	2.42991
SL4.0ch01	36654433	36654668	236	36654571	42	7.32361	2.44322	4.33726
SL4.0ch01	36926860	36927311	452	36927309	74	4.15196	1.58137	1.67608
SL4.0ch01	36927571	36928067	497	36927871	68	9.92501	2.32925	6.62637
SL4.0ch01	36928699	36929126	428	36929037	32	10.1714	3.57115	6.84667
SL4.0ch01	37047779	37048204	426	37047812	25	4.22208	2.20656	1.73062
SL4.0ch01	37049080	37049333	254	37049170	19	5.61095	2.9858	2.87302
SL4.0ch01	37223203	37223372	170	37223366	31	4.09424	2.01215	1.6291
SL4.0ch01	37225204	37225415	212	37225225	16	4.54801	2.766	1.99279
SL4.0ch01	37502660	37502880	221	37502698	8	4.04436	3.26875	1.59087
SL4.0ch01	37622342	37622539	198	37622482	11	6.49863	4.38627	3.6259
SL4.0ch01	37868953	37869211	259	37869198	22	3.77654	2.17049	1.38287
SL4.0ch01	37869937	37870136	200	37870033	50	11.1178	2.91738	7.69469
SL4.0ch01	38456405	38456876	472	38456743	47	8.94888	2.61465	5.75912
SL4.0ch01	38653714	38654757	1044	38654420	104	11.4368	2.08829	7.98204
SL4.0ch01	39473093	39473365	273	39473344	44	6.59867	2.25745	3.7117
SL4.0ch01	40156878	40157140	263	40157038	31	6.69785	2.66617	3.79728
SL4.0ch01	41009607	41009839	233	41009808	37	5.96165	2.29438	3.16849
SL4.0ch01	41010116	41010684	569	41010364	64	11.3404	2.58743	7.89502
SL4.0ch01	41237266	41237882	617	41237730	73	14.8413	2.85719	11.0855
SL4.0ch01	41568249	41568422	174	41568324	8	5.0115	3.89505	2.37288
SL4.0ch01	42011356	42012054	699	42011705	42	11.5295	3.32533	8.06515
SL4.0ch01	42089166	42089612	447	42089606	40	7.40103	2.5149	4.40434
SL4.0ch01	42089854	42090028	175	42090021	45	4.88515	1.93078	2.26982
SL4.0ch01	42206083	42206845	763	42206688	55	5.79601	1.94765	3.02936
SL4.0ch01	42236225	42236416	192	42236396	7	4.24863	3.51562	1.75149
SL4.0ch01	42520489	42520771	283	42520692	44	9.46051	2.80488	6.21244
SL4.0ch01	42817935	42818114	180	42818052	9	6.59306	4.77136	3.70685
SL4.0ch01	42860353	42860938	586	42860778	34	4.52699	2.04907	1.97599
SL4.0ch01	43076858	43077089	232	43076964	57	11.0169	2.6989	7.60326
SL4.0ch01	43142204	43142505	302	43142357	42	6.96628	2.37327	4.028
SL4.0ch01	43751031	43751564	534	43751226	64	10.7742	2.5097	7.38606
SL4.0ch01	44881723	44881994	272	44881843	17	9.41899	5.00876	6.17528
SL4.0ch01	45038550	45038718	169	45038710	8	4.88888	3.81543	2.2726
SL4.0ch01	45323966	45324312	347	45324054	36	33.5035	12.6907	28.6104
SL4.0ch01	46016293	46016469	177	46016370	16	4.30266	2.65977	1.79503
SL4.0ch01	46017100	46017622	523	46017200	33	11.0702	3.76086	7.65155
SL4.0ch01	46338343	46338599	257	46338585	7	4.53046	3.70098	1.97821
SL4.0ch01	46551910	46552101	192	46551981	14	5.18304	3.23891	2.5149
SL4.0ch01	46852028	46852428	401	46852042	44	5.98124	2.14407	3.1855
SL4.0ch01	46907365	46907561	197	46907550	77	5.96366	1.7705	3.17003
SL4.0ch01	47667381	47667558	178	47667478	68	7.17381	1.98743	4.20723
SL4.0ch01	47844457	47844716	260	47844534	49	8.64508	2.50827	5.49121
SL4.0ch01	47973603	47973812	210	47973800	29	5.53934	2.43723	2.81311
SL4.0ch01	47974194	47974630	437	47974299	41	5.06978	2.0278	2.42094
SL4.0ch01	48236430	48236601	172	48236436	10	5.47022	3.90682	2.75475
SL4.0ch01	48263674	48263968	295	48263854	39	4.05681	1.86131	1.60063
SL4.0ch01	48619068	48619339	272	48619178	40	8.43449	2.73224	5.30663
SL4.0ch01	49549514	49549693	180	49549600	21	6.35037	3.121	3.49937
SL4.0ch01	49550015	49550723	709	49550497	63	5.75844	1.85729	2.99797
SL4.0ch01	49802454	49802928	475	49802918	63	6.66299	1.9763	3.76727
SL4.0ch01	50428761	50429099	339	50428872	27	12.3702	4.8096	8.82582
SL4.0ch01	50859259	50859645	387	50859323	44	9.92804	2.8986	6.6291
SL4.0ch01	51118994	51119216	223	51119207	27	5.41072	2.47768	2.70445
SL4.0ch01	51119934	51120293	360	51120161	82	13.6118	2.54264	9.95644
SL4.0ch01	51623232	51623608	377	51623482	48	14.4046	3.64318	10.6844
SL4.0ch01	52610542	52610763	222	52610654	37	7.589	2.65263	4.56752
SL4.0ch01	52957518	52957964	447	52957854	53	4.45437	1.76654	1.91689
SL4.0ch01	53080322	53081817	1496	53080524	127	14.0751	2.11935	10.3825
SL4.0ch01	53724777	53724988	212	53724960	14	4.25734	2.78637	1.75847
SL4.0ch01	53774084	53774255	172	53774193	50	6.28789	2.09331	3.44552
SL4.0ch01	54263407	54263879	473	54263588	15	5.38451	3.23558	2.68321
SL4.0ch01	56845812	56846293	482	56845921	47	11.8017	3.15746	8.31096
SL4.0ch01	56906592	56908063	1472	56907435	84	16.5213	2.82867	12.6361
SL4.0ch01	57097481	57098162	682	57097970	91	8.96301	1.97217	5.77209
SL4.0ch01	57263476	57263670	195	57263662	27	4.7785	2.29931	2.18181
SL4.0ch01	57264132	57264309	178	57264281	79	8.28204	2.006	5.1729
SL4.0ch01	57312017	57312303	287	57312233	30	7.39569	2.90066	4.39972
SL4.0ch01	57407558	57407834	277	57407597	38	6.19562	2.31845	3.3672
SL4.0ch01	58657309	58657479	171	58657372	58	4.1196	1.67438	1.64995
SL4.0ch01	58722777	58723199	423	58722987	98	20.0774	2.93937	15.9179
SL4.0ch01	58723417	58723663	247	58723438	61	4.35277	1.6851	1.8357
SL4.0ch01	59100096	59100549	454	59100238	67	5.18038	1.74951	2.51305
SL4.0ch01	59115775	59116169	395	59116095	41	9.707	2.96818	6.43159
SL4.0ch01	59116624	59116978	355	59116821	53	8.69299	2.42497	5.53365
SL4.0ch01	59261112	59261283	172	59261282	25	3.67331	2.04667	1.30358
SL4.0ch01	59262384	59262818	435	59262596	26	7.50908	3.16837	4.49827
SL4.0ch01	59513137	59513434	298	59513296	22	7.13007	3.33545	4.1698
SL4.0ch01	59514274	59515175	902	59514805	83	14.4206	2.61483	10.6991
SL4.0ch01	59582940	59583126	187	59583126	55	4.23712	1.71552	1.74236
SL4.0ch01	59718831	59719223	393	59719068	81	13.5575	2.55257	9.90741
SL4.0ch01	59935854	59936364	511	59936047	58	5.25604	1.83661	2.57541
SL4.0ch01	60377324	60377725	402	60377469	28	8.35686	3.30254	5.23809
SL4.0ch01	60555453	60555711	259	60555502	12	6.33961	4.12981	3.49026
SL4.0ch01	60700642	60701122	481	60701010	70	7.0083	1.94727	4.06435
SL4.0ch01	60701529	60701794	266	60701575	83	7.66357	1.90716	4.63249
SL4.0ch01	61187663	61188127	465	61187983	51	8.17351	2.38303	5.07801
SL4.0ch01	61650869	61651142	274	61651134	33	4.31294	2.02121	1.80281
SL4.0ch01	61651568	61651765	198	61651671	54	6.73764	2.10253	3.83089
SL4.0ch01	61832029	61833007	979	61832645	100	8.56189	1.87344	5.41838
SL4.0ch01	62096998	62097477	480	62097386	108	15.6852	2.40341	11.8637
SL4.0ch01	62098166	62098352	187	62098262	28	6.58499	2.77033	3.69978
SL4.0ch01	62132440	62132768	329	62132630	37	8.34452	2.82533	5.22739
SL4.0ch01	62132945	62133847	903	62133405	89	10.3099	2.11768	6.97021
SL4.0ch01	62532088	62533078	991	62532594	74	16.0255	2.9855	12.1772
SL4.0ch01	62650621	62651001	381	62650891	45	4.76768	1.90999	2.17243
SL4.0ch01	62907309	62907684	376	62907641	60	4.81728	1.75701	2.2132
SL4.0ch01	62942679	62943595	917	62943173	91	14.1272	2.46571	10.4298
SL4.0ch01	63179147	63179405	259	63179240	42	5.28032	2.0504	2.59585
SL4.0ch01	63752555	63752770	216	63752592	7	3.94852	3.31752	1.51523
SL4.0ch01	64238917	64239199	283	64239039	75	12.4892	2.52916	8.93395
SL4.0ch01	64574549	64575188	640	64575010	103	10.7292	2.03688	7.34489
SL4.0ch01	64581469	64581776	308	64581639	57	9.46492	2.46125	6.21629
SL4.0ch01	64683657	64683972	316	64683802	63	10.1754	2.44658	6.85025
SL4.0ch01	65049110	65049541	432	65049274	37	7.66946	2.67081	4.6379
SL4.0ch01	65098714	65098941	228	65098836	75	15.5787	2.90532	11.7655
SL4.0ch01	65127220	65127405	186	65127309	31	6.35955	2.57809	3.50707
SL4.0ch01	65198002	65198244	243	65198133	37	6.13093	2.33088	3.31287
SL4.0ch01	65290480	65290649	170	65290504	11	6.25509	4.23692	3.41799
SL4.0ch01	65550735	65550916	182	65550750	36	4.96088	2.10231	2.33195
SL4.0ch01	65772018	65772286	269	65772210	57	12.791	2.9814	9.20845
SL4.0ch01	66896751	66897270	520	66897259	75	10.453	2.29179	7.09813
SL4.0ch01	66897654	66897957	304	66897667	36	4.85765	2.08002	2.24652
SL4.0ch01	67083774	67084466	693	67084038	92	5.80712	1.66885	3.03867
SL4.0ch01	67107198	67107424	227	67107258	37	4.49611	1.98372	1.95094
SL4.0ch01	67125028	67125217	190	67125090	20	6.83216	3.39399	3.91242
SL4.0ch01	67252156	67252386	231	67252312	71	11.7163	2.50412	8.23462
SL4.0ch01	67295338	67295669	332	67295610	32	4.37274	2.05691	1.85185
SL4.0ch01	67460039	67460834	796	67460657	84	4.89195	1.61552	2.2748
SL4.0ch01	67603658	67603963	306	67603752	84	8.29215	1.96308	5.1815
SL4.0ch01	67662745	67663277	533	67662923	42	9.8947	2.96813	6.59925
SL4.0ch01	67825196	67825459	264	67825400	66	5.29043	1.77105	2.60408
SL4.0ch01	67862222	67862676	455	67862335	69	7.01394	1.95773	4.06949
SL4.0ch01	68107123	68107601	479	68107291	168	31.7537	2.87222	26.9139
SL4.0ch01	68120258	68120863	606	68120646	87	15.2547	2.63875	11.4658
SL4.0ch01	68126659	68126956	298	68126675	24	5.42717	2.61528	2.71859
SL4.0ch01	68138589	68138909	321	68138796	38	4.08982	1.88295	1.62595
SL4.0ch01	68175779	68176211	433	68176035	54	13.0559	3.12505	9.44927
SL4.0ch01	68254532	68255135	604	68255131	23	4.24297	2.28313	1.74703
SL4.0ch01	68255436	68255988	553	68255833	52	9.77101	2.62462	6.48916
SL4.0ch01	68430575	68430911	337	68430893	31	5.58048	2.37922	2.84736
SL4.0ch01	68488365	68488555	191	68488467	39	6.87704	2.43466	3.95122
SL4.0ch01	68634538	68634835	298	68634724	60	8.03443	2.20096	4.95571
SL4.0ch01	69044013	69044831	819	69044093	69	4.54906	1.6572	1.9937
SL4.0ch01	69077754	69078024	271	69077930	95	7.46517	1.80677	4.46024
SL4.0ch01	69281837	69282024	188	69281919	65	9.01539	2.25805	5.81808
SL4.0ch01	69324213	69325148	936	69324500	205	30.094	2.49088	25.3152
SL4.0ch01	69350466	69350703	238	69350509	13	7.15878	4.44749	4.19471
SL4.0ch01	69373431	69373600	170	69373455	34	8.01723	2.87414	4.94075
SL4.0ch01	69421745	69421918	174	69421747	48	4.56303	1.83674	2.00537
SL4.0ch01	69453200	69454049	850	69453300	63	4.68452	1.71527	2.10417
SL4.0ch01	69539367	69539610	244	69539519	24	4.80159	2.41842	2.20088
SL4.0ch01	69640697	69643522	2826	69642786	140	20.7878	2.46716	16.5713
SL4.0ch01	69682294	69683481	1188	69683367	143	8.26418	1.66297	5.15734
SL4.0ch01	69695075	69695321	247	69695084	102	9.81683	1.96733	6.53022
SL4.0ch01	69713193	69715108	1916	69713476	103	14.3849	2.34684	10.6664
SL4.0ch01	69825474	69826059	586	69825765	46	5.20665	1.97275	2.53433
SL4.0ch01	69839187	69839372	186	69839316	51	6.94194	2.18262	4.0078
SL4.0ch01	69842256	69842606	351	69842436	69	6.1279	1.85036	3.31039
SL4.0ch01	69848755	69850011	1257	69849878	150	22.5055	2.48948	18.1536
SL4.0ch01	69850363	69850540	178	69850370	55	5.739	1.93918	2.98084
SL4.0ch01	69862521	69862689	169	69862543	47	8.93352	2.61185	5.7456
SL4.0ch01	69981365	69981557	193	69981499	29	7.89805	3.09948	4.83656
SL4.0ch01	69989576	69989921	346	69989901	91	5.30092	1.62473	2.61318
SL4.0ch01	69990100	69991074	975	69990875	202	15.2486	1.84654	11.4604
SL4.0ch01	70046596	70047123	528	70046699	61	12.9114	2.88503	9.31684
SL4.0ch01	70056300	70056522	223	70056494	79	4.67186	1.61609	2.09426
SL4.0ch01	70089174	70089490	317	70089365	67	9.22383	2.25544	6.00233
SL4.0ch01	70094782	70094952	171	70094832	43	5.63075	2.09808	2.88936
SL4.0ch01	70144733	70145079	347	70144854	45	6.66782	2.24908	3.77098
SL4.0ch01	70160309	70160543	235	70160464	64	11.1232	2.55751	7.69962
SL4.0ch01	70199903	70200073	171	70199957	78	6.33081	1.80381	3.4824
SL4.0ch01	70207920	70208101	182	70208084	20	5.32675	2.80589	2.63517
SL4.0ch01	70235260	70235711	452	70235638	42	6.74963	2.33116	3.84135
SL4.0ch01	70341866	70342137	272	70342137	59	3.70751	1.60807	1.32868
SL4.0ch01	70373375	70373866	492	70373686	90	7.37036	1.82872	4.37807
SL4.0ch01	70488655	70488952	298	70488823	25	3.69111	2.05182	1.31661
SL4.0ch01	70508372	70508663	292	70508469	75	12.6372	2.5467	9.06804
SL4.0ch01	70530559	70530838	280	70530785	40	9.23932	2.90652	6.01568
SL4.0ch01	70548588	70549092	505	70548849	102	6.15783	1.65565	3.33504
SL4.0ch01	70570345	70570593	249	70570406	80	6.6868	1.82783	3.7876
SL4.0ch01	70580953	70581128	176	70581004	61	3.85919	1.61672	1.44667
SL4.0ch01	70593222	70593786	565	70593497	81	4.44827	1.58189	1.91263
SL4.0ch01	70623312	70623635	324	70623587	73	5.84093	1.78478	3.0677
SL4.0ch01	70637153	70637351	199	70637274	29	8.62832	3.31841	5.47663
SL4.0ch01	70741174	70741673	500	70741415	151	23.4458	2.53854	19.0289
SL4.0ch01	70742170	70742412	243	70742170	63	4.10187	1.63719	1.63527
SL4.0ch01	70753626	70753884	259	70753760	28	4.68978	2.24267	2.1083
SL4.0ch01	70754485	70754693	209	70754531	23	5.39281	2.65473	2.69016
SL4.0ch01	70822023	70822236	214	70822030	23	4.36477	2.32168	1.84538
SL4.0ch01	70878129	70878636	508	70878278	78	6.4296	1.81456	3.56695
SL4.0ch01	70891338	70891589	252	70891344	33	7.05621	2.67641	4.10555
SL4.0ch01	70902501	70902808	308	70902604	81	4.1663	1.55086	1.68652
SL4.0ch01	70926002	70926174	173	70926077	52	10.0428	2.67024	6.73239
SL4.0ch01	70949209	70949743	535	70949211	77	4.29988	1.58399	1.79274
SL4.0ch01	70975130	70975420	291	70975414	35	5.66167	2.28078	2.91528
SL4.0ch01	70986997	70987337	341	70987292	80	9.91844	2.17089	6.62032
SL4.0ch01	71021781	71022331	551	71022015	62	9.59498	2.38471	6.33198
SL4.0ch01	71029088	71029826	739	71029193	56	13.8345	3.18865	10.1614
SL4.0ch01	71060282	71060591	310	71060538	62	14.7229	3.13255	10.9767
SL4.0ch01	71091491	71091686	196	71091541	91	6.14921	1.7065	3.32786
SL4.0ch01	71095408	71096597	1190	71095995	63	9.45357	2.34808	6.20613
SL4.0ch01	71096769	71097556	788	71097264	38	8.64247	2.8534	5.4891
SL4.0ch01	71107550	71107757	208	71107558	21	4.05797	2.30144	1.60149
SL4.0ch01	71136329	71136760	432	71136541	93	21.7353	3.21133	17.4442
SL4.0ch01	71159940	71160287	348	71160198	53	3.98996	1.69465	1.54847
SL4.0ch01	71254380	71254877	498	71254663	106	12.3009	2.1435	8.76358
SL4.0ch01	71272030	71272350	321	71272254	61	3.85919	1.61672	1.44667
SL4.0ch01	71282717	71283770	1054	71283532	49	14.0239	3.51423	10.335
SL4.0ch01	71284003	71284536	534	71284400	87	13.2153	2.42811	9.59424
SL4.0ch01	71295405	71295745	341	71295526	64	8.03897	2.14459	4.95953
SL4.0ch01	71361768	71362119	352	71361973	25	3.69111	2.05182	1.31661
SL4.0ch01	71400237	71400617	381	71400463	37	4.3696	1.95722	1.84929
SL4.0ch01	71500107	71500366	260	71500136	62	5.36791	1.81461	2.66871
SL4.0ch01	71507540	71507945	406	71507937	91	8.10117	1.89117	5.01427
SL4.0ch01	71508163	71508593	431	71508286	96	6.3607	1.70104	3.50805
SL4.0ch01	71508856	71509117	262	71508958	45	9.64503	2.80735	6.37632
SL4.0ch01	71535118	71535342	225	71535191	50	8.15917	2.40216	5.06519
SL4.0ch01	71558732	71558948	217	71558852	90	6.69634	1.76435	3.79584
SL4.0ch01	71590030	71590350	321	71590341	43	5.49254	2.07245	2.77303
SL4.0ch01	71609571	71610159	589	71610087	48	5.7439	2.03455	2.98506
SL4.0ch01	71611199	71611843	645	71611333	102	14.9075	2.40311	11.1465
SL4.0ch01	71675336	71675513	178	71675463	18	4.78816	2.72772	2.18931
SL4.0ch01	71676727	71677351	625	71677130	31	9.1706	3.34755	5.95495
SL4.0ch01	71680065	71680669	605	71680234	31	6.35955	2.57809	3.50707
SL4.0ch01	71685891	71687079	1189	71686892	70	5.50973	1.76771	2.78767
SL4.0ch01	71799629	71799979	351	71799949	50	7.71466	2.32785	4.677
SL4.0ch01	71800208	71800878	671	71800848	83	4.38014	1.56564	1.85738
SL4.0ch01	71801140	71801529	390	71801382	114	9.34419	1.85628	6.10948
SL4.0ch01	71834889	71835115	227	71835035	85	17.677	2.93803	13.7057
SL4.0ch01	71861857	71862536	680	71862421	47	7.8003	2.40794	4.75124
SL4.0ch01	71975943	71976338	396	71976234	98	9.85923	1.99991	6.56795
SL4.0ch01	71983009	71983251	243	71983016	36	5.25556	2.16615	2.5752
SL4.0ch01	71994610	71994781	172	71994756	22	4.21597	2.31341	1.72594
SL4.0ch01	71995549	71995739	191	71995734	61	5.92628	1.89933	3.1391
SL4.0ch01	72039220	72039539	320	72039515	65	3.77948	1.58193	1.38518
SL4.0ch01	72039743	72040002	260	72039825	64	4.00829	1.61833	1.56233
SL4.0ch01	72040275	72040522	248	72040346	46	7.71343	2.41596	4.67593
SL4.0ch01	72058702	72059204	503	72058988	92	7.93623	1.86891	4.87012
SL4.0ch01	72107488	72109002	1515	72107723	164	9.03738	1.64869	5.83792
SL4.0ch01	72109846	72110482	637	72109923	75	7.14169	1.91696	4.17976
SL4.0ch01	72115708	72116183	476	72115855	60	4.53955	1.71849	1.98599
SL4.0ch01	72121562	72121842	281	72121811	56	6.75395	2.07607	3.84501
SL4.0ch01	72135876	72136311	436	72136142	82	5.46023	1.68552	2.74664
SL4.0ch01	72139227	72139471	245	72139350	70	6.00067	1.82669	3.20183
SL4.0ch01	72171986	72172159	174	72172027	55	9.29199	2.47679	6.06273
SL4.0ch01	72227216	72227851	636	72227321	58	5.68856	1.8979	2.93867
SL4.0ch01	72269374	72269553	180	72269502	45	10.1884	2.91432	6.8616
SL4.0ch01	72285730	72286072	343	72285923	86	6.29405	1.74834	3.45067
SL4.0ch01	72335578	72336522	945	72335586	112	5.22249	1.54026	2.54762
SL4.0ch01	72411811	72412362	552	72412108	37	8.22707	2.79818	5.12439
SL4.0ch01	72464366	72466120	1755	72465372	126	39.0087	4.11661	33.9853
SL4.0ch01	72466298	72466468	171	72466419	24	4.77912	2.41144	2.18229
SL4.0ch01	72478220	72478648	429	72478477	77	9.28008	2.13501	6.05198
SL4.0ch01	72491341	72492034	694	72491699	185	49.0046	3.68027	43.8387
SL4.0ch01	72589069	72589366	298	72589164	45	10.4479	2.96604	7.09352
SL4.0ch01	72665446	72666118	673	72665580	43	7.56502	2.46373	4.54646
SL4.0ch01	72716356	72717262	907	72717001	99	4.38417	1.5069	1.86067
SL4.0ch01	72823433	72824336	904	72823737	97	12.737	2.26446	9.15865
SL4.0ch01	72970397	72971628	1232	72970563	109	8.07599	1.78303	4.99198
SL4.0ch01	73060956	73061211	256	73061062	64	8.32366	2.18193	5.20939
SL4.0ch01	73065135	73065371	237	73065363	31	6.44298	2.59971	3.57784
SL4.0ch01	73092796	73093124	329	73092919	48	7.51957	2.3365	4.50744
SL4.0ch01	73153122	73153400	279	73153272	37	6.85675	2.4893	3.9342
SL4.0ch01	73187847	73188263	417	73187955	47	7.36366	2.33082	4.3723
SL4.0ch01	73244764	73244988	225	73244897	26	5.65059	2.59012	2.90587
SL4.0ch01	73259276	73259497	222	73259383	51	5.2459	1.91202	2.56759
SL4.0ch01	73268711	73268951	241	73268743	67	8.24145	2.13148	5.13727
SL4.0ch01	73273907	73274196	290	73273992	77	8.48867	2.04778	5.35406
SL4.0ch01	73284914	73285117	204	73285113	46	4.29688	1.8147	1.79074
SL4.0ch01	73293232	73293412	181	73293408	66	4.0045	1.6059	1.55938
SL4.0ch01	73293642	73294327	686	73293654	75	4.3739	1.60245	1.85278
SL4.0ch01	73325085	73325630	546	73325511	28	5.21852	2.38626	2.54433
SL4.0ch01	73388708	73389414	707	73389036	160	21.483	2.35255	17.2115
SL4.0ch01	73463471	73464233	763	73464111	86	6.57199	1.77611	3.68872
SL4.0ch01	73474313	73474544	232	73474496	26	6.14701	2.7399	3.32612
SL4.0ch01	73484709	73484918	210	73484913	24	4.18645	2.22951	1.70283
SL4.0ch01	73485106	73485297	192	73485207	48	11.3952	3.03922	7.94428
SL4.0ch01	73485610	73486035	426	73485838	55	11.8317	2.88432	8.33806
SL4.0ch01	73497099	73497492	394	73497327	53	4.8576	1.8286	2.2465
SL4.0ch01	73558129	73558480	352	73558255	71	7.52846	1.99917	4.51467
SL4.0ch01	73559031	73559311	281	73559041	24	4.64001	2.36838	2.06838
SL4.0ch01	73588765	73589105	341	73588819	93	9.5941	2.01504	6.33129
SL4.0ch01	73660659	73661687	1029	73660918	115	28.6372	3.41779	23.9227
SL4.0ch01	73695236	73695492	257	73695386	20	4.60988	2.54164	2.04299
SL4.0ch01	73721408	73721646	239	73721504	65	9.14599	2.2751	5.93294
SL4.0ch01	73733363	73733594	232	73733499	108	17.0199	2.51481	13.0976
SL4.0ch01	73753632	73753804	173	73753699	25	5.05181	2.45359	2.40567
SL4.0ch01	73755124	73755335	212	73755169	17	5.66813	3.17535	2.92087
SL4.0ch01	73878452	73878933	482	73878691	114	14.3759	2.24094	10.6585
SL4.0ch01	73938093	73938387	295	73938190	68	4.4726	1.65384	1.93205
SL4.0ch01	74025650	74026033	384	74025935	38	6.91124	2.47084	3.98077
SL4.0ch01	74029735	74029942	208	74029902	63	3.85544	1.60379	1.44389
SL4.0ch01	74049620	74049886	267	74049759	124	8.77125	1.76627	5.60258
SL4.0ch01	74077405	74077699	295	74077604	129	11.1378	1.9068	7.71269
SL4.0ch01	74164998	74165716	719	74165211	90	6.97884	1.79137	4.03861
SL4.0ch01	74289007	74289433	427	74289349	60	4.02315	1.64631	1.57353
SL4.0ch01	74351925	74352162	238	74352144	25	4.93031	2.41695	2.30619
SL4.0ch01	74352358	74352527	170	74352464	30	4.07883	2.03074	1.61803
SL4.0ch01	74353745	74354186	442	74354011	105	7.31097	1.74014	4.32625
SL4.0ch01	74373746	74374018	273	74373931	81	5.05634	1.64786	2.40916
SL4.0ch01	74387142	74387797	656	74387704	84	9.02528	2.03734	5.82692
SL4.0ch01	74388298	74388506	209	74388364	67	7.09591	1.98834	4.13994
SL4.0ch01	74707635	74707887	253	74707687	73	3.72829	1.5351	1.345
SL4.0ch01	74798157	74799166	1010	74798223	62	11.2417	2.61585	7.80595
SL4.0ch01	74823575	74825561	1987	74824372	101	40.3388	5.18433	35.2903
SL4.0ch01	74826265	74826541	277	74826392	24	8.52949	3.68166	5.39058
SL4.0ch01	74837491	74837695	205	74837551	24	6.25174	2.88322	3.415
SL4.0ch01	74903920	74904413	494	74904109	104	5.19487	1.56391	2.52493
SL4.0ch01	74920091	74920373	283	74920331	85	5.98333	1.72282	3.18742
SL4.0ch01	74925147	74925494	348	74925471	66	7.51815	2.0525	4.50646
SL4.0ch01	74929439	74929730	292	74929556	46	6.13863	2.13549	3.31878
SL4.0ch01	74930243	74930571	329	74930284	39	4.17051	1.88405	1.68978
SL4.0ch01	75025254	75025500	247	75025470	69	9.73093	2.28996	6.45295
SL4.0ch01	75089241	75089486	246	75089336	68	7.17381	1.98743	4.20723
SL4.0ch01	75142221	75143116	896	75142976	147	19.2125	2.31153	15.1197
SL4.0ch01	75203582	75204119	538	75203958	173	8.72646	1.60932	5.56324
SL4.0ch01	75235332	75235616	285	75235460	46	10.3753	2.91517	7.02872
SL4.0ch01	75296263	75296438	176	75296414	67	4.81902	1.70402	2.21457
SL4.0ch01	75325753	75326005	253	75325877	73	4.30032	1.60415	1.79306
SL4.0ch01	75377084	75377343	260	75377229	87	18.5405	2.99277	14.502
SL4.0ch01	75444051	75444254	204	75444093	26	6.17974	2.74989	3.35399
SL4.0ch01	75479970	75480160	191	75479979	52	3.82372	1.67691	1.41893
SL4.0ch01	75509088	75509317	230	75509178	42	7.25273	2.4293	4.27558
SL4.0ch01	75534979	75535413	435	75535304	96	14.6016	2.44664	10.8653
SL4.0ch01	75578760	75578990	231	75578905	36	7.16287	2.59075	4.19765
SL4.0ch01	75585625	75586190	566	75586026	77	8.36265	2.03393	5.24339
SL4.0ch01	75592856	75593142	287	75592856	69	3.71442	1.55235	1.33394
SL4.0ch01	75620340	75621189	850	75620389	77	6.55229	1.83533	3.67166
SL4.0ch01	75631185	75631424	240	75631312	89	11.6915	2.2518	8.21205
SL4.0ch01	75670470	75670762	293	75670646	102	20.8742	2.9453	16.6508
SL4.0ch01	75678044	75678523	480	75678076	39	5.79165	2.21054	3.02562
SL4.0ch01	75699738	75700619	882	75700464	95	10.6283	2.09282	7.25572
SL4.0ch01	75720581	75720970	390	75720866	78	14.1827	2.67518	10.4805
SL4.0ch01	75725979	75726440	462	75726111	96	7.64088	1.81672	4.61263
SL4.0ch01	75755369	75756185	817	75755920	81	10.133	2.18252	6.81274
SL4.0ch01	75794145	75794804	660	75794576	137	9.40673	1.7568	6.16488
SL4.0ch01	75924770	75925140	371	75925003	53	5.40484	1.9126	2.69993
SL4.0ch01	76052936	76053243	308	76053154	76	4.29938	1.58878	1.7924
SL4.0ch01	76149499	76149920	422	76149507	39	4.78264	2.00662	2.18456
SL4.0ch01	76172844	76173580	737	76173267	157	13.5222	1.92254	9.87497
SL4.0ch01	76173862	76174163	302	76174046	108	5.55141	1.58074	2.82313
SL4.0ch01	76188943	76189170	228	76189126	36	5.92993	2.31379	3.1422
SL4.0ch01	76204182	76204428	247	76204389	11	4.82885	3.38758	2.22282
SL4.0ch01	76264433	76264681	249	76264613	74	5.54338	1.74346	2.81676
SL4.0ch01	76264873	76265310	438	76264980	86	5.59842	1.67835	2.86278
SL4.0ch01	76366763	76366989	227	76366860	50	8.33574	2.43187	5.21983
SL4.0ch01	76368623	76368968	346	76368737	46	8.48748	2.55743	5.35315
SL4.0ch01	76409463	76409664	202	76409464	66	4.48462	1.66812	1.94165
SL4.0ch01	76554066	76554565	500	76554315	89	6.90085	1.78996	3.97197
SL4.0ch01	76565242	76565694	453	76565556	44	9.69128	2.85097	6.41772
SL4.0ch01	76566414	76566746	333	76566575	89	20.9491	3.21721	16.7201
SL4.0ch01	76567087	76567347	261	76567106	33	5.0487	2.19229	2.4037
SL4.0ch01	76646777	76647262	486	76646866	61	13.3818	2.95639	9.74585
SL4.0ch01	76664081	76664274	194	76664219	80	7.1	1.87165	4.1435
SL4.0ch01	76677979	76678262	284	76678077	61	4.35277	1.6851	1.8357
SL4.0ch01	76715897	76716750	854	76716144	244	24.6259	2.08587	20.1325
SL4.0ch01	76752154	76752586	433	76752293	53	9.42799	2.54346	6.18321
SL4.0ch01	76752830	76753030	201	76752951	36	7.66677	2.70707	4.63545
SL4.0ch01	76799588	76800225	638	76799788	90	14.9728	2.56365	11.2064
SL4.0ch01	76853444	76853699	256	76853540	63	11.8922	2.6863	8.39286
SL4.0ch01	76899300	76899530	231	76899478	108	7.02035	1.70241	4.07445
SL4.0ch01	76900097	76900821	725	76900311	261	32.8958	2.3176	28.02
SL4.0ch01	76917724	76918490	767	76918458	57	6.31645	1.99917	3.46944
SL4.0ch01	76918721	76919178	458	76918985	100	11.3987	2.11799	7.94728
SL4.0ch01	76944459	76945227	769	76944632	44	4.03258	1.7913	1.58115
SL4.0ch01	76975172	76975671	500	76975539	76	10.0652	2.23456	6.75187
SL4.0ch01	77108001	77108275	275	77108269	22	6.13588	2.97018	3.31682
SL4.0ch01	77120081	77120958	878	77120356	83	15.0229	2.68089	11.2524
SL4.0ch01	77132450	77133729	1280	77132599	156	14.2185	1.96622	10.5137
SL4.0ch01	77140614	77140888	275	77140714	65	11.3914	2.57409	7.94074
SL4.0ch01	77155697	77156091	395	77155924	75	18.1003	3.22986	14.0966
SL4.0ch01	77156580	77156780	201	77156771	71	4.62004	1.65378	2.05158
SL4.0ch01	77178609	77178945	337	77178875	70	5.80015	1.80263	3.03259
SL4.0ch01	77206158	77206962	805	77206505	47	18.4884	4.64372	14.4543
SL4.0ch01	77207708	77208145	438	77207761	52	4.5725	1.79474	2.01292
SL4.0ch01	77224602	77224775	174	77224769	21	4.22539	2.35839	1.73338
SL4.0ch01	77243105	77243344	240	77243239	52	12.0168	3.01142	8.50597
SL4.0ch01	77265660	77265845	186	77265838	70	6.17289	1.84733	3.34788
SL4.0ch01	77308633	77308904	272	77308806	65	7.70398	2.08823	4.66748
SL4.0ch01	77312155	77312875	721	77312339	112	11.7887	2.05645	8.29944
SL4.0ch01	77375189	77375632	444	77375419	62	4.43048	1.68847	1.89873
SL4.0ch01	77383992	77384372	381	77384170	84	10.6367	2.20158	7.26337
SL4.0ch01	77387665	77387930	266	77387923	106	6.2989	1.65111	3.45495
SL4.0ch01	77392951	77394117	1167	77393169	178	12.3605	1.78396	8.81764
SL4.0ch01	77410532	77410938	407	77410636	61	6.91119	2.03279	3.98077
SL4.0ch01	77431203	77431611	409	77431512	78	10.5616	2.26469	7.19555
SL4.0ch01	77431895	77432221	327	77432147	115	9.02155	1.82653	5.82361
SL4.0ch01	77442979	77443294	316	77443154	25	4.15218	2.18606	1.67608
SL4.0ch01	77485505	77485802	298	77485766	109	8.17008	1.79056	5.07494
SL4.0ch01	77517919	77518245	327	77518064	47	6.50389	2.18093	3.63055
SL4.0ch01	77673971	77674147	177	77674040	55	5.45041	1.89633	2.73817
SL4.0ch01	77674395	77674574	180	77674474	63	5.65306	1.84342	2.90802
SL4.0ch01	77681415	77681591	177	77681590	33	3.68478	1.87654	1.31188
SL4.0ch01	77693092	77693761	670	77693524	87	31.2609	4.59388	26.4363
SL4.0ch01	77724910	77725320	411	77725180	124	7.89653	1.70383	4.83512
SL4.0ch01	77725504	77725852	349	77725505	78	3.89346	1.53279	1.47348
SL4.0ch01	77742640	77743073	434	77742849	137	15.2154	2.12946	11.4296
SL4.0ch01	77838016	77838719	704	77838519	127	13.8138	2.1013	10.1425
SL4.0ch01	77842036	77842692	657	77842227	101	13.4688	2.28832	9.82602
SL4.0ch01	77849082	77850075	994	77849827	100	14.1877	2.3621	10.4849
SL4.0ch01	77850261	77850683	423	77850372	67	5.96981	1.84817	3.17558
SL4.0ch01	77871501	77871801	301	77871666	60	11.3513	2.67695	7.90504
SL4.0ch01	77955439	77956082	644	77955540	64	7.23633	2.03985	4.26134
SL4.0ch01	78018402	78018893	492	78018467	56	11.9728	2.87812	8.46633
SL4.0ch01	78124550	78125207	658	78124756	98	9.74045	1.98949	6.46157
SL4.0ch01	78145398	78145931	534	78145709	50	6.72249	2.16421	3.81851
SL4.0ch01	78179159	78179516	358	78179303	105	22.5858	3.05316	18.2277
SL4.0ch01	78215633	78215930	298	78215837	55	10.5171	2.67029	7.1555
SL4.0ch01	78221421	78221600	180	78221600	37	3.89488	1.85794	1.47405
SL4.0ch01	78233730	78234626	897	78234373	134	11.4193	1.90061	7.96622
SL4.0ch01	78254081	78254746	666	78254492	74	16.9993	3.112	13.0785
SL4.0ch01	78313444	78313764	321	78313626	47	5.53687	2.01473	2.81081
SL4.0ch01	78384162	78384537	376	78384205	44	7.48293	2.42232	4.47585
SL4.0ch01	78398565	78398853	289	78398728	69	10.3766	2.37041	7.02971
SL4.0ch01	78422775	78423048	274	78422900	34	10.3078	3.47445	6.96823
SL4.0ch01	78434931	78435273	343	78435154	48	5.12375	1.93059	2.46553
SL4.0ch01	78448734	78448983	250	78448825	45	8.63846	2.61368	5.48557
SL4.0ch01	78507924	78508356	433	78508227	77	9.28008	2.13501	6.05198
SL4.0ch01	78588145	78588957	813	78588807	111	4.89542	1.51591	2.27765
SL4.0ch01	78604746	78605107	362	78605107	90	4.07745	1.50673	1.61711
SL4.0ch01	78606016	78606311	296	78606095	44	9.39129	2.79112	6.15074
SL4.0ch01	78614738	78615420	683	78614880	88	5.50478	1.65883	2.78365
SL4.0ch01	78615597	78616239	643	78615697	55	9.53518	2.51478	6.27867
SL4.0ch01	78619677	78620027	351	78619679	76	4.91943	1.65985	2.29711
SL4.0ch01	78636950	78637118	169	78637084	28	4.75198	2.25944	2.1596
SL4.0ch01	78637312	78637887	576	78637656	76	12.3774	2.49945	8.83217
SL4.0ch01	78652000	78652168	169	78652114	11	4.20831	3.03461	1.72009
SL4.0ch01	78669608	78670745	1138	78670545	111	12.4854	2.11824	8.9304
SL4.0ch01	78677548	78678016	469	78677744	161	9.93257	1.7072	6.63321
SL4.0ch01	78682469	78683024	556	78682996	57	5.38916	1.86573	2.68725
SL4.0ch01	78786685	78788221	1537	78787905	54	16.2145	3.70335	12.3524
SL4.0ch01	78788771	78788967	197	78788939	33	6.22287	2.47173	3.39016
SL4.0ch01	78822105	78822490	386	78822337	71	11.1822	2.43814	7.75277
SL4.0ch01	78825424	78826319	896	78825796	147	15.1937	2.06852	11.4095
SL4.0ch01	78838208	78838542	335	78838438	64	4.76268	1.71819	2.16828
SL4.0ch01	78845255	78845545	291	78845527	50	5.89876	2.03014	3.11629
SL4.0ch01	78853724	78854542	819	78853971	103	8.58902	1.85759	5.44225
SL4.0ch01	78859400	78859633	234	78859453	46	6.39259	2.18017	3.53514
SL4.0ch01	78864369	78864964	596	78864505	62	4.01441	1.63176	1.56633
SL4.0ch01	78878319	78878614	296	78878608	83	4.24132	1.55065	1.7459
SL4.0ch01	78911767	78912007	241	78911767	33	4.35753	2.03152	1.83958
SL4.0ch01	78930545	78930809	265	78930634	100	5.62315	1.61676	2.88353
SL4.0ch01	78936925	78937151	227	78937034	54	8.58042	2.38648	5.43453
SL4.0ch01	78942535	78943345	811	78943302	54	5.48424	1.91287	2.76632
SL4.0ch01	78943653	78944597	945	78944138	162	20.246	2.26994	16.0733
SL4.0ch01	78978563	78978879	317	78978659	65	12.8146	2.77025	9.22915
SL4.0ch01	79023965	79024292	328	79024063	43	8.76244	2.69892	5.59513
SL4.0ch01	79041871	79042102	232	79041922	127	7.15845	1.64033	4.19442
SL4.0ch01	79070443	79070612	170	79070562	53	10.2549	2.6792	6.92091
SL4.0ch01	79089790	79090662	873	79090442	143	20.1671	2.40176	16.0016
SL4.0ch01	79101370	79101670	301	79101467	37	6.30491	2.36856	3.46011
SL4.0ch01	79131907	79132843	937	79132179	124	8.77125	1.76627	5.60258
SL4.0ch01	79145764	79146173	410	79146041	54	12.6921	3.06175	9.11773
SL4.0ch01	79146395	79146742	348	79146676	89	13.2164	2.40195	9.59517
SL4.0ch01	79184553	79185006	454	79184682	66	9.06012	2.24907	5.85749
SL4.0ch01	79204500	79204842	343	79204841	36	4.02789	1.90193	1.57738
SL4.0ch01	79235296	79235825	530	79235350	97	7.01658	1.75515	4.07176
SL4.0ch01	79239399	79239620	222	79239614	68	4.269	1.62817	1.7681
SL4.0ch01	79301792	79302166	375	79301805	63	6.08453	1.9002	3.27268
SL4.0ch01	79302446	79302786	341	79302452	33	3.68478	1.87654	1.31188
SL4.0ch01	79351093	79351678	586	79351654	50	6.72249	2.16421	3.81851
SL4.0ch01	79357529	79357884	356	79357629	97	11.7222	2.17329	8.23977
SL4.0ch01	79363612	79364707	1096	79363756	97	6.43701	1.70308	3.57279
SL4.0ch01	79367339	79367800	462	79367519	58	5.57769	1.8822	2.84498
SL4.0ch01	79388945	79389585	641	79389541	150	12.6595	1.90345	9.08801
SL4.0ch01	79389794	79390428	635	79390229	224	54.574	3.47195	49.3431
SL4.0ch01	79403707	79404295	589	79404291	43	4.35666	1.86298	1.83886
SL4.0ch01	79404985	79405383	399	79405369	117	6.27535	1.60841	3.43544
SL4.0ch01	79419796	79420162	367	79420154	34	5.57936	2.28912	2.8465
SL4.0ch01	79487138	79487691	554	79487280	93	12.4597	2.28142	8.90712
SL4.0ch01	79504846	79505274	429	79505059	98	13.7349	2.34376	10.0697
SL4.0ch01	79547008	79547221	214	79547210	44	5.70638	2.09397	2.95327
SL4.0ch01	79560625	79560893	269	79560848	24	4.93616	2.46034	2.31088
SL4.0ch01	79567775	79568191	417	79568096	77	9.55795	2.16577	6.29902
SL4.0ch01	79581315	79581525	211	79581323	99	4.19934	1.48944	1.71273
SL4.0ch01	79592375	79592820	446	79592464	114	16.7348	2.42515	12.8334
SL4.0ch01	79606955	79607135	181	79606984	39	7.54831	2.57653	4.53201
SL4.0ch01	79641119	79641567	449	79641408	95	6.99181	1.76372	4.04995
SL4.0ch01	79651489	79651693	205	79651690	38	3.7564	1.81478	1.36684
SL4.0ch01	79688677	79688992	316	79688795	118	8.58499	1.7793	5.4386
SL4.0ch01	79700772	79701294	523	79701220	126	14.6737	2.16797	10.9314
SL4.0ch01	79759922	79760565	644	79760233	34	6.70381	2.55304	3.8023
SL4.0ch01	79771749	79772418	670	79772067	47	13.4301	3.4895	9.79032
SL4.0ch01	79802866	79803362	497	79803228	63	4.42208	1.68023	1.89182
SL4.0ch01	79808058	79808859	802	79808388	103	14.0689	2.31969	10.3766
SL4.0ch01	79816961	79817514	554	79817319	112	9.49805	1.87906	6.24559
SL4.0ch01	79838617	79839163	547	79838851	100	5.32904	1.59034	2.63695
SL4.0ch01	79890418	79890720	303	79890481	37	7.73429	2.6855	4.69434
SL4.0ch01	79912914	79913204	291	79913100	61	7.53803	2.11811	4.523
SL4.0ch01	79943011	79943305	295	79943146	53	6.94304	2.14956	4.00851
SL4.0ch01	79948123	79948439	317	79948287	122	7.41622	1.67656	4.41778
SL4.0ch01	79957576	79957851	276	79957638	82	6.7436	1.81971	3.836
SL4.0ch01	80017552	80017808	257	80017759	23	6.1344	2.90474	3.31559
SL4.0ch01	80096039	80096426	388	80096216	65	4.3249	1.65391	1.81272
SL4.0ch01	80125115	80125392	278	80125247	86	5.43439	1.66172	2.72462
SL4.0ch01	80143596	80144204	609	80144063	74	9.48201	2.19302	6.23155
SL4.0ch01	80146968	80147362	395	80147137	66	10.3572	2.41745	7.01264
SL4.0ch01	80176541	80176735	195	80176687	67	8.01104	2.10259	4.93556
SL4.0ch01	80202364	80202553	190	80202378	55	4.51684	1.75741	1.96808
SL4.0ch01	80238218	80238543	326	80238473	35	6.91497	2.56802	3.98418
SL4.0ch01	80245104	80245400	297	80245234	54	6.08254	2.00322	3.27105
SL4.0ch01	80366911	80367244	334	80366970	62	4.69637	1.72443	2.11376
SL4.0ch01	80377542	80378015	474	80377653	123	7.49119	1.67833	4.48275
SL4.0ch01	80378295	80378566	272	80378440	70	6.74852	1.9162	3.84035
SL4.0ch01	80378846	80379109	264	80378871	43	4.91136	1.96509	2.29049
SL4.0ch01	80420260	80420531	272	80420373	83	7.23052	1.86282	4.25686
SL4.0ch01	80439340	80439652	313	80439496	46	7.05693	2.29798	4.10602
SL4.0ch01	80497737	80498774	1038	80498111	102	11.1568	2.08071	7.72963
SL4.0ch01	80532642	80532839	198	80532839	14	4.83742	3.06714	2.22946
SL4.0ch01	80549938	80550133	196	80550115	37	4.3696	1.95722	1.84929
SL4.0ch01	80571659	80572340	682	80571930	145	8.57163	1.67602	5.42719
SL4.0ch01	80604343	80604539	197	80604403	31	5.40133	2.33421	2.6975
SL4.0ch01	80618445	80619428	984	80619173	97	11.8626	2.18586	8.3662
SL4.0ch01	80703782	80704211	430	80703834	36	7.85474	2.75098	4.7987
SL4.0ch01	80711705	80712354	650	80711979	67	8.68607	2.18741	5.52792
SL4.0ch01	80717720	80718020	301	80717767	58	4.65927	1.75175	2.08443
SL4.0ch01	80733712	80734071	360	80733811	111	10.7456	1.98212	7.36014
SL4.0ch01	80749018	80749423	406	80749145	54	7.60741	2.23553	4.58299
SL4.0ch01	80750003	80750224	222	80750096	86	4.31967	1.54678	1.80827
SL4.0ch01	80771902	80772127	226	80771935	78	8.14645	2.00072	5.05389
SL4.0ch01	80803002	80803261	260	80803152	78	8.8216	2.07404	5.64726
SL4.0ch01	80803760	80804273	514	80803984	62	8.10824	2.18158	5.02018
SL4.0ch01	80819940	80821819	1880	80821237	154	16.2265	2.09057	12.3634
SL4.0ch01	80833957	80834220	264	80834132	61	5.5998	1.85511	2.8638
SL4.0ch01	80834422	80834860	439	80834700	59	10.0869	2.51244	6.77117
SL4.0ch01	80851845	80852735	891	80852230	160	17.4515	2.12685	13.4974
SL4.0ch01	80884986	80885979	994	80885150	82	10.6391	2.2245	7.26525
SL4.0ch01	80896783	80897054	272	80896893	67	9.91707	2.34386	6.61925
SL4.0ch01	80897283	80897780	498	80897554	75	16.0105	2.9597	12.1636
SL4.0ch01	80900795	80901349	555	80901322	62	8.17866	2.1911	5.0824
SL4.0ch01	80909473	80909691	219	80909572	121	19.7924	2.5865	15.6554
SL4.0ch01	80914997	80915299	303	80915122	43	10.0986	2.97145	6.78169
SL4.0ch01	80945683	80945895	213	80945725	49	7.10818	2.24625	4.1503
SL4.0ch01	80987822	80988007	186	80987936	46	9.93785	2.83052	6.63787
SL4.0ch01	81060370	81060550	181	81060540	48	5.95966	2.07083	3.1668
SL4.0ch01	81060748	81060933	186	81060839	77	9.00938	2.10512	5.81272
SL4.0ch01	81168313	81168721	409	81168374	41	5.20326	2.05351	2.53139
SL4.0ch01	81175953	81176491	539	81176302	79	16.9883	2.98796	13.0682
SL4.0ch01	81207995	81208267	273	81208117	66	10.6368	2.4542	7.26343
SL4.0ch01	81267791	81268323	533	81267986	66	14.6789	3.00875	10.9362
SL4.0ch01	81285818	81286207	390	81286045	22	4.90978	2.54411	2.28929
SL4.0ch01	81296890	81297225	336	81297225	42	3.67162	1.74778	1.30226
SL4.0ch01	81318049	81318256	208	81318080	78	10.3069	2.23659	6.96742
SL4.0ch01	81354411	81354878	468	81354710	112	8.98668	1.83939	5.79276
SL4.0ch01	81446522	81446945	424	81446813	108	15.8518	2.41723	12.0167
SL4.0ch01	81465311	81465873	563	81465538	148	20.2168	2.36547	16.047
SL4.0ch01	81496696	81496946	251	81496700	41	6.07463	2.22263	3.26452
SL4.0ch01	81502167	81502737	571	81502207	74	4.68665	1.64432	2.1061
SL4.0ch01	81512615	81512898	284	81512792	100	6.41306	1.68679	3.55297
SL4.0ch01	81550820	81551377	558	81550972	44	11.2457	3.17037	7.80947
SL4.0ch01	81608365	81608747	383	81608474	79	7.68118	1.94163	4.6474
SL4.0ch01	81623450	81623735	286	81623634	58	6.91129	2.07136	3.98079
SL4.0ch01	81624127	81624551	425	81624271	70	5.70198	1.79084	2.94972
SL4.0ch01	81637654	81638020	367	81637702	67	8.40091	2.15151	5.27719
SL4.0ch01	81678263	81678603	341	81678603	51	3.83272	1.6868	1.42619
SL4.0ch01	81709529	81709939	411	81709883	126	16.4053	2.28962	12.5287
SL4.0ch01	81710274	81710661	388	81710279	63	4.17161	1.6466	1.69064
SL4.0ch01	81729759	81729948	190	81729892	12	6.44858	4.19405	3.58281
SL4.0ch01	81777695	81778151	457	81777743	45	7.15699	2.33803	4.19335
SL4.0ch01	81799481	81799842	362	81799618	116	18.4178	2.53629	14.389
SL4.0ch01	81805037	81805370	334	81805161	56	6.11516	1.98243	3.29922
SL4.0ch01	81837904	81838248	345	81838244	18	6.28436	3.35176	3.44309
SL4.0ch01	81909009	81909209	201	81909015	20	3.97929	2.31651	1.53944
SL4.0ch01	81922609	81923368	760	81922937	112	22.7297	2.9466	18.3627
SL4.0ch01	81931765	81931944	180	81931942	120	4.43007	1.45397	1.89845
SL4.0ch01	81932145	81932792	648	81932515	114	12.9095	2.12811	9.31525
SL4.0ch01	82014971	82015560	590	82015377	56	4.59614	1.76014	2.03228
SL4.0ch01	82053850	82054222	373	82054065	86	12.6277	2.38136	9.05944
SL4.0ch01	82107604	82108075	472	82107829	126	8.56562	1.74341	5.42176
SL4.0ch01	82113038	82113443	406	82113244	62	10.1161	2.45708	6.79758
SL4.0ch01	82119501	82120273	773	82119510	94	7.58347	1.82356	4.56267
SL4.0ch01	82139605	82139998	394	82139921	23	6.35814	2.98194	3.50611
SL4.0ch01	82170711	82171281	571	82171131	83	8.45983	1.98864	5.32897
SL4.0ch01	82172050	82172333	284	82172132	33	6.25742	2.4801	3.41987
SL4.0ch01	82178503	82179385	883	82178685	125	15.3031	2.21969	11.5107
SL4.0ch01	82198794	82199071	278	82198835	104	11.0545	2.05647	7.63769
SL4.0ch01	82224911	82225141	231	82225015	92	4.89125	1.58057	2.27426
SL4.0ch01	82249061	82249438	378	82249438	85	3.85733	1.50131	1.44528
SL4.0ch01	82250177	82250812	636	82250303	70	11.952	2.55156	8.4471
SL4.0ch01	82253473	82253772	300	82253642	45	7.86333	2.46818	4.80611
SL4.0ch01	82307634	82307927	294	82307783	69	6.66978	1.91604	3.77255
SL4.0ch01	82326748	82327520	773	82327395	112	10.1427	1.92898	6.82117
SL4.0ch01	82340790	82341033	244	82340843	67	8.12416	2.11677	5.03405
SL4.0ch01	82353708	82354219	512	82353940	37	7.05128	2.53232	4.10125
SL4.0ch01	82373669	82373953	285	82373838	33	5.88222	2.38967	3.10185
SL4.0ch01	82377037	82377757	721	82377289	144	32.4658	3.21558	27.6045
SL4.0ch01	82424778	82425001	224	82424799	53	3.81574	1.6675	1.41195
SL4.0ch01	82430643	82430814	172	82430668	35	8.55443	2.96225	5.41174
SL4.0ch01	82448122	82448295	174	82448248	44	6.44143	2.22845	3.57672
SL4.0ch01	82464601	82464875	275	82464810	91	8.17685	1.89829	5.08101
SL4.0ch01	82499483	82499655	173	82499620	91	13.1145	2.36698	9.50197
SL4.0ch01	82523145	82525249	2105	82524439	108	31.0996	3.82547	26.2805
SL4.0ch01	82545545	82545874	330	82545856	45	5.51466	2.04242	2.79191
SL4.0ch01	82546122	82546791	670	82546315	78	13.591	2.6065	9.93803
SL4.0ch01	82578751	82578975	225	82578922	36	4.6817	2.04212	2.10185
SL4.0ch01	82592542	82592791	250	82592658	105	4.01418	1.45513	1.56625
SL4.0ch01	82643049	82643343	295	82643320	107	9.7806	1.93121	6.49749
SL4.0ch01	82655529	82655903	375	82655858	62	8.18202	2.19156	5.08523
SL4.0ch01	82658880	82659141	262	82658971	69	8.54868	2.1444	5.40688
SL4.0ch01	82678187	82678591	405	82678516	75	9.60874	2.19524	6.34458
SL4.0ch01	82687127	82687624	498	82687331	73	10.1605	2.28509	6.83687
SL4.0ch01	82689275	82689659	385	82689530	47	9.84674	2.78063	6.55691
SL4.0ch01	82751815	82752033	219	82751826	33	3.92529	1.93185	1.49908
SL4.0ch01	82752472	82752732	261	82752621	16	5.07502	2.99915	2.42497
SL4.0ch01	82860219	82860766	548	82860529	88	5.6678	1.67503	2.92061
SL4.0ch01	82934845	82935049	205	82935032	26	6.70939	2.91356	3.807
SL4.0ch01	83035058	83035959	902	83035273	76	6.37236	1.82292	3.51735
SL4.0ch01	83041307	83041737	431	83041627	98	8.40561	1.87237	5.28097
SL4.0ch01	83046943	83047199	257	83047198	64	4.49954	1.68356	1.95387
SL4.0ch01	83117794	83118147	354	83118059	37	10.1853	3.26624	6.85899
SL4.0ch01	83158569	83158910	342	83158587	47	4.48279	1.83494	1.94017
SL4.0ch01	83161329	83161674	346	83161668	43	4.60775	1.90919	2.04156
SL4.0ch01	83194018	83194945	928	83194434	63	12.6721	2.79806	9.0996
SL4.0ch01	83262563	83263134	572	83262904	171	21.6141	2.28785	17.3318
SL4.0ch01	83263398	83263995	598	83263563	96	12.3064	2.23569	8.76839
SL4.0ch01	83276847	83277496	650	83276966	113	16.3335	2.40368	12.4623
SL4.0ch01	83332811	83333197	387	83332833	67	5.76371	1.82248	3.00247
SL4.0ch01	83346386	83346554	169	83346396	15	7.19584	4.15253	4.22656
SL4.0ch01	83369084	83369523	440	83369489	51	5.2582	1.91397	2.57723
SL4.0ch01	83418370	83418551	182	83418438	102	5.77064	1.62184	3.00758
SL4.0ch01	83474049	83474296	248	83474161	47	11.21	3.04103	7.77777
SL4.0ch01	83525102	83525317	216	83525151	49	6.08632	2.07607	3.27418
SL4.0ch01	83545907	83546194	288	83546128	36	7.85474	2.75098	4.7987
SL4.0ch01	83546418	83546965	548	83546704	75	12.1257	2.48624	8.60453
SL4.0ch01	83565148	83565617	470	83565605	46	5.11778	1.9573	2.46043
SL4.0ch01	83579689	83579980	292	83579925	96	14.9494	2.47908	11.185
SL4.0ch01	83624324	83624547	224	83624466	75	12.8632	2.57359	9.27358
SL4.0ch01	83633319	83633990	672	83633750	155	13.2598	1.91635	9.63446
SL4.0ch01	83642386	83642655	270	83642580	87	11.588	2.26407	8.11799
SL4.0ch01	83648486	83648800	315	83648645	117	11.681	2.01433	8.20264
SL4.0ch01	83678722	83679014	293	83678881	42	7.509	2.47977	4.49824
SL4.0ch01	83707324	83707554	231	83707518	36	4.54763	2.0133	1.99246
SL4.0ch01	83750182	83750467	286	83750352	42	8.69848	2.71881	5.53817
SL4.0ch01	83773684	83774657	974	83773929	129	16.7632	2.29016	12.8593
SL4.0ch01	83786013	83786270	258	83786088	41	5.06978	2.0278	2.42094
SL4.0ch01	83800764	83801948	1185	83801474	81	11.4888	2.32711	8.02871
SL4.0ch01	83816187	83816500	314	83816380	87	4.39116	1.55026	1.86614
SL4.0ch01	83876968	83877406	439	83877105	52	5.67935	1.96755	2.93067
SL4.0ch01	83885953	83886336	384	83886023	76	9.91717	2.21786	6.61925
SL4.0ch01	83912922	83913316	395	83913094	51	8.22095	2.39085	5.11914
SL4.0ch01	83997134	83997541	408	83997277	52	7.1626	2.20064	4.19743
SL4.0ch01	84007997	84008658	662	84008206	99	11.324	2.12009	7.88012
SL4.0ch01	84090433	84090855	423	84090584	51	6.40602	2.09664	3.54684
SL4.0ch01	84098953	84099776	824	84099345	121	17.1731	2.38942	13.2393
SL4.0ch01	84120776	84120975	200	84120881	48	8.21843	2.45811	5.11689
SL4.0ch01	84133147	84133697	551	84133249	106	12.6584	2.1729	9.08704
SL4.0ch01	84133962	84134374	413	84133964	44	3.73562	1.73748	1.35013
SL4.0ch01	84137782	84138129	348	84138033	61	3.93817	1.62773	1.50784
SL4.0ch01	84285181	84285475	295	84285270	69	10.5442	2.39142	7.17966
SL4.0ch01	84331643	84331921	279	84331795	71	8.0296	2.05847	4.95186
SL4.0ch01	84348645	84349666	1022	84348851	186	14.1156	1.84461	10.4193
SL4.0ch01	84356144	84356518	375	84356150	76	3.87562	1.53935	1.45983
SL4.0ch01	84367811	84368170	360	84367984	65	4.24338	1.64323	1.74734
SL4.0ch01	84375296	84375743	448	84375426	97	17.2519	2.68245	13.3127
SL4.0ch01	84389960	84390233	274	84390056	63	6.54367	1.96059	3.66462
SL4.0ch01	84485177	84485378	202	84485375	36	5.12569	2.13798	2.46722
SL4.0ch01	84520564	84521055	492	84520886	101	21.8631	3.05855	17.5614
SL4.0ch01	84521443	84521924	482	84521634	102	3.70891	1.43438	1.32993
SL4.0ch01	84570859	84571120	262	84571068	30	6.10701	2.55083	3.29217
SL4.0ch01	84578424	84579418	995	84578659	109	21.2959	2.8686	17.038
SL4.0ch01	84592961	84593631	671	84593630	134	5.90732	1.53151	3.12351
SL4.0ch01	84594306	84594617	312	84594397	134	7.91181	1.66901	4.84909
SL4.0ch01	84610694	84610941	248	84610891	41	4.86635	1.98867	2.2538
SL4.0ch01	84705771	84706097	327	84705952	93	7.50535	1.82251	4.4951
SL4.0ch01	84726270	84726473	204	84726352	64	12.3755	2.73184	8.83039
SL4.0ch01	84738121	84738651	531	84738395	115	14.3013	2.22666	10.5899
SL4.0ch01	84784743	84785652	910	84785130	105	10.8823	2.03471	7.4832
SL4.0ch01	84799499	84799802	304	84799751	76	6.89192	1.88066	3.96419
SL4.0ch01	84801882	84802103	222	84802054	58	6.51916	2.01562	3.64291
SL4.0ch01	84807636	84808079	444	84807948	50	9.89073	2.69891	6.59576
SL4.0ch01	84808511	84808744	234	84808529	35	5.183	2.17362	2.5149
SL4.0ch01	84833994	84834738	745	84834468	65	13.9453	2.93043	10.2625
SL4.0ch01	84858109	84858452	344	84858315	69	8.27409	2.11086	5.16578
SL4.0ch01	84918846	84919101	256	84918888	31	4.25688	2.05173	1.75806
SL4.0ch01	84940824	84941015	192	84940827	45	5.25306	1.99597	2.57351
SL4.0ch01	84979596	84980256	661	84979894	54	4.15832	1.71209	1.68028
SL4.0ch01	84995599	84995895	297	84995712	100	9.09805	1.91962	5.8913
SL4.0ch01	85005040	85005395	356	85005221	56	4.0498	1.67943	1.59508
SL4.0ch01	85015062	85015597	536	85015465	99	6.17316	1.67009	3.34808
SL4.0ch01	85038342	85038548	207	85038541	85	4.2483	1.54323	1.75125
SL4.0ch01	85060462	85060734	273	85060464	21	3.94346	2.2627	1.51179
SL4.0ch01	85086652	85086939	288	85086653	20	3.99739	2.32289	1.55411
SL4.0ch01	85138994	85139243	250	85139069	21	5.86469	2.9395	3.0876
SL4.0ch01	85160730	85160931	202	85160865	16	5.39193	3.14274	2.68948
SL4.0ch01	85237801	85238552	752	85237852	63	7.4195	2.07606	4.42053
SL4.0ch01	85245273	85245734	462	85245629	83	8.70126	2.01337	5.5406
SL4.0ch01	85245906	85246124	219	85245951	66	6.10295	1.87383	3.2891
SL4.0ch01	85277699	85278552	854	85278347	101	12.1539	2.17444	8.62994
SL4.0ch01	85298047	85298494	448	85298375	48	9.18228	2.62915	5.96542
SL4.0ch01	85298826	85299391	566	85299126	97	10.6499	2.07768	7.27471
SL4.0ch01	85307709	85308016	308	85307826	53	7.8517	2.29151	4.79609
SL4.0ch01	85342052	85342301	250	85342243	82	4.59458	1.59321	2.03134
SL4.0ch01	85344983	85345420	438	85345195	73	6.98452	1.91667	4.04353
SL4.0ch01	85351667	85352052	386	85351806	68	10.5718	2.41131	7.20448
SL4.0ch01	85372188	85372424	237	85372366	66	4.74132	1.70108	2.15136
SL4.0ch01	85389273	85389485	213	85389478	99	6.25478	1.67735	3.41776
SL4.0ch01	85389686	85389943	258	85389848	136	7.90218	1.66177	4.84017
SL4.0ch01	85409893	85410210	318	85410041	77	18.324	3.20416	14.3031
SL4.0ch01	85424454	85424670	217	85424528	66	8.46934	2.17338	5.33735
SL4.0ch01	85464203	85464513	311	85464356	82	7.36366	1.88399	4.3723
SL4.0ch01	85480704	85481263	560	85481261	56	4.0498	1.67943	1.59508
SL4.0ch01	85514318	85514669	352	85514627	66	9.68845	2.33022	6.41514
SL4.0ch01	85517814	85518065	252	85517896	43	6.37134	2.23638	3.51663
SL4.0ch01	85535609	85536056	448	85535974	46	6.78036	2.24876	3.86842
SL4.0ch01	85559491	85559883	393	85559767	77	13.1572	2.57351	9.54104
SL4.0ch01	85579350	85579917	568	85579757	93	14.5968	2.48476	10.8609
SL4.0ch01	85632523	85632729	207	85632526	88	4.12983	1.51928	1.65805
SL4.0ch01	85633650	85635594	1945	85634466	188	19.9264	2.11302	15.7786
SL4.0ch01	85639915	85640520	606	85640236	158	15.7812	2.0444	11.9516
SL4.0ch01	85640877	85641153	277	85640889	65	4.49169	1.67569	1.94738
SL4.0ch01	85668088	85668311	224	85668173	40	5.12629	2.05678	2.46756
SL4.0ch01	85693884	85694128	245	85693991	93	4.96391	1.5836	2.33412
SL4.0ch01	85753685	85754237	553	85754071	104	6.38789	1.66694	3.53121
SL4.0ch01	85815124	85815489	366	85815164	40	4.1376	1.86287	1.66425
SL4.0ch01	85820795	85821940	1146	85821264	170	13.4811	1.86844	9.83734
SL4.0ch01	85847252	85847513	262	85847374	57	5.28191	1.8503	2.59714
SL4.0ch01	85862932	85863158	227	85862933	63	5.2625	1.7919	2.5809
SL4.0ch01	85895293	85895520	228	85895419	85	11.1746	2.24529	7.74593
SL4.0ch01	85935715	85936095	381	85935867	73	12.5691	2.57368	9.00613
SL4.0ch01	85989609	85989811	203	85989737	33	5.51829	2.30294	2.7952
SL4.0ch01	85990448	85990625	178	85990601	101	6.08292	1.65336	3.27136
SL4.0ch01	86065881	86066216	336	86065944	27	6.73826	2.86688	3.83141
SL4.0ch01	86076307	86077224	918	86077000	60	9.8616	2.45952	6.57019
SL4.0ch01	86137162	86137641	480	86137480	124	11.4083	1.9523	7.95618
SL4.0ch01	86209113	86209365	253	86209245	24	12.0349	5.1008	8.52198
SL4.0ch01	86283808	86284146	339	86284091	39	7.96292	2.6656	4.89339
SL4.0ch01	86291032	86291452	421	86291075	85	8.9781	2.02357	5.78543
SL4.0ch01	86302350	86302768	419	86302560	63	4.2538	1.65766	1.75528
SL4.0ch01	86308142	86308433	292	86308362	80	6.1982	1.77586	3.36941
SL4.0ch01	86312385	86312609	225	86312387	54	4.84492	1.81633	2.23603
SL4.0ch01	86321624	86322276	653	86321918	37	10.834	3.42907	7.43972
SL4.0ch01	86324816	86325288	473	86324973	65	10.1236	2.40387	6.80422
SL4.0ch01	86328955	86329424	470	86329227	105	6.46309	1.66907	3.59539
SL4.0ch01	86336366	86336645	280	86336457	106	6.2206	1.64452	3.38831
SL4.0ch01	86344254	86344463	210	86344335	64	7.36496	2.05659	4.37331
SL4.0ch01	86360017	86360714	698	86360557	90	8.09857	1.89797	5.01183
SL4.0ch01	86457663	86458168	506	86458115	49	6.64939	2.16953	3.75575
SL4.0ch01	86509129	86509458	330	86509160	74	5.82355	1.77557	3.05261
SL4.0ch01	86531667	86531882	216	86531841	71	4.85042	1.68157	2.24064
SL4.0ch01	86532225	86533224	1000	86533157	175	7.9006	1.56044	4.83891
SL4.0ch01	86533809	86534011	203	86533810	129	4.0474	1.40453	1.59328
SL4.0ch01	86552745	86554356	1612	86553148	112	10.4782	1.95495	7.12063
SL4.0ch01	86614244	86614572	329	86614505	44	6.92751	2.31838	3.99525
SL4.0ch01	86624949	86625156	208	86625008	38	6.02839	2.28324	3.22516
SL4.0ch01	86637792	86638714	923	86638218	97	6.52255	1.71079	3.64597
SL4.0ch01	86640680	86640932	253	86640695	76	11.0187	2.34278	7.60495
SL4.0ch01	86667093	86667351	259	86667102	47	5.53059	2.01365	2.80511
SL4.0ch01	86669545	86669762	218	86669754	52	5.80181	1.98668	3.03382
SL4.0ch01	86670703	86670928	226	86670835	104	8.8643	1.87463	5.68484
SL4.0ch01	86705071	86705639	569	86705592	79	9.84539	2.17432	6.5558
SL4.0ch01	86719746	86719972	227	86719868	77	5.6859	1.73977	2.93658
SL4.0ch01	86770650	86771200	551	86771044	161	13.1961	1.8878	9.57637
SL4.0ch01	86772064	86772268	205	86772118	75	7.70019	1.97968	4.66419
SL4.0ch01	86796588	86796928	341	86796789	91	7.44861	1.82974	4.44629
SL4.0ch01	86797127	86797301	175	86797155	87	6.64992	1.7777	3.75621
SL4.0ch01	86917206	86917626	421	86917398	105	6.70893	1.68978	3.80657
SL4.0ch01	87056943	87057170	228	87057069	72	8.49956	2.10265	5.36368
SL4.0ch01	87098141	87098423	283	87098348	57	7.81975	2.21722	4.768
SL4.0ch01	87128805	87129104	300	87128913	123	5.72882	1.54791	2.97186
SL4.0ch01	87191794	87192584	791	87192338	82	10.4929	2.20914	7.13383
SL4.0ch01	87192824	87193253	430	87192907	49	7.21432	2.26409	4.24246
SL4.0ch01	87199630	87200248	619	87199633	46	4.72085	1.88836	2.13472
SL4.0ch01	87204435	87204858	424	87204750	79	6.50815	1.81589	3.63355
SL4.0ch01	87207665	87208207	543	87208102	86	3.67997	1.4786	1.30857
SL4.0ch01	87224276	87225304	1029	87225037	140	6.45436	1.55385	3.58758
SL4.0ch01	87317213	87317443	231	87317365	45	8.16139	2.52378	5.06679
SL4.0ch01	87364257	87364845	589	87364706	121	18.5269	2.49063	14.4899
SL4.0ch01	87401729	87401903	175	87401867	14	3.96026	2.64613	1.52482
SL4.0ch01	87415476	87415690	215	87415478	66	3.99151	1.60421	1.54962
SL4.0ch01	87419328	87419636	309	87419465	51	4.01245	1.71567	1.56509
SL4.0ch01	87436213	87436835	623	87436745	106	11.9796	2.11715	8.47262
SL4.0ch01	87442186	87442523	338	87442307	69	5.52654	1.77725	2.80192
SL4.0ch01	87463917	87464288	372	87464206	84	10.6367	2.20158	7.26337
SL4.0ch01	87464571	87465113	543	87464795	72	12.8555	2.62757	9.2666
SL4.0ch01	87526874	87527132	259	87527007	109	9.79932	1.92028	6.51406
SL4.0ch01	87582173	87582342	170	87582318	52	4.95814	1.85501	2.32988
SL4.0ch01	87582706	87582893	188	87582885	106	4.55301	1.50093	1.99681
SL4.0ch01	87597199	87597857	659	87597408	133	23.8864	2.75018	19.4404
SL4.0ch01	87617844	87618107	264	87617906	45	10.4328	2.96301	7.08027
SL4.0ch01	87670215	87670390	176	87670227	35	5.66669	2.2819	2.91964
SL4.0ch01	87671726	87672206	481	87671820	172	20.5167	2.22441	16.3228
SL4.0ch01	87721878	87722123	246	87721885	39	6.26113	2.30676	3.42283
SL4.0ch01	87743546	87744251	706	87743706	77	4.22751	1.57569	1.73496
SL4.0ch01	87766737	87767706	970	87766973	51	7.88181	2.33515	4.82259
SL4.0ch01	87801799	87802111	313	87801867	37	6.48375	2.40749	3.61302
SL4.0ch01	87809573	87809840	268	87809596	41	7.71442	2.54959	4.6768
SL4.0ch01	87830028	87830463	436	87830219	46	7.22204	2.32749	4.24903
SL4.0ch01	87885700	87886113	414	87886013	36	10.8428	3.49165	7.44761
SL4.0ch01	87943264	87943485	222	87943409	48	6.72558	2.20043	3.82073
SL4.0ch01	87970600	87970908	309	87970723	83	6.06133	1.74254	3.25381
SL4.0ch01	87988997	87989322	326	87989149	99	7.87486	1.81987	4.81654
SL4.0ch01	88051944	88052145	202	88052119	107	8.59743	1.8355	5.44953
SL4.0ch01	88053128	88053308	181	88053130	26	3.81969	2.06137	1.4155
SL4.0ch01	88058599	88058915	317	88058914	65	6.02382	1.87304	3.22141
SL4.0ch01	88059353	88059682	330	88059453	45	5.23082	1.99202	2.55451
SL4.0ch01	88075076	88075762	687	88075543	124	4.69049	1.4655	2.1089
SL4.0ch01	88125000	88125575	576	88125219	97	5.94199	1.65824	3.15243
SL4.0ch01	88134455	88134642	188	88134503	46	3.70745	1.71184	1.32868
SL4.0ch01	88138232	88138532	301	88138343	79	5.66149	1.72452	2.91528
SL4.0ch01	88147533	88148342	810	88148037	73	4.61086	1.64105	2.04367
SL4.0ch01	88158473	88159025	553	88158757	65	6.02382	1.87304	3.22141
SL4.0ch01	88161595	88162265	671	88161824	104	9.97195	1.96656	6.66861
SL4.0ch01	88163202	88163747	546	88163468	94	11.6452	2.19514	8.17009
SL4.0ch01	88169642	88169820	179	88169819	56	5.20231	1.84899	2.53089
SL4.0ch01	88177450	88177986	537	88177599	88	8.49839	1.95125	5.36275
SL4.0ch01	88178418	88178669	252	88178487	46	7.22204	2.32749	4.24903
SL4.0ch01	88195321	88195511	191	88195324	56	5.24692	1.85552	2.56851
SL4.0ch01	88198969	88199363	395	88199129	86	5.68188	1.68679	2.93298
SL4.0ch01	88344550	88344782	233	88344610	116	8.61757	1.79108	5.46716
SL4.0ch01	88382374	88382791	418	88382643	64	9.39396	2.32354	6.15309
SL4.0ch01	88454795	88454979	185	88454880	115	8.17002	1.76178	5.07491
SL4.0ch01	88455312	88456022	711	88455751	87	28.964	4.27317	24.2356
SL4.0ch01	88461989	88462345	357	88462153	69	8.27409	2.11086	5.16578
SL4.0ch01	88483017	88483751	735	88483478	20	10.8872	5.22941	7.48776
SL4.0ch01	88489636	88490081	446	88489649	25	6.04858	2.76124	3.24293
SL4.0ch01	88571548	88572911	1364	88572349	149	18.4534	2.25155	14.4217
SL4.0ch01	88598958	88599259	302	88599174	30	6.26328	2.59232	3.42475
SL4.0ch01	88631198	88631609	412	88631463	47	9.1378	2.64924	5.92565
SL4.0ch01	88634095	88634720	626	88634210	119	21.3969	2.7354	17.1318
SL4.0ch01	88723489	88723692	204	88723659	104	10.9295	2.04607	7.52579
SL4.0ch01	88741192	88741492	301	88741344	45	7.32756	2.36927	4.34044
SL4.0ch01	88753446	88753689	244	88753553	81	9.55476	2.12144	6.29642
SL4.0ch01	88796638	88797083	446	88796735	65	6.1324	1.88693	3.31387
SL4.0ch01	88804334	88804674	341	88804512	90	18.2658	2.90305	14.2496
SL4.0ch01	88831732	88831953	222	88831845	49	5.48904	1.97755	2.77023
SL4.0ch01	88837446	88837651	206	88837631	70	4.5438	1.65047	1.98945
SL4.0ch01	88837828	88838058	231	88837986	61	5.5998	1.85511	2.8638
SL4.0ch01	88850723	88850930	208	88850770	114	6.73819	1.6553	3.83138
SL4.0ch01	88855899	88856358	460	88855981	62	12.2736	2.76472	8.73897
SL4.0ch01	88864862	88865136	275	88865105	57	4.5802	1.74899	2.01899
SL4.0ch01	88868525	88868756	232	88868744	65	6.32245	1.91123	3.47491
SL4.0ch01	88907138	88907315	178	88907144	60	5.03326	1.78686	2.39157
SL4.0ch01	88970701	88971124	424	88971011	61	5.49441	1.84082	2.77461
SL4.0ch01	88978443	88978630	188	88978483	35	7.37621	2.67663	4.38321
SL4.0ch01	88984752	88984968	217	88984901	29	5.37983	2.39459	2.67913
SL4.0ch01	89037928	89038160	233	89037943	73	6.13619	1.81891	3.31702
SL4.0ch01	89053982	89054249	268	89054157	57	4.30415	1.7089	1.79599
SL4.0ch01	89135653	89136065	413	89135763	61	11.3954	2.66028	7.94435
SL4.0ch01	89182306	89182610	305	89182432	54	5.83672	1.96608	3.06431
SL4.0ch01	89184086	89184623	538	89184404	101	8.85124	1.89199	5.67305
SL4.0ch01	89197755	89198130	376	89198061	76	7.33256	1.92956	4.34473
SL4.0ch01	89248872	89249319	448	89248980	86	5.0407	1.62156	2.39731
SL4.0ch01	89255834	89256760	927	89256465	72	13.9324	2.76324	10.2509
SL4.0ch01	89275958	89276235	278	89276164	86	5.27416	1.64542	2.5907
SL4.0ch01	89282520	89283097	578	89282841	56	10.0396	2.57085	6.72945
SL4.0ch01	89305995	89306432	438	89306431	55	3.78125	1.64674	1.38658
SL4.0ch01	89337814	89338044	231	89337958	34	11.3602	3.76971	7.91277
SL4.0ch01	89338832	89339104	273	89338983	86	5.51593	1.67	2.79311
SL4.0ch01	89339600	89339817	218	89339676	40	6.66706	2.36443	3.77062
SL4.0ch01	89346459	89347062	604	89347009	79	5.39986	1.69607	2.69661
SL4.0ch01	89378600	89378929	330	89378789	64	9.07591	2.28124	5.87185
SL4.0ch01	89429181	89431450	2270	89429883	154	18.5928	2.22703	14.5502
SL4.0ch01	89436082	89436647	566	89436425	91	13.1671	2.37208	9.55004
SL4.0ch01	89452629	89452880	252	89452738	68	7.67148	2.04865	4.63925
SL4.0ch01	89492082	89494829	2748	89493390	198	27.6444	2.42143	22.9791
SL4.0ch01	89524522	89525103	582	89524883	132	24.0517	2.77395	19.5964
SL4.0ch01	89538846	89539467	622	89539374	141	5.40403	1.48025	2.69963
SL4.0ch01	89547399	89547785	387	89547747	66	5.68464	1.82099	2.93543
SL4.0ch01	89641704	89642073	370	89641923	34	11.3602	3.76971	7.91277
SL4.0ch01	89700940	89701233	294	89701182	49	6.50433	2.14538	3.63074
SL4.0ch01	89760113	89760732	620	89760125	59	9.06704	2.36399	5.86377
SL4.0ch01	89784003	89784365	363	89784305	40	7.74222	2.5859	4.70135
SL4.0ch01	89784909	89785705	797	89785474	172	20.099	2.20265	15.9383
SL4.0ch01	89851655	89851833	179	89851788	44	5.43463	2.04462	2.72467
SL4.0ch01	89876819	89877253	435	89877119	134	7.91181	1.66901	4.84909
SL4.0ch01	89892608	89893473	866	89892633	166	7.21231	1.54088	4.24075
SL4.0ch01	89914836	89915092	257	89915091	63	3.77944	1.59343	1.38518
SL4.0ch01	89942421	89942675	255	89942556	82	6.9958	1.84588	4.05356
SL4.0ch01	89942974	89943493	520	89943116	138	6.99993	1.59567	4.05716
SL4.0ch01	89960884	89961079	196	89960888	40	4.36731	1.90784	1.84733
SL4.0ch01	89970024	89971276	1253	89970756	147	29.8086	2.98976	25.0416
SL4.0ch01	89980022	89980455	434	89980192	107	17.19	2.54122	13.2551
SL4.0ch01	89997942	89998144	203	89997971	56	4.89519	1.80404	2.27744
SL4.0ch01	90016152	90017657	1506	90016490	230	27.4109	2.24653	22.7569
SL4.0ch01	90023413	90023795	383	90023473	67	7.98885	2.09982	4.91603
SL4.0ch01	90035515	90036084	570	90035579	94	11.6452	2.19514	8.17009
SL4.0ch01	90040160	90040359	200	90040257	85	11.7686	2.30599	8.28175
SL4.0ch01	90048680	90049845	1166	90049630	128	15.3762	2.20211	11.5785
SL4.0ch01	90093107	90093321	215	90093254	89	12.1856	2.30018	8.65885
SL4.0ch01	90105061	90105695	635	90105290	73	15.3053	2.91666	11.5124
SL4.0ch01	90109806	90110637	832	90110018	128	10.1298	1.84305	6.80989
SL4.0ch01	90111091	90111330	240	90111109	31	3.9374	1.97406	1.50737
SL4.0ch01	90161674	90162335	662	90161838	82	5.13188	1.65074	2.47184
SL4.0ch01	90163068	90163262	195	90163209	25	5.91707	2.71989	3.13138
SL4.0ch01	90195979	90196232	254	90196073	93	12.009	2.23913	8.49886
SL4.0ch01	90201947	90203423	1477	90202405	155	14.9514	2.01253	11.1868
SL4.0ch01	90219835	90220450	616	90220292	150	10.2211	1.75962	6.891
SL4.0ch01	90247274	90247447	174	90247447	74	4.22527	1.59006	1.73338
SL4.0ch01	90254638	90255416	779	90255385	68	7.54432	2.033	4.52837
SL4.0ch01	90270835	90271174	340	90270930	83	14.6153	2.63612	10.8778
SL4.0ch01	90287060	90287509	450	90287506	40	4.08652	1.85287	1.62355
SL4.0ch01	90294103	90294304	202	90294108	62	4.51772	1.70029	1.96883
SL4.0ch01	90294528	90294834	307	90294531	45	6.12463	2.15128	3.30752
SL4.0ch01	90327068	90328091	1024	90327446	72	9.19305	2.18424	5.97506
SL4.0ch01	90347191	90347762	572	90347358	143	7.07553	1.58691	4.12261
SL4.0ch01	90415522	90415795	274	90415717	45	6.21035	2.16666	3.3796
SL4.0ch01	90436379	90437176	798	90436837	117	11.923	2.03233	8.42087
SL4.0ch01	90437447	90437658	212	90437486	50	5.1819	1.91422	2.5143
SL4.0ch01	90441418	90441696	279	90441641	53	6.10538	2.02018	3.29097
SL4.0ch01	90442212	90442824	613	90442454	122	7.41622	1.67656	4.41778
SL4.0ch01	90449526	90449845	320	90449666	100	10.6368	2.05214	7.26343
SL4.0ch01	90469438	90470007	570	90469903	50	7.0699	2.22119	4.11749
SL4.0ch01	90470344	90470839	496	90470361	67	9.59511	2.30269	6.33198
SL4.0ch01	90476003	90476210	208	90476194	74	7.88327	2.01009	4.8238
SL4.0ch01	90488689	90489023	335	90488831	57	7.67083	2.19545	4.63879
SL4.0ch01	90502297	90502511	215	90502481	24	5.74797	2.71831	2.9888
SL4.0ch01	90502992	90503304	313	90503128	56	6.49168	2.03757	3.62012
SL4.0ch01	90514083	90514532	450	90514433	56	7.30714	2.1576	4.32293
SL4.0ch01	90521373	90522503	1131	90522183	209	29.4915	2.43978	24.7386
SL4.0ch01	90530223	90531365	1143	90531098	135	9.61667	1.77832	6.35182
SL4.0ch01	90555533	90555802	270	90555632	32	4.96799	2.19912	2.33729
SL4.0ch01	90582817	90583475	659	90583047	144	14.5942	2.04887	10.8585
SL4.0ch01	90583679	90584226	548	90583809	68	8.4998	2.15101	5.3639
SL4.0ch01	90616360	90616582	223	90616400	17	5.11497	2.93498	2.45836
SL4.0ch01	90617257	90617426	170	90617325	43	6.53001	2.26626	3.65214
SL4.0ch01	90675660	90676332	673	90675709	101	6.91567	1.72592	3.98479
SL4.0ch01	90688325	90688623	299	90688448	72	12.0189	2.52403	8.50765
SL4.0ch01	90689039	90689413	375	90689178	86	15.3799	2.66838	11.582
SL4.0ch01	90698711	90699166	456	90698840	82	6.54669	1.79925	3.66703
SL4.0ch01	90763297	90764495	1199	90764221	126	16.7108	2.31123	12.8111
SL4.0ch01	90774271	90775168	898	90774968	114	10.5206	1.94589	7.15842
SL4.0ch01	90831068	90831309	242	90831229	13	6.19063	3.8957	3.36333
SL4.0ch02	5526	5702	177	5644	124	8.68051	1.75982	5.52287
SL4.0ch02	76629	76865	237	76677	54	4.43748	1.75459	1.9038
SL4.0ch02	83986	84188	203	84110	74	13.8035	2.7061	10.1328
SL4.0ch02	138819	139035	217	138893	8	5.96315	4.50918	3.16971
SL4.0ch02	660599	660960	362	660701	43	9.66788	2.88234	6.39667
SL4.0ch02	1040557	1040789	233	1040600	8	5.49177	4.20625	2.77252
SL4.0ch02	1269927	1270110	184	1270110	33	3.68478	1.87654	1.31188
SL4.0ch02	2305848	2306087	240	2306086	28	4.34157	2.14933	1.82645
SL4.0ch02	2306635	2306929	295	2306739	70	9.19401	2.21016	5.97585
SL4.0ch02	3165996	3166212	217	3166143	31	4.15678	2.02736	1.67956
SL4.0ch02	3260138	3260368	231	3260346	8	4.75028	3.72544	2.15842
SL4.0ch02	3383705	3383946	242	3383852	69	10.5442	2.39142	7.17966
SL4.0ch02	3730097	3730490	394	3730283	45	5.92178	2.11498	3.13514
SL4.0ch02	4460952	4461180	229	4460992	9	5.9644	4.36928	3.17074
SL4.0ch02	4534280	4534631	352	4534367	38	6.95214	2.47964	4.0161
SL4.0ch02	5431748	5432797	1050	5432037	116	16.3621	2.37598	12.4888
SL4.0ch02	6148369	6148537	169	6148460	45	5.25306	1.99597	2.57351
SL4.0ch02	6942733	6943191	459	6942926	71	19.2947	3.52031	15.1953
SL4.0ch02	7424740	7424978	239	7424928	29	4.92859	2.27519	2.30478
SL4.0ch02	7630828	7631063	236	7630977	65	6.94006	1.99023	4.00624
SL4.0ch02	7670015	7670196	182	7670196	39	3.73182	1.79627	1.34751
SL4.0ch02	7894757	7895346	590	7895013	56	10.3595	2.62074	7.01429
SL4.0ch02	8137926	8138130	205	8137930	8	5.26061	4.05666	2.57915
SL4.0ch02	9330189	9330493	305	9330329	7	4.1992	3.48303	1.7126
SL4.0ch02	9464622	9464925	304	9464822	8	5.47846	4.19765	2.76187
SL4.0ch02	10229636	10229844	209	10229748	42	7.53382	2.48467	4.51969
SL4.0ch02	10342359	10342530	172	10342520	8	5.00014	3.88768	2.36354
SL4.0ch02	10990768	10990943	176	10990846	11	7.73174	5.15429	4.69201
SL4.0ch02	12161061	12161311	251	12161114	7	4.57663	3.73125	2.01623
SL4.0ch02	12195795	12195965	171	12195832	8	4.38881	3.49107	1.86419
SL4.0ch02	13399366	13399597	232	13399487	9	5.83625	4.28717	3.06403
SL4.0ch02	13782699	13782944	246	13782773	18	6.31481	3.365	3.46845
SL4.0ch02	13812988	13813306	319	13813182	79	8.64188	2.0446	5.48859
SL4.0ch02	13830082	13830437	356	13830363	68	5.54446	1.78716	2.81761
SL4.0ch02	13928451	13929355	905	13928843	103	26.9138	3.52176	22.2858
SL4.0ch02	14001321	14001649	329	14001468	68	6.93561	1.95818	4.00245
SL4.0ch02	14157192	14157634	443	14157305	48	9.81455	2.7437	6.52812
SL4.0ch02	14159462	14159717	256	14159611	78	11.9555	2.42011	8.45008
SL4.0ch02	14251676	14251933	258	14251931	67	3.92828	1.59032	1.50144
SL4.0ch02	14542345	14542575	231	14542567	16	5.04928	2.9876	2.40393
SL4.0ch02	14542907	14543581	675	14543184	45	6.66782	2.24908	3.77098
SL4.0ch02	14574465	14574773	309	14574662	46	7.39085	2.35778	4.39541
SL4.0ch02	14836713	14837662	950	14837294	67	10.0818	2.365	6.76657
SL4.0ch02	14920021	14920197	177	14920094	9	5.89972	4.32784	3.11701
SL4.0ch02	15724308	15724521	214	15724423	17	4.92796	2.85539	2.30422
SL4.0ch02	16650376	16650556	181	16650448	6	3.84783	3.34695	1.438
SL4.0ch02	16812590	16812792	203	16812624	28	5.80814	2.54949	3.03948
SL4.0ch02	16893692	16894085	394	16893886	65	4.57701	1.6868	2.01645
SL4.0ch02	17199244	17199617	374	17199326	36	7.20554	2.60053	4.23528
SL4.0ch02	17471786	17472000	215	17471798	47	8.16127	2.47228	5.0667
SL4.0ch02	17502867	17503625	759	17502962	75	10.083	2.24935	6.76763
SL4.0ch02	17651056	17651300	245	17651103	8	5.0115	3.89505	2.37288
SL4.0ch02	18055394	18055748	355	18055553	29	7.47823	2.97679	4.47159
SL4.0ch02	18055935	18056236	302	18056158	28	8.67609	3.40306	5.51876
SL4.0ch02	18675026	18675808	783	18675503	72	15.273	2.9362	11.4826
SL4.0ch02	18700400	18701158	759	18700903	106	17.1347	2.5488	13.2039
SL4.0ch02	18773623	18774779	1157	18774361	109	18.6083	2.63654	14.5643
SL4.0ch02	18958811	18959048	238	18958845	10	6.20004	4.3633	3.37103
SL4.0ch02	19257512	19258170	659	19258081	85	14.9079	2.63455	11.1467
SL4.0ch02	19258484	19258659	176	19258487	30	4.2077	2.06299	1.71965
SL4.0ch02	19373648	19373977	330	19373724	7	4.50767	3.68603	1.96073
SL4.0ch02	19667355	19667701	347	19667652	42	4.79391	1.95878	2.19427
SL4.0ch02	19668127	19668379	253	19668250	54	6.87599	2.12359	3.95027
SL4.0ch02	19711803	19712444	642	19712111	67	13.266	2.78607	9.63998
SL4.0ch02	19712875	19713123	249	19712963	54	5.04289	1.84625	2.39909
SL4.0ch02	19793065	19793328	264	19793259	26	7.38963	3.12969	4.39453
SL4.0ch02	19793613	19794102	490	19794043	76	16.3031	2.97303	12.4342
SL4.0ch02	20175672	20176090	419	20175783	71	10.024	2.29692	6.71499
SL4.0ch02	20802114	20802284	171	20802172	40	11.2924	3.37367	7.85145
SL4.0ch02	20930468	20930780	313	20930675	68	14.4783	2.92804	10.7515
SL4.0ch02	21108292	21108499	208	21108408	84	5.61326	1.69052	2.87513
SL4.0ch02	21117229	21117640	412	21117593	61	4.89623	1.75952	2.27805
SL4.0ch02	21600745	21602093	1349	21601552	110	15.4141	2.36043	11.6136
SL4.0ch02	21602350	21602519	170	21602407	70	9.88896	2.29489	6.59433
SL4.0ch02	21639486	21639889	404	21639621	44	7.99675	2.51973	4.92288
SL4.0ch02	21772573	21772875	303	21772660	26	9.32156	3.78326	6.08907
SL4.0ch02	21773356	21774062	707	21773844	69	8.97585	2.19676	5.78352
SL4.0ch02	22024689	22025000	312	22024917	47	4.07312	1.76494	1.61329
SL4.0ch02	22040498	22040737	240	22040690	23	5.62822	2.73314	2.88744
SL4.0ch02	22065818	22066601	784	22066219	64	15.6989	3.21887	11.876
SL4.0ch02	22666695	22666915	221	22666910	36	4.28996	1.95803	1.78519
SL4.0ch02	22667143	22667924	782	22667344	88	14.1294	2.50731	10.4317
SL4.0ch02	22739037	22739503	467	22739191	32	4.37274	2.05691	1.85185
SL4.0ch02	22821189	22821453	265	22821278	30	4.99231	2.26126	2.35694
SL4.0ch02	22821918	22822177	260	22822114	45	8.63846	2.61368	5.48557
SL4.0ch02	22892947	22893536	590	22893033	36	5.3553	2.18785	2.65854
SL4.0ch02	22913098	22913379	282	22913206	32	9.39832	3.34876	6.15708
SL4.0ch02	23108953	23109236	284	23109221	32	5.82314	2.40715	3.05233
SL4.0ch02	23110171	23110703	533	23110486	50	8.33574	2.43187	5.21983
SL4.0ch02	23150120	23150490	371	23150317	34	9.98257	3.38579	6.67821
SL4.0ch02	23202808	23203236	429	23203117	42	9.64802	2.91592	6.37888
SL4.0ch02	23224126	23224754	629	23224425	52	11.06	2.84378	7.64258
SL4.0ch02	23397210	23397444	235	23397328	44	10.5289	3.0211	7.16609
SL4.0ch02	23579702	23580031	330	23579826	71	8.0296	2.05847	4.95186
SL4.0ch02	23640373	23640749	377	23640693	41	6.73014	2.35175	3.82456
SL4.0ch02	23692926	23693364	439	23693032	84	13.1853	2.46672	9.56665
SL4.0ch02	23832215	23832691	477	23832667	24	4.80159	2.41842	2.20088
SL4.0ch02	23832878	23833954	1077	23833632	52	8.81328	2.46623	5.64005
SL4.0ch02	23834200	23834480	281	23834419	50	7.8558	2.35137	4.79946
SL4.0ch02	23913200	23913561	362	23913457	21	6.76739	3.28057	3.8567
SL4.0ch02	24033308	24033544	237	24033496	29	5.67044	2.47245	2.92285
SL4.0ch02	24034233	24034441	209	24034435	60	3.70597	1.60147	1.32781
SL4.0ch02	24034776	24034944	169	24034825	41	7.54971	2.51611	4.53325
SL4.0ch02	24060243	24060497	255	24060395	30	4.99231	2.26126	2.35694
SL4.0ch02	25323869	25324110	242	25323937	42	3.87132	1.78542	1.45624
SL4.0ch02	25375521	25375761	241	25375603	67	4.64614	1.68216	2.07324
SL4.0ch02	25376179	25376697	519	25376394	96	8.04222	1.85273	4.96214
SL4.0ch02	25511359	25511626	268	25511488	39	7.96292	2.6656	4.89339
SL4.0ch02	25529717	25529928	212	25529887	32	5.3138	2.28265	2.62415
SL4.0ch02	25652725	25653741	1017	25653012	94	9.19599	1.97073	5.97756
SL4.0ch02	25675083	25675346	264	25675176	86	15.9585	2.73026	12.1152
SL4.0ch02	25675517	25675904	388	25675674	39	7.62921	2.59382	4.60204
SL4.0ch02	25758526	25758747	222	25758543	13	4.7984	3.14628	2.19811
SL4.0ch02	25834792	25835099	308	25834833	35	5.83054	2.31888	3.05897
SL4.0ch02	26601352	26601733	382	26601574	64	6.74119	1.97553	3.83389
SL4.0ch02	26810992	26811201	210	26811079	51	5.84864	2.00776	3.07379
SL4.0ch02	27120194	27120532	339	27120479	73	14.6187	2.82886	10.8809
SL4.0ch02	27143584	27143905	322	27143898	57	6.07258	1.96406	3.26305
SL4.0ch02	27858011	27858243	233	27858132	69	13.3924	2.75799	9.75569
SL4.0ch02	28032730	28032986	257	28032733	67	7.98885	2.09982	4.91603
SL4.0ch02	28070525	28070720	196	28070670	62	7.47712	2.09654	4.47066
SL4.0ch02	28090587	28090967	381	28090687	59	10.9004	2.63307	7.49969
SL4.0ch02	28131421	28131983	563	28131691	80	3.95943	1.53194	1.52438
SL4.0ch02	29160381	29161101	721	29160515	48	8.03803	2.42654	4.95885
SL4.0ch02	29201835	29202060	226	29201959	43	7.20344	2.39419	4.23356
SL4.0ch02	29254076	29254290	215	29254229	46	5.85804	2.08632	3.08179
SL4.0ch02	29254833	29255284	452	29255074	45	4.11307	1.79406	1.64453
SL4.0ch02	29259844	29260144	301	29259955	29	5.94234	2.54603	3.15272
SL4.0ch02	29284261	29285636	1376	29284838	169	13.4039	1.8681	9.7662
SL4.0ch02	29285890	29286150	261	29286000	108	7.45259	1.7376	4.44958
SL4.0ch02	29494666	29495098	433	29494898	78	6.73357	1.84758	3.82757
SL4.0ch02	29618372	29618688	317	29618483	63	19.808	3.9257	15.6698
SL4.0ch02	29671655	29672122	468	29671732	47	9.88453	2.78771	6.5905
SL4.0ch02	29865298	29866061	764	29865490	102	11.5482	2.11394	8.08224
SL4.0ch02	30051010	30051448	439	30051444	49	4.23317	1.77092	1.73919
SL4.0ch02	30260215	30260475	261	30260370	81	10.133	2.18252	6.81274
SL4.0ch02	30444123	30444399	277	30444325	37	4.75919	2.03894	2.1654
SL4.0ch02	30452081	30452275	195	30452267	38	4.08982	1.88295	1.62595
SL4.0ch02	30611130	30611384	255	30611216	64	12.999	2.82039	9.39723
SL4.0ch02	30639296	30639597	302	30639426	38	6.36736	2.35476	3.51363
SL4.0ch02	30652681	30653002	322	30652774	33	6.06689	2.43405	3.25822
SL4.0ch02	30658124	30658450	327	30658281	40	4.02678	1.84118	1.57642
SL4.0ch02	31281235	31281732	498	31281578	64	16.4935	3.34123	12.6104
SL4.0ch02	31281997	31282427	431	31282255	57	3.87435	1.646	1.45868
SL4.0ch02	31350242	31350485	244	31350345	51	6.9847	2.18951	4.04368
SL4.0ch02	31360505	31360988	484	31360978	42	5.6976	2.12941	2.94605
SL4.0ch02	31361525	31361805	281	31361585	27	5.35424	2.46158	2.65756
SL4.0ch02	31448801	31449112	312	31448971	12	5.01709	3.37393	2.37768
SL4.0ch02	31500541	31500789	249	31500604	62	7.75096	2.13337	4.70844
SL4.0ch02	31506933	31507695	763	31507013	75	5.53028	1.73531	2.80487
SL4.0ch02	31523135	31523857	723	31523258	87	13.8926	2.49738	10.2141
SL4.0ch02	31588828	31589237	410	31589045	52	5.80181	1.98668	3.03382
SL4.0ch02	31681487	31681934	448	31681886	57	5.83694	1.93015	3.06436
SL4.0ch02	31696504	31696685	182	31696534	38	3.9759	1.85967	1.53658
SL4.0ch02	31710189	31710457	269	31710306	44	6.13744	2.17264	3.31791
SL4.0ch02	31713674	31714198	525	31714010	62	7.47712	2.09654	4.47066
SL4.0ch02	31855348	31855565	218	31855507	63	8.69763	2.24615	5.53745
SL4.0ch02	31856446	31856620	175	31856541	32	10.7096	3.73041	7.32826
SL4.0ch02	31955225	31956758	1534	31956574	164	27.8738	2.68584	23.1965
SL4.0ch02	31957141	31957635	495	31957281	91	8.39536	1.91882	5.2725
SL4.0ch02	32227492	32227882	391	32227791	48	5.87566	2.0567	3.09631
SL4.0ch02	32289722	32290239	518	32290070	49	4.75083	1.85618	2.15875
SL4.0ch02	32306753	32306969	217	32306890	43	4.60775	1.90919	2.04156
SL4.0ch02	32334864	32335250	387	32335166	83	7.23052	1.86282	4.25686
SL4.0ch02	32380770	32380995	226	32380853	39	7.34936	2.53419	4.3594
SL4.0ch02	32388278	32388716	439	32388482	68	11.0033	2.46653	7.59129
SL4.0ch02	32416817	32417247	431	32417014	116	6.20252	1.60614	3.37325
SL4.0ch02	32483146	32483670	525	32483355	117	17.7668	2.47449	13.7892
SL4.0ch02	32912401	32912605	205	32912565	89	7.49437	1.84713	4.48556
SL4.0ch02	32987266	32987551	286	32987341	51	6.94194	2.18262	4.0078
SL4.0ch02	33047823	33048053	231	33048006	59	6.42504	1.99009	3.56332
SL4.0ch02	33048420	33048869	450	33048444	65	8.25362	2.15911	5.14803
SL4.0ch02	33059250	33060342	1093	33060016	91	5.81319	1.67428	3.04389
SL4.0ch02	33086302	33086485	184	33086327	43	5.66917	2.10522	2.92178
SL4.0ch02	33096360	33096597	238	33096580	70	3.93004	1.57453	1.50274
SL4.0ch02	33185256	33185508	253	33185258	30	4.07883	2.03074	1.61803
SL4.0ch02	33206481	33206858	378	33206705	74	6.01664	1.79765	3.21515
SL4.0ch02	33254207	33254917	711	33254764	153	13.4304	1.93494	9.79062
SL4.0ch02	33511808	33512066	259	33511906	58	3.70967	1.61495	1.33021
SL4.0ch02	33547587	33547777	191	33547714	28	6.1589	2.64835	3.33583
SL4.0ch02	33548179	33548538	360	33548306	63	11.5734	2.64116	8.10507
SL4.0ch02	33595654	33596154	501	33595919	55	7.23371	2.1622	4.2594
SL4.0ch02	33669586	33670550	965	33670324	40	18.3005	5.26624	14.2818
SL4.0ch02	33674961	33675130	170	33675054	13	5.71489	3.63346	2.96044
SL4.0ch02	33678281	33678579	299	33678329	12	5.86097	3.85096	3.08431
SL4.0ch02	33678860	33680981	2122	33679845	32	11.284	3.90454	7.84449
SL4.0ch02	33696424	33697562	1139	33696928	30	10.953	3.97285	7.54586
SL4.0ch02	33697949	33698646	698	33698459	72	7.48535	1.98407	4.47776
SL4.0ch02	33732480	33732708	229	33732594	41	4.33158	1.88608	1.8181
SL4.0ch02	33744136	33744312	177	33744170	43	3.85094	1.76976	1.44055
SL4.0ch02	33760606	33761135	530	33761133	52	4.77772	1.82683	2.18122
SL4.0ch02	33775136	33775414	279	33775181	101	11.4941	2.11772	8.03342
SL4.0ch02	33779960	33780222	263	33780134	99	16.0169	2.53892	12.1695
SL4.0ch02	33780453	33781058	606	33780901	78	14.35	2.69473	10.6346
SL4.0ch02	33781695	33782636	942	33781788	50	12.0019	3.07954	8.49266
SL4.0ch02	33783068	33783257	190	33783143	34	9.24827	3.1899	6.02387
SL4.0ch02	33827642	33828412	771	33828092	109	9.26423	1.87777	6.03841
SL4.0ch02	33873714	33874036	323	33873872	68	7.41902	2.01758	4.42025
SL4.0ch02	33905892	33906074	183	33905946	46	10.2943	2.8994	6.95621
SL4.0ch02	33967509	33967703	195	33967701	28	4.52857	2.19935	1.9768
SL4.0ch02	33974156	33974612	457	33974171	39	4.82575	2.01527	2.22028
SL4.0ch02	34070549	34070780	232	34070689	66	10.0176	2.37304	6.70926
SL4.0ch02	34071625	34072171	547	34071709	91	6.87934	1.77596	3.95302
SL4.0ch02	34072884	34073191	308	34073046	33	6.65704	2.57763	3.7622
SL4.0ch02	34081452	34081714	263	34081616	69	7.13197	1.97204	4.17144
SL4.0ch02	34191150	34191375	226	34191358	37	4.49611	1.98372	1.95094
SL4.0ch02	34255884	34256389	506	34256128	55	8.30952	2.3252	5.19677
SL4.0ch02	34281533	34281719	187	34281689	87	8.65221	1.97424	5.49755
SL4.0ch02	34297231	34297408	178	34297332	23	5.87515	2.81633	3.09614
SL4.0ch02	34314688	34314870	183	34314752	47	5.66651	2.0369	2.91955
SL4.0ch02	34357510	34357762	253	34357632	61	4.26716	1.6733	1.76659
SL4.0ch02	34444272	34444593	322	34444498	49	4.97255	1.89263	2.34058
SL4.0ch02	34520082	34520253	172	34520088	23	4.96307	2.51373	2.33345
SL4.0ch02	34596134	34596365	232	34596333	47	8.53868	2.54015	5.39879
SL4.0ch02	34602020	34603822	1803	34602373	180	19.9918	2.1548	15.8389
SL4.0ch02	34649065	34649243	179	34649196	37	5.48047	2.19142	2.76294
SL4.0ch02	34711694	34711941	248	34711776	45	9.56842	2.79241	6.30833
SL4.0ch02	34725902	34726114	213	34726022	48	7.51957	2.3365	4.50744
SL4.0ch02	34748680	34749003	324	34748681	37	3.67513	1.81198	1.3048
SL4.0ch02	34773104	34773576	473	34773413	71	19.9187	3.61191	15.7714
SL4.0ch02	34793157	34793421	265	34793281	23	8.60353	3.80719	5.45511
SL4.0ch02	34806661	34807148	488	34807075	65	7.57176	2.07123	4.55217
SL4.0ch02	34834775	34835248	474	34835165	54	7.59349	2.23339	4.57172
SL4.0ch02	34835497	34835936	440	34835683	84	4.17704	1.53962	1.69537
SL4.0ch02	34871384	34871829	446	34871518	68	10.8266	2.44387	7.43316
SL4.0ch02	34883836	34884362	527	34884041	81	12.5285	2.43959	8.96966
SL4.0ch02	34899549	34899751	203	34899670	37	5.79691	2.259	3.02993
SL4.0ch02	34945309	34945686	378	34945401	64	11.2848	2.57976	7.8453
SL4.0ch02	34953582	34954175	594	34953690	48	9.38828	2.66626	6.1482
SL4.0ch02	34977118	34977578	461	34977124	37	8.58342	2.88088	5.43726
SL4.0ch02	35186289	35186630	342	35186491	57	6.31645	1.99917	3.46944
SL4.0ch02	35216118	35216344	227	35216277	58	12.3717	2.88469	8.82715
SL4.0ch02	35236549	35236754	206	35236659	41	7.51719	2.50952	4.50574
SL4.0ch02	35291527	35291937	411	35291809	54	8.99448	2.45157	5.79965
SL4.0ch02	35326480	35326869	390	35326685	70	10.7765	2.40428	7.38801
SL4.0ch02	35330034	35330869	836	35330681	59	11.0724	2.65885	7.65332
SL4.0ch02	35380853	35381163	311	35381059	44	3.93144	1.77299	1.50274
SL4.0ch02	35388041	35388762	722	35388274	196	40.8166	3.08289	35.7604
SL4.0ch02	35411509	35411767	259	35411624	54	5.7171	1.94801	2.96221
SL4.0ch02	35434567	35434745	179	35434697	56	5.09685	1.83357	2.44382
SL4.0ch02	35458343	35458531	189	35458400	44	4.82316	1.93403	2.21807
SL4.0ch02	35512533	35512994	462	35512867	176	6.42872	1.47757	3.56627
SL4.0ch02	35538984	35539165	182	35539061	131	10.6952	1.86717	7.31537
SL4.0ch02	35580257	35581196	940	35580800	78	14.5912	2.72301	10.8558
SL4.0ch02	35610085	35610413	329	35610208	45	10.4328	2.96301	7.08027
SL4.0ch02	35705557	35705728	172	35705727	57	4.35716	1.71661	1.83934
SL4.0ch02	35706096	35706305	210	35706096	109	12.2039	2.11149	8.67593
SL4.0ch02	35706694	35707071	378	35706834	111	6.67257	1.66175	3.77512
SL4.0ch02	35755434	35755728	295	35755538	49	4.64319	1.83848	2.07102
SL4.0ch02	35768818	35769189	372	35769151	84	8.69282	2.00364	5.53363
SL4.0ch02	35834190	35834422	233	35834248	39	4.65413	1.98085	2.07989
SL4.0ch02	35846883	35847303	421	35847065	31	7.25313	2.81323	4.27586
SL4.0ch02	35877371	35877543	173	35877393	67	10.419	2.40845	7.0682
SL4.0ch02	36023636	36024016	381	36023820	74	6.84253	1.89173	3.92159
SL4.0ch02	36051332	36051756	425	36051750	63	5.24755	1.78993	2.56903
SL4.0ch02	36089340	36089883	544	36089646	146	26.9002	2.80774	22.2731
SL4.0ch02	36099295	36099865	571	36099462	84	15.8776	2.75727	12.0408
SL4.0ch02	36100216	36100445	230	36100269	49	7.59768	2.3288	4.57495
SL4.0ch02	36114428	36114794	367	36114751	68	4.98528	1.71792	2.35144
SL4.0ch02	36122295	36122764	470	36122679	81	9.57787	2.12387	6.31689
SL4.0ch02	36123196	36123464	269	36123302	90	6.97884	1.79137	4.03861
SL4.0ch02	36143800	36144432	633	36144229	85	5.27836	1.6508	2.59426
SL4.0ch02	36157710	36158583	874	36158323	125	9.60168	1.82043	6.33803
SL4.0ch02	36203346	36204517	1172	36204127	92	15.6431	2.60099	11.825
SL4.0ch02	36204746	36204940	195	36204752	30	5.40315	2.36676	2.69885
SL4.0ch02	36323366	36324246	881	36324139	91	8.6187	1.93981	5.46819
SL4.0ch02	36337684	36337963	280	36337961	53	4.11357	1.71384	1.645
SL4.0ch02	36338141	36338499	359	36338309	85	4.96629	1.61857	2.33595
SL4.0ch02	36356905	36357226	322	36356998	70	11.2987	2.46934	7.857
SL4.0ch02	36392895	36393117	223	36393088	19	5.05798	2.76841	2.41048
SL4.0ch02	36402016	36402244	229	36402109	69	5.72132	1.80096	2.96599
SL4.0ch02	36411076	36411309	234	36411121	58	10.4565	2.58918	7.10117
SL4.0ch02	36448294	36448523	230	36448352	83	7.33572	1.8736	4.34752
SL4.0ch02	36497868	36498170	303	36497894	58	5.46867	1.86675	2.7536
SL4.0ch02	36595835	36596080	246	36596078	32	3.72236	1.90308	1.33992
SL4.0ch02	36596303	36596509	207	36596502	33	5.19774	2.22726	2.52701
SL4.0ch02	36605948	36606176	229	36606083	26	4.55589	2.27014	1.99909
SL4.0ch02	36693478	36693878	401	36693673	114	20.8351	2.7564	16.6143
SL4.0ch02	36694149	36694525	377	36694202	43	7.12777	2.37972	4.16777
SL4.0ch02	36698369	36698853	485	36698713	38	11.0629	3.42863	7.64502
SL4.0ch02	36701860	36702188	329	36702034	34	4.66677	2.08066	2.09054
SL4.0ch02	36709717	36709941	225	36709719	46	5.72218	2.06257	2.96646
SL4.0ch02	36826709	36827512	804	36827195	80	10.497	2.23298	7.13765
SL4.0ch02	36976908	36977201	294	36977043	54	5.04289	1.84625	2.39909
SL4.0ch02	37074971	37075353	383	37075081	56	12.8134	3.01642	9.2282
SL4.0ch02	37082881	37083145	265	37083132	36	6.06714	2.34413	3.2583
SL4.0ch02	37097322	37097656	335	37097594	47	4.48279	1.83494	1.94017
SL4.0ch02	37112623	37113019	397	37112796	89	6.71169	1.77169	3.80896
SL4.0ch02	37151507	37151761	255	37151719	111	3.80106	1.42112	1.40079
SL4.0ch02	37191220	37191394	175	37191220	62	4.78783	1.73676	2.1891
SL4.0ch02	37220051	37220321	271	37220217	89	4.39827	1.54319	1.87184
SL4.0ch02	37243169	37243649	481	37243339	135	7.0714	1.60914	4.11886
SL4.0ch02	37255914	37256082	169	37256022	82	12.0406	2.37295	8.52719
SL4.0ch02	37353078	37353486	409	37353242	127	12.8094	2.03208	9.22468
SL4.0ch02	37354557	37356063	1507	37355646	170	27.6731	2.62205	23.0064
SL4.0ch02	37372879	37374973	2095	37374528	103	31.3268	3.99555	26.4997
SL4.0ch02	37394197	37394526	330	37394334	46	3.80066	1.72817	1.40055
SL4.0ch02	37399214	37399456	243	37399242	67	5.76371	1.82248	3.00247
SL4.0ch02	37467577	37467763	187	37467594	47	7.12416	2.28882	4.16452
SL4.0ch02	37480274	37480588	315	37480479	67	8.83191	2.20582	5.65643
SL4.0ch02	37494967	37495344	378	37495161	48	11.734	3.10439	8.25037
SL4.0ch02	37520864	37521471	608	37521387	109	12.2039	2.11149	8.67593
SL4.0ch02	37529835	37530087	253	37530072	53	7.3473	2.21247	4.35768
SL4.0ch02	37601800	37602015	216	37601984	26	4.78085	2.33485	2.18347
SL4.0ch02	37634541	37635363	823	37634760	95	5.79175	1.65342	3.02564
SL4.0ch02	37668619	37668881	263	37668728	47	7.45487	2.34687	4.45128
SL4.0ch02	37669846	37670027	182	37669865	15	4.57746	2.85585	2.01684
SL4.0ch02	37687825	37688414	590	37688102	122	10.0689	1.86809	6.75495
SL4.0ch02	37695138	37695363	226	37695201	58	10.8544	2.6495	7.4581
SL4.0ch02	37717908	37718329	422	37718127	65	4.66361	1.69805	2.08794
SL4.0ch02	37723146	37723556	411	37723454	28	5.60429	2.49266	2.86762
SL4.0ch02	37822388	37822717	330	37822466	41	5.92052	2.19253	3.13424
SL4.0ch02	37851126	37851604	479	37851421	61	7.00558	2.04561	4.06185
SL4.0ch02	38018065	38018375	311	38018276	62	8.47556	2.23136	5.34256
SL4.0ch02	38092924	38093281	358	38093133	85	12.9002	2.42279	9.30698
SL4.0ch02	38108108	38109133	1026	38108942	97	8.86399	1.91937	5.68457
SL4.0ch02	38120751	38121381	631	38121102	86	22.9917	3.5362	18.606
SL4.0ch02	38124348	38124881	534	38124497	56	6.23848	2.00047	3.40346
SL4.0ch02	38127607	38128162	556	38127917	71	7.52846	1.99917	4.51467
SL4.0ch02	38150483	38150803	321	38150619	77	9.41809	2.15028	6.17453
SL4.0ch02	38235533	38235874	342	38235867	104	4.41697	1.49462	1.88749
SL4.0ch02	38236090	38237610	1521	38236311	168	12.5342	1.82589	8.97468
SL4.0ch02	38266471	38266750	280	38266620	73	6.98452	1.91667	4.04353
SL4.0ch02	38322066	38322933	868	38322187	112	16.7761	2.44958	12.8712
SL4.0ch02	38340489	38340801	313	38340492	86	5.43439	1.66172	2.72462
SL4.0ch02	38345074	38345282	209	38345274	40	8.92028	2.83687	5.73425
SL4.0ch02	38358816	38359496	681	38358956	50	8.15917	2.40216	5.06519
SL4.0ch02	38413955	38414209	255	38414120	88	6.91894	1.7979	3.98782
SL4.0ch02	38421135	38421426	292	38421183	40	7.79786	2.59755	4.74937
SL4.0ch02	38452969	38453203	235	38453178	29	7.13422	2.87791	4.17342
SL4.0ch02	38468928	38469164	237	38469037	81	16.2034	2.85191	12.3418
SL4.0ch02	38485442	38486088	647	38485656	83	5.7943	1.71486	3.02795
SL4.0ch02	38515019	38515254	236	38515249	73	4.07836	1.57754	1.61779
SL4.0ch02	38517002	38517998	997	38517438	150	25.2563	2.66011	20.7247
SL4.0ch02	38518386	38519443	1058	38518512	90	15.2905	2.59565	11.4991
SL4.0ch02	38519697	38520134	438	38519883	103	8.58902	1.85759	5.44225
SL4.0ch02	38520647	38520971	325	38520805	86	18.2863	2.98547	14.2687
SL4.0ch02	38526399	38527651	1253	38527032	106	6.7847	1.69173	3.87172
SL4.0ch02	38527871	38528270	400	38528084	66	12.9657	2.76797	9.36637
SL4.0ch02	38528709	38529834	1126	38529540	111	14.0173	2.23906	10.3289
SL4.0ch02	38531159	38532321	1163	38531881	124	19.2307	2.51198	15.1365
SL4.0ch02	38533571	38534669	1099	38534287	135	25.0066	2.80616	20.4897
SL4.0ch02	38535955	38537007	1053	38536577	149	16.1092	2.11178	12.2545
SL4.0ch02	38537298	38537516	219	38537386	77	13.7671	2.6448	10.0993
SL4.0ch02	38539761	38541683	1923	38540537	148	17.8053	2.21926	13.8248
SL4.0ch02	38598136	38598436	301	38598383	56	7.16514	2.13662	4.19965
SL4.0ch02	38599302	38599511	210	38599366	34	5.59518	2.29277	2.85996
SL4.0ch02	38612703	38612936	234	38612829	79	14.4295	2.68546	10.7071
SL4.0ch02	38647843	38648244	402	38648128	88	7.94193	1.89731	4.87517
SL4.0ch02	38648466	38648734	269	38648469	75	5.4404	1.7251	2.72984
SL4.0ch02	38666078	38667320	1243	38666795	120	15.8415	2.29974	12.0072
SL4.0ch02	38705527	38705806	280	38705724	55	4.42195	1.74322	1.89179
SL4.0ch02	38745823	38746037	215	38745918	50	9.41247	2.61568	6.1695
SL4.0ch02	38758510	38759668	1159	38759227	105	24.4812	3.23374	19.9968
SL4.0ch02	38780579	38780837	259	38780579	38	3.7564	1.81478	1.36684
SL4.0ch02	38794839	38795432	594	38795061	58	10.6242	2.61454	7.25192
SL4.0ch02	38809390	38809724	335	38809526	112	11.2971	2.01834	7.85583
SL4.0ch02	38868216	38868450	235	38868251	21	5.0998	2.66268	2.44619
SL4.0ch02	38869395	38869669	275	38869542	49	13.2875	3.36668	9.66
SL4.0ch02	39044643	39044920	278	39044834	72	13.3075	2.68418	9.67831
SL4.0ch02	39045104	39045288	185	39045119	37	4.54402	1.99376	1.98964
SL4.0ch02	39054979	39055217	239	39055113	65	8.25362	2.15911	5.14803
SL4.0ch02	39127829	39128323	495	39128181	69	5.92172	1.82533	3.13514
SL4.0ch02	39179264	39179588	325	39179372	27	7.48918	3.09718	4.48107
SL4.0ch02	39190159	39190827	669	39190681	24	4.61032	2.35923	2.04322
SL4.0ch02	39366900	39367322	423	39367163	95	14.3616	2.43666	10.6456
SL4.0ch02	39421951	39423594	1644	39422074	69	3.92902	1.57961	1.50189
SL4.0ch02	39487083	39487275	193	39487086	20	4.01122	2.32776	1.56433
SL4.0ch02	39600111	39600434	324	39600298	74	11.8889	2.47453	8.38995
SL4.0ch02	39637808	39637982	175	39637977	23	4.3037	2.30233	1.79566
SL4.0ch02	39671626	39672211	586	39671849	97	12.0046	2.19858	8.49517
SL4.0ch02	39710183	39710433	251	39710428	55	5.22997	1.86359	2.55377
SL4.0ch02	39732380	39733609	1230	39732617	143	6.46561	1.54712	3.59757
SL4.0ch02	39825384	39827303	1920	39826892	105	16.3583	2.49416	12.4853
SL4.0ch02	39827682	39827918	237	39827732	41	7.04591	2.41466	4.09674
SL4.0ch02	39867532	39867950	419	39867837	66	15.6281	3.14629	11.811
SL4.0ch02	39897703	39897975	273	39897945	52	9.63134	2.6013	6.36438
SL4.0ch02	39912352	39912787	436	39912504	118	15.0999	2.26173	11.3234
SL4.0ch02	39973445	39973650	206	39973650	49	3.85406	1.70815	1.44293
SL4.0ch02	40039053	40039244	192	40039205	37	6.30491	2.36856	3.46011
SL4.0ch02	40152376	40152554	179	40152420	59	7.25096	2.10576	4.27423
SL4.0ch02	40282920	40283142	223	40282968	54	7.16047	2.16699	4.19593
SL4.0ch02	40394275	40394822	548	40394510	66	8.90902	2.22966	5.72405
SL4.0ch02	40397455	40397729	275	40397538	58	4.56551	1.73836	2.00753
SL4.0ch02	40447692	40447871	180	40447835	36	5.07595	2.1272	2.42564
SL4.0ch02	40535525	40535780	256	40535588	83	7.54992	1.89553	4.53335
SL4.0ch02	40551102	40551289	188	40551286	47	3.97582	1.74827	1.53658
SL4.0ch02	40582797	40583185	389	40582867	128	13.8888	2.09984	10.2109
SL4.0ch02	40596550	40596932	383	40596604	61	9.03278	2.32404	5.83372
SL4.0ch02	40601420	40601876	457	40601822	86	9.05507	2.02241	5.85312
SL4.0ch02	40710691	40711068	378	40710935	84	6.90044	1.82211	3.97164
SL4.0ch02	40724066	40724273	208	40724238	63	8.10691	2.16723	5.01913
SL4.0ch02	40730018	40730540	523	40730301	43	7.94458	2.53744	4.87747
SL4.0ch02	40738568	40738983	416	40738694	166	6.29341	1.48749	3.45032
SL4.0ch02	40756775	40757113	339	40756974	62	7.89122	2.15227	4.83053
SL4.0ch02	40783554	40784471	918	40783926	140	11.4663	1.8755	8.00861
SL4.0ch02	40811440	40811650	211	40811443	23	3.95211	2.19174	1.51807
SL4.0ch02	40827424	40827619	196	40827608	93	8.80979	1.94279	5.63712
SL4.0ch02	40828331	40828644	314	40828525	146	10.5552	1.79436	7.18966
SL4.0ch02	40880800	40882183	1384	40881890	161	10.956	1.76426	7.54862
SL4.0ch02	40929305	40929521	217	40929312	80	7.1	1.87165	4.1435
SL4.0ch02	40940786	40941078	293	40940919	78	5.4089	1.70296	2.70326
SL4.0ch02	40972651	40973036	386	40972760	122	4.07324	1.42045	1.61336
SL4.0ch02	40978471	40979259	789	40978691	69	4.8006	1.6883	2.20009
SL4.0ch02	40989714	40990107	394	40989809	78	12.3019	2.45919	8.76434
SL4.0ch02	41019306	41019519	214	41019422	43	5.63075	2.09808	2.88936
SL4.0ch02	41081593	41082091	499	41081987	87	13.1941	2.42596	9.57471
SL4.0ch02	41097044	41097601	558	41097144	46	3.70745	1.71184	1.32868
SL4.0ch02	41103967	41104499	533	41104248	27	5.76405	2.5792	3.00268
SL4.0ch02	41128259	41129068	810	41128980	89	9.04249	1.99572	5.84269
SL4.0ch02	41129596	41129826	231	41129596	96	4.43038	1.52115	1.89873
SL4.0ch02	41142869	41143068	200	41142872	30	5.19281	2.31259	2.52316
SL4.0ch02	41172723	41172896	174	41172825	45	5.38198	2.01885	2.68092
SL4.0ch02	41173533	41173745	213	41173533	38	4.12316	1.88977	1.65303
SL4.0ch02	41190035	41190443	409	41190308	139	28.6994	3.0179	23.9823
SL4.0ch02	41235874	41236161	288	41236005	66	3.78021	1.5765	1.38572
SL4.0ch02	41242814	41243042	229	41242975	84	4.24467	1.54689	1.74847
SL4.0ch02	41243420	41243761	342	41243521	57	10.5487	2.62634	7.18377
SL4.0ch02	41318551	41318848	298	41318773	58	6.90638	2.07067	3.97671
SL4.0ch02	41377402	41378632	1231	41377980	90	7.17244	1.80985	4.20626
SL4.0ch02	41466999	41467240	242	41467127	45	9.958	2.86874	6.65579
SL4.0ch02	41467674	41468030	357	41467727	74	4.3749	1.60775	1.85331
SL4.0ch02	41484201	41484550	350	41484543	59	7.6707	2.16488	4.63879
SL4.0ch02	41507868	41508291	424	41508146	79	8.51644	2.03114	5.37875
SL4.0ch02	41554273	41554530	258	41554341	35	8.92707	3.05523	5.73995
SL4.0ch02	41561684	41561928	245	41561882	42	4.41279	1.88718	1.884
SL4.0ch02	41562144	41562606	463	41562598	89	6.2569	1.72758	3.41953
SL4.0ch02	41674399	41675023	625	41674739	70	12.6135	2.63578	9.04625
SL4.0ch02	41695660	41695923	264	41695667	47	4.59054	1.85331	2.02793
SL4.0ch02	41705133	41705416	284	41705372	36	4.6817	2.04212	2.10185
SL4.0ch02	41755853	41756184	332	41755936	72	3.86264	1.55622	1.4497
SL4.0ch02	41828144	41828478	335	41828205	45	7.47827	2.39697	4.47159
SL4.0ch02	41837155	41837466	312	41837267	71	4.86957	1.68387	2.25657
SL4.0ch02	41899041	41899210	170	41899044	44	4.24156	1.82907	1.74596
SL4.0ch02	41924343	41924594	252	41924544	36	6.24352	2.38329	3.40746
SL4.0ch02	41938820	41939048	229	41938825	60	4.52404	1.71633	1.97383
SL4.0ch02	41954813	41954984	172	41954872	97	8.53875	1.89056	5.39881
SL4.0ch02	41960833	41961142	310	41961041	67	5.96981	1.84817	3.17558
SL4.0ch02	41963544	41963961	418	41963651	73	12.4138	2.55474	8.86545
SL4.0ch02	41979915	41980245	331	41979965	75	4.60391	1.62918	2.03864
SL4.0ch02	42005824	42006224	401	42005906	47	11.1357	3.02656	7.71076
SL4.0ch02	42006419	42006913	495	42006527	56	8.52711	2.33959	5.3883
SL4.0ch02	42075775	42076085	311	42075926	59	8.57733	2.29367	5.4319
SL4.0ch02	42100048	42100476	429	42100101	81	6.96944	1.8504	4.0304
SL4.0ch02	42137886	42138275	390	42138074	69	15.2138	3.00354	11.4282
SL4.0ch02	42138497	42139255	759	42138684	58	11.7906	2.79361	8.30109
SL4.0ch02	42168532	42168899	368	42168893	100	5.32904	1.59034	2.63695
SL4.0ch02	42169386	42169819	434	42169488	151	7.93849	1.61953	4.87209
SL4.0ch02	42170245	42170415	171	42170335	56	7.93285	2.25051	4.86696
SL4.0ch02	42189230	42189493	264	42189319	42	5.41618	2.07608	2.70884
SL4.0ch02	42210617	42211283	667	42210816	82	7.25717	1.87296	4.27946
SL4.0ch02	42213191	42213803	613	42213665	69	14.3713	2.88877	10.6544
SL4.0ch02	42262881	42263062	182	42262960	31	7.6144	2.91066	4.58932
SL4.0ch02	42264352	42264530	179	42264381	67	8.40091	2.15151	5.27719
SL4.0ch02	42314541	42315337	797	42314969	139	5.93358	1.52109	3.14539
SL4.0ch02	42339714	42339949	236	42339797	23	4.55246	2.38143	1.99628
SL4.0ch02	42360787	42361079	293	42360804	23	6.6936	3.09932	3.79342
SL4.0ch02	42368994	42370330	1337	42369766	118	10.4994	1.92084	7.1396
SL4.0ch02	42378053	42378461	409	42378142	51	5.2459	1.91202	2.56759
SL4.0ch02	42455763	42456480	718	42455918	74	6.31609	1.83181	3.46938
SL4.0ch02	42471616	42472098	483	42471842	56	7.4517	2.17899	4.44882
SL4.0ch02	42472689	42473060	372	42472824	52	9.57153	2.59134	6.31126
SL4.0ch02	42530043	42530316	274	42530249	60	9.99975	2.4794	6.6934
SL4.0ch02	42574741	42575000	260	42574870	76	6.89192	1.88066	3.96419
SL4.0ch02	42583794	42583966	173	42583952	20	4.45208	2.4847	1.91521
SL4.0ch02	42604599	42604896	298	42604864	44	6.5974	2.25721	3.71066
SL4.0ch02	42627194	42627407	214	42627357	74	6.21494	1.82028	3.38351
SL4.0ch02	42627630	42628130	501	42627762	85	14.9079	2.63455	11.1467
SL4.0ch02	42637603	42638175	573	42637645	81	5.38375	1.68294	2.68257
SL4.0ch02	42699971	42700261	291	42700076	157	9.3862	1.68812	6.14638
SL4.0ch02	42723071	42723697	627	42723365	85	16.7605	2.83598	12.857
SL4.0ch02	42730499	42732269	1771	42731281	196	14.9845	1.85317	11.2173
SL4.0ch02	42811972	42813432	1461	42812328	137	7.89782	1.65825	4.83638
SL4.0ch02	42820623	42821517	895	42820737	90	11.5022	2.2226	8.04056
SL4.0ch02	42925899	42926706	808	42926566	86	8.00425	1.91831	4.92978
SL4.0ch02	43018984	43019418	435	43019264	46	7.73998	2.42077	4.69921
SL4.0ch02	43029962	43030290	329	43030085	74	6.11514	1.8089	3.29922
SL4.0ch02	43049618	43050366	749	43049942	91	12.9525	2.35129	9.35411
SL4.0ch02	43082385	43082630	246	43082575	60	6.30823	1.96224	3.46299
SL4.0ch02	43105733	43106062	330	43106057	27	4.9746	2.35422	2.34211
SL4.0ch02	43128845	43129129	285	43128905	26	4.06591	2.13074	1.60765
SL4.0ch02	43197920	43198144	225	43198141	113	4.48428	1.47564	1.94141
SL4.0ch02	43216902	43217193	292	43217101	59	6.47238	1.99671	3.60302
SL4.0ch02	43237966	43238248	283	43238000	88	7.11441	1.81694	4.15596
SL4.0ch02	43246253	43246755	503	43246341	90	15.9335	2.66087	12.0924
SL4.0ch02	43253409	43253618	210	43253528	56	10.0723	2.57595	6.75811
SL4.0ch02	43292947	43293411	465	43293062	26	9.19084	3.73708	5.97315
SL4.0ch02	43299029	43299204	176	43299204	118	3.67521	1.39515	1.30483
SL4.0ch02	43299816	43300159	344	43299821	101	6.48891	1.68886	3.61767
SL4.0ch02	43321667	43322096	430	43321973	98	5.55083	1.61834	2.82266
SL4.0ch02	43322293	43323313	1021	43322405	111	13.2529	2.17862	9.62842
SL4.0ch02	43329479	43329917	439	43329841	44	8.38965	2.59511	5.26725
SL4.0ch02	43344027	43344276	250	43344147	37	8.34452	2.82533	5.22739
SL4.0ch02	43367930	43368370	441	43368285	48	6.31046	2.13002	3.46487
SL4.0ch02	43368830	43369076	247	43368937	76	18.328	3.23196	14.3067
SL4.0ch02	43378179	43378834	656	43378583	49	6.08632	2.07607	3.27418
SL4.0ch02	43381223	43381833	611	43381260	124	12.1	2.00094	8.58084
SL4.0ch02	43424377	43424656	280	43424531	41	6.29677	2.26618	3.45308
SL4.0ch02	43428642	43428970	329	43428654	29	4.44006	2.14769	1.90567
SL4.0ch02	43445200	43445444	245	43445370	31	5.10982	2.26147	2.4541
SL4.0ch02	43457155	43457327	173	43457300	33	6.25742	2.4801	3.41987
SL4.0ch02	43473281	43473452	172	43473362	70	6.74852	1.9162	3.84035
SL4.0ch02	43511085	43511328	244	43511106	53	6.13128	2.02417	3.31304
SL4.0ch02	43544237	43544518	282	43544259	34	4.00565	1.93173	1.56021
SL4.0ch02	43552408	43553030	623	43552483	48	11.1393	2.99043	7.7141
SL4.0ch02	43582273	43582476	204	43582413	52	6.44994	2.08819	3.58385
SL4.0ch02	43607162	43607840	679	43607170	69	5.43121	1.76562	2.72186
SL4.0ch02	43656028	43656356	329	43656353	74	5.10067	1.69244	2.44678
SL4.0ch02	43684510	43684837	328	43684700	65	4.57701	1.6868	2.01645
SL4.0ch02	43712284	43712516	233	43712382	29	10.7829	4.00841	7.39375
SL4.0ch02	43722681	43722986	306	43722918	46	8.46931	2.55408	5.33735
SL4.0ch02	43736125	43736473	349	43736228	75	5.26411	1.70502	2.58197
SL4.0ch02	43745024	43745240	217	43745240	50	3.8428	1.6972	1.43425
SL4.0ch02	43747055	43747286	232	43747248	36	4.27481	1.95478	1.77303
SL4.0ch02	43747924	43748587	664	43748099	97	17.2519	2.68245	13.3127
SL4.0ch02	43794307	43794543	237	43794438	98	10.7276	2.07622	7.34385
SL4.0ch02	43810730	43811157	428	43811044	98	12.2198	2.20817	8.69037
SL4.0ch02	43849320	43850865	1546	43850284	223	44.9521	3.02952	39.8325
SL4.0ch02	43880355	43880634	280	43880461	83	14.2285	2.59389	10.5227
SL4.0ch02	43895918	43896373	456	43896367	53	4.65231	1.79704	2.07852
SL4.0ch02	43940896	43942829	1934	43942221	147	29.9073	2.99642	25.1364
SL4.0ch02	43962875	43963493	619	43963132	105	15.3292	2.40606	11.5348
SL4.0ch02	43964427	43964619	193	43964465	25	6.83483	3.01378	3.91487
SL4.0ch02	44044605	44044890	286	44044741	89	4.0083	1.50308	1.56233
SL4.0ch02	44108956	44109392	437	44109011	137	10.8275	1.84835	7.4339
SL4.0ch02	44186848	44187261	414	44186911	74	7.64106	1.98252	4.61267
SL4.0ch02	44190937	44191240	304	44191125	93	6.04793	1.68679	3.24232
SL4.0ch02	44195635	44196699	1065	44196187	114	12.4488	2.09285	8.89696
SL4.0ch02	44210702	44211338	637	44210954	93	10.8772	2.13367	7.4786
SL4.0ch02	44240173	44240416	244	44240235	28	4.21411	2.11538	1.72452
SL4.0ch02	44355384	44355820	437	44355494	107	16.6366	2.49426	12.7427
SL4.0ch02	44377273	44377626	354	44377471	108	4.38623	1.4805	1.86239
SL4.0ch02	44404669	44405734	1066	44405580	134	16.0911	2.20682	12.2378
SL4.0ch02	44406079	44406435	357	44406246	105	16.3583	2.49416	12.4853
SL4.0ch02	44451490	44452385	896	44452042	100	8.45783	1.86447	5.32736
SL4.0ch02	44478400	44479187	788	44478400	83	4.1059	1.53594	1.63875
SL4.0ch02	44511833	44512066	234	44511935	26	5.0976	2.42685	2.44437
SL4.0ch02	44628989	44629378	390	44629266	159	16.1126	2.05781	12.2576
SL4.0ch02	44673516	44673788	273	44673516	32	3.84485	1.93198	1.43592
SL4.0ch02	44690591	44690927	337	44690738	73	4.15134	1.58631	1.67567
SL4.0ch02	44705060	44705941	882	44705744	175	29.5671	2.68361	24.8113
SL4.0ch02	44765602	44765834	233	44765830	39	3.99001	1.84795	1.54847
SL4.0ch02	44770543	44770809	267	44770742	26	5.87409	2.65716	3.09543
SL4.0ch02	44785640	44786089	450	44785838	121	10.3036	1.89013	6.96424
SL4.0ch02	44826149	44826408	260	44826408	66	4.33798	1.64921	1.82329
SL4.0ch02	44827883	44828378	496	44827887	40	4.03061	1.84193	1.57976
SL4.0ch02	44833296	44834049	754	44833858	57	7.67083	2.19545	4.63879
SL4.0ch02	44842846	44843565	720	44843080	118	16.332	2.35458	12.461
SL4.0ch02	44857512	44858449	938	44857775	76	3.94391	1.54738	1.51218
SL4.0ch02	44866320	44866570	251	44866366	56	7.02564	2.11605	4.07887
SL4.0ch02	44929048	44929865	818	44929405	40	7.59682	2.55556	4.5745
SL4.0ch02	44933493	44933699	207	44933693	29	5.19455	2.34536	2.52464
[truncated: 7,239 more rows]

## Sheet: gene_CoronatineVSControl_rep1
geneId	seqnames	start	end	width	strand	annotation	geneChr	geneStart	geneEnd	geneLength	geneStrand	transcriptId	distanceToTSS
Solyc00g015600	SL4.0ch00	2173466	2173753	288	*	Promoter	1	2173684	2173839	156	1	Solyc00g015600.1.1	0
Solyc00g007330	SL4.0ch00	2294893	2295245	353	*	Distal Intergenic	1	2379604	2380807	1204	2	Solyc00g007330.1.1	85562
Solyc00g500178	SL4.0ch00	3556944	3557257	314	*	Intron (Solyc00g500179.1.1/Solyc00g500179, intron 5 of 6)	1	3520842	3522157	1316	1	Solyc00g500178.1.1	36102
Solyc00g500373	SL4.0ch00	8626616	8627071	456	*	Distal Intergenic	1	8612096	8614158	2063	1	Solyc00g500373.1.1	14520
Solyc01g005010	SL4.0ch01	38733	38978	246	*	Promoter	2	38668	41605	2938	1	Solyc01g005010.4.1	65
Solyc01g005020	SL4.0ch01	57972	59460	1489	*	Exon (Solyc01g005020.3.1/Solyc01g005020, exon 1 of 23)	2	46201	59605	13405	2	Solyc01g005020.3.1	145
Solyc01g005020	SL4.0ch01	60170	60667	498	*	Promoter	2	46201	59605	13405	2	Solyc01g005020.3.1	-565
Solyc01g005060	SL4.0ch01	75515	75986	472	*	Exon (Solyc01g005060.3.1/Solyc01g005060, exon 2 of 3)	2	74282	76652	2371	2	Solyc01g005060.3.1	666
Solyc01g005100	SL4.0ch01	111521	112290	770	*	Exon (Solyc01g005100.4.1/Solyc01g005100, exon 2 of 8)	2	106956	112521	5566	2	Solyc01g005100.4.1	231
Solyc01g005110	SL4.0ch01	114848	115323	476	*	Intron (Solyc01g005110.3.1/Solyc01g005110, intron 1 of 4)	2	114504	118362	3859	1	Solyc01g005110.3.1	344
Solyc01g005220	SL4.0ch01	178251	179563	1313	*	Intron (Solyc01g005210.4.1/Solyc01g005210, intron 1 of 4)	2	187605	194678	7074	1	Solyc01g005220.3.1	-8042
Solyc01g005220	SL4.0ch01	180073	180606	534	*	Exon (Solyc01g005210.4.1/Solyc01g005210, exon 1 of 3)	2	187605	194678	7074	1	Solyc01g005220.3.1	-6999
Solyc01g005220	SL4.0ch01	181092	181701	610	*	Exon (Solyc01g005210.4.1/Solyc01g005210, exon 1 of 3)	2	187605	194678	7074	1	Solyc01g005220.3.1	-5904
Solyc01g005220	SL4.0ch01	187770	188200	431	*	Exon (Solyc01g005220.3.1/Solyc01g005220, exon 1 of 8)	2	187605	194678	7074	1	Solyc01g005220.3.1	165
Solyc01g005230	SL4.0ch01	195750	196153	404	*	Exon (Solyc01g005230.4.1/Solyc01g005230, exon 2 of 3)	2	195535	197081	1547	1	Solyc01g005230.4.1	215
Solyc01g005240	SL4.0ch01	199709	199965	257	*	Promoter	2	199609	205724	6116	1	Solyc01g005240.4.1	100
Solyc01g005250	SL4.0ch01	208413	208974	562	*	Exon (Solyc01g005250.4.1/Solyc01g005250, exon 1 of 7)	2	205700	209112	3413	2	Solyc01g005250.4.1	138
Solyc01g005253	SL4.0ch01	209701	209970	270	*	Promoter	2	209741	212916	3176	1	Solyc01g005253.1.1	0
Solyc01g005253	SL4.0ch01	210342	210626	285	*	Exon (Solyc01g005253.1.1/gene:Solyc01g005253.1, exon 2 of 6)	2	209741	212916	3176	1	Solyc01g005253.1.1	601
Solyc01g005257	SL4.0ch01	216164	216880	717	*	Exon (Solyc01g005257.1.1/gene:Solyc01g005257.1, exon 2 of 6)	2	213990	217456	3467	2	Solyc01g005257.1.1	576
Solyc01g005280	SL4.0ch01	220278	220905	628	*	Exon (Solyc01g005280.3.1/Solyc01g005280, exon 2 of 6)	2	218705	221488	2784	2	Solyc01g005280.3.1	583
Solyc01g005280	SL4.0ch01	221177	221466	290	*	Promoter	2	218705	221488	2784	2	Solyc01g005280.3.1	22
Solyc01g005290	SL4.0ch01	224469	225324	856	*	Exon (Solyc01g005290.4.1/Solyc01g005290, exon 2 of 6)	2	222994	225658	2665	2	Solyc01g005290.4.1	334
Solyc01g005300	SL4.0ch01	230656	232698	2043	*	Promoter	2	230694	235767	5074	1	Solyc01g005300.4.1	0
Solyc01g005330	SL4.0ch01	250064	250876	813	*	Exon (Solyc01g005330.3.1/Solyc01g005330, exon 1 of 11)	2	246265	251052	4788	2	Solyc01g005330.3.1	176
Solyc01g005340	SL4.0ch01	258115	258635	521	*	Exon (Solyc01g005340.3.1/Solyc01g005340, exon 2 of 3)	2	255052	259718	4667	2	Solyc01g005340.3.1	1083
Solyc01g005340	SL4.0ch01	258933	259450	518	*	Exon (Solyc01g005340.3.1/Solyc01g005340, exon 1 of 3)	2	255052	259718	4667	2	Solyc01g005340.3.1	268
Solyc01g005380	SL4.0ch01	275737	276360	624	*	Exon (Solyc01g005380.3.1/Solyc01g005380, exon 1 of 5)	2	275631	280186	4556	1	Solyc01g005380.3.1	106
Solyc01g005420	SL4.0ch01	307951	308346	396	*	Promoter	2	307514	308340	827	2	Solyc01g005420.2.1	0
Solyc01g005430	SL4.0ch01	313111	314195	1085	*	Exon (Solyc01g005430.3.1/Solyc01g005430, exon 1 of 3)	2	312643	317544	4902	1	Solyc01g005430.3.1	468
Solyc01g005440	SL4.0ch01	323399	324278	880	*	Exon (Solyc01g005440.4.1/Solyc01g005440, exon 2 of 7)	2	322878	326403	3526	1	Solyc01g005440.4.1	521
Solyc01g005450	SL4.0ch01	330344	330718	375	*	Intron (Solyc01g005450.3.1/Solyc01g005450, intron 2 of 4)	2	328769	331460	2692	2	Solyc01g005450.3.1	742
Solyc01g005460	SL4.0ch01	333892	334854	963	*	Promoter	2	331891	334829	2939	2	Solyc01g005460.4.1	0
Solyc01g005470	SL4.0ch01	337557	338058	502	*	Exon (Solyc01g005470.3.1/Solyc01g005470, exon 3 of 4)	2	336620	338923	2304	2	Solyc01g005470.3.1	865
Solyc01g005480	SL4.0ch01	346640	347404	765	*	Intron (Solyc01g005480.3.1/Solyc01g005480, intron 1 of 3)	2	346507	350415	3909	1	Solyc01g005480.3.1	133
Solyc01g005490	SL4.0ch01	353428	353910	483	*	Exon (Solyc01g005490.3.1/Solyc01g005490, exon 1 of 5)	2	351395	354021	2627	2	Solyc01g005490.3.1	111
Solyc01g005520	SL4.0ch01	364371	364614	244	*	Intron (Solyc01g005520.4.1/Solyc01g005520, intron 2 of 4)	2	363368	366130	2763	1	Solyc01g005520.4.1	1003
Solyc01g005530	SL4.0ch01	368743	369276	534	*	Promoter	2	367922	369142	1221	2	Solyc01g005530.3.1	0
Solyc01g005540	SL4.0ch01	383218	383576	359	*	Exon (Solyc01g005540.4.1/Solyc01g005540, exon 1 of 14)	2	373209	383834	10626	2	Solyc01g005540.4.1	258
Solyc01g005550	SL4.0ch01	395983	396477	495	*	Exon (Solyc01g005550.3.1/Solyc01g005550, exon 1 of 7)	2	395748	398893	3146	1	Solyc01g005550.3.1	235
Solyc01g005550	SL4.0ch01	396800	397103	304	*	Exon (Solyc01g005550.3.1/Solyc01g005550, exon 3 of 7)	2	395748	398893	3146	1	Solyc01g005550.3.1	1052
Solyc01g005560	SL4.0ch01	407822	410519	2698	*	Promoter	2	407818	412751	4934	1	Solyc01g005560.3.1	4
Solyc01g005570	SL4.0ch01	416076	416727	652	*	Promoter	2	414172	416436	2265	2	Solyc01g005570.4.1	0
Solyc01g005580	SL4.0ch01	420516	421560	1045	*	Exon (Solyc01g005580.2.1/gene:Solyc01g005580.2, exon 1 of 4)	2	419691	421725	2035	2	Solyc01g005580.2.1	165
Solyc01g005600	SL4.0ch01	437131	437463	333	*	Intron (Solyc01g005600.4.1/Solyc01g005600, intron 2 of 5)	2	432217	438370	6154	2	Solyc01g005600.4.1	907
Solyc01g005620	SL4.0ch01	446412	447076	665	*	Promoter	2	442576	447154	4579	2	Solyc01g005620.3.1	78
Solyc01g005630	SL4.0ch01	453038	453420	383	*	Distal Intergenic	2	456936	457640	705	1	Solyc01g005630.3.1	-3516
Solyc01g005640	SL4.0ch01	458996	459585	590	*	Intron (Solyc01g005640.4.1/Solyc01g005640, intron 1 of 7)	2	458828	465824	6997	1	Solyc01g005640.4.1	168
Solyc01g005670	SL4.0ch01	476198	476946	749	*	Promoter	2	476234	478863	2630	1	Solyc01g005670.3.1	0
Solyc01g005690	SL4.0ch01	489902	490146	245	*	Exon (Solyc01g005690.3.1/Solyc01g005690, exon 3 of 3)	2	489840	491622	1783	2	Solyc01g005690.3.1	1476
Solyc01g005690	SL4.0ch01	490608	491276	669	*	Exon (Solyc01g005690.3.1/Solyc01g005690, exon 3 of 3)	2	489840	491622	1783	2	Solyc01g005690.3.1	346
Solyc01g005700	SL4.0ch01	495493	496014	522	*	Intron (Solyc01g005700.3.1/Solyc01g005700, intron 1 of 3)	2	492130	496122	3993	2	Solyc01g005700.3.1	108
Solyc01g005720	SL4.0ch01	498018	498768	751	*	Promoter	2	498448	500715	2268	1	Solyc01g005720.3.1	0
Solyc01g005730	SL4.0ch01	502692	503083	392	*	Exon (Solyc01g005730.3.1/Solyc01g005730, exon 2 of 2)	2	501887	504760	2874	1	Solyc01g005730.3.1	805
Solyc01g005760	SL4.0ch01	507824	508937	1114	*	Exon (Solyc01g005760.3.1/Solyc01g005760, exon 1 of 1)	2	507706	510612	2907	1	Solyc01g005760.3.1	118
Solyc01g005820	SL4.0ch01	546736	548485	1750	*	Promoter	2	548730	552971	4242	1	Solyc01g005820.4.1	-245
Solyc01g005830	SL4.0ch01	576784	577548	765	*	Intron (Solyc01g005830.4.1/Solyc01g005830, intron 1 of 6)	2	576643	582351	5709	1	Solyc01g005830.4.1	141
Solyc01g005840	SL4.0ch01	583074	583781	708	*	Promoter	2	583085	586118	3034	1	Solyc01g005840.3.1	0
Solyc01g005870	SL4.0ch01	592635	595261	2627	*	Promoter	2	592857	595217	2361	2	Solyc01g005870.3.1	0
Solyc01g005900	SL4.0ch01	603762	604862	1101	*	Exon (Solyc01g005900.2.1/gene:Solyc01g005900.2, exon 1 of 3)	2	601207	605068	3862	2	Solyc01g005900.2.1	206
Solyc01g005910	SL4.0ch01	606001	607223	1223	*	Exon (Solyc01g005910.3.1/Solyc01g005910, exon 1 of 5)	2	605803	609744	3942	1	Solyc01g005910.3.1	198
Solyc01g005920	SL4.0ch01	611871	612709	839	*	Exon (Solyc01g005920.3.1/Solyc01g005920, exon 1 of 1)	2	611660	613377	1718	2	Solyc01g005920.3.1	668
Solyc01g005930	SL4.0ch01	617662	617941	280	*	Intron (Solyc01g005930.3.1/Solyc01g005930, intron 2 of 4)	2	617317	621361	4045	1	Solyc01g005930.3.1	345
Solyc01g005950	SL4.0ch01	635196	635449	254	*	Promoter	2	628224	635544	7321	2	Solyc01g005950.4.1	95
Solyc01g005960	SL4.0ch01	636677	637352	676	*	Intron (Solyc01g005960.3.1/Solyc01g005960, intron 1 of 7)	2	636344	643757	7414	1	Solyc01g005960.3.1	333
Solyc01g005970	SL4.0ch01	652739	653037	299	*	Intron (Solyc01g005970.3.1/Solyc01g005970, intron 2 of 3)	2	652435	657845	5411	1	Solyc01g005970.3.1	304
Solyc01g005980	SL4.0ch01	660973	661366	394	*	Intron (Solyc01g005980.4.1/Solyc01g005980, intron 2 of 3)	2	660387	662476	2090	2	Solyc01g005980.4.1	1110
Solyc01g005980	SL4.0ch01	661713	662250	538	*	Exon (Solyc01g005980.4.1/Solyc01g005980, exon 1 of 2)	2	660387	662476	2090	2	Solyc01g005980.4.1	226
Solyc01g006000	SL4.0ch01	673434	673845	412	*	Exon (Solyc01g006000.3.1/Solyc01g006000, exon 1 of 8)	2	673274	679768	6495	1	Solyc01g006000.3.1	160
Solyc01g006010	SL4.0ch01	681144	682141	998	*	Promoter	2	681051	688851	7801	1	Solyc01g006010.3.1	93
Solyc01g006020	SL4.0ch01	690613	692256	1644	*	Promoter	2	689410	692256	2847	2	Solyc01g006020.4.1	0
Solyc01g006040	SL4.0ch01	736693	737357	665	*	Promoter	2	723500	737443	13944	2	Solyc01g006040.3.1	86
Solyc01g006110	SL4.0ch01	780751	781871	1121	*	Promoter	2	776098	781893	5796	2	Solyc01g006110.3.1	22
Solyc01g006120	SL4.0ch01	786018	786309	292	*	Exon (Solyc01g006120.4.1/Solyc01g006120, exon 1 of 16)	2	785604	793974	8371	1	Solyc01g006120.4.1	414
Solyc01g006130	SL4.0ch01	795223	796655	1433	*	Exon (Solyc01g006130.4.1/Solyc01g006130, exon 2 of 6)	2	795025	799370	4346	1	Solyc01g006130.4.1	198
Solyc01g006180	SL4.0ch01	825484	826907	1424	*	Exon (Solyc01g006180.4.1/Solyc01g006180, exon 2 of 4)	2	822399	828240	5842	2	Solyc01g006180.4.1	1333
Solyc01g006190	SL4.0ch01	835791	836097	307	*	Distal Intergenic	2	828707	833622	4916	2	Solyc01g006190.3.1	-2169
Solyc01g006200	SL4.0ch01	839690	840389	700	*	Intron (Solyc01g006200.3.1/Solyc01g006200, intron 1 of 2)	2	839587	842600	3014	1	Solyc01g006200.3.1	103
Solyc01g006230	SL4.0ch01	862789	864521	1733	*	Promoter	2	862697	868804	6108	1	Solyc01g006230.3.1	92
Solyc01g006250	SL4.0ch01	873230	873908	679	*	Promoter	2	871362	873923	2562	2	Solyc01g006250.2.1	15
Solyc01g006260	SL4.0ch01	876340	876934	595	*	Distal Intergenic	2	878399	879674	1276	1	Solyc01g006260.4.1	-1465
Solyc01g006270	SL4.0ch01	884087	885760	1674	*	Promoter	2	883631	884344	714	2	Solyc01g006270.2.1	0
Solyc01g006300	SL4.0ch01	899929	900440	512	*	Exon (Solyc01g006300.3.1/Solyc01g006300, exon 2 of 4)	2	898439	901295	2857	2	Solyc01g006300.3.1	855
Solyc01g006320	SL4.0ch01	912649	912909	261	*	Exon (Solyc01g006320.4.1/Solyc01g006320, exon 1 of 1)	2	912527	913324	798	1	Solyc01g006320.4.1	122
Solyc01g006330	SL4.0ch01	918725	919079	355	*	Intron (Solyc01g006330.4.1/Solyc01g006330, intron 1 of 11)	2	918248	922538	4291	1	Solyc01g006330.4.1	477
Solyc01g006400	SL4.0ch01	1029520	1029763	244	*	Exon (Solyc01g006400.4.1/Solyc01g006400, exon 2 of 3)	2	1029053	1030812	1760	2	Solyc01g006400.4.1	1049
Solyc01g006400	SL4.0ch01	1030396	1030754	359	*	Promoter	2	1029053	1030812	1760	2	Solyc01g006400.4.1	58
Solyc01g006430	SL4.0ch01	1045358	1045838	481	*	Distal Intergenic	2	1040800	1042521	1722	2	Solyc01g006430.3.1	-2837
Solyc01g006480	SL4.0ch01	1080718	1081248	531	*	Exon (Solyc01g006480.3.1/Solyc01g006480, exon 1 of 2)	2	1080397	1084545	4149	1	Solyc01g006480.3.1	321
Solyc01g006490	SL4.0ch01	1092906	1093272	367	*	Promoter	2	1087896	1093369	5474	2	Solyc01g006490.4.1	97
Solyc01g006500	SL4.0ch01	1098720	1099238	519	*	Exon (Solyc01g006500.4.1/Solyc01g006500, exon 1 of 3)	2	1095657	1099347	3691	2	Solyc01g006500.4.1	109
Solyc01g006520	SL4.0ch01	1105880	1106651	772	*	Exon (Solyc01g006520.3.1/Solyc01g006520, exon 1 of 2)	2	1105731	1109059	3329	1	Solyc01g006520.3.1	149
Solyc01g006630	SL4.0ch01	1239056	1239541	486	*	Exon (Solyc01g006630.3.1/Solyc01g006630, exon 1 of 12)	2	1232464	1239756	7293	2	Solyc01g006630.3.1	215
Solyc01g006680	SL4.0ch01	1272291	1273756	1466	*	Promoter	2	1269435	1273742	4308	2	Solyc01g006680.4.1	0
Solyc01g006700	SL4.0ch01	1293405	1294588	1184	*	Promoter	2	1286505	1294517	8013	2	Solyc01g006700.3.1	0
Solyc01g006710	SL4.0ch01	1295166	1295844	679	*	Promoter	2	1295363	1309677	14315	1	Solyc01g006710.4.1	0
Solyc01g006710	SL4.0ch01	1296111	1296410	300	*	Intron (Solyc01g006710.4.1/Solyc01g006710, intron 1 of 11)	2	1295363	1309677	14315	1	Solyc01g006710.4.1	748
Solyc01g006800	SL4.0ch01	1372627	1373101	475	*	Intron (Solyc01g006800.4.1/Solyc01g006800, intron 1 of 8)	2	1372404	1379158	6755	1	Solyc01g006800.4.1	223
Solyc01g006810	SL4.0ch01	1381188	1381435	248	*	Intron (Solyc01g006810.4.1/Solyc01g006810, intron 1 of 6)	2	1380764	1385738	4975	1	Solyc01g006810.4.1	424
Solyc01g006820	SL4.0ch01	1399345	1400164	820	*	Promoter	2	1398236	1398998	763	2	Solyc01g006820.2.1	-347
Solyc01g006830	SL4.0ch01	1408425	1409958	1534	*	Promoter	2	1406957	1409906	2950	2	Solyc01g006830.3.1	0
Solyc01g006830	SL4.0ch01	1410848	1411385	538	*	Promoter	2	1406957	1409906	2950	2	Solyc01g006830.3.1	-942
Solyc01g006850	SL4.0ch01	1425007	1425563	557	*	Exon (Solyc01g006850.1.1/gene:Solyc01g006850.1, exon 1 of 1)	2	1424883	1428176	3294	1	Solyc01g006850.1.1	124
Solyc01g006870	SL4.0ch01	1445428	1446167	740	*	Intron (Solyc01g006870.4.1/Solyc01g006870, intron 1 of 11)	2	1438256	1446376	8121	2	Solyc01g006870.4.1	209
Solyc01g006880	SL4.0ch01	1449870	1450797	928	*	Exon (Solyc01g006880.4.1/Solyc01g006880, exon 1 of 21)	2	1449635	1464284	14650	1	Solyc01g006880.4.1	235
Solyc01g006900	SL4.0ch01	1484004	1485158	1155	*	Intron (Solyc01g006900.3.1/Solyc01g006900, intron 2 of 5)	2	1479876	1485363	5488	2	Solyc01g006900.3.1	205
Solyc01g006920	SL4.0ch01	1496952	1497751	800	*	Exon (Solyc01g006920.4.1/Solyc01g006920, exon 1 of 1)	2	1496755	1499619	2865	1	Solyc01g006920.4.1	197
Solyc01g006930	SL4.0ch01	1514051	1514649	599	*	Intron (Solyc01g006930.3.1/Solyc01g006930, intron 1 of 6)	2	1513360	1518819	5460	1	Solyc01g006930.3.1	691
Solyc01g006940	SL4.0ch01	1519530	1520235	706	*	Exon (Solyc01g006940.4.1/Solyc01g006940, exon 1 of 4)	2	1519412	1522313	2902	1	Solyc01g006940.4.1	118
Solyc01g006960	SL4.0ch01	1546196	1546607	412	*	Exon (Solyc01g006960.3.1/Solyc01g006960, exon 1 of 28)	2	1527321	1546718	19398	2	Solyc01g006960.3.1	111
Solyc01g006970	SL4.0ch01	1548836	1549212	377	*	Exon (Solyc01g006970.4.1/Solyc01g006970, exon 1 of 16)	2	1548675	1558227	9553	1	Solyc01g006970.4.1	161
Solyc01g006980	SL4.0ch01	1558968	1559258	291	*	Promoter	2	1558922	1562760	3839	1	Solyc01g006980.4.1	46
Solyc01g006990	SL4.0ch01	1564866	1565318	453	*	Exon (Solyc01g006990.4.1/Solyc01g006990, exon 1 of 1)	2	1563778	1565906	2129	2	Solyc01g006990.4.1	588
Solyc01g007030	SL4.0ch01	1590340	1590603	264	*	Promoter	2	1589802	1590640	839	2	Solyc01g007030.3.1	37
Solyc01g007070	SL4.0ch01	1611302	1611744	443	*	Exon (Solyc01g007070.3.1/Solyc01g007070, exon 1 of 4)	2	1608843	1612313	3471	2	Solyc01g007070.3.1	569
Solyc01g007100	SL4.0ch01	1664742	1665327	586	*	Exon (Solyc01g007100.3.1/Solyc01g007100, exon 1 of 7)	2	1660928	1665616	4689	2	Solyc01g007100.3.1	289
Solyc01g007110	SL4.0ch01	1667611	1667948	338	*	Intron (Solyc01g007110.3.1/Solyc01g007110, intron 3 of 4)	2	1667079	1670418	3340	1	Solyc01g007110.3.1	532
Solyc01g007120	SL4.0ch01	1675026	1675427	402	*	Exon (Solyc01g007120.3.1/Solyc01g007120, exon 1 of 12)	2	1670548	1675647	5100	2	Solyc01g007120.3.1	220
Solyc01g007130	SL4.0ch01	1684082	1685656	1575	*	Exon (Solyc01g007130.3.1/Solyc01g007130, exon 1 of 2)	2	1683917	1687589	3673	1	Solyc01g007130.3.1	165
Solyc01g007150	SL4.0ch01	1727622	1728516	895	*	Promoter	2	1718689	1728569	9881	2	Solyc01g007150.3.1	53
Solyc01g007160	SL4.0ch01	1735369	1735615	247	*	Promoter	2	1735345	1740084	4740	1	Solyc01g007160.4.1	24
Solyc01g007180	SL4.0ch01	1752035	1752974	940	*	Promoter	2	1748972	1752891	3920	2	Solyc01g007180.3.1	0
Solyc01g007220	SL4.0ch01	1806563	1807174	612	*	Promoter	2	1806504	1807569	1066	1	Solyc01g007220.4.1	59
Solyc01g007250	SL4.0ch01	1818552	1819416	865	*	Promoter	2	1814888	1819393	4506	2	Solyc01g007250.4.1	0
Solyc01g007267	SL4.0ch01	1853213	1853519	307	*	Exon (Solyc01g007267.1.1/gene:Solyc01g007267.1, exon 1 of 3)	2	1852801	1855010	2210	1	Solyc01g007267.1.1	412
Solyc01g007740	SL4.0ch01	1859157	1859910	754	*	Promoter	2	1855423	1859884	4462	2	Solyc01g007740.4.1	0
Solyc01g007750	SL4.0ch01	1863301	1863869	569	*	Exon (Solyc01g007750.3.1/Solyc01g007750, exon 1 of 2)	2	1863050	1864417	1368	1	Solyc01g007750.3.1	251
Solyc01g007770	SL4.0ch01	1878984	1879244	261	*	Exon (Solyc01g007770.2.1/gene:Solyc01g007770.2, exon 1 of 1)	2	1878718	1879444	727	1	Solyc01g007770.2.1	266
Solyc01g007840	SL4.0ch01	1958158	1959038	881	*	Promoter	2	1957995	1959041	1047	2	Solyc01g007840.3.1	3
Solyc01g007860	SL4.0ch01	1971697	1973000	1304	*	Exon (Solyc01g007860.3.1/Solyc01g007860, exon 1 of 4)	2	1969510	1973699	4190	2	Solyc01g007860.3.1	699
Solyc01g007880	SL4.0ch01	2004766	2005616	851	*	Promoter	2	1991992	2005613	13622	2	Solyc01g007880.4.1	0
Solyc01g007900	SL4.0ch01	2052360	2052800	441	*	Exon (Solyc01g007900.4.1/Solyc01g007900, exon 1 of 11)	2	2045963	2053010	7048	2	Solyc01g007900.4.1	210
Solyc01g007910	SL4.0ch01	2055236	2056075	840	*	Promoter	2	2055159	2062925	7767	1	Solyc01g007910.3.1	77
Solyc01g007920	SL4.0ch01	2064377	2064938	562	*	Promoter	2	2064295	2067558	3264	1	Solyc01g007920.2.1	82
Solyc01g007930	SL4.0ch01	2069445	2070701	1257	*	Promoter	2	2068016	2070786	2771	2	Solyc01g007930.4.1	85
Solyc01g007950	SL4.0ch01	2092541	2093142	602	*	Exon (Solyc01g007950.4.1/Solyc01g007950, exon 1 of 10)	2	2084904	2093249	8346	2	Solyc01g007950.4.1	107
Solyc01g007980	SL4.0ch01	2109767	2110161	395	*	Distal Intergenic	2	2111760	2114557	2798	1	Solyc01g007980.4.1	-1599
Solyc01g007990	SL4.0ch01	2119360	2119676	317	*	Distal Intergenic	2	2120895	2123901	3007	1	Solyc01g007990.4.1	-1219
Solyc01g008000	SL4.0ch01	2125508	2126145	638	*	Intron (Solyc01g008000.3.1/Solyc01g008000, intron 1 of 7)	2	2125274	2129393	4120	1	Solyc01g008000.3.1	234
Solyc01g008020	SL4.0ch01	2138649	2139321	673	*	Exon (Solyc01g008020.4.1/Solyc01g008020, exon 1 of 2)	2	2135241	2139503	4263	2	Solyc01g008020.4.1	182
Solyc01g008040	SL4.0ch01	2147357	2147794	438	*	Exon (Solyc01g008040.1.1/gene:Solyc01g008040.1, exon 1 of 2)	2	2146705	2148002	1298	2	Solyc01g008040.1.1	208
Solyc01g008060	SL4.0ch01	2153630	2154030	401	*	Intron (Solyc01g008060.3.1/Solyc01g008060, intron 1 of 10)	2	2153058	2161317	8260	1	Solyc01g008060.3.1	572
Solyc01g008070	SL4.0ch01	2162334	2162805	472	*	Promoter	2	2162301	2169344	7044	1	Solyc01g008070.3.1	33
Solyc01g008070	SL4.0ch01	2163291	2163549	259	*	Intron (Solyc01g008070.3.1/Solyc01g008070, intron 1 of 10)	2	2162301	2169344	7044	1	Solyc01g008070.3.1	990
Solyc01g008080	SL4.0ch01	2171731	2172267	537	*	Promoter	2	2170014	2172281	2268	2	Solyc01g008080.3.1	14
Solyc01g008090	SL4.0ch01	2175380	2175955	576	*	Exon (Solyc01g008090.4.1/Solyc01g008090, exon 2 of 4)	2	2174465	2176458	1994	2	Solyc01g008090.4.1	503
Solyc01g008110	SL4.0ch01	2189263	2189636	374	*	Distal Intergenic	2	2191118	2193684	2567	1	Solyc01g008110.4.1	-1482
Solyc01g008110	SL4.0ch01	2190402	2192614	2213	*	Promoter	2	2191118	2193684	2567	1	Solyc01g008110.4.1	0
Solyc01g008120	SL4.0ch01	2212915	2213618	704	*	Promoter	2	2195224	2213586	18363	2	Solyc01g008120.4.1	0
Solyc01g008130	SL4.0ch01	2223807	2224563	757	*	Exon (Solyc01g008130.4.1/Solyc01g008130, exon 2 of 8)	2	2223654	2232457	8804	1	Solyc01g008130.4.1	153
Solyc01g008140	SL4.0ch01	2237473	2239786	2314	*	Promoter	2	2236239	2239838	3600	2	Solyc01g008140.4.1	52
Solyc01g008160	SL4.0ch01	2253356	2254516	1161	*	Promoter	2	2253109	2254601	1493	2	Solyc01g008160.4.1	85
Solyc01g008170	SL4.0ch01	2257339	2257735	397	*	Promoter	2	2257337	2261506	4170	1	Solyc01g008170.3.1	2
Solyc01g008180	SL4.0ch01	2280516	2281480	965	*	Promoter	2	2274967	2281574	6608	2	Solyc01g008180.3.1	94
Solyc01g008190	SL4.0ch01	2290171	2290657	487	*	Exon (Solyc01g008190.4.1/Solyc01g008190, exon 1 of 2)	2	2289920	2291678	1759	1	Solyc01g008190.4.1	251
Solyc01g008230	SL4.0ch01	2307236	2307863	628	*	Exon (Solyc01g008230.4.1/Solyc01g008230, exon 1 of 1)	2	2306777	2308073	1297	2	Solyc01g008230.4.1	210
Solyc01g008260	SL4.0ch01	2327950	2328409	460	*	Promoter	2	2327999	2331721	3723	1	Solyc01g008260.4.1	0
Solyc01g008270	SL4.0ch01	2333507	2334098	592	*	Exon (Solyc01g008270.3.1/Solyc01g008270, exon 1 of 4)	2	2333291	2336924	3634	1	Solyc01g008270.3.1	216
Solyc01g008280	SL4.0ch01	2339067	2339694	628	*	Exon (Solyc01g008280.4.1/Solyc01g008280, exon 1 of 3)	2	2338929	2342711	3783	1	Solyc01g008280.4.1	138
Solyc01g008290	SL4.0ch01	2344075	2345025	951	*	Exon (Solyc01g008290.3.1/Solyc01g008290, exon 1 of 11)	2	2343954	2352279	8326	1	Solyc01g008290.3.1	121
Solyc01g008310	SL4.0ch01	2369707	2370135	429	*	Promoter	2	2356492	2370102	13611	2	Solyc01g008310.4.1	0
Solyc01g008330	SL4.0ch01	2396099	2396837	739	*	Exon (Solyc01g008330.4.1/Solyc01g008330, exon 1 of 17)	2	2395943	2409161	13219	1	Solyc01g008330.4.1	156
Solyc01g008340	SL4.0ch01	2410601	2411027	427	*	Exon (Solyc01g008340.3.1/Solyc01g008340, exon 1 of 6)	2	2410488	2418101	7614	1	Solyc01g008340.3.1	113
Solyc01g008370	SL4.0ch01	2430077	2430345	269	*	Intron (Solyc01g008370.3.1/Solyc01g008370, intron 1 of 10)	2	2424883	2430739	5857	2	Solyc01g008370.3.1	394
Solyc01g008460	SL4.0ch01	2493777	2494280	504	*	Exon (Solyc01g008460.3.1/Solyc01g008460, exon 1 of 8)	2	2489428	2494425	4998	2	Solyc01g008460.3.1	145
Solyc01g008480	SL4.0ch01	2515484	2515950	467	*	Intron (Solyc01g008480.4.1/Solyc01g008480, intron 1 of 3)	2	2515371	2522690	7320	1	Solyc01g008480.4.1	113
Solyc01g008490	SL4.0ch01	2529913	2530714	802	*	Intron (Solyc01g008490.4.1/Solyc01g008490, intron 1 of 6)	2	2525576	2530834	5259	2	Solyc01g008490.4.1	120
Solyc01g008520	SL4.0ch01	2568058	2568632	575	*	Promoter	2	2567965	2576984	9020	1	Solyc01g008520.3.1	93
Solyc01g008550	SL4.0ch01	2596462	2597255	794	*	Exon (Solyc01g008550.4.1/gene:Solyc01g008550.4, exon 1 of 6)	2	2593768	2597462	3695	2	Solyc01g008550.4.1	207
Solyc01g008560	SL4.0ch01	2610356	2610857	502	*	Intron (Solyc01g008560.3.1/Solyc01g008560, intron 2 of 12)	2	2603586	2611397	7812	2	Solyc01g008560.3.1	540
Solyc01g008600	SL4.0ch01	2632185	2632710	526	*	Exon (Solyc01g008600.4.1/Solyc01g008600, exon 1 of 8)	2	2632054	2636197	4144	1	Solyc01g008600.4.1	131
Solyc01g008660	SL4.0ch01	2669232	2669949	718	*	Exon (Solyc01g008660.4.1/Solyc01g008660, exon 1 of 2)	2	2668880	2670129	1250	2	Solyc01g008660.4.1	180
Solyc01g008700	SL4.0ch01	2698031	2698569	539	*	Exon (Solyc01g008700.4.1/Solyc01g008700, exon 1 of 6)	2	2693860	2698736	4877	2	Solyc01g008700.4.1	167
Solyc01g008730	SL4.0ch01	2720909	2721612	704	*	Intron (Solyc01g008730.3.1/Solyc01g008730, intron 1 of 9)	2	2712469	2721972	9504	2	Solyc01g008730.3.1	360
Solyc01g008780	SL4.0ch01	2765569	2766026	458	*	Intron (Solyc01g008780.3.1/Solyc01g008780, intron 1 of 3)	2	2765247	2770450	5204	1	Solyc01g008780.3.1	322
Solyc01g008790	SL4.0ch01	2773729	2774373	645	*	Promoter	2	2773650	2778485	4836	1	Solyc01g008790.4.1	79
Solyc01g008790	SL4.0ch01	2774776	2775398	623	*	Exon (Solyc01g008790.4.1/Solyc01g008790, exon 2 of 5)	2	2773650	2778485	4836	1	Solyc01g008790.4.1	1126
Solyc01g008800	SL4.0ch01	2782792	2783858	1067	*	Promoter	2	2778190	2783871	5682	2	Solyc01g008800.3.1	13
Solyc01g008810	SL4.0ch01	2787065	2787530	466	*	Exon (Solyc01g008810.3.1/Solyc01g008810, exon 1 of 4)	2	2784217	2787637	3421	2	Solyc01g008810.3.1	107
Solyc01g008820	SL4.0ch01	2791363	2792051	689	*	Exon (Solyc01g008820.3.1/Solyc01g008820, exon 1 of 11)	2	2791204	2797209	6006	1	Solyc01g008820.3.1	159
Solyc01g008850	SL4.0ch01	2826271	2827173	903	*	Exon (Solyc01g008850.3.1/Solyc01g008850, exon 2 of 15)	2	2825075	2831258	6184	1	Solyc01g008850.3.1	1196
Solyc01g008850	SL4.0ch01	2827651	2828296	646	*	Exon (Solyc01g008850.3.1/Solyc01g008850, exon 5 of 15)	2	2825075	2831258	6184	1	Solyc01g008850.3.1	2576
Solyc01g008900	SL4.0ch01	2869636	2870008	373	*	Exon (Solyc01g008900.4.1/Solyc01g008900, exon 1 of 7)	2	2869470	2874813	5344	1	Solyc01g008900.4.1	166
Solyc01g008930	SL4.0ch01	2902906	2903180	275	*	Exon (Solyc01g008930.4.1/gene:Solyc01g008930.4, exon 1 of 8)	2	2896158	2903642	7485	2	Solyc01g008930.4.1	462
Solyc01g008950	SL4.0ch01	2909964	2910492	529	*	Intron (Solyc01g008950.4.1/Solyc01g008950, intron 1 of 2)	2	2907639	2910774	3136	2	Solyc01g008950.4.1	282
Solyc01g008960	SL4.0ch01	2923979	2924714	736	*	Intron (Solyc01g008960.3.1/Solyc01g008960, intron 1 of 23)	2	2923839	2932586	8748	1	Solyc01g008960.3.1	140
Solyc01g008970	SL4.0ch01	2935787	2937549	1763	*	Promoter	2	2935776	2937582	1807	2	Solyc01g008970.4.1	33
Solyc01g008990	SL4.0ch01	2948831	2949267	437	*	Intron (Solyc01g008990.4.1/Solyc01g008990, intron 1 of 4)	2	2948633	2955247	6615	1	Solyc01g008990.4.1	198
Solyc01g009000	SL4.0ch01	2957856	2959061	1206	*	Promoter	2	2959723	2961053	1331	1	Solyc01g009000.3.1	-662
Solyc01g009020	SL4.0ch01	2970853	2971798	946	*	Exon (Solyc01g009020.4.1/Solyc01g009020, exon 2 of 3)	2	2969528	2972000	2473	2	Solyc01g009020.4.1	202
Solyc01g009030	SL4.0ch01	2973538	2974088	551	*	Exon (Solyc01g009030.4.1/Solyc01g009030, exon 1 of 14)	2	2973404	2986638	13235	1	Solyc01g009030.4.1	134
Solyc01g009050	SL4.0ch01	3011230	3011870	641	*	Promoter	2	2993159	3011898	18740	2	Solyc01g009050.3.1	28
Solyc01g009060	SL4.0ch01	3015116	3015397	282	*	Exon (Solyc01g009060.3.1/Solyc01g009060, exon 1 of 4)	2	3014877	3022151	7275	1	Solyc01g009060.3.1	239
Solyc01g009070	SL4.0ch01	3028490	3028818	329	*	Intron (Solyc01g009070.3.1/Solyc01g009070, intron 1 of 4)	2	3022649	3029539	6891	2	Solyc01g009070.3.1	721
Solyc01g009090	SL4.0ch01	3054180	3054626	447	*	Intron (Solyc01g009090.3.1/Solyc01g009090, intron 2 of 13)	2	3041993	3055703	13711	2	Solyc01g009090.3.1	1077
Solyc01g009090	SL4.0ch01	3055001	3055627	627	*	Promoter	2	3041993	3055703	13711	2	Solyc01g009090.3.1	76
Solyc01g009100	SL4.0ch01	3059505	3060388	884	*	Exon (Solyc01g009100.4.1/Solyc01g009100, exon 1 of 5)	2	3059388	3062656	3269	1	Solyc01g009100.4.1	117
Solyc01g009145	SL4.0ch01	3113955	3114417	463	*	Intron (Solyc01g009145.1.1/gene:Solyc01g009145.1, intron 1 of 1)	2	3113118	3117052	3935	1	Solyc01g009145.1.1	837
Solyc01g009160	SL4.0ch01	3119823	3120361	539	*	Exon (Solyc01g009160.2.1/gene:Solyc01g009160.2, exon 1 of 1)	2	3119370	3120519	1150	2	Solyc01g009160.2.1	158
Solyc01g009170	SL4.0ch01	3152188	3152592	405	*	Distal Intergenic	2	3148567	3151060	2494	2	Solyc01g009170.4.1	-1128
Solyc01g009230	SL4.0ch01	3197137	3197931	795	*	Promoter	2	3197105	3205958	8854	1	Solyc01g009230.4.1	32
Solyc01g009280	SL4.0ch01	3262740	3263332	593	*	Exon (Solyc01g009280.4.1/Solyc01g009280, exon 1 of 23)	2	3245733	3263552	17820	2	Solyc01g009280.4.1	220
Solyc01g009300	SL4.0ch01	3286713	3287539	827	*	Exon (Solyc01g009300.3.1/Solyc01g009300, exon 1 of 14)	2	3279781	3287691	7911	2	Solyc01g009300.3.1	152
Solyc01g009310	SL4.0ch01	3429552	3430536	985	*	Promoter	2	3429496	3438781	9286	1	Solyc01g009310.3.1	56
Solyc01g009380	SL4.0ch01	3516007	3516936	930	*	Exon (Solyc01g009380.3.1/Solyc01g009380, exon 1 of 14)	2	3515667	3535115	19449	1	Solyc01g009380.3.1	340
Solyc01g009420	SL4.0ch01	3564641	3565972	1332	*	Promoter	2	3564574	3569505	4932	1	Solyc01g009420.4.1	67
Solyc01g009430	SL4.0ch01	3578645	3579034	390	*	Promoter	2	3577379	3579079	1701	2	Solyc01g009430.3.1	45
Solyc01g009443	SL4.0ch01	3623827	3624560	734	*	Promoter	2	3619525	3624605	5081	2	Solyc01g009443.1.1	45
Solyc01g009447	SL4.0ch01	3633870	3634160	291	*	Intron (Solyc01g009447.1.1/gene:Solyc01g009447.1, intron 2 of 3)	2	3632724	3635073	2350	2	Solyc01g009447.1.1	913
Solyc01g009447	SL4.0ch01	3634428	3634880	453	*	Exon (Solyc01g009447.1.1/gene:Solyc01g009447.1, exon 1 of 2)	2	3632724	3635073	2350	2	Solyc01g009447.1.1	193
Solyc01g009520	SL4.0ch01	3724121	3724790	670	*	Promoter	2	3724077	3727425	3349	1	Solyc01g009520.4.1	44
Solyc01g009565	SL4.0ch01	3783279	3784923	1645	*	Promoter	2	3783449	3784507	1059	1	Solyc01g009565.1.1	0
Solyc01g009630	SL4.0ch01	3827082	3827759	678	*	Promoter	2	3827000	3835893	8894	1	Solyc01g009630.3.1	82
Solyc01g009700	SL4.0ch01	3940421	3941102	682	*	Exon (Solyc01g009700.3.1/Solyc01g009700, exon 1 of 3)	2	3940228	3942519	2292	1	Solyc01g009700.3.1	193
Solyc01g009750	SL4.0ch01	4086494	4087060	567	*	Exon (Solyc01g009750.3.1/Solyc01g009750, exon 1 of 3)	2	4082832	4087246	4415	2	Solyc01g009750.3.1	186
Solyc01g009780	SL4.0ch01	4165079	4165547	469	*	Exon (Solyc01g009780.3.1/Solyc01g009780, exon 1 of 3)	2	4164971	4168633	3663	1	Solyc01g009780.3.1	108
Solyc01g009780	SL4.0ch01	4177242	4177967	726	*	Distal Intergenic	2	4164971	4168633	3663	1	Solyc01g009780.3.1	12271
Solyc01g009820	SL4.0ch01	4244612	4245280	669	*	Intron (Solyc01g009820.4.1/Solyc01g009820, intron 1 of 10)	2	4239004	4245814	6811	2	Solyc01g009820.4.1	534
Solyc01g009850	SL4.0ch01	4383018	4383809	792	*	Promoter	2	4382978	4389502	6525	1	Solyc01g009850.4.1	40
Solyc01g009860	SL4.0ch01	4396898	4397684	787	*	Exon (Solyc01g009860.3.1/Solyc01g009860, exon 2 of 4)	2	4395991	4398006	2016	2	Solyc01g009860.3.1	322
Solyc01g009970	SL4.0ch01	4592348	4592703	356	*	Exon (Solyc01g009970.3.1/Solyc01g009970, exon 2 of 10)	2	4589083	4593044	3962	2	Solyc01g009970.3.1	341
Solyc01g009990	SL4.0ch01	4610318	4610843	526	*	Exon (Solyc01g009990.3.1/Solyc01g009990, exon 1 of 7)	2	4610206	4614220	4015	1	Solyc01g009990.3.1	112
Solyc01g010000	SL4.0ch01	4630116	4630827	712	*	Exon (Solyc01g010000.3.1/Solyc01g010000, exon 1 of 7)	2	4627341	4630952	3612	2	Solyc01g010000.3.1	125
Solyc01g010030	SL4.0ch01	4688546	4690100	1555	*	Promoter	2	4678594	4689309	10716	2	Solyc01g010030.3.1	0
Solyc01g010050	SL4.0ch01	4703296	4703652	357	*	Intron (Solyc01g010050.3.1/Solyc01g010050, intron 1 of 2)	2	4702917	4706551	3635	1	Solyc01g010050.3.1	379
Solyc01g010050	SL4.0ch01	4704016	4704909	894	*	Intron (Solyc01g010050.3.1/Solyc01g010050, intron 1 of 2)	2	4702917	4706551	3635	1	Solyc01g010050.3.1	1099
Solyc01g010130	SL4.0ch01	4892098	4893206	1109	*	Intron (Solyc01g010130.4.1/Solyc01g010130, intron 1 of 9)	2	4891928	4896425	4498	1	Solyc01g010130.4.1	170
Solyc01g010130	SL4.0ch01	4893473	4893929	457	*	Exon (Solyc01g010130.4.1/Solyc01g010130, exon 1 of 8)	2	4891928	4896425	4498	1	Solyc01g010130.4.1	1545
Solyc01g010180	SL4.0ch01	4998211	4998993	783	*	Exon (Solyc01g010180.3.1/Solyc01g010180, exon 1 of 2)	2	4998079	4999251	1173	1	Solyc01g010180.3.1	132
Solyc01g010185	SL4.0ch01	5006594	5007258	665	*	Distal Intergenic	2	5011016	5011914	899	1	Solyc01g010185.1.1	-3758
Solyc01g010215	SL4.0ch01	5020266	5020954	689	*	Exon (Solyc01g010215.1.1/gene:Solyc01g010215.1, exon 1 of 2)	2	5020096	5021082	987	1	Solyc01g010215.1.1	170
Solyc01g010250	SL4.0ch01	5059677	5059924	248	*	Intron (Solyc01g010250.4.1/Solyc01g010250, intron 1 of 4)	2	5056918	5060327	3410	2	Solyc01g010250.4.1	403
Solyc01g010270	SL4.0ch01	5088974	5089989	1016	*	Exon (Solyc01g010270.3.1/Solyc01g010270, exon 1 of 2)	2	5087161	5090180	3020	2	Solyc01g010270.3.1	191
Solyc01g010290	SL4.0ch01	5115037	5115760	724	*	Exon (Solyc01g010290.4.1/Solyc01g010290, exon 1 of 7)	2	5111545	5116036	4492	2	Solyc01g010290.4.1	276
Solyc01g010365	SL4.0ch01	5210415	5211110	696	*	Distal Intergenic	2	5215074	5216167	1094	2	Solyc01g010365.1.1	5057
Solyc01g010430	SL4.0ch01	5369954	5371033	1080	*	Exon (Solyc01g010430.4.1/Solyc01g010430, exon 2 of 4)	2	5369023	5372548	3526	1	Solyc01g010430.4.1	931
Solyc01g010440	SL4.0ch01	5377298	5378133	836	*	Exon (Solyc01g010440.4.1/Solyc01g010440, exon 1 of 5)	2	5372510	5378328	5819	2	Solyc01g010440.4.1	195
Solyc01g010460	SL4.0ch01	5387121	5387552	432	*	Exon (Solyc01g010460.4.1/Solyc01g010460, exon 1 of 4)	2	5386872	5389213	2342	1	Solyc01g010460.4.1	249
Solyc01g010480	SL4.0ch01	5396094	5399222	3129	*	Promoter	2	5395670	5399154	3485	2	Solyc01g010480.3.1	0
Solyc01g010510	SL4.0ch01	5547437	5548467	1031	*	Promoter	2	5546694	5548492	1799	2	Solyc01g010510.4.1	25
Solyc01g010520	SL4.0ch01	5575353	5576225	873	*	Intron (Solyc01g010520.3.1/Solyc01g010520, intron 1 of 9)	2	5575192	5582765	7574	1	Solyc01g010520.3.1	161
Solyc01g010540	SL4.0ch01	5591038	5591691	654	*	Promoter	2	5590985	5593796	2812	1	Solyc01g010540.3.1	53
Solyc01g010570	SL4.0ch01	5621982	5623356	1375	*	Promoter	2	5618625	5623428	4804	2	Solyc01g010570.4.1	72
Solyc01g010580	SL4.0ch01	5628112	5628792	681	*	Promoter	2	5628029	5630955	2927	1	Solyc01g010580.3.1	83
Solyc01g010590	SL4.0ch01	5632589	5633092	504	*	Promoter	2	5632492	5638269	5778	1	Solyc01g010590.2.1	97
Solyc01g010640	SL4.0ch01	5683123	5683372	250	*	Exon (Solyc01g010640.3.1/Solyc01g010640, exon 1 of 1)	2	5682950	5683902	953	1	Solyc01g010640.3.1	173
Solyc01g010650	SL4.0ch01	5696584	5697683	1100	*	Promoter	2	5692076	5697687	5612	2	Solyc01g010650.3.1	4
Solyc01g010700	SL4.0ch01	5767091	5767606	516	*	Intron (Solyc01g010700.3.1/Solyc01g010700, intron 1 of 6)	2	5763114	5767831	4718	2	Solyc01g010700.3.1	225
Solyc01g010710	SL4.0ch01	5782083	5782567	485	*	Exon (Solyc01g010710.4.1/Solyc01g010710, exon 2 of 10)	2	5777200	5782957	5758	2	Solyc01g010710.4.1	390
Solyc01g010750	SL4.0ch01	5823842	5824926	1085	*	Exon (Solyc01g010750.4.1/Solyc01g010750, exon 1 of 4)	2	5819884	5825047	5164	2	Solyc01g010750.4.1	121
Solyc01g010780	SL4.0ch01	5874311	5875200	890	*	Promoter	2	5868735	5875193	6459	2	Solyc01g010780.4.1	0
Solyc01g010810	SL4.0ch01	6245688	6245984	297	*	Exon (Solyc01g010810.4.1/Solyc01g010810, exon 2 of 7)	2	6241727	6246288	4562	2	Solyc01g010810.4.1	304
Solyc01g010820	SL4.0ch01	6253995	6254782	788	*	Exon (Solyc01g010820.3.1/Solyc01g010820, exon 1 of 2)	2	6253773	6261096	7324	1	Solyc01g010820.3.1	222
Solyc01g010860	SL4.0ch01	6333933	6334867	935	*	Exon (Solyc01g010860.3.1/Solyc01g010860, exon 1 of 2)	2	6333734	6338148	4415	1	Solyc01g010860.3.1	199
Solyc01g010880	SL4.0ch01	6352999	6353435	437	*	Exon (Solyc01g010880.3.1/Solyc01g010880, exon 1 of 7)	2	6348476	6353692	5217	2	Solyc01g010880.3.1	257
Solyc01g010940	SL4.0ch01	6527040	6527484	445	*	Promoter	2	6526986	6532615	5630	1	Solyc01g010940.3.1	54
Solyc01g010940	SL4.0ch01	6527926	6528179	254	*	Exon (Solyc01g010940.3.1/Solyc01g010940, exon 2 of 4)	2	6526986	6532615	5630	1	Solyc01g010940.3.1	940
Solyc01g010950	SL4.0ch01	6545850	6546194	345	*	Exon (Solyc01g010950.3.1/Solyc01g010950, exon 1 of 11)	2	6533946	6546350	12405	2	Solyc01g010950.3.1	156
Solyc01g010950	SL4.0ch01	6591346	6592998	1653	*	Distal Intergenic	2	6533946	6546350	12405	2	Solyc01g010950.3.1	-44996
Solyc01g010970	SL4.0ch01	6661819	6662070	252	*	Exon (Solyc01g010970.3.1/Solyc01g010970, exon 2 of 3)	2	6660592	6664618	4027	1	Solyc01g010970.3.1	1227
Solyc01g010990	SL4.0ch01	6886937	6888157	1221	*	Promoter	2	6887304	6888834	1531	1	Solyc01g010990.2.1	0
Solyc01g011000	SL4.0ch01	6897341	6898280	940	*	Promoter	2	6895222	6898379	3158	2	Solyc01g011000.3.1	99
Solyc01g011005	SL4.0ch01	6914298	6914603	306	*	Distal Intergenic	2	6926622	6926966	345	2	Solyc01g011005.1.1	12363
Solyc01g011030	SL4.0ch01	7041960	7042661	702	*	Distal Intergenic	2	7044405	7045642	1238	1	Solyc01g011030.3.1	-1744
Solyc01g011040	SL4.0ch01	7057070	7058001	932	*	Exon (Solyc01g011040.3.1/Solyc01g011040, exon 1 of 11)	2	7051209	7058142	6934	2	Solyc01g011040.3.1	141
Solyc01g011060	SL4.0ch01	7071915	7072164	250	*	Distal Intergenic	2	7079131	7079466	336	2	Solyc01g011060.1.1	7302
Solyc01g011080	SL4.0ch01	7629378	7630106	729	*	Promoter	2	7629314	7629853	540	2	Solyc01g011080.3.1	0
Solyc01g011090	SL4.0ch01	7647787	7649060	1274	*	Promoter	2	7647720	7660004	12285	1	Solyc01g011090.4.1	67
Solyc01g011230	SL4.0ch01	8204723	8205230	508	*	Distal Intergenic	2	8195048	8196808	1761	2	Solyc01g011230.3.1	-7915
Solyc01g011340	SL4.0ch01	8721986	8722603	618	*	Exon (Solyc01g011340.3.1/Solyc01g011340, exon 1 of 6)	2	8721710	8728084	6375	1	Solyc01g011340.3.1	276
Solyc01g011350	SL4.0ch01	8738302	8739287	986	*	Exon (Solyc01g011350.3.1/Solyc01g011350, exon 1 of 8)	2	8728804	8739466	10663	2	Solyc01g011350.3.1	179
Solyc01g011510	SL4.0ch01	9566540	9566793	254	*	Distal Intergenic	2	9568617	9579715	11099	1	Solyc01g011510.4.1	-1824
Solyc01g014105	SL4.0ch01	11688963	11689221	259	*	Intron (Solyc01g014105.1.1/gene:Solyc01g014105.1, intron 2 of 3)	2	11686745	11690066	3322	2	Solyc01g014105.1.1	845
Solyc01g014180	SL4.0ch01	11801796	11803895	2100	*	Promoter	2	11801664	11802639	976	2	Solyc01g014180.3.1	0
Solyc01g014230	SL4.0ch01	11934524	11935026	503	*	Distal Intergenic	2	11925479	11928852	3374	2	Solyc01g014230.4.1	-5672
Solyc01g014230	SL4.0ch01	11935488	11936182	695	*	Distal Intergenic	2	11925479	11928852	3374	2	Solyc01g014230.4.1	-6636
Solyc01g014250	SL4.0ch01	11971978	11972609	632	*	Promoter	2	11972826	11973390	565	1	Solyc01g014250.2.1	-217
Solyc01g014270	SL4.0ch01	11996364	11996685	322	*	Intron (Solyc01g014270.3.1/Solyc01g014270, intron 1 of 2)	2	11995795	12000307	4513	1	Solyc01g014270.3.1	569
Solyc01g014315	SL4.0ch01	12080612	12081260	649	*	Promoter	2	12080247	12081106	860	2	Solyc01g014315.1.1	0
Solyc01g014373	SL4.0ch01	12752812	12753062	251	*	Exon (Solyc01g014373.1.1/gene:Solyc01g014373.1, exon 2 of 2)	2	12752399	12755015	2617	2	Solyc01g014373.1.1	1953
Solyc01g014480	SL4.0ch01	13996997	13997865	869	*	Exon (Solyc01g014480.3.1/Solyc01g014480, exon 1 of 2)	2	13994708	13998041	3334	2	Solyc01g014480.3.1	176
Solyc01g014490	SL4.0ch01	14027560	14028134	575	*	Promoter	2	14012120	14028115	15996	2	Solyc01g014490.4.1	0
Solyc01g014560	SL4.0ch01	14372426	14374327	1902	*	Promoter	2	14373061	14374397	1337	2	Solyc01g014560.4.1	70
Solyc01g014620	SL4.0ch01	14456460	14456902	443	*	Distal Intergenic	2	14477503	14477877	375	2	Solyc01g014620.1.1	20975
Solyc01g014620	SL4.0ch01	14477384	14477970	587	*	Promoter	2	14477503	14477877	375	2	Solyc01g014620.1.1	0
Solyc01g014700	SL4.0ch01	14561901	14562514	614	*	Promoter	2	14561419	14562518	1100	2	Solyc01g014700.2.1	4
Solyc01g014760	SL4.0ch01	14990190	14990678	489	*	Distal Intergenic	2	15041349	15041621	273	2	Solyc01g014760.1.1	50943
Solyc01g014860	SL4.0ch01	15623975	15624576	602	*	Exon (Solyc01g014860.3.1/Solyc01g014860, exon 1 of 1)	2	15624560	15624733	174	2	Solyc01g014860.3.1	157
Solyc01g015020	SL4.0ch01	16636476	16637296	821	*	Exon (Solyc01g015020.4.1/Solyc01g015020, exon 1 of 2)	2	16635953	16638319	2367	1	Solyc01g015020.4.1	523
Solyc01g150118	SL4.0ch01	16839641	16840338	698	*	Promoter	2	16840165	16845046	4882	1	Solyc01g150118.1.1	0
Solyc01g016355	SL4.0ch01	19126921	19127196	276	*	Promoter	2	19125356	19126258	903	2	Solyc01g016355.1.1	-663
Solyc01g016355	SL4.0ch01	19127585	19127905	321	*	Distal Intergenic	2	19125356	19126258	903	2	Solyc01g016355.1.1	-1327
Solyc01g016400	SL4.0ch01	19536888	19537249	362	*	Promoter	2	19533951	19536020	2070	2	Solyc01g016400.1.1	-868
Solyc01g016410	SL4.0ch01	19537605	19538258	654	*	Exon (Solyc01g016410.4.1/Solyc01g016410, exon 1 of 1)	2	19537438	19538389	952	2	Solyc01g016410.4.1	131
Solyc01g016460	SL4.0ch01	20053080	20053617	538	*	Distal Intergenic	2	20050551	20051861	1311	2	Solyc01g016460.4.1	-1219
Solyc01g016470	SL4.0ch01	20172191	20173275	1085	*	Exon (Solyc01g016470.3.1/Solyc01g016470, exon 1 of 3)	2	20172358	20173384	1027	2	Solyc01g016470.3.1	109
Solyc01g016560	SL4.0ch01	20548915	20549943	1029	*	Promoter	2	20548836	20549279	444	2	Solyc01g016560.1.1	0
Solyc01g016725	SL4.0ch01	21961014	21961817	804	*	Distal Intergenic	2	21953156	21953848	693	2	Solyc01g016725.1.1	-7166
Solyc01g017600	SL4.0ch01	24355199	24355856	658	*	Distal Intergenic	2	24369664	24371691	2028	2	Solyc01g017600.3.1	15835
Solyc01g017860	SL4.0ch01	25817837	25818780	944	*	Exon (Solyc01g017860.3.1/Solyc01g017860, exon 2 of 3)	2	25817385	25820979	3595	1	Solyc01g017860.3.1	452
Solyc01g017870	SL4.0ch01	25867748	25868616	869	*	Distal Intergenic	2	25858750	25859739	990	2	Solyc01g017870.2.1	-8009
Solyc01g018010	SL4.0ch01	26775750	26776178	429	*	Promoter	2	26775534	26775953	420	2	Solyc01g018010.2.1	0
Solyc01g020190	SL4.0ch01	27885197	27885593	397	*	Exon (Solyc01g020190.2.1/gene:Solyc01g020190.2, exon 1 of 1)	2	27884938	27885479	542	1	Solyc01g020190.2.1	259
Solyc01g020220	SL4.0ch01	27959645	27960247	603	*	Promoter	2	27960608	27969779	9172	1	Solyc01g020220.3.1	-361
Solyc01g020240	SL4.0ch01	27989854	27990386	533	*	Promoter	2	27989786	27999397	9612	1	Solyc01g020240.4.1	68
Solyc01g020440	SL4.0ch01	30883140	30883667	528	*	Promoter	2	30869720	30883746	14027	2	Solyc01g020440.3.1	79
Solyc01g021640	SL4.0ch01	32371623	32372167	545	*	Distal Intergenic	2	32491794	32518376	26583	1	Solyc01g021640.3.1	-119627
Solyc01g021640	SL4.0ch01	32491890	32492202	313	*	Promoter	2	32491794	32518376	26583	1	Solyc01g021640.3.1	96
Solyc01g021680	SL4.0ch01	32542858	32543115	258	*	Distal Intergenic	2	32546037	32546234	198	2	Solyc01g021680.1.1	3119
Solyc01g021720	SL4.0ch01	32680640	32681364	725	*	Promoter	2	32681349	32681609	261	1	Solyc01g021720.1.1	0
Solyc01g021720	SL4.0ch01	32684163	32684519	357	*	Distal Intergenic	2	32681349	32681609	261	1	Solyc01g021720.1.1	2814
Solyc01g022750	SL4.0ch01	32956001	32956752	752	*	Promoter	2	32950355	32956796	6442	2	Solyc01g022750.3.1	44
Solyc01g033990	SL4.0ch01	33071432	33071955	524	*	Distal Intergenic	2	33074084	33074640	557	1	Solyc01g033990.1.1	-2129
Solyc01g034020	SL4.0ch01	33133297	33133607	311	*	Intron (Solyc01g034020.3.1/Solyc01g034020, intron 2 of 12)	2	33122620	33134664	12045	2	Solyc01g034020.3.1	1057
Solyc01g034020	SL4.0ch01	33133969	33134598	630	*	Promoter	2	33122620	33134664	12045	2	Solyc01g034020.3.1	66
Solyc01g034080	SL4.0ch01	33595544	33596168	625	*	Distal Intergenic	2	33621254	33622666	1413	1	Solyc01g034080.1.1	-25086
Solyc01g034150	SL4.0ch01	34050962	34051423	462	*	Exon (Solyc01g034150.4.1/Solyc01g034150, exon 1 of 17)	2	34033554	34051546	17993	2	Solyc01g034150.4.1	123
Solyc01g028930	SL4.0ch01	35752165	35752992	828	*	Promoter	2	35741986	35753055	11070	2	Solyc01g028930.4.1	63
Solyc01g028900	SL4.0ch01	36653940	36655428	1489	*	Exon (Solyc01g028900.3.1/Solyc01g028900, exon 1 of 13)	2	36653829	36663649	9821	1	Solyc01g028900.3.1	111
Solyc01g028860	SL4.0ch01	36927113	36927756	644	*	Exon (Solyc01g028860.3.1/Solyc01g028860, exon 2 of 9)	2	36926731	36931286	4556	1	Solyc01g028860.3.1	382
Solyc01g028860	SL4.0ch01	36928117	36928730	614	*	Exon (Solyc01g028860.3.1/Solyc01g028860, exon 5 of 9)	2	36926731	36931286	4556	1	Solyc01g028860.3.1	1386
Solyc01g028830	SL4.0ch01	37046690	37047834	1145	*	Exon (Solyc01g028830.3.1/Solyc01g028830, exon 1 of 6)	2	37046394	37050190	3797	1	Solyc01g028830.3.1	296
Solyc01g028830	SL4.0ch01	37048557	37048938	382	*	Intron (Solyc01g028830.3.1/Solyc01g028830, intron 4 of 7)	2	37046394	37050190	3797	1	Solyc01g028830.3.1	2163
Solyc01g028810	SL4.0ch01	37223458	37224056	599	*	Intron (Solyc01g028810.3.1/Solyc01g028810, intron 1 of 15)	2	37223342	37228486	5145	1	Solyc01g028810.3.1	116
Solyc01g044270	SL4.0ch01	38456321	38457456	1136	*	Promoter	2	38456389	38459592	3204	1	Solyc01g044270.3.1	0
Solyc01g044340	SL4.0ch01	38612934	38613192	259	*	Exon (Solyc01g044340.3.1/Solyc01g044340, exon 1 of 2)	2	38612521	38613226	706	1	Solyc01g044340.3.1	413
Solyc01g044360	SL4.0ch01	38653794	38655347	1554	*	Promoter	2	38653742	38665478	11737	1	Solyc01g044360.4.1	52
Solyc01g044490	SL4.0ch01	39472889	39473365	477	*	Promoter	2	39472790	39497281	24492	1	Solyc01g044490.4.1	99
Solyc01g044520	SL4.0ch01	39679088	39679458	371	*	Distal Intergenic	2	39542455	39544437	1983	1	Solyc01g044520.2.1	136633
Solyc01g049650	SL4.0ch01	41009904	41010648	745	*	Exon (Solyc01g049650.3.1/Solyc01g049650, exon 1 of 3)	2	41009643	41011950	2308	1	Solyc01g049650.3.1	261
Solyc01g049690	SL4.0ch01	41237342	41237872	531	*	Exon (Solyc01g049690.4.1/Solyc01g049690, exon 1 of 3)	2	41237076	41238072	997	2	Solyc01g049690.4.1	200
Solyc01g049720	SL4.0ch01	41430056	41430420	365	*	Distal Intergenic	2	41485779	41486222	444	2	Solyc01g049720.1.1	55802
Solyc01g049770	SL4.0ch01	41735207	41735516	310	*	Distal Intergenic	2	41736715	41737202	488	1	Solyc01g049770.3.1	-1199
Solyc01g049770	SL4.0ch01	41735856	41736132	277	*	Promoter	2	41736715	41737202	488	1	Solyc01g049770.3.1	-583
Solyc01g049810	SL4.0ch01	42011431	42012043	613	*	Exon (Solyc01g049810.4.1/Solyc01g049810, exon 1 of 1)	2	42011192	42013073	1882	1	Solyc01g049810.4.1	239
Solyc01g049880	SL4.0ch01	42089321	42090429	1109	*	Promoter	2	42088159	42090408	2250	2	Solyc01g049880.3.1	0
Solyc01g049890	SL4.0ch01	42206011	42206945	935	*	Promoter	2	42198838	42206937	8100	2	Solyc01g049890.3.1	0
Solyc01g049920	SL4.0ch01	42712294	42712709	416	*	Promoter	2	42712223	42712438	216	1	Solyc01g049920.2.1	71
Solyc01g049920	SL4.0ch01	42718814	42719189	376	*	Distal Intergenic	2	42712223	42712438	216	1	Solyc01g049920.2.1	6591
Solyc01g049960	SL4.0ch01	43076569	43076993	425	*	Exon (Solyc01g049960.4.1/Solyc01g049960, exon 1 of 8)	2	43058918	43077190	18273	2	Solyc01g049960.4.1	197
Solyc01g050010	SL4.0ch01	43142122	43142571	450	*	Distal Intergenic	2	43143640	43145300	1661	1	Solyc01g050010.3.1	-1069
Solyc01g050040	SL4.0ch01	43509711	43510128	418	*	Exon (Solyc01g050040.4.1/Solyc01g050040, exon 1 of 2)	2	43509587	43511024	1438	2	Solyc01g050040.4.1	896
Solyc01g056260	SL4.0ch01	46015826	46016082	257	*	Exon (Solyc01g056260.1.1/gene:Solyc01g056260.1, exon 1 of 1)	2	46016079	46016291	213	2	Solyc01g056260.1.1	209
Solyc01g056260	SL4.0ch01	46016844	46017499	656	*	Promoter	2	46016079	46016291	213	2	Solyc01g056260.1.1	-553
Solyc01g056320	SL4.0ch01	46608809	46609468	660	*	Downstream (<=300bp)	2	46608549	46608719	171	1	Solyc01g056320.1.1	260
Solyc01g056340	SL4.0ch01	46907285	46907772	488	*	Distal Intergenic	2	46851339	46871997	20659	1	Solyc01g056340.4.1	55946
Solyc01g056480	SL4.0ch01	47667482	47667857	376	*	Exon (Solyc01g056480.3.1/Solyc01g056480, exon 1 of 1)	2	47667405	47667987	583	2	Solyc01g056480.3.1	130
Solyc01g056520	SL4.0ch01	47844214	47844869	656	*	Promoter	2	47804229	47844871	40643	2	Solyc01g056520.3.1	2
Solyc01g056570	SL4.0ch01	47973507	47974509	1003	*	Intron (Solyc01g056570.3.1/Solyc01g056570, intron 1 of 10)	2	47964669	47974740	10072	2	Solyc01g056570.3.1	231
Solyc01g150133	SL4.0ch01	48619046	48619500	455	*	Promoter	2	48619845	48620075	231	1	Solyc01g150133.1.1	-345
Solyc01g056690	SL4.0ch01	49198770	49199070	301	*	Intron (Solyc01g056690.4.1/Solyc01g056690, intron 3 of 13)	2	49184801	49200084	15284	2	Solyc01g056690.4.1	1014
Solyc01g056720	SL4.0ch01	49550032	49550809	778	*	Exon (Solyc01g056720.4.1/Solyc01g056720, exon 1 of 4)	2	49540917	49550964	10048	2	Solyc01g056720.4.1	155
Solyc01g056730	SL4.0ch01	49706743	49707219	477	*	Distal Intergenic	2	49709497	49710450	954	1	Solyc01g056730.3.1	-2278
Solyc01g056780	SL4.0ch01	49802460	49803453	994	*	Promoter	2	49802386	49803609	1224	1	Solyc01g056780.3.1	74
Solyc01g056830	SL4.0ch01	50027950	50028382	433	*	Intron (Solyc01g056830.3.1/Solyc01g056830, intron 2 of 4)	2	50025872	50028584	2713	2	Solyc01g056830.3.1	202
Solyc01g056990	SL4.0ch01	51119580	51120113	534	*	Distal Intergenic	2	51123228	51136228	13001	1	Solyc01g056990.3.1	-3115
Solyc01g057020	SL4.0ch01	51203912	51204568	657	*	Promoter	2	51203861	51204997	1137	1	Solyc01g057020.3.1	51
Solyc01g057090	SL4.0ch01	51623134	51623977	844	*	Promoter	2	51601463	51623953	22491	2	Solyc01g057090.4.1	0
Solyc01g057200	SL4.0ch01	52956230	52956554	325	*	Exon (Solyc01g057200.4.1/Solyc01g057200, exon 3 of 3)	2	52956115	52958191	2077	2	Solyc01g057200.4.1	1637
Solyc01g057200	SL4.0ch01	52957813	52958103	291	*	Promoter	2	52956115	52958191	2077	2	Solyc01g057200.4.1	88
Solyc01g057210	SL4.0ch01	53080052	53081209	1158	*	Exon (Solyc01g057210.3.1/Solyc01g057210, exon 1 of 6)	2	53079911	53083865	3955	1	Solyc01g057210.3.1	141
Solyc01g057320	SL4.0ch01	53742636	53743046	411	*	Promoter	2	53735214	53743004	7791	2	Solyc01g057320.3.1	0
Solyc01g057340	SL4.0ch01	53773845	53774628	784	*	Intron (Solyc01g057340.3.1/Solyc01g057340, intron 1 of 5)	2	53765609	53774733	9125	2	Solyc01g057340.3.1	105
Solyc01g057430	SL4.0ch01	54165831	54166414	584	*	Promoter	2	54164378	54165061	684	2	Solyc01g057430.3.1	-770
Solyc01g057440	SL4.0ch01	54197205	54197600	396	*	Intron (Solyc01g057440.3.1/Solyc01g057440, intron 2 of 3)	2	54195690	54197742	2053	2	Solyc01g057440.3.1	142
Solyc01g057445	SL4.0ch01	54262586	54263429	844	*	Exon (Solyc01g057445.1.1/gene:Solyc01g057445.1, exon 1 of 2)	2	54262204	54263229	1026	1	Solyc01g057445.1.1	382
Solyc01g150136	SL4.0ch01	54884493	54885102	610	*	Distal Intergenic	2	54821667	54821936	270	1	Solyc01g150136.1.1	62826
Solyc01g057570	SL4.0ch01	55157608	55158370	763	*	Exon (Solyc01g057570.3.1/Solyc01g057570, exon 1 of 7)	2	55157414	55164842	7429	1	Solyc01g057570.3.1	194
Solyc01g057590	SL4.0ch01	56019299	56019654	356	*	Exon (Solyc01g057590.3.1/Solyc01g057590, exon 2 of 2)	2	56019187	56019813	627	1	Solyc01g057590.3.1	112
Solyc01g057640	SL4.0ch01	56275057	56275677	621	*	Promoter	2	56275793	56275963	171	1	Solyc01g057640.1.1	-116
Solyc01g057640	SL4.0ch01	56355323	56355714	392	*	Distal Intergenic	2	56275793	56275963	171	1	Solyc01g057640.1.1	79530
Solyc01g057640	SL4.0ch01	56373244	56373531	288	*	Distal Intergenic	2	56275793	56275963	171	1	Solyc01g057640.1.1	97451
Solyc01g057680	SL4.0ch01	56685040	56685721	682	*	Distal Intergenic	2	56695443	56702293	6851	1	Solyc01g057680.4.1	-9722
Solyc01g057760	SL4.0ch01	56845480	56845832	353	*	Intron (Solyc01g057760.4.1/Solyc01g057760, intron 2 of 11)	2	56844804	56853371	8568	1	Solyc01g057760.4.1	676
Solyc01g057770	SL4.0ch01	56906813	56908949	2137	*	Exon (Solyc01g057770.3.1/Solyc01g057770, exon 1 of 12)	2	56906637	56910569	3933	1	Solyc01g057770.3.1	176
Solyc01g057780	SL4.0ch01	57097598	57098226	629	*	Promoter	2	57092396	57098269	5874	2	Solyc01g057780.3.1	43
Solyc01g057830	SL4.0ch01	57264437	57264861	425	*	Exon (Solyc01g057830.3.1/Solyc01g057830, exon 2 of 7)	2	57264027	57268863	4837	1	Solyc01g057830.3.1	410
Solyc01g057853	SL4.0ch01	57324253	57324578	326	*	Promoter	2	57324349	57325561	1213	1	Solyc01g057853.1.1	0
Solyc01g057853	SL4.0ch01	57325259	57325569	311	*	Exon (Solyc01g057853.1.1/gene:Solyc01g057853.1, exon 3 of 3)	2	57324349	57325561	1213	1	Solyc01g057853.1.1	910
Solyc01g057900	SL4.0ch01	57407275	57407751	477	*	Exon (Solyc01g057900.3.1/Solyc01g057900, exon 1 of 26)	2	57370600	57407985	37386	2	Solyc01g057900.3.1	234
Solyc01g058010	SL4.0ch01	58186423	58186795	373	*	Exon (Solyc01g058010.3.1/Solyc01g058010, exon 1 of 4)	2	58186183	58190958	4776	1	Solyc01g058010.3.1	240
Solyc01g058010	SL4.0ch01	58187059	58187366	308	*	Exon (Solyc01g058010.3.1/Solyc01g058010, exon 1 of 4)	2	58186183	58190958	4776	1	Solyc01g058010.3.1	876
Solyc01g058190	SL4.0ch01	58768950	58769708	759	*	Promoter	2	58768857	58771548	2692	1	Solyc01g058190.4.1	93
Solyc01g058205	SL4.0ch01	58781441	58781690	250	*	Distal Intergenic	2	58773243	58775654	2412	2	Solyc01g058205.1.1	-5787
Solyc01g058260	SL4.0ch01	59100012	59100410	399	*	Promoter	2	59095702	59100497	4796	2	Solyc01g058260.4.1	87
Solyc01g058270	SL4.0ch01	59106333	59107098	766	*	Exon (Solyc01g058270.3.1/Solyc01g058270, exon 1 of 16)	2	59106138	59112905	6768	1	Solyc01g058270.3.1	195
Solyc01g058280	SL4.0ch01	59115699	59116784	1086	*	Exon (Solyc01g058280.4.1/Solyc01g058280, exon 1 of 4)	2	59113171	59117002	3832	2	Solyc01g058280.4.1	218
Solyc01g058320	SL4.0ch01	59261200	59262662	1463	*	Exon (Solyc01g058320.4.1/Solyc01g058320, exon 2 of 4)	2	59260951	59263054	2104	1	Solyc01g058320.4.1	249
Solyc01g058350	SL4.0ch01	59514106	59515104	999	*	Promoter	2	59514010	59514291	282	2	Solyc01g058350.1.1	0
Solyc01g058390	SL4.0ch01	59582764	59583361	598	*	Exon (Solyc01g058390.3.1/Solyc01g058390, exon 1 of 13)	2	59577480	59583521	6042	2	Solyc01g058390.3.1	160
Solyc01g058450	SL4.0ch01	59718939	59719303	365	*	Exon (Solyc01g058450.3.1/Solyc01g058450, exon 1 of 18)	2	59718730	59737106	18377	1	Solyc01g058450.3.1	209
Solyc01g058470	SL4.0ch01	59934733	59935487	755	*	Promoter	2	59934253	59934447	195	2	Solyc01g058470.1.1	-286
Solyc01g058535	SL4.0ch01	60047443	60047806	364	*	Distal Intergenic	2	60046097	60046285	189	2	Solyc01g058535.1.1	-1158
Solyc01g058670	SL4.0ch01	60700900	60702183	1284	*	Exon (Solyc01g058670.3.1/Solyc01g058670, exon 1 of 1)	2	60700769	60702324	1556	2	Solyc01g058670.3.1	141
Solyc01g058673	SL4.0ch01	60763571	60764093	523	*	Distal Intergenic	2	60765815	60766864	1050	2	Solyc01g058673.1.1	2771
Solyc01g058720	SL4.0ch01	61158760	61159001	242	*	Exon (Solyc01g058720.4.1/Solyc01g058720, exon 1 of 2)	2	61158289	61159119	831	2	Solyc01g058720.4.1	118
Solyc01g058730	SL4.0ch01	61187763	61188741	979	*	Promoter	2	61179538	61188774	9237	2	Solyc01g058730.4.1	33
Solyc01g059800	SL4.0ch01	61651283	61651922	640	*	Distal Intergenic	2	61662255	61662413	159	1	Solyc01g059800.1.1	-10333
Solyc01g059830	SL4.0ch01	61831557	61831877	321	*	Intron (Solyc01g059830.3.1/Solyc01g059830, intron 2 of 4)	2	61829190	61833092	3903	2	Solyc01g059830.3.1	1215
Solyc01g059830	SL4.0ch01	61832343	61832933	591	*	Exon (Solyc01g059830.3.1/Solyc01g059830, exon 1 of 3)	2	61829190	61833092	3903	2	Solyc01g059830.3.1	159
Solyc01g059860	SL4.0ch01	62096770	62097758	989	*	Exon (Solyc01g059860.3.1/Solyc01g059860, exon 1 of 13)	2	62089254	62098031	8778	2	Solyc01g059860.3.1	273
Solyc01g059870	SL4.0ch01	62133399	62134002	604	*	Exon (Solyc01g059870.4.1/gene:Solyc01g059870.4, exon 1 of 4)	2	62126869	62134376	7508	2	Solyc01g059870.4.1	374
Solyc01g059880	SL4.0ch01	62141708	62142427	720	*	Exon (Solyc01g059880.3.1/Solyc01g059880, exon 1 of 16)	2	62136814	62142996	6183	2	Solyc01g059880.3.1	569
Solyc01g059920	SL4.0ch01	62516757	62517230	474	*	Promoter	2	62516811	62527178	10368	1	Solyc01g059920.4.1	0
Solyc01g059920	SL4.0ch01	62517622	62517904	283	*	Exon (Solyc01g059920.4.1/Solyc01g059920, exon 2 of 13)	2	62516811	62527178	10368	1	Solyc01g059920.4.1	811
Solyc01g059930	SL4.0ch01	62532020	62533037	1018	*	Exon (Solyc01g059930.3.1/Solyc01g059930, exon 1 of 4)	2	62531840	62534492	2653	1	Solyc01g059930.3.1	180
Solyc01g059940	SL4.0ch01	62535949	62536444	496	*	Exon (Solyc01g059940.2.1/gene:Solyc01g059940.2, exon 1 of 1)	2	62535507	62536575	1069	1	Solyc01g059940.2.1	442
Solyc01g059965	SL4.0ch01	62573482	62573949	468	*	Exon (Solyc01g059965.1.1/gene:Solyc01g059965.1, exon 2 of 2)	2	62572531	62574567	2037	1	Solyc01g059965.1.1	951
Solyc01g060020	SL4.0ch01	62595404	62596053	650	*	Exon (Solyc01g060020.4.1/Solyc01g060020, exon 2 of 2)	2	62594996	62597083	2088	2	Solyc01g060020.4.1	1030
Solyc01g060030	SL4.0ch01	62629860	62630444	585	*	Intron (Solyc01g060030.3.1/Solyc01g060030, intron 1 of 2)	2	62629628	62631550	1923	1	Solyc01g060030.3.1	232
Solyc01g060030	SL4.0ch01	62631053	62631307	255	*	Exon (Solyc01g060030.3.1/Solyc01g060030, exon 1 of 1)	2	62629628	62631550	1923	1	Solyc01g060030.3.1	1425
Solyc01g060050	SL4.0ch01	62650328	62651557	1230	*	Promoter	2	62641414	62651420	10007	2	Solyc01g060050.3.1	0
Solyc01g060100	SL4.0ch01	62775488	62776010	523	*	Promoter	2	62773675	62776060	2386	2	Solyc01g060100.2.1	50
Solyc01g060130	SL4.0ch01	62871130	62871692	563	*	Promoter	2	62871162	62873230	2069	1	Solyc01g060130.3.1	0
Solyc01g060130	SL4.0ch01	62872144	62872820	677	*	Exon (Solyc01g060130.3.1/Solyc01g060130, exon 2 of 3)	2	62871162	62873230	2069	1	Solyc01g060130.3.1	982
Solyc01g060170	SL4.0ch01	62907064	62907849	786	*	Exon (Solyc01g060170.4.1/Solyc01g060170, exon 1 of 6)	2	62902430	62908051	5622	2	Solyc01g060170.4.1	202
Solyc01g060180	SL4.0ch01	62942686	62943597	912	*	Exon (Solyc01g060180.4.1/Solyc01g060180, exon 1 of 3)	2	62939450	62943701	4252	2	Solyc01g060180.4.1	104
Solyc01g150139	SL4.0ch01	62997711	62998088	378	*	Distal Intergenic	2	62995994	62996431	438	2	Solyc01g150139.1.1	-1280
Solyc01g060240	SL4.0ch01	63110024	63110687	664	*	Promoter	2	63110194	63112657	2464	1	Solyc01g060240.4.1	0
Solyc01g060250	SL4.0ch01	63163640	63164296	657	*	Promoter	2	63163643	63165861	2219	1	Solyc01g060250.2.1	0
Solyc01g060280	SL4.0ch01	63178732	63179487	756	*	Intron (Solyc01g060280.4.1/Solyc01g060280, intron 1 of 8)	2	63178605	63191303	12699	1	Solyc01g060280.4.1	127
Solyc01g060470	SL4.0ch01	64239032	64239731	700	*	Exon (Solyc01g060470.3.1/Solyc01g060470, exon 1 of 10)	2	64238804	64244237	5434	1	Solyc01g060470.3.1	228
Solyc01g060470	SL4.0ch01	64240163	64240452	290	*	Exon (Solyc01g060470.3.1/Solyc01g060470, exon 5 of 10)	2	64238804	64244237	5434	1	Solyc01g060470.3.1	1359
Solyc01g065490	SL4.0ch01	64503768	64504457	690	*	Promoter	2	64503793	64507127	3335	1	Solyc01g065490.4.1	0
Solyc01g065500	SL4.0ch01	64513053	64513529	477	*	Exon (Solyc01g065500.3.1/Solyc01g065500, exon 1 of 1)	2	64511731	64515144	3414	2	Solyc01g065500.3.1	1615
Solyc01g065530	SL4.0ch01	64574725	64575286	562	*	Exon (Solyc01g065530.3.1/Solyc01g065530, exon 1 of 2)	2	64574212	64577693	3482	1	Solyc01g065530.3.1	513
Solyc01g065540	SL4.0ch01	64580896	64582023	1128	*	Exon (Solyc01g065540.3.1/Solyc01g065540, exon 1 of 6)	2	64577785	64582437	4653	2	Solyc01g065540.3.1	414
Solyc01g065550	SL4.0ch01	64655849	64656370	522	*	Exon (Solyc01g065550.3.1/Solyc01g065550, exon 1 of 5)	2	64655468	64660851	5384	1	Solyc01g065550.3.1	381
Solyc01g065560	SL4.0ch01	64664270	64664788	519	*	Exon (Solyc01g065560.4.1/Solyc01g065560, exon 1 of 6)	2	64660915	64665045	4131	2	Solyc01g065560.4.1	257
Solyc01g065580	SL4.0ch01	64704738	64705351	614	*	Promoter	2	64700188	64705312	5125	2	Solyc01g065580.4.1	0
Solyc01g065680	SL4.0ch01	65010095	65010672	578	*	Promoter	2	65009995	65010447	453	1	Solyc01g065680.2.1	100
Solyc01g065690	SL4.0ch01	65048821	65049630	810	*	Exon (Solyc01g065690.3.1/Solyc01g065690, exon 3 of 3)	2	65048560	65050164	1605	2	Solyc01g065690.3.1	534
Solyc01g065700	SL4.0ch01	65058662	65059095	434	*	Intron (Solyc01g065700.3.1/Solyc01g065700, intron 1 of 6)	2	65056062	65059956	3895	2	Solyc01g065700.3.1	861
Solyc01g065700	SL4.0ch01	65059468	65059959	492	*	Promoter	2	65056062	65059956	3895	2	Solyc01g065700.3.1	0
Solyc01g065720	SL4.0ch01	65098217	65098904	688	*	Exon (Solyc01g065720.4.1/Solyc01g065720, exon 1 of 20)	2	65078959	65099137	20179	2	Solyc01g065720.4.1	233
Solyc01g065725	SL4.0ch01	65105877	65106301	425	*	Promoter	2	65105822	65110165	4344	1	Solyc01g065725.1.1	55
Solyc01g065810	SL4.0ch01	65180928	65181335	408	*	Distal Intergenic	2	65175284	65175670	387	1	Solyc01g065810.2.1	5644
Solyc01g065840	SL4.0ch01	65197745	65198253	509	*	Promoter	2	65197757	65201263	3507	1	Solyc01g065840.4.1	0
Solyc01g065840	SL4.0ch01	65198521	65198764	244	*	Exon (Solyc01g065840.4.1/Solyc01g065840, exon 1 of 4)	2	65197757	65201263	3507	1	Solyc01g065840.4.1	764
Solyc01g065980	SL4.0ch01	65548803	65549210	408	*	Exon (Solyc01g065980.4.1/Solyc01g065980, exon 2 of 2)	2	65548504	65550913	2410	2	Solyc01g065980.4.1	1703
Solyc01g065980	SL4.0ch01	65550724	65550973	250	*	Promoter	2	65548504	65550913	2410	2	Solyc01g065980.4.1	0
Solyc01g066050	SL4.0ch01	65753589	65753859	271	*	Exon (Solyc01g066050.3.1/Solyc01g066050, exon 1 of 2)	2	65750977	65755182	4206	2	Solyc01g066050.3.1	1323
Solyc01g066050	SL4.0ch01	65754178	65754909	732	*	Exon (Solyc01g066050.3.1/Solyc01g066050, exon 1 of 2)	2	65750977	65755182	4206	2	Solyc01g066050.3.1	273
Solyc01g066060	SL4.0ch01	65771997	65772708	712	*	Promoter	2	65768298	65772666	4369	2	Solyc01g066060.4.1	0
Solyc01g066310	SL4.0ch01	66718744	66719351	608	*	Exon (Solyc01g066310.4.1/Solyc01g066310, exon 1 of 17)	2	66718612	66727222	8611	1	Solyc01g066310.4.1	132
Solyc01g066340	SL4.0ch01	66896831	66897532	702	*	Promoter	2	66896709	66897005	297	2	Solyc01g066340.4.1	0
Solyc01g066440	SL4.0ch01	67106722	67107260	539	*	Exon (Solyc01g066440.3.1/Solyc01g066440, exon 2 of 2)	2	67106420	67107572	1153	1	Solyc01g066440.3.1	302
Solyc01g066480	SL4.0ch01	67251846	67252313	468	*	Exon (Solyc01g066480.3.1/Solyc01g066480, exon 1 of 7)	2	67245451	67252485	7035	2	Solyc01g066480.3.1	172
Solyc01g066520	SL4.0ch01	67294382	67295724	1343	*	Exon (Solyc01g066520.3.1/Solyc01g066520, exon 1 of 8)	2	67289469	67295875	6407	2	Solyc01g066520.3.1	151
Solyc01g066560	SL4.0ch01	67380877	67381527	651	*	Intron (Solyc01g066560.3.1/Solyc01g066560, intron 3 of 3)	2	67377321	67381571	4251	1	Solyc01g066560.3.1	3556
Solyc01g066590	SL4.0ch01	67459447	67459798	352	*	Intron (Solyc01g066590.3.1/Solyc01g066590, intron 3 of 4)	2	67457389	67461040	3652	2	Solyc01g066590.3.1	1242
Solyc01g066590	SL4.0ch01	67460186	67460882	697	*	Exon (Solyc01g066590.3.1/Solyc01g066590, exon 1 of 3)	2	67457389	67461040	3652	2	Solyc01g066590.3.1	158
Solyc01g066640	SL4.0ch01	67603438	67603707	270	*	Exon (Solyc01g066640.2.1/gene:Solyc01g066640.2, exon 1 of 1)	2	67603276	67604826	1551	1	Solyc01g066640.2.1	162
Solyc01g066640	SL4.0ch01	67603951	67604501	551	*	Exon (Solyc01g066640.2.1/gene:Solyc01g066640.2, exon 1 of 1)	2	67603276	67604826	1551	1	Solyc01g066640.2.1	675
Solyc01g066690	SL4.0ch01	67621599	67622025	427	*	Intron (Solyc01g066690.3.1/Solyc01g066690, intron 1 of 10)	2	67621326	67637123	15798	1	Solyc01g066690.3.1	273
Solyc01g066720	SL4.0ch01	67643489	67644152	664	*	Exon (Solyc01g066720.3.1/Solyc01g066720, exon 2 of 3)	2	67642028	67644404	2377	2	Solyc01g066720.3.1	252
Solyc01g066730	SL4.0ch01	67662451	67664047	1597	*	Promoter	2	67662385	67663723	1339	1	Solyc01g066730.4.1	66
Solyc01g066830	SL4.0ch01	67788551	67789568	1018	*	Promoter	2	67775552	67789661	14110	2	Solyc01g066830.3.1	93
Solyc01g066840	SL4.0ch01	67824848	67825803	956	*	Exon (Solyc01g066840.3.1/Solyc01g066840, exon 1 of 3)	2	67824716	67826632	1917	1	Solyc01g066840.3.1	132
Solyc01g066870	SL4.0ch01	67861964	67862678	715	*	Intron (Solyc01g066870.3.1/Solyc01g066870, intron 1 of 4)	2	67861758	67865698	3941	1	Solyc01g066870.3.1	206
Solyc01g066880	SL4.0ch01	67891703	67892104	402	*	Exon (Solyc01g066880.3.1/Solyc01g066880, exon 1 of 3)	2	67890780	67892209	1430	2	Solyc01g066880.3.1	105
Solyc01g066940	SL4.0ch01	67981476	67982056	581	*	Exon (Solyc01g066940.3.1/Solyc01g066940, exon 1 of 5)	2	67981097	67986507	5411	1	Solyc01g066940.3.1	379
Solyc01g066950	SL4.0ch01	68023297	68023544	248	*	Distal Intergenic	2	68004965	68005285	321	2	Solyc01g066950.1.1	-18012
Solyc01g067000	SL4.0ch01	68107421	68107936	516	*	Exon (Solyc01g067000.4.1/Solyc01g067000, exon 1 of 1)	2	68106922	68108155	1234	2	Solyc01g067000.4.1	219
Solyc01g067020	SL4.0ch01	68126399	68126934	536	*	Exon (Solyc01g067020.4.1/Solyc01g067020, exon 1 of 2)	2	68122838	68127487	4650	2	Solyc01g067020.4.1	553
Solyc01g067030	SL4.0ch01	68138185	68138997	813	*	Promoter	2	68137554	68138992	1439	2	Solyc01g067030.2.1	0
Solyc01g067070	SL4.0ch01	68175470	68176267	798	*	Promoter	2	68175444	68181983	6540	1	Solyc01g067070.3.1	26
Solyc01g067090	SL4.0ch01	68203542	68204045	504	*	Intron (Solyc01g067090.4.1/Solyc01g067090, intron 1 of 3)	2	68198314	68204185	5872	2	Solyc01g067090.4.1	140
Solyc01g067100	SL4.0ch01	68243580	68244294	715	*	Promoter	2	68235076	68244369	9294	2	Solyc01g067100.4.1	75
Solyc01g067120	SL4.0ch01	68255602	68256043	442	*	Exon (Solyc01g067120.4.1/Solyc01g067120, exon 2 of 4)	2	68253638	68256428	2791	2	Solyc01g067120.4.1	385
Solyc01g067270	SL4.0ch01	68430893	68431286	394	*	Exon (Solyc01g067255.1.1/gene:Solyc01g067255.1, exon 3 of 4)	2	68436340	68445822	9483	1	Solyc01g067270.4.1	-5054
Solyc01g067280	SL4.0ch01	68466358	68467072	715	*	Exon (Solyc01g067280.3.1/Solyc01g067280, exon 1 of 4)	2	68464634	68467220	2587	2	Solyc01g067280.3.1	148
Solyc01g067290	SL4.0ch01	68486850	68487614	765	*	Exon (Solyc01g067290.3.1/Solyc01g067290, exon 1 of 1)	2	68486731	68488337	1607	1	Solyc01g067290.3.1	119
Solyc01g067380	SL4.0ch01	68617105	68617412	308	*	Intron (Solyc01g067380.4.1/Solyc01g067380, intron 1 of 8)	2	68610983	68617518	6536	2	Solyc01g067380.4.1	106
Solyc01g067390	SL4.0ch01	68634588	68635234	647	*	Promoter	2	68634587	68645591	11005	1	Solyc01g067390.4.1	1
Solyc01g067390	SL4.0ch01	68635593	68635899	307	*	Exon (Solyc01g067390.4.1/Solyc01g067390, exon 2 of 25)	2	68634587	68645591	11005	1	Solyc01g067390.4.1	1006
Solyc01g067400	SL4.0ch01	68655826	68656644	819	*	Exon (Solyc01g067400.3.1/Solyc01g067400, exon 1 of 5)	2	68647280	68656827	9548	2	Solyc01g067400.3.1	183
Solyc01g067480	SL4.0ch01	68948637	68949250	614	*	Promoter	2	68948639	68961039	12401	1	Solyc01g067480.4.1	0
Solyc01g067490	SL4.0ch01	68976919	68977444	526	*	Promoter	2	68961735	68977411	15677	2	Solyc01g067490.4.1	0
Solyc01g067500	SL4.0ch01	68994391	68994938	548	*	Exon (Solyc01g067500.3.1/Solyc01g067500, exon 1 of 12)	2	68994209	69004680	10472	1	Solyc01g067500.3.1	182
Solyc01g067510	SL4.0ch01	69012154	69013489	1336	*	Exon (Solyc01g067510.3.1/Solyc01g067510, exon 1 of 7)	2	69011842	69014562	2721	1	Solyc01g067510.3.1	312
Solyc01g067530	SL4.0ch01	69043773	69044201	429	*	Exon (Solyc01g067530.3.1/Solyc01g067530, exon 1 of 6)	2	69043521	69054932	11412	1	Solyc01g067530.3.1	252
Solyc01g067550	SL4.0ch01	69076605	69077974	1370	*	Exon (Solyc01g067550.3.1/Solyc01g067550, exon 1 of 7)	2	69071332	69078123	6792	2	Solyc01g067550.3.1	149
Solyc01g067550	SL4.0ch01	69093281	69093650	370	*	Distal Intergenic	2	69071332	69078123	6792	2	Solyc01g067550.3.1	-15158
Solyc01g067570	SL4.0ch01	69151359	69152615	1257	*	Exon (Solyc01g067570.3.1/Solyc01g067570, exon 1 of 4)	2	69151230	69153544	2315	1	Solyc01g067570.3.1	129
Solyc01g067580	SL4.0ch01	69156558	69156907	350	*	Exon (Solyc01g067580.4.1/Solyc01g067580, exon 2 of 5)	2	69154005	69157172	3168	2	Solyc01g067580.4.1	265
Solyc01g067590	SL4.0ch01	69169873	69170390	518	*	Exon (Solyc01g067590.3.1/Solyc01g067590, exon 1 of 13)	2	69158444	69170611	12168	2	Solyc01g067590.3.1	221
Solyc01g067600	SL4.0ch01	69208355	69209336	982	*	Promoter	2	69208357	69219849	11493	1	Solyc01g067600.3.1	0
Solyc01g067630	SL4.0ch01	69244864	69245389	526	*	Exon (Solyc01g067630.3.1/Solyc01g067630, exon 1 of 9)	2	69241854	69245614	3761	2	Solyc01g067630.3.1	225
Solyc01g067640	SL4.0ch01	69281560	69282506	947	*	Exon (Solyc01g067640.3.1/Solyc01g067640, exon 1 of 7)	2	69281293	69287073	5781	1	Solyc01g067640.3.1	267
Solyc01g067680	SL4.0ch01	69331793	69332920	1128	*	Exon (Solyc01g067680.3.1/Solyc01g067680, exon 2 of 5)	2	69330467	69334022	3556	2	Solyc01g067680.3.1	1102
Solyc01g067680	SL4.0ch01	69333216	69333866	651	*	Exon (Solyc01g067680.3.1/Solyc01g067680, exon 1 of 5)	2	69330467	69334022	3556	2	Solyc01g067680.3.1	156
Solyc01g067710	SL4.0ch01	69421374	69422358	985	*	Promoter	2	69421362	69426317	4956	1	Solyc01g067710.3.1	12
Solyc01g067710	SL4.0ch01	69422829	69423073	245	*	Exon (Solyc01g067710.3.1/Solyc01g067710, exon 3 of 14)	2	69421362	69426317	4956	1	Solyc01g067710.3.1	1467
Solyc01g067720	SL4.0ch01	69431729	69432313	585	*	Exon (Solyc01g067720.4.1/Solyc01g067720, exon 2 of 10)	2	69428041	69433241	5201	2	Solyc01g067720.4.1	928
Solyc01g067720	SL4.0ch01	69432586	69433103	518	*	Exon (Solyc01g067720.4.1/Solyc01g067720, exon 1 of 10)	2	69428041	69433241	5201	2	Solyc01g067720.4.1	138
Solyc01g067730	SL4.0ch01	69443999	69445605	1607	*	Promoter	2	69443967	69446073	2107	1	Solyc01g067730.3.1	32
Solyc01g067740	SL4.0ch01	69452843	69453116	274	*	Intron (Solyc01g067740.3.1/Solyc01g067740, intron 1 of 8)	2	69452727	69457709	4983	1	Solyc01g067740.3.1	116
Solyc01g067740	SL4.0ch01	69453383	69454749	1367	*	Exon (Solyc01g067740.3.1/Solyc01g067740, exon 1 of 7)	2	69452727	69457709	4983	1	Solyc01g067740.3.1	656
Solyc01g067750	SL4.0ch01	69461086	69461941	856	*	Exon (Solyc01g067750.3.1/Solyc01g067750, exon 2 of 12)	2	69460665	69475138	14474	1	Solyc01g067750.3.1	421
Solyc01g067790	SL4.0ch01	69539383	69539975	593	*	Exon (Solyc01g067790.3.1/Solyc01g067790, exon 1 of 8)	2	69539266	69545294	6029	1	Solyc01g067790.3.1	117
Solyc01g067790	SL4.0ch01	69540320	69540574	255	*	Exon (Solyc01g067790.3.1/Solyc01g067790, exon 2 of 8)	2	69539266	69545294	6029	1	Solyc01g067790.3.1	1054
Solyc01g067820	SL4.0ch01	69569724	69570429	706	*	Exon (Solyc01g067820.3.1/Solyc01g067820, exon 1 of 2)	2	69569523	69571658	2136	1	Solyc01g067820.3.1	201
Solyc01g067890	SL4.0ch01	69640623	69643972	3350	*	Exon (Solyc01g067890.4.1/Solyc01g067890, exon 1 of 10)	2	69639734	69644123	4390	2	Solyc01g067890.4.1	151
Solyc01g067895	SL4.0ch01	69682459	69683279	821	*	Exon (Solyc01g067895.1.1/gene:Solyc01g067895.1, exon 1 of 2)	2	69664370	69683473	19104	2	Solyc01g067895.1.1	194
Solyc01g067900	SL4.0ch01	69694898	69695302	405	*	Exon (Solyc01g067900.3.1/Solyc01g067900, exon 1 of 1)	2	69694632	69695504	873	1	Solyc01g067900.3.1	266
Solyc01g067910	SL4.0ch01	69699359	69699909	551	*	Distal Intergenic	2	69699954	69700270	317	2	Solyc01g067910.3.1	361
Solyc01g067940	SL4.0ch01	69712890	69714838	1949	*	Promoter	2	69713601	69714598	998	2	Solyc01g067940.2.1	0
Solyc01g068000	SL4.0ch01	69825474	69826169	696	*	Intron (Solyc01g068000.4.1/Solyc01g068000, intron 1 of 4)	2	69825146	69830210	5065	1	Solyc01g068000.4.1	328
Solyc01g068020	SL4.0ch01	69838843	69839753	911	*	Exon (Solyc01g068020.4.1/Solyc01g068020, exon 1 of 7)	2	69836921	69839891	2971	2	Solyc01g068020.4.1	138
Solyc01g068030	SL4.0ch01	69842073	69842878	806	*	Exon (Solyc01g068030.3.1/Solyc01g068030, exon 1 of 7)	2	69840098	69843094	2997	2	Solyc01g068030.3.1	216
Solyc01g068045	SL4.0ch01	69848861	69850361	1501	*	Promoter	2	69849549	69850258	710	2	Solyc01g068045.1.1	0
Solyc01g068050	SL4.0ch01	69852442	69853152	711	*	Promoter	2	69852390	69856849	4460	1	Solyc01g068050.3.1	52
Solyc01g068060	SL4.0ch01	69862764	69863013	250	*	Exon (Solyc01g068060.4.1/Solyc01g068060, exon 2 of 5)	2	69857087	69863214	6128	2	Solyc01g068060.4.1	201
Solyc01g068070	SL4.0ch01	69872126	69872803	678	*	Promoter	2	69872097	69890447	18351	1	Solyc01g068070.4.1	29
Solyc01g068080	SL4.0ch01	69894873	69895149	277	*	Exon (Solyc01g068080.4.1/Solyc01g068080, exon 3 of 6)	2	69893239	69896528	3290	2	Solyc01g068080.4.1	1379
Solyc01g068100	SL4.0ch01	69980529	69981064	536	*	Distal Intergenic	2	69983917	69991326	7410	2	Solyc01g068100.4.1	10262
Solyc01g068100	SL4.0ch01	69989254	69989790	537	*	Intron (Solyc01g068100.4.1/Solyc01g068100, intron 1 of 3)	2	69983917	69991326	7410	2	Solyc01g068100.4.1	1536
Solyc01g068100	SL4.0ch01	69990100	69991044	945	*	Intron (Solyc01g068100.4.1/Solyc01g068100, intron 1 of 3)	2	69983917	69991326	7410	2	Solyc01g068100.4.1	282
Solyc01g068130	SL4.0ch01	70028076	70029789	1714	*	Exon (Solyc01g068130.4.1/Solyc01g068130, exon 1 of 3)	2	70026324	70030258	3935	2	Solyc01g068130.4.1	469
Solyc01g068150	SL4.0ch01	70046686	70047123	438	*	Promoter	2	70041184	70047180	5997	2	Solyc01g068150.3.1	57
Solyc01g068160	SL4.0ch01	70055394	70055759	366	*	Exon (Solyc01g068160.4.1/Solyc01g068160, exon 1 of 2)	2	70050411	70056936	6526	2	Solyc01g068160.4.1	1177
Solyc01g068160	SL4.0ch01	70056040	70056778	739	*	Exon (Solyc01g068160.4.1/Solyc01g068160, exon 1 of 2)	2	70050411	70056936	6526	2	Solyc01g068160.4.1	158
Solyc01g068170	SL4.0ch01	70064621	70065040	420	*	Promoter	2	70064609	70070109	5501	1	Solyc01g068170.3.1	12
Solyc01g068180	SL4.0ch01	70072950	70073500	551	*	Promoter	2	70072861	70077149	4289	1	Solyc01g068180.3.1	89
Solyc01g068190	SL4.0ch01	70081797	70082421	625	*	Promoter	2	70079198	70082449	3252	2	Solyc01g068190.3.1	28
Solyc01g068200	SL4.0ch01	70088889	70089990	1102	*	Promoter	2	70083355	70090071	6717	2	Solyc01g068200.4.1	81
Solyc01g068210	SL4.0ch01	70094321	70095046	726	*	Intron (Solyc01g068210.3.1/Solyc01g068210, intron 1 of 16)	2	70094093	70107657	13565	1	Solyc01g068210.3.1	228
Solyc01g068210	SL4.0ch01	70095307	70095633	327	*	Intron (Solyc01g068210.3.1/Solyc01g068210, intron 1 of 16)	2	70094093	70107657	13565	1	Solyc01g068210.3.1	1214
Solyc01g068240	SL4.0ch01	70144669	70145274	606	*	Exon (Solyc01g068240.3.1/Solyc01g068240, exon 1 of 6)	2	70144334	70154382	10049	1	Solyc01g068240.3.1	335
Solyc01g068260	SL4.0ch01	70180457	70180746	290	*	Promoter	2	70167149	70180796	13648	2	Solyc01g068260.4.1	50
Solyc01g068270	SL4.0ch01	70199929	70201968	2040	*	Exon (Solyc01g068270.3.1/Solyc01g068270, exon 1 of 9)	2	70199672	70204202	4531	1	Solyc01g068270.3.1	257
Solyc01g068270	SL4.0ch01	70202853	70203152	300	*	Exon (Solyc01g068270.3.1/Solyc01g068270, exon 6 of 9)	2	70199672	70204202	4531	1	Solyc01g068270.3.1	3181
Solyc01g068280	SL4.0ch01	70217648	70217897	250	*	Exon (Solyc01g068280.3.1/Solyc01g068280, exon 5 of 27)	2	70204590	70218561	13972	2	Solyc01g068280.3.1	664
Solyc01g068290	SL4.0ch01	70235634	70236108	475	*	Intron (Solyc01g068290.4.1/Solyc01g068290, intron 1 of 11)	2	70223905	70236213	12309	2	Solyc01g068290.4.1	105
Solyc01g068330	SL4.0ch01	70341316	70342543	1228	*	Promoter	2	70336587	70342619	6033	2	Solyc01g068330.4.1	76
Solyc01g068370	SL4.0ch01	70373114	70373829	716	*	Exon (Solyc01g068370.4.1/Solyc01g068370, exon 1 of 3)	2	70369821	70374062	4242	2	Solyc01g068370.4.1	233
Solyc01g068390	SL4.0ch01	70396478	70397075	598	*	Promoter	2	70391789	70397080	5292	2	Solyc01g068390.3.1	5
Solyc01g068400	SL4.0ch01	70412816	70413190	375	*	Intron (Solyc01g068400.3.1/Solyc01g068400, intron 1 of 4)	2	70412591	70421117	8527	1	Solyc01g068400.3.1	225
Solyc01g068450	SL4.0ch01	70488730	70489035	306	*	Distal Intergenic	2	70491311	70492869	1559	1	Solyc01g068450.4.1	-2276
Solyc01g068460	SL4.0ch01	70494322	70496021	1700	*	Exon (Solyc01g068460.4.1/Solyc01g068460, exon 1 of 2)	2	70493222	70496281	3060	2	Solyc01g068460.4.1	260
Solyc01g068470	SL4.0ch01	70508533	70509117	585	*	Promoter	2	70499403	70509181	9779	2	Solyc01g068470.4.1	64
Solyc01g068480	SL4.0ch01	70513496	70514342	847	*	Exon (Solyc01g068480.4.1/Solyc01g068480, exon 1 of 15)	2	70513362	70527441	14080	1	Solyc01g068480.4.1	134
Solyc01g068490	SL4.0ch01	70530184	70531228	1045	*	Promoter	2	70530099	70532899	2801	1	Solyc01g068490.4.1	85
Solyc01g068490	SL4.0ch01	70531688	70532485	798	*	Exon (Solyc01g068490.4.1/Solyc01g068490, exon 3 of 3)	2	70530099	70532899	2801	1	Solyc01g068490.4.1	1589
Solyc01g068530	SL4.0ch01	70548105	70549252	1148	*	Promoter	2	70548533	70549252	720	2	Solyc01g068530.3.1	0
Solyc01g068580	SL4.0ch01	70580860	70581287	428	*	Exon (Solyc01g068580.4.1/Solyc01g068580, exon 2 of 6)	2	70580707	70589995	9289	1	Solyc01g068580.4.1	153
Solyc01g068590	SL4.0ch01	70593139	70594025	887	*	Promoter	2	70593150	70622390	29241	1	Solyc01g068590.4.1	0
Solyc01g068620	SL4.0ch01	70623424	70623737	314	*	Exon (Solyc01g068620.4.1/Solyc01g068620, exon 1 of 3)	2	70623117	70626479	3363	1	Solyc01g068620.4.1	307
Solyc01g068640	SL4.0ch01	70636245	70637039	795	*	Exon (Solyc01g068640.3.1/Solyc01g068640, exon 1 of 8)	2	70635979	70647086	11108	1	Solyc01g068640.3.1	266
Solyc01g079060	SL4.0ch01	70715355	70715819	465	*	Exon (Solyc01g079060.4.1/Solyc01g079060, exon 1 of 4)	2	70715222	70718803	3582	1	Solyc01g079060.4.1	133
Solyc01g079060	SL4.0ch01	70716360	70716750	391	*	Intron (Solyc01g079060.4.1/Solyc01g079060, intron 3 of 4)	2	70715222	70718803	3582	1	Solyc01g079060.4.1	1138
Solyc01g079090	SL4.0ch01	70741155	70742856	1702	*	Promoter	2	70741075	70746536	5462	1	Solyc01g079090.4.1	80
Solyc01g079150	SL4.0ch01	70822024	70822383	360	*	Exon (Solyc01g079150.4.1/Solyc01g079150, exon 2 of 12)	2	70818917	70822807	3891	2	Solyc01g079150.4.1	424
Solyc01g079210	SL4.0ch01	70878278	70878663	386	*	Exon (Solyc01g079210.3.1/Solyc01g079210, exon 2 of 17)	2	70877971	70885440	7470	1	Solyc01g079210.3.1	307
Solyc01g079220	SL4.0ch01	70890095	70890709	615	*	Exon (Solyc01g079220.4.1/Solyc01g079220, exon 1 of 3)	2	70885685	70891049	5365	2	Solyc01g079220.4.1	340
Solyc01g079230	SL4.0ch01	70902502	70903271	770	*	Intron (Solyc01g079230.4.1/Solyc01g079230, intron 1 of 8)	2	70902311	70909273	6963	1	Solyc01g079230.4.1	191
Solyc01g079250	SL4.0ch01	70926264	70926690	427	*	Exon (Solyc01g079250.3.1/Solyc01g079250, exon 1 of 7)	2	70921030	70926877	5848	2	Solyc01g079250.3.1	187
Solyc01g079280	SL4.0ch01	70948886	70950511	1626	*	Promoter	2	70948854	70949018	165	1	Solyc01g079280.1.1	32
Solyc01g079310	SL4.0ch01	70967635	70968234	600	*	Promoter	2	70967551	70973364	5814	1	Solyc01g079310.3.1	84
Solyc01g079320	SL4.0ch01	70975128	70975726	599	*	Promoter	2	70973382	70975719	2338	2	Solyc01g079320.4.1	0
Solyc01g079330	SL4.0ch01	70987072	70987681	610	*	Exon (Solyc01g079330.3.1/Solyc01g079330, exon 1 of 5)	2	70978178	70987875	9698	2	Solyc01g079330.3.1	194
Solyc01g079340	SL4.0ch01	71012731	71013318	588	*	Intron (Solyc01g079340.3.1/Solyc01g079340, intron 2 of 9)	2	71012264	71019833	7570	1	Solyc01g079340.3.1	467
Solyc01g079350	SL4.0ch01	71021839	71022299	461	*	Promoter	2	71021753	71026271	4519	1	Solyc01g079350.3.1	86
Solyc01g079360	SL4.0ch01	71028388	71030054	1667	*	Exon (Solyc01g079360.4.1/Solyc01g079360, exon 1 of 3)	2	71028518	71030182	1665	2	Solyc01g079360.4.1	128
Solyc01g079390	SL4.0ch01	71043638	71044405	768	*	Exon (Solyc01g079390.4.1/Solyc01g079390, exon 1 of 18)	2	71043531	71059040	15510	1	Solyc01g079390.4.1	107
Solyc01g079420	SL4.0ch01	71074426	71075110	685	*	Intron (Solyc01g079420.4.1/Solyc01g079420, intron 2 of 3)	2	71073979	71077259	3281	1	Solyc01g079420.4.1	447
Solyc01g079430	SL4.0ch01	71079067	71079444	378	*	Exon (Solyc01g079430.2.1/gene:Solyc01g079430.2, exon 1 of 1)	2	71078639	71080066	1428	2	Solyc01g079430.2.1	622
Solyc01g079430	SL4.0ch01	71079714	71080059	346	*	Promoter	2	71078639	71080066	1428	2	Solyc01g079430.2.1	7
Solyc01g079440	SL4.0ch01	71080310	71080601	292	*	Promoter	2	71080539	71080742	204	1	Solyc01g079440.1.1	0
Solyc01g079450	SL4.0ch01	71090538	71091814	1277	*	Exon (Solyc01g079450.3.1/Solyc01g079450, exon 1 of 15)	2	71081676	71092011	10336	2	Solyc01g079450.3.1	197
Solyc01g079470	SL4.0ch01	71095613	71096269	657	*	Exon (Solyc01g079470.4.1/Solyc01g079470, exon 1 of 1)	2	71095300	71096006	707	1	Solyc01g079470.4.1	313
Solyc01g079480	SL4.0ch01	71096855	71098479	1625	*	Promoter	2	71097204	71098337	1134	2	Solyc01g079480.3.1	0
Solyc01g079490	SL4.0ch01	71107031	71107308	278	*	Intron (Solyc01g079490.2.1/gene:Solyc01g079490.2, intron 2 of 21)	2	71106661	71124814	18154	1	Solyc01g079490.2.1	370
Solyc01g079500	SL4.0ch01	71127701	71128279	579	*	Promoter	2	71127766	71133880	6115	1	Solyc01g079500.4.1	0
Solyc01g079510	SL4.0ch01	71136121	71137087	967	*	Promoter	2	71137670	71159126	21457	1	Solyc01g079510.3.1	-583
Solyc01g079520	SL4.0ch01	71159937	71160817	881	*	Promoter	2	71159965	71170277	10313	1	Solyc01g079520.3.1	0
Solyc01g079530	SL4.0ch01	71171590	71172046	457	*	Exon (Solyc01g079530.4.1/Solyc01g079530, exon 3 of 7)	2	71170437	71173056	2620	2	Solyc01g079530.4.1	1010
Solyc01g079535	SL4.0ch01	71189903	71191360	1458	*	Promoter	2	71189866	71195770	5905	1	Solyc01g079535.1.1	37
Solyc01g079590	SL4.0ch01	71271738	71272348	611	*	Exon (Solyc01g079590.3.1/Solyc01g079590, exon 1 of 3)	2	71271554	71279095	7542	1	Solyc01g079590.3.1	184
Solyc01g079600	SL4.0ch01	71282648	71284743	2096	*	Exon (Solyc01g079600.4.1/Solyc01g079600, exon 1 of 5)	2	71281381	71285138	3758	2	Solyc01g079600.4.1	395
Solyc01g079610	SL4.0ch01	71295160	71295875	716	*	Exon (Solyc01g079610.3.1/Solyc01g079610, exon 1 of 10)	2	71290110	71296115	6006	2	Solyc01g079610.3.1	240
Solyc01g079630	SL4.0ch01	71328821	71329098	278	*	Promoter	2	71328780	71333714	4935	1	Solyc01g079630.3.1	41
Solyc01g079640	SL4.0ch01	71338045	71338522	478	*	Exon (Solyc01g079640.4.1/Solyc01g079640, exon 1 of 3)	2	71333961	71338736	4776	2	Solyc01g079640.4.1	214
Solyc01g079650	SL4.0ch01	71351334	71352194	861	*	Exon (Solyc01g079650.3.1/Solyc01g079650, exon 1 of 22)	2	71351023	71361570	10548	1	Solyc01g079650.3.1	311
Solyc01g079680	SL4.0ch01	71372030	71372874	845	*	Promoter	2	71371977	71375005	3029	1	Solyc01g079680.3.1	53
Solyc01g079710	SL4.0ch01	71400081	71400717	637	*	Exon (Solyc01g079710.3.1/Solyc01g079710, exon 1 of 11)	2	71393093	71400821	7729	2	Solyc01g079710.3.1	104
Solyc01g079720	SL4.0ch01	71416432	71416815	384	*	Intron (Solyc01g079720.3.1/Solyc01g079720, intron 2 of 14)	2	71402160	71417279	15120	2	Solyc01g079720.3.1	464
Solyc01g079760	SL4.0ch01	71490762	71491915	1154	*	Promoter	2	71490718	71498801	8084	1	Solyc01g079760.3.1	44
Solyc01g079780	SL4.0ch01	71503871	71504450	580	*	Exon (Solyc01g079780.3.1/Solyc01g079780, exon 1 of 2)	2	71501162	71504557	3396	2	Solyc01g079780.3.1	107
Solyc01g079790	SL4.0ch01	71507540	71508121	582	*	Promoter	2	71507448	71511691	4244	1	Solyc01g079790.4.1	92
Solyc01g079800	SL4.0ch01	71517897	71518175	279	*	Promoter	2	71512476	71518254	5779	2	Solyc01g079800.4.1	79
Solyc01g079810	SL4.0ch01	71525006	71525718	713	*	Exon (Solyc01g079810.4.1/Solyc01g079810, exon 1 of 8)	2	71524828	71530644	5817	1	Solyc01g079810.4.1	178
Solyc01g079820	SL4.0ch01	71534838	71535887	1050	*	Promoter	2	71532119	71535934	3816	2	Solyc01g079820.3.1	47
Solyc01g079840	SL4.0ch01	71558620	71559110	491	*	Promoter	2	71547507	71559175	11669	2	Solyc01g079840.3.1	65
Solyc01g079860	SL4.0ch01	71573834	71574628	795	*	Promoter	2	71575456	71585537	10082	1	Solyc01g079860.3.1	-828
Solyc01g079860	SL4.0ch01	71575617	71576044	428	*	Intron (Solyc01g079860.3.1/Solyc01g079860, intron 1 of 11)	2	71575456	71585537	10082	1	Solyc01g079860.3.1	161
Solyc01g079870	SL4.0ch01	71589441	71589808	368	*	Promoter	2	71585414	71589006	3593	2	Solyc01g079870.4.1	-435
Solyc01g079870	SL4.0ch01	71590121	71591232	1112	*	Distal Intergenic	2	71585414	71589006	3593	2	Solyc01g079870.4.1	-1115
Solyc01g079880	SL4.0ch01	71609262	71612301	3040	*	Promoter	2	71608167	71612366	4200	2	Solyc01g079880.3.1	65
Solyc01g079940	SL4.0ch01	71676830	71677132	303	*	Exon (Solyc01g079940.4.1/Solyc01g079940, exon 1 of 2)	2	71675100	71677297	2198	2	Solyc01g079940.4.1	165
Solyc01g079950	SL4.0ch01	71683089	71683337	249	*	Distal Intergenic	2	71679275	71681108	1834	2	Solyc01g079950.3.1	-1981
Solyc01g079960	SL4.0ch01	71685576	71687012	1437	*	Distal Intergenic	2	71690219	71691771	1553	1	Solyc01g079960.2.1	-3207
Solyc01g080010	SL4.0ch01	71718618	71719064	447	*	Exon (Solyc01g080010.2.1/gene:Solyc01g080010.2, exon 1 of 1)	2	71718357	71719893	1537	2	Solyc01g080010.2.1	829
Solyc01g080020	SL4.0ch01	71725345	71725680	336	*	Exon (Solyc01g080020.2.1/gene:Solyc01g080020.2, exon 1 of 1)	2	71725137	71726767	1631	2	Solyc01g080020.2.1	1087
Solyc01g080070	SL4.0ch01	71800672	71802012	1341	*	Promoter	2	71799398	71802036	2639	2	Solyc01g080070.4.1	24
Solyc01g080080	SL4.0ch01	71834589	71835005	417	*	Exon (Solyc01g080080.3.1/Solyc01g080080, exon 1 of 3)	2	71823467	71835150	11684	2	Solyc01g080080.3.1	145
Solyc01g080100	SL4.0ch01	71837680	71838351	672	*	Promoter	2	71837770	71838350	581	2	Solyc01g080100.3.1	0
Solyc01g080110	SL4.0ch01	71850943	71851440	498	*	Exon (Solyc01g080110.3.1/Solyc01g080110, exon 1 of 9)	2	71839682	71851857	12176	2	Solyc01g080110.3.1	417
Solyc01g080130	SL4.0ch01	71862451	71863279	829	*	Exon (Solyc01g080130.2.1/gene:Solyc01g080130.2, exon 1 of 1)	2	71861763	71864312	2550	2	Solyc01g080130.2.1	1033
Solyc01g080160	SL4.0ch01	71927188	71927592	405	*	Exon (Solyc01g080160.4.1/Solyc01g080160, exon 1 of 13)	2	71927014	71935327	8314	1	Solyc01g080160.4.1	174
Solyc01g080180	SL4.0ch01	71975817	71977264	1448	*	Exon (Solyc01g080180.3.1/Solyc01g080180, exon 1 of 2)	2	71975629	71981841	6213	1	Solyc01g080180.3.1	188
Solyc01g080190	SL4.0ch01	71982554	71983327	774	*	Promoter	2	71982526	71984760	2235	1	Solyc01g080190.3.1	28
Solyc01g080200	SL4.0ch01	71995904	71996262	359	*	Exon (Solyc01g080200.3.1/Solyc01g080200, exon 1 of 12)	2	71984776	71996449	11674	2	Solyc01g080200.3.1	187
Solyc01g080210	SL4.0ch01	72007780	72008087	308	*	Intron (Solyc01g080210.3.1/Solyc01g080210, intron 2 of 10)	2	72002429	72008457	6029	2	Solyc01g080210.3.1	370
Solyc01g080220	SL4.0ch01	72012890	72013417	528	*	Exon (Solyc01g080220.3.1/Solyc01g080220, exon 3 of 7)	2	72012518	72014500	1983	1	Solyc01g080220.3.1	372
Solyc01g080240	SL4.0ch01	72039029	72041017	1989	*	Exon (Solyc01g080240.4.1/Solyc01g080240, exon 1 of 10)	2	72038841	72046500	7660	1	Solyc01g080240.4.1	188
Solyc01g080250	SL4.0ch01	72058964	72059567	604	*	Exon (Solyc01g080250.3.1/Solyc01g080250, exon 1 of 4)	2	72050416	72059695	9280	2	Solyc01g080250.3.1	128
Solyc01g080270	SL4.0ch01	72093746	72094392	647	*	Exon (Solyc01g080270.3.1/Solyc01g080270, exon 1 of 14)	2	72074646	72094529	19884	2	Solyc01g080270.3.1	137
Solyc01g080280	SL4.0ch01	72107381	72108999	1619	*	Exon (Solyc01g080280.3.1/Solyc01g080280, exon 1 of 13)	2	72107158	72112587	5430	1	Solyc01g080280.3.1	223
Solyc01g080300	SL4.0ch01	72115674	72116097	424	*	Exon (Solyc01g080300.4.1/Solyc01g080300, exon 1 of 7)	2	72115522	72119769	4248	1	Solyc01g080300.4.1	152
Solyc01g080310	SL4.0ch01	72121723	72122530	808	*	Exon (Solyc01g080310.4.1/Solyc01g080310, exon 2 of 3)	2	72119936	72124249	4314	1	Solyc01g080310.4.1	1787
Solyc01g080330	SL4.0ch01	72135858	72136769	912	*	Exon (Solyc01g080330.4.1/Solyc01g080330, exon 1 of 1)	2	72135655	72138149	2495	1	Solyc01g080330.4.1	203
Solyc01g080340	SL4.0ch01	72138823	72139977	1155	*	Exon (Solyc01g080340.3.1/Solyc01g080340, exon 1 of 1)	2	72138493	72140147	1655	2	Solyc01g080340.3.1	170
Solyc01g080360	SL4.0ch01	72171553	72172109	557	*	Promoter	2	72171508	72188469	16962	1	Solyc01g080360.3.1	45
Solyc01g080400	SL4.0ch01	72226962	72227820	859	*	Exon (Solyc01g080400.3.1/Solyc01g080400, exon 1 of 4)	2	72226765	72232522	5758	1	Solyc01g080400.3.1	197
Solyc01g080420	SL4.0ch01	72236548	72236943	396	*	Distal Intergenic	2	72237081	72238186	1106	2	Solyc01g080420.1.1	1243
Solyc01g080430	SL4.0ch01	72245887	72246553	667	*	Promoter	2	72246188	72251239	5052	1	Solyc01g080430.4.1	0
Solyc01g080430	SL4.0ch01	72246875	72247258	384	*	Exon (Solyc01g080430.4.1/Solyc01g080430, exon 1 of 2)	2	72246188	72251239	5052	1	Solyc01g080430.4.1	687
Solyc01g080450	SL4.0ch01	72268017	72268282	266	*	Exon (Solyc01g080450.4.1/Solyc01g080450, exon 1 of 1)	2	72267617	72269410	1794	2	Solyc01g080450.4.1	1128
Solyc01g080460	SL4.0ch01	72273450	72274523	1074	*	Exon (Solyc01g080460.3.1/Solyc01g080460, exon 1 of 20)	2	72273344	72281771	8428	1	Solyc01g080460.3.1	106
Solyc01g080470	SL4.0ch01	72285730	72286375	646	*	Promoter	2	72285718	72289415	3698	1	Solyc01g080470.3.1	12
Solyc01g080510	SL4.0ch01	72335219	72335971	753	*	Exon (Solyc01g080510.3.1/Solyc01g080510, exon 1 of 9)	2	72335081	72339692	4612	1	Solyc01g080510.3.1	138
Solyc01g080540	SL4.0ch01	72366723	72367875	1153	*	Exon (Solyc01g080540.3.1/Solyc01g080540, exon 2 of 6)	2	72366237	72368506	2270	1	Solyc01g080540.3.1	486
Solyc01g080620	SL4.0ch01	72426794	72427388	595	*	Promoter	2	72426707	72436722	10016	1	Solyc01g080620.3.1	87
Solyc01g080640	SL4.0ch01	72464149	72467097	2949	*	Exon (Solyc01g080640.3.1/Solyc01g080640, exon 1 of 10)	2	72463998	72470567	6570	1	Solyc01g080640.3.1	151
Solyc01g080660	SL4.0ch01	72478220	72478791	572	*	Promoter	2	72472725	72478794	6070	2	Solyc01g080660.3.1	3
Solyc01g080670	SL4.0ch01	72491236	72492552	1317	*	Exon (Solyc01g080670.3.1/Solyc01g080670, exon 1 of 10)	2	72490919	72499619	8701	1	Solyc01g080670.3.1	317
Solyc01g080690	SL4.0ch01	72506722	72507537	816	*	Promoter	2	72506682	72514003	7322	1	Solyc01g080690.3.1	40
Solyc01g080720	SL4.0ch01	72534416	72534986	571	*	Exon (Solyc01g080720.4.1/Solyc01g080720, exon 1 of 3)	2	72534117	72539348	5232	1	Solyc01g080720.4.1	299
Solyc01g080760	SL4.0ch01	72561621	72562123	503	*	Promoter	2	72554402	72562221	7820	2	Solyc01g080760.4.1	98
Solyc01g080780	SL4.0ch01	72589245	72590271	1027	*	Promoter	2	72590208	72593669	3462	1	Solyc01g080780.2.1	0
Solyc01g080800	SL4.0ch01	72650160	72650405	246	*	Distal Intergenic	2	72651988	72653415	1428	2	Solyc01g080800.3.1	3010
Solyc01g080800	SL4.0ch01	72652601	72653370	770	*	Promoter	2	72651988	72653415	1428	2	Solyc01g080800.3.1	45
Solyc01g080810	SL4.0ch01	72665360	72665784	425	*	Exon (Solyc01g080810.3.1/Solyc01g080810, exon 2 of 22)	2	72664782	72687720	22939	1	Solyc01g080810.3.1	578
Solyc01g080840	SL4.0ch01	72716445	72717267	823	*	Promoter	2	72700517	72717290	16774	2	Solyc01g080840.3.1	23
Solyc01g080850	SL4.0ch01	72724158	72724907	750	*	Promoter	2	72718012	72724900	6889	2	Solyc01g080850.4.1	0
Solyc01g080860	SL4.0ch01	72758227	72759027	801	*	Exon (Solyc01g080860.3.1/Solyc01g080860, exon 1 of 7)	2	72750349	72759137	8789	2	Solyc01g080860.3.1	110
Solyc01g080890	SL4.0ch01	72787719	72788190	472	*	Distal Intergenic	2	72789918	72790537	620	1	Solyc01g080890.2.1	-1728
Solyc01g080890	SL4.0ch01	72788568	72788814	247	*	Distal Intergenic	2	72789918	72790537	620	1	Solyc01g080890.2.1	-1104
Solyc01g080910	SL4.0ch01	72823280	72824520	1241	*	Promoter	2	72823239	72824515	1277	1	Solyc01g080910.2.1	41
Solyc01g080930	SL4.0ch01	72852120	72852375	256	*	Exon (Solyc01g080930.4.1/Solyc01g080930, exon 1 of 13)	2	72842648	72852743	10096	2	Solyc01g080930.4.1	368
Solyc01g081000	SL4.0ch01	72889799	72890682	884	*	Promoter	2	72889525	72890625	1101	2	Solyc01g081000.3.1	0
Solyc01g081010	SL4.0ch01	72895919	72896724	806	*	Promoter	2	72892774	72896706	3933	2	Solyc01g081010.4.1	0
Solyc01g081020	SL4.0ch01	72899821	72900621	801	*	Promoter	2	72898653	72900527	1875	2	Solyc01g081020.1.1	0
Solyc01g081030	SL4.0ch01	72911974	72912422	449	*	Exon (Solyc01g081030.4.1/Solyc01g081030, exon 1 of 10)	2	72901836	72912652	10817	2	Solyc01g081030.4.1	230
Solyc01g081033	SL4.0ch01	72920270	72920513	244	*	Intron (Solyc01g081033.1.1/gene:Solyc01g081033.1, intron 1 of 4)	2	72919517	72920791	1275	2	Solyc01g081033.1.1	278
Solyc01g081037	SL4.0ch01	72921821	72922093	273	*	Promoter	2	72920969	72921884	916	2	Solyc01g081037.1.1	0
Solyc01g081040	SL4.0ch01	72926725	72927629	905	*	Promoter	2	72926828	72927931	1104	1	Solyc01g081040.4.1	0
Solyc01g081050	SL4.0ch01	72932059	72932380	322	*	Exon (Solyc01g081050.4.1/gene:Solyc01g081050.4, exon 1 of 19)	2	72931918	72955647	23730	1	Solyc01g081050.4.1	141
Solyc01g081060	SL4.0ch01	72962127	72962691	565	*	Promoter	2	72962048	72965366	3319	1	Solyc01g081060.4.1	79
Solyc01g081070	SL4.0ch01	72970350	72971164	815	*	Promoter	2	72970278	72991924	21647	1	Solyc01g081070.3.1	72
Solyc01g081120	SL4.0ch01	73023763	73024459	697	*	Exon (Solyc01g081120.2.1/gene:Solyc01g081120.2, exon 2 of 3)	2	73022075	73024681	2607	2	Solyc01g081120.2.1	222
Solyc01g081185	SL4.0ch01	73054006	73054259	254	*	Promoter	2	73055002	73056110	1109	1	Solyc01g081185.1.1	-743
Solyc01g081190	SL4.0ch01	73060307	73060888	582	*	Exon (Solyc01g081190.4.1/Solyc01g081190, exon 1 of 4)	2	73060141	73061854	1714	1	Solyc01g081190.4.1	166
Solyc01g081200	SL4.0ch01	73065205	73066096	892	*	Exon (Solyc01g081200.3.1/Solyc01g081200, exon 1 of 5)	2	73062155	73066263	4109	2	Solyc01g081200.3.1	167
Solyc01g081270	SL4.0ch01	73101410	73101902	493	*	Exon (Solyc01g081270.2.1/gene:Solyc01g081270.2, exon 1 of 2)	2	73101147	73102488	1342	1	Solyc01g081270.2.1	263
Solyc01g081290	SL4.0ch01	73110002	73110699	698	*	Exon (Solyc01g081290.4.1/Solyc01g081290, exon 4 of 4)	2	73104303	73115148	10846	2	Solyc01g081290.4.1	4449
Solyc01g081290	SL4.0ch01	73114383	73115347	965	*	Promoter	2	73104303	73115148	10846	2	Solyc01g081290.4.1	0
Solyc01g081300	SL4.0ch01	73119407	73119844	438	*	Exon (Solyc01g081300.4.1/Solyc01g081300, exon 1 of 12)	2	73119146	73126136	6991	1	Solyc01g081300.4.1	261
Solyc01g081320	SL4.0ch01	73129582	73129915	334	*	Exon (Solyc01g081320.4.1/Solyc01g081320, exon 3 of 3)	2	73128329	73131185	2857	2	Solyc01g081320.4.1	1270
Solyc01g081330	SL4.0ch01	73153248	73153594	347	*	Promoter	2	73137052	73153649	16598	2	Solyc01g081330.3.1	55
Solyc01g081380	SL4.0ch01	73184278	73184777	500	*	Exon (Solyc01g081380.4.1/Solyc01g081380, exon 1 of 9)	2	73178537	73184964	6428	2	Solyc01g081380.4.1	187
Solyc01g081390	SL4.0ch01	73187166	73188879	1714	*	Exon (Solyc01g081390.4.1/Solyc01g081390, exon 1 of 1)	2	73186880	73188686	1807	1	Solyc01g081390.4.1	286
Solyc01g081400	SL4.0ch01	73194135	73194990	856	*	Exon (Solyc01g081400.3.1/Solyc01g081400, exon 2 of 3)	2	73193873	73195185	1313	1	Solyc01g081400.3.1	262
Solyc01g081410	SL4.0ch01	73197611	73198144	534	*	Exon (Solyc01g081410.4.1/Solyc01g081410, exon 2 of 4)	2	73196478	73199036	2559	2	Solyc01g081410.4.1	892
Solyc01g081420	SL4.0ch01	73201305	73201725	421	*	Exon (Solyc01g081420.3.1/Solyc01g081420, exon 1 of 6)	2	73201150	73208176	7027	1	Solyc01g081420.3.1	155
Solyc01g081450	SL4.0ch01	73244888	73245136	249	*	Exon (Solyc01g081450.3.1/Solyc01g081450, exon 1 of 2)	2	73243348	73246683	3336	2	Solyc01g081450.3.1	1547
Solyc01g081450	SL4.0ch01	73245717	73246339	623	*	Intron (Solyc01g081450.3.1/Solyc01g081450, intron 1 of 3)	2	73243348	73246683	3336	2	Solyc01g081450.3.1	344
Solyc01g081460	SL4.0ch01	73259195	73259566	372	*	Exon (Solyc01g081460.3.1/Solyc01g081460, exon 1 of 8)	2	73254703	73259708	5006	2	Solyc01g081460.3.1	142
Solyc01g081490	SL4.0ch01	73273281	73273916	636	*	Promoter	2	73273198	73278911	5714	1	Solyc01g081490.3.1	83
Solyc01g081510	SL4.0ch01	73293223	73293857	635	*	Promoter	2	73293141	73294373	1233	1	Solyc01g081510.4.1	82
Solyc01g081520	SL4.0ch01	73306835	73307222	388	*	Promoter	2	73296428	73307321	10894	2	Solyc01g081520.3.1	99
Solyc01g081530	SL4.0ch01	73312888	73313303	416	*	Distal Intergenic	2	73308374	73310351	1978	2	Solyc01g081530.3.1	-2537
Solyc01g081540	SL4.0ch01	73324837	73325897	1061	*	Exon (Solyc01g081540.4.1/Solyc01g081540, exon 1 of 40)	2	73313720	73327042	13323	2	Solyc01g081540.4.1	1145
Solyc01g081560	SL4.0ch01	73332654	73333242	589	*	Promoter	2	73332616	73335753	3138	1	Solyc01g081560.2.1	38
Solyc01g081570	SL4.0ch01	73351143	73351659	517	*	Exon (Solyc01g081570.3.1/Solyc01g081570, exon 5 of 8)	2	73349807	73352828	3022	1	Solyc01g081570.3.1	1336
Solyc01g081610	SL4.0ch01	73388901	73389314	414	*	Exon (Solyc01g081610.3.1/Solyc01g081610, exon 1 of 2)	2	73386798	73389638	2841	2	Solyc01g081610.3.1	324
Solyc01g081640	SL4.0ch01	73417540	73417790	251	*	Exon (Solyc01g081640.4.1/Solyc01g081640, exon 3 of 5)	2	73415471	73419369	3899	2	Solyc01g081640.4.1	1579
Solyc01g081640	SL4.0ch01	73418676	73419435	760	*	Promoter	2	73415471	73419369	3899	2	Solyc01g081640.4.1	0
Solyc01g073650	SL4.0ch01	73463601	73464730	1130	*	Exon (Solyc01g073650.3.1/Solyc01g073650, exon 1 of 11)	2	73456811	73464864	8054	2	Solyc01g073650.3.1	134
Solyc01g073660	SL4.0ch01	73474453	73475221	769	*	Intron (Solyc01g073660.3.1/Solyc01g073660, intron 1 of 13)	2	73467197	73475768	8572	2	Solyc01g073660.3.1	547
Solyc01g073690	SL4.0ch01	73497123	73497802	680	*	Distal Intergenic	2	73492870	73493952	1083	2	Solyc01g073690.2.1	-3171
Solyc01g073730	SL4.0ch01	73531796	73532112	317	*	Distal Intergenic	2	73535439	73542380	6942	2	Solyc01g073730.4.1	10268
Solyc01g073730	SL4.0ch01	73532594	73532836	243	*	Distal Intergenic	2	73535439	73542380	6942	2	Solyc01g073730.4.1	9544
Solyc01g073730	SL4.0ch01	73541701	73542144	444	*	Exon (Solyc01g073730.4.1/Solyc01g073730, exon 1 of 6)	2	73535439	73542380	6942	2	Solyc01g073730.4.1	236
Solyc01g073740	SL4.0ch01	73546847	73547328	482	*	Exon (Solyc01g073740.4.1/Solyc01g073740, exon 1 of 19)	2	73546581	73555421	8841	1	Solyc01g073740.4.1	266
Solyc01g073750	SL4.0ch01	73558104	73558678	575	*	Exon (Solyc01g073750.4.1/Solyc01g073750, exon 1 of 42)	2	73557489	73587090	29602	1	Solyc01g073750.4.1	615
Solyc01g073770	SL4.0ch01	73588451	73589195	745	*	Exon (Solyc01g073770.2.1/gene:Solyc01g073770.2, exon 1 of 1)	2	73588302	73589385	1084	1	Solyc01g073770.2.1	149
Solyc01g073870	SL4.0ch01	73647085	73647429	345	*	Intron (Solyc01g073870.4.1/Solyc01g073870, intron 1 of 8)	2	73636715	73648185	11471	2	Solyc01g073870.4.1	756
Solyc01g073870	SL4.0ch01	73647690	73647982	293	*	Intron (Solyc01g073870.4.1/Solyc01g073870, intron 1 of 8)	2	73636715	73648185	11471	2	Solyc01g073870.4.1	203
Solyc01g073890	SL4.0ch01	73656832	73657518	687	*	Exon (Solyc01g073890.3.1/Solyc01g073890, exon 1 of 2)	2	73656428	73657920	1493	1	Solyc01g073890.3.1	404
Solyc01g073900	SL4.0ch01	73660468	73662096	1629	*	Promoter	2	73660369	73662523	2155	1	Solyc01g073900.4.1	99
Solyc01g073920	SL4.0ch01	73704394	73704916	523	*	Exon (Solyc01g073920.3.1/Solyc01g073920, exon 1 of 7)	2	73695033	73705248	10216	2	Solyc01g073920.3.1	332
Solyc01g073930	SL4.0ch01	73706725	73707670	946	*	Promoter	2	73706714	73713088	6375	1	Solyc01g073930.3.1	11
Solyc01g073940	SL4.0ch01	73716823	73717156	334	*	Promoter	2	73713356	73717172	3817	2	Solyc01g073940.3.1	16
Solyc01g073940	SL4.0ch01	73720612	73721479	868	*	Distal Intergenic	2	73713356	73717172	3817	2	Solyc01g073940.3.1	-3440
Solyc01g073950	SL4.0ch01	73733892	73734476	585	*	Exon (Solyc01g073950.4.1/Solyc01g073950, exon 2 of 4)	2	73733288	73737785	4498	1	Solyc01g073950.4.1	604
Solyc01g073960	SL4.0ch01	73748782	73749261	480	*	Exon (Solyc01g073960.4.1/Solyc01g073960, exon 2 of 10)	2	73743956	73750493	6538	2	Solyc01g073960.4.1	1232
Solyc01g073960	SL4.0ch01	73749543	73749997	455	*	Intron (Solyc01g073960.4.1/Solyc01g073960, intron 2 of 11)	2	73743956	73750493	6538	2	Solyc01g073960.4.1	496
Solyc01g073985	SL4.0ch01	73761121	73762583	1463	*	Exon (Solyc01g073985.1.1/gene:Solyc01g073985.1, exon 2 of 4)	2	73760657	73764689	4033	1	Solyc01g073985.1.1	464
Solyc01g074020	SL4.0ch01	73774224	73775020	797	*	Distal Intergenic	2	73776522	73782944	6423	1	Solyc01g074020.3.1	-1502
Solyc01g074030	SL4.0ch01	73792471	73793240	770	*	Promoter	2	73792469	73799448	6980	1	Solyc01g074030.3.1	2
Solyc01g086650	SL4.0ch01	73878329	73878847	519	*	Exon (Solyc01g086650.3.1/Solyc01g086650, exon 1 of 5)	2	73874834	73879184	4351	2	Solyc01g086650.3.1	337
Solyc01g086710	SL4.0ch01	73909407	73910074	668	*	Promoter	2	73909342	73926899	17558	1	Solyc01g086710.4.1	65
Solyc01g086730	SL4.0ch01	73935178	73936315	1138	*	Exon (Solyc01g086730.4.1/Solyc01g086730, exon 1 of 1)	2	73935057	73936571	1515	1	Solyc01g086730.4.1	121
Solyc01g086740	SL4.0ch01	73937812	73938668	857	*	Promoter	2	73937782	73947362	9581	1	Solyc01g086740.3.1	30
Solyc01g086750	SL4.0ch01	73966209	73966854	646	*	Promoter	2	73950394	73966874	16481	2	Solyc01g086750.4.1	20
Solyc01g086800	SL4.0ch01	73999329	73999890	562	*	Exon (Solyc01g086800.4.1/Solyc01g086800, exon 1 of 1)	2	73999408	74000006	599	2	Solyc01g086800.4.1	116
Solyc01g086810	SL4.0ch01	74005288	74006515	1228	*	Promoter	2	74002775	74005957	3183	2	Solyc01g086810.2.1	0
Solyc01g086850	SL4.0ch01	74025257	74026391	1135	*	Exon (Solyc01g086850.3.1/Solyc01g086850, exon 1 of 2)	2	74021798	74026541	4744	2	Solyc01g086850.3.1	150
Solyc01g086860	SL4.0ch01	74029676	74030295	620	*	Promoter	2	74029698	74038297	8600	1	Solyc01g086860.3.1	0
Solyc01g086870	SL4.0ch01	74048384	74050062	1679	*	Exon (Solyc01g086870.3.1/Solyc01g086870, exon 1 of 6)	2	74048038	74050364	2327	2	Solyc01g086870.3.1	302
Solyc01g086890	SL4.0ch01	74064915	74065322	408	*	Intron (Solyc01g086890.3.1/Solyc01g086890, intron 1 of 9)	2	74058862	74065493	6632	2	Solyc01g086890.3.1	171
Solyc01g086900	SL4.0ch01	74068262	74068519	258	*	Exon (Solyc01g086900.4.1/Solyc01g086900, exon 1 of 7)	2	74068010	74075308	7299	1	Solyc01g086900.4.1	252
Solyc01g086920	SL4.0ch01	74077813	74078560	748	*	Exon (Solyc01g086920.3.1/Solyc01g086920, exon 1 of 1)	2	74077409	74078838	1430	1	Solyc01g086920.3.1	404
Solyc01g086940	SL4.0ch01	74094530	74094816	287	*	Distal Intergenic	2	74099254	74113674	14421	1	Solyc01g086940.2.1	-4438
Solyc01g086940	SL4.0ch01	74099400	74099921	522	*	Intron (Solyc01g086940.2.1/gene:Solyc01g086940.2, intron 1 of 5)	2	74099254	74113674	14421	1	Solyc01g086940.2.1	146
Solyc01g086975	SL4.0ch01	74140581	74140941	361	*	Exon (Solyc01g086975.1.1/gene:Solyc01g086975.1, exon 5 of 6)	2	74140569	74141472	904	2	Solyc01g086975.1.1	531
Solyc01g086980	SL4.0ch01	74147026	74147795	770	*	Promoter	2	74146996	74159667	12672	1	Solyc01g086980.4.1	30
Solyc01g086990	SL4.0ch01	74164998	74165567	570	*	Exon (Solyc01g086990.3.1/Solyc01g086990, exon 1 of 5)	2	74164814	74173359	8546	1	Solyc01g086990.3.1	184
Solyc01g086990	SL4.0ch01	74165885	74166494	610	*	Exon (Solyc01g086990.3.1/Solyc01g086990, exon 1 of 5)	2	74164814	74173359	8546	1	Solyc01g086990.3.1	1071
Solyc01g087005	SL4.0ch01	74181338	74181824	487	*	Promoter	2	74180668	74181869	1202	2	Solyc01g087005.1.1	45
Solyc01g087040	SL4.0ch01	74214935	74215200	266	*	Exon (Solyc01g087040.2.1/gene:Solyc01g087040.2, exon 1 of 1)	2	74214735	74215703	969	1	Solyc01g087040.2.1	200
Solyc01g087040	SL4.0ch01	74215485	74215863	379	*	Exon (Solyc01g087040.2.1/gene:Solyc01g087040.2, exon 1 of 1)	2	74214735	74215703	969	1	Solyc01g087040.2.1	750
Solyc01g087050	SL4.0ch01	74223575	74223858	284	*	Exon (Solyc01g087050.3.1/Solyc01g087050, exon 1 of 2)	2	74219901	74224084	4184	2	Solyc01g087050.3.1	226
Solyc01g087070	SL4.0ch01	74262722	74263255	534	*	Promoter	2	74261145	74263154	2010	2	Solyc01g087070.4.1	0
Solyc01g087090	SL4.0ch01	74268852	74269315	464	*	Promoter	2	74268770	74269409	640	2	Solyc01g087090.3.1	94
Solyc01g087120	SL4.0ch01	74289094	74289778	685	*	Exon (Solyc01g087120.3.1/Solyc01g087120, exon 1 of 6)	2	74288932	74294457	5526	1	Solyc01g087120.3.1	162
Solyc01g087170	SL4.0ch01	74352806	74353202	397	*	Exon (Solyc01g087170.3.1/Solyc01g087170, exon 1 of 1)	2	74350297	74354376	4080	2	Solyc01g087170.3.1	1174
Solyc01g087190	SL4.0ch01	74373736	74374208	473	*	Exon (Solyc01g087190.4.1/Solyc01g087190, exon 1 of 5)	2	74370103	74374580	4478	2	Solyc01g087190.4.1	372
Solyc01g087200	SL4.0ch01	74379002	74379612	611	*	Promoter	2	74376378	74379614	3237	2	Solyc01g087200.3.1	2
Solyc01g087210	SL4.0ch01	74386145	74388408	2264	*	Exon (Solyc01g087210.3.1/Solyc01g087210, exon 1 of 14)	2	74379951	74388524	8574	2	Solyc01g087210.3.1	116
Solyc01g087230	SL4.0ch01	74400316	74400872	557	*	Intron (Solyc01g087230.3.1/Solyc01g087230, intron 1 of 2)	2	74400138	74405664	5527	1	Solyc01g087230.3.1	178
Solyc01g087240	SL4.0ch01	74424849	74426109	1261	*	Promoter	2	74424802	74431229	6428	1	Solyc01g087240.3.1	47
Solyc01g087250	SL4.0ch01	74441986	74442485	500	*	Exon (Solyc01g087250.3.1/Solyc01g087250, exon 1 of 14)	2	74432005	74442676	10672	2	Solyc01g087250.3.1	191
Solyc01g087290	SL4.0ch01	74475008	74475675	668	*	Exon (Solyc01g087290.3.1/Solyc01g087290, exon 1 of 12)	2	74468369	74475873	7505	2	Solyc01g087290.3.1	198
Solyc01g087300	SL4.0ch01	74487259	74487688	430	*	Intron (Solyc01g087300.3.1/Solyc01g087300, intron 1 of 13)	2	74476951	74488044	11094	2	Solyc01g087300.3.1	356
Solyc01g087350	SL4.0ch01	74552422	74553216	795	*	Exon (Solyc01g087350.3.1/Solyc01g087350, exon 1 of 2)	2	74551662	74553345	1684	2	Solyc01g087350.3.1	129
Solyc01g087360	SL4.0ch01	74556947	74557380	434	*	Distal Intergenic	2	74557627	74559145	1519	2	Solyc01g087360.3.1	1765
Solyc01g087390	SL4.0ch01	74591286	74591624	339	*	Intron (Solyc01g087390.2.1/gene:Solyc01g087390.2, intron 1 of 7)	2	74585183	74591844	6662	2	Solyc01g087390.2.1	220
Solyc01g087410	SL4.0ch01	74615655	74616199	545	*	Intron (Solyc01g087410.4.1/Solyc01g087410, intron 1 of 11)	2	74605058	74616315	11258	2	Solyc01g087410.4.1	116
Solyc01g087430	SL4.0ch01	74649872	74650546	675	*	Exon (Solyc01g087430.3.1/Solyc01g087430, exon 2 of 13)	2	74639161	74650832	11672	2	Solyc01g087430.3.1	286
Solyc01g087440	SL4.0ch01	74655546	74656159	614	*	Promoter	2	74655475	74662710	7236	1	Solyc01g087440.3.1	71
Solyc01g087470	SL4.0ch01	74675358	74675662	305	*	Exon (Solyc01g087470.3.1/Solyc01g087470, exon 1 of 8)	2	74675008	74682124	7117	1	Solyc01g087470.3.1	350
Solyc01g087490	SL4.0ch01	74685874	74686373	500	*	Promoter	2	74685775	74691449	5675	1	Solyc01g087490.4.1	99
Solyc01g087490	SL4.0ch01	74686654	74687585	932	*	Exon (Solyc01g087490.4.1/Solyc01g087490, exon 1 of 2)	2	74685775	74691449	5675	1	Solyc01g087490.4.1	879
Solyc01g087520	SL4.0ch01	74707407	74708675	1269	*	Exon (Solyc01g087520.3.1/Solyc01g087520, exon 1 of 1)	2	74707198	74708072	875	1	Solyc01g087520.3.1	209
Solyc01g087530	SL4.0ch01	74715107	74715484	378	*	Intron (Solyc01g087530.3.1/Solyc01g087530, intron 1 of 6)	2	74714457	74724487	10031	1	Solyc01g087530.3.1	650
Solyc01g087540	SL4.0ch01	74728438	74729359	922	*	Promoter	2	74728404	74730775	2372	1	Solyc01g087540.4.1	34
Solyc01g087550	SL4.0ch01	74737576	74737925	350	*	Intron (Solyc01g087550.3.1/Solyc01g087550, intron 1 of 6)	2	74731165	74738243	7079	2	Solyc01g087550.3.1	318
Solyc01g087560	SL4.0ch01	74753087	74753510	424	*	Exon (Solyc01g087560.3.1/Solyc01g087560, exon 1 of 13)	2	74752862	74758862	6001	1	Solyc01g087560.3.1	225
Solyc01g087590	SL4.0ch01	74789156	74789595	440	*	Promoter	2	74789076	74794880	5805	1	Solyc01g087590.3.1	80
Solyc01g087600	SL4.0ch01	74798054	74798970	917	*	Promoter	2	74798046	74803438	5393	1	Solyc01g087600.3.1	8
Solyc01g087600	SL4.0ch01	74799323	74799740	418	*	Exon (Solyc01g087600.3.1/Solyc01g087600, exon 1 of 3)	2	74798046	74803438	5393	1	Solyc01g087600.3.1	1277
Solyc01g087610	SL4.0ch01	74819987	74820343	357	*	Exon (Solyc01g087610.3.1/Solyc01g087610, exon 1 of 19)	2	74803449	74820672	17224	2	Solyc01g087610.3.1	329
Solyc01g087620	SL4.0ch01	74823820	74824767	948	*	Exon (Solyc01g087620.3.1/Solyc01g087620, exon 1 of 1)	2	74823515	74827564	4050	1	Solyc01g087620.3.1	305
Solyc01g087640	SL4.0ch01	74832769	74833596	828	*	Exon (Solyc01g087640.3.1/Solyc01g087640, exon 1 of 6)	2	74829547	74833773	4227	2	Solyc01g087640.3.1	177
Solyc01g087650	SL4.0ch01	74836763	74837341	579	*	Exon (Solyc01g087650.4.1/Solyc01g087650, exon 2 of 12)	2	74836349	74843908	7560	1	Solyc01g087650.4.1	414
Solyc01g087670	SL4.0ch01	74850888	74851491	604	*	Promoter	2	74844761	74851502	6742	2	Solyc01g087670.3.1	11
Solyc01g087680	SL4.0ch01	74854983	74855973	991	*	Promoter	2	74854985	74859071	4087	1	Solyc01g087680.4.1	0
Solyc01g087690	SL4.0ch01	74861615	74862895	1281	*	Exon (Solyc01g087690.3.1/Solyc01g087690, exon 1 of 5)	2	74860550	74862998	2449	2	Solyc01g087690.3.1	103
Solyc01g087720	SL4.0ch01	74870915	74871414	500	*	Promoter	2	74870816	74900855	30040	1	Solyc01g087720.4.1	99
Solyc01g087730	SL4.0ch01	74903914	74904413	500	*	Intron (Solyc01g087730.4.1/Solyc01g087730, intron 1 of 7)	2	74903386	74908482	5097	1	Solyc01g087730.4.1	528
Solyc01g087780	SL4.0ch01	74928817	74930869	2053	*	Exon (Solyc01g087780.2.1/gene:Solyc01g087780.2, exon 1 of 1)	2	74928468	74931297	2830	1	Solyc01g087780.2.1	349
Solyc01g087790	SL4.0ch01	74933531	74935750	2220	*	Promoter	2	74933487	74936142	2656	1	Solyc01g087790.2.1	44
Solyc01g087800	SL4.0ch01	74936703	74938961	2259	*	Promoter	2	74936752	74939115	2364	1	Solyc01g087800.2.1	0
Solyc01g087810	SL4.0ch01	74941650	74944052	2403	*	Promoter	2	74941636	74944174	2539	1	Solyc01g087810.2.1	14
Solyc01g087820	SL4.0ch01	74947626	74949928	2303	*	Promoter	2	74947567	74950177	2611	1	Solyc01g087820.2.1	59
Solyc01g087840	SL4.0ch01	74959626	74961755	2130	*	Exon (Solyc01g087840.3.1/Solyc01g087840, exon 1 of 1)	2	74959393	74962050	2658	1	Solyc01g087840.3.1	233
Solyc01g087850	SL4.0ch01	74965216	74967424	2209	*	Exon (Solyc01g087850.2.1/gene:Solyc01g087850.2, exon 1 of 1)	2	74964687	74967794	3108	1	Solyc01g087850.2.1	529
Solyc01g087870	SL4.0ch01	74984720	74985730	1011	*	Promoter	2	74971642	74985714	14073	2	Solyc01g087870.4.1	0
Solyc01g087880	SL4.0ch01	74996804	74997432	629	*	Exon (Solyc01g087880.3.1/Solyc01g087880, exon 2 of 3)	2	74996572	74999383	2812	1	Solyc01g087880.3.1	232
Solyc01g087890	SL4.0ch01	75003841	75004769	929	*	Exon (Solyc01g087890.3.1/Solyc01g087890, exon 3 of 5)	2	75002740	75006298	3559	1	Solyc01g087890.3.1	1101
Solyc01g087900	SL4.0ch01	75014665	75015604	940	*	Promoter	2	75011916	75015642	3727	2	Solyc01g087900.3.1	38
Solyc01g087910	SL4.0ch01	75025319	75025845	527	*	Promoter	2	75015972	75025902	9931	2	Solyc01g087910.4.1	57
Solyc01g087980	SL4.0ch01	75070980	75071809	830	*	Exon (Solyc01g087980.4.1/Solyc01g087980, exon 1 of 2)	2	75070499	75071749	1251	1	Solyc01g087980.4.1	481
Solyc01g088000	SL4.0ch01	75089466	75089772	307	*	Intron (Solyc01g088000.4.1/Solyc01g088000, intron 2 of 9)	2	75083143	75090140	6998	2	Solyc01g088000.4.1	368
Solyc01g088020	SL4.0ch01	75111710	75112592	883	*	Exon (Solyc01g088020.3.1/Solyc01g088020, exon 1 of 22)	2	75111419	75125276	13858	1	Solyc01g088020.3.1	291
Solyc01g088030	SL4.0ch01	75127452	75127759	308	*	Exon (Solyc01g088030.4.1/Solyc01g088030, exon 1 of 3)	2	75126913	75130445	3533	1	Solyc01g088030.4.1	539
Solyc01g088040	SL4.0ch01	75131093	75131725	633	*	Promoter	2	75131102	75131469	368	1	Solyc01g088040.3.1	0
Solyc01g088050	SL4.0ch01	75142134	75143115	982	*	Exon (Solyc01g088050.3.1/Solyc01g088050, exon 1 of 1)	2	75141977	75143888	1912	1	Solyc01g088050.3.1	157
Solyc01g088080	SL4.0ch01	75160264	75161160	897	*	Promoter	2	75160171	75169000	8830	1	Solyc01g088080.3.1	93
Solyc01g088090	SL4.0ch01	75171282	75173288	2007	*	Promoter	2	75170032	75173374	3343	2	Solyc01g088090.3.1	86
Solyc01g088100	SL4.0ch01	75203752	75204305	554	*	Exon (Solyc01g088100.4.1/Solyc01g088100, exon 1 of 8)	2	75202742	75206987	4246	1	Solyc01g088100.4.1	1010
Solyc01g088120	SL4.0ch01	75231355	75231812	458	*	Distal Intergenic	2	75230421	75230735	315	1	Solyc01g088120.1.1	934
Solyc01g088140	SL4.0ch01	75235249	75235856	608	*	Intron (Solyc01g088140.3.1/Solyc01g088140, intron 2 of 4)	2	75233224	75236324	3101	2	Solyc01g088140.3.1	468
Solyc01g088150	SL4.0ch01	75241288	75242787	1500	*	Exon (Solyc01g088150.3.1/Solyc01g088150, exon 1 of 5)	2	75238332	75242985	4654	2	Solyc01g088150.3.1	198
Solyc01g088170	SL4.0ch01	75273728	75274809	1082	*	Exon (Solyc01g088170.4.1/gene:Solyc01g088170.4, exon 1 of 10)	2	75273496	75283851	10356	1	Solyc01g088170.4.1	232
Solyc01g088240	SL4.0ch01	75296351	75297219	869	*	Promoter	2	75296346	75301836	5491	1	Solyc01g088240.4.1	5
Solyc01g088250	SL4.0ch01	75305988	75306923	936	*	Exon (Solyc01g088250.4.1/Solyc01g088250, exon 1 of 5)	2	75305691	75308428	2738	1	Solyc01g088250.4.1	297
Solyc01g088250	SL4.0ch01	75307180	75307744	565	*	Exon (Solyc01g088250.4.1/Solyc01g088250, exon 4 of 5)	2	75305691	75308428	2738	1	Solyc01g088250.4.1	1489
Solyc01g088350	SL4.0ch01	75367150	75367883	734	*	Intron (Solyc01g088350.4.1/Solyc01g088350, intron 1 of 5)	2	75366768	75373569	6802	1	Solyc01g088350.4.1	382
Solyc01g088370	SL4.0ch01	75377161	75377987	827	*	Exon (Solyc01g088370.3.1/Solyc01g088370, exon 1 of 11)	2	75377048	75382586	5539	1	Solyc01g088370.3.1	113
Solyc01g088480	SL4.0ch01	75513880	75515435	1556	*	Promoter	2	75510790	75514865	4076	2	Solyc01g088480.3.1	0
Solyc01g150146	SL4.0ch01	75524774	75525372	599	*	Intron (Solyc01g150146.1.1/Solyc01g150146, intron 1 of 5)	2	75524513	75528220	3708	1	Solyc01g150146.1.1	261
Solyc01g088530	SL4.0ch01	75550066	75550676	611	*	Exon (Solyc01g088530.2.1/gene:Solyc01g088530.2, exon 1 of 1)	2	75549876	75551121	1246	1	Solyc01g088530.2.1	190
Solyc01g088550	SL4.0ch01	75578702	75578943	242	*	Intron (Solyc01g088550.3.1/Solyc01g088550, intron 2 of 3)	2	75576584	75579721	3138	2	Solyc01g088550.3.1	778
Solyc01g088560	SL4.0ch01	75585600	75586525	926	*	Exon (Solyc01g088560.3.1/Solyc01g088560, exon 1 of 6)	2	75581072	75586726	5655	2	Solyc01g088560.3.1	201
Solyc01g088570	SL4.0ch01	75592583	75593105	523	*	Exon (Solyc01g088570.3.1/Solyc01g088570, exon 1 of 2)	2	75592324	75595933	3610	1	Solyc01g088570.3.1	259
Solyc01g088600	SL4.0ch01	75611124	75611645	522	*	Exon (Solyc01g088600.4.1/Solyc01g088600, exon 1 of 5)	2	75610971	75616725	5755	1	Solyc01g088600.4.1	153
Solyc01g088610	SL4.0ch01	75619725	75620419	695	*	Promoter	2	75617170	75620489	3320	2	Solyc01g088610.4.1	70
Solyc01g088630	SL4.0ch01	75630964	75631349	386	*	Exon (Solyc01g088630.3.1/Solyc01g088630, exon 1 of 1)	2	75630957	75632063	1107	2	Solyc01g088630.3.1	714
Solyc01g088640	SL4.0ch01	75655314	75655653	340	*	Intron (Solyc01g088640.4.1/Solyc01g088640, intron 2 of 8)	2	75649659	75656243	6585	2	Solyc01g088640.4.1	590
Solyc01g088650	SL4.0ch01	75662482	75662757	276	*	Intron (Solyc01g088650.4.1/Solyc01g088650, intron 1 of 4)	2	75658542	75663007	4466	2	Solyc01g088650.4.1	250
Solyc01g088670	SL4.0ch01	75677686	75678285	600	*	Intron (Solyc01g088670.3.1/Solyc01g088670, intron 1 of 1)	2	75677444	75680172	2729	1	Solyc01g088670.3.1	242
Solyc01g088670	SL4.0ch01	75678643	75679092	450	*	Exon (Solyc01g088670.3.1/Solyc01g088670, exon 1 of 1)	2	75677444	75680172	2729	1	Solyc01g088670.3.1	1199
Solyc01g088690	SL4.0ch01	75686094	75686401	308	*	Exon (Solyc01g088690.3.1/Solyc01g088690, exon 1 of 4)	2	75683120	75686915	3796	2	Solyc01g088690.3.1	514
Solyc01g088700	SL4.0ch01	75699678	75700740	1063	*	Promoter	2	75692842	75700405	7564	2	Solyc01g088700.4.1	0
Solyc01g088710	SL4.0ch01	75719901	75720148	248	*	Intron (Solyc01g088710.3.1/Solyc01g088710, intron 2 of 6)	2	75714718	75721227	6510	2	Solyc01g088710.3.1	1079
Solyc01g088710	SL4.0ch01	75720444	75721111	668	*	Exon (Solyc01g088710.3.1/Solyc01g088710, exon 1 of 5)	2	75714718	75721227	6510	2	Solyc01g088710.3.1	116
Solyc01g088720	SL4.0ch01	75725822	75726707	886	*	Exon (Solyc01g088720.3.1/Solyc01g088720, exon 1 of 19)	2	75725683	75744547	18865	1	Solyc01g088720.3.1	139
Solyc01g088740	SL4.0ch01	75755369	75755909	541	*	Exon (Solyc01g088740.4.1/Solyc01g088740, exon 1 of 5)	2	75750979	75756259	5281	2	Solyc01g088740.4.1	350
Solyc01g088750	SL4.0ch01	75762323	75762827	505	*	Exon (Solyc01g088750.3.1/Solyc01g088750, exon 1 of 1)	2	75760661	75763077	2417	2	Solyc01g088750.3.1	250
Solyc01g088760	SL4.0ch01	75763953	75764818	866	*	Exon (Solyc01g088760.4.1/Solyc01g088760, exon 1 of 5)	2	75763749	75766025	2277	1	Solyc01g088760.4.1	204
Solyc01g088800	SL4.0ch01	75783362	75784249	888	*	Exon (Solyc01g088800.4.1/Solyc01g088800, exon 1 of 11)	2	75783027	75789033	6007	1	Solyc01g088800.4.1	335
Solyc01g088820	SL4.0ch01	75794049	75795581	1533	*	Promoter	2	75794203	75795463	1261	1	Solyc01g088820.2.1	0
Solyc01g088830	SL4.0ch01	75800812	75801221	410	*	Exon (Solyc01g088830.2.1/gene:Solyc01g088830.2, exon 2 of 2)	2	75799715	75801298	1584	1	Solyc01g088830.2.1	1097
Solyc01g089857	SL4.0ch01	75835037	75835701	665	*	Promoter	2	75834123	75835743	1621	2	Solyc01g089857.1.1	42
Solyc01g089870	SL4.0ch01	75838583	75839013	431	*	Exon (Solyc01g089870.3.1/Solyc01g089870, exon 1 of 2)	2	75836081	75839267	3187	2	Solyc01g089870.3.1	254
Solyc01g089880	SL4.0ch01	75840358	75840861	504	*	Exon (Solyc01g089880.3.1/Solyc01g089880, exon 1 of 1)	2	75840288	75841032	745	2	Solyc01g089880.3.1	171
Solyc01g089900	SL4.0ch01	75858981	75859464	484	*	Promoter	2	75843392	75859562	16171	2	Solyc01g089900.4.1	98
Solyc01g089950	SL4.0ch01	75890820	75891078	259	*	Exon (Solyc01g089950.3.1/Solyc01g089950, exon 1 of 1)	2	75890546	75893490	2945	1	Solyc01g089950.3.1	274
Solyc01g089970	SL4.0ch01	75924768	75926098	1331	*	Promoter	2	75924704	75926238	1535	1	Solyc01g089970.3.1	64
Solyc01g090170	SL4.0ch01	76039481	76039818	338	*	Intron (Solyc01g090170.4.1/Solyc01g090170, intron 1 of 8)	2	76039174	76046170	6997	1	Solyc01g090170.4.1	307
Solyc01g090180	SL4.0ch01	76046190	76047317	1128	*	Promoter	2	76046234	76047333	1100	2	Solyc01g090180.4.1	16
Solyc01g090190	SL4.0ch01	76052904	76053574	671	*	Promoter	2	76047854	76053672	5819	2	Solyc01g090190.3.1	98
Solyc01g090200	SL4.0ch01	76061302	76062231	930	*	Promoter	2	76061315	76093423	32109	1	Solyc01g090200.4.1	0
Solyc01g090220	SL4.0ch01	76108794	76109058	265	*	Exon (Solyc01g090220.4.1/Solyc01g090220, exon 1 of 8)	2	76096424	76109273	12850	2	Solyc01g090220.4.1	215
Solyc01g090230	SL4.0ch01	76135856	76136329	474	*	Exon (Solyc01g090230.3.1/Solyc01g090230, exon 1 of 18)	2	76112552	76136628	24077	2	Solyc01g090230.3.1	299
Solyc01g090240	SL4.0ch01	76148872	76149123	252	*	Intron (Solyc01g090240.3.1/gene:Solyc01g090240.3, intron 1 of 3)	2	76148632	76153015	4384	1	Solyc01g090240.3.1	240
Solyc01g090240	SL4.0ch01	76150518	76150839	322	*	Exon (Solyc01g090240.3.1/gene:Solyc01g090240.3, exon 1 of 2)	2	76148632	76153015	4384	1	Solyc01g090240.3.1	1886
Solyc01g090270	SL4.0ch01	76171975	76173545	1571	*	Exon (Solyc01g090270.4.1/Solyc01g090270, exon 1 of 6)	2	76168531	76174292	5762	2	Solyc01g090270.4.1	747
Solyc01g090270	SL4.0ch01	76173888	76174176	289	*	Exon (Solyc01g090270.4.1/Solyc01g090270, exon 1 of 6)	2	76168531	76174292	5762	2	Solyc01g090270.4.1	116
Solyc01g090290	SL4.0ch01	76192613	76193243	631	*	Exon (Solyc01g090290.4.1/Solyc01g090290, exon 1 of 9)	2	76192323	76201746	9424	1	Solyc01g090290.4.1	290
Solyc01g090340	SL4.0ch01	76264543	76265245	703	*	Promoter	2	76264372	76265332	961	2	Solyc01g090340.3.1	87
Solyc01g090380	SL4.0ch01	76318602	76319445	844	*	Exon (Solyc01g090380.3.1/Solyc01g090380, exon 2 of 3)	2	76318163	76320631	2469	1	Solyc01g090380.3.1	439
Solyc01g090420	SL4.0ch01	76342988	76343535	548	*	Promoter	2	76327856	76343553	15698	2	Solyc01g090420.4.1	18
Solyc01g090430	SL4.0ch01	76358657	76359125	469	*	Exon (Solyc01g090430.3.1/Solyc01g090430, exon 1 of 2)	2	76358432	76363351	4920	1	Solyc01g090430.3.1	225
Solyc01g090440	SL4.0ch01	76365465	76365756	292	*	Exon (Solyc01g090440.2.1/gene:Solyc01g090440.2, exon 1 of 1)	2	76363985	76367040	3056	2	Solyc01g090440.2.1	1284
Solyc01g090440	SL4.0ch01	76366186	76366849	664	*	Exon (Solyc01g090440.2.1/gene:Solyc01g090440.2, exon 1 of 1)	2	76363985	76367040	3056	2	Solyc01g090440.2.1	191
Solyc01g090450	SL4.0ch01	76368114	76368792	679	*	Promoter	2	76368164	76373577	5414	1	Solyc01g090450.3.1	0
Solyc01g090460	SL4.0ch01	76376096	76376648	553	*	Promoter	2	76374769	76376744	1976	2	Solyc01g090460.3.1	96
Solyc01g090480	SL4.0ch01	76403265	76403902	638	*	Promoter	2	76397979	76403924	5946	2	Solyc01g090480.4.1	22
Solyc01g090490	SL4.0ch01	76404718	76405355	638	*	Promoter	2	76404619	76406511	1893	1	Solyc01g090490.1.1	99
Solyc01g090500	SL4.0ch01	76409180	76409804	625	*	Exon (Solyc01g090500.4.1/Solyc01g090500, exon 1 of 2)	2	76409027	76413445	4419	1	Solyc01g090500.4.1	153
Solyc01g090500	SL4.0ch01	76410269	76410517	249	*	Intron (Solyc01g090500.4.1/Solyc01g090500, intron 1 of 2)	2	76409027	76413445	4419	1	Solyc01g090500.4.1	1242
Solyc01g090550	SL4.0ch01	76442738	76443069	332	*	Intron (Solyc01g090550.3.1/Solyc01g090550, intron 1 of 8)	2	76442580	76448465	5886	1	Solyc01g090550.3.1	158
Solyc01g090560	SL4.0ch01	76465476	76466364	889	*	Exon (Solyc01g090560.4.1/Solyc01g090560, exon 1 of 1)	2	76465362	76466556	1195	1	Solyc01g090560.4.1	114
Solyc01g090670	SL4.0ch01	76553969	76555585	1617	*	Promoter	2	76553922	76564289	10368	1	Solyc01g090670.3.1	47
Solyc01g090680	SL4.0ch01	76564655	76565847	1193	*	Exon (Solyc01g090680.3.1/Solyc01g090680, exon 1 of 4)	2	76564190	76565992	1803	2	Solyc01g090680.3.1	145
Solyc01g090690	SL4.0ch01	76566232	76567345	1114	*	Promoter	2	76566211	76584610	18400	1	Solyc01g090690.4.1	21
Solyc01g090693	SL4.0ch01	76578142	76578637	496	*	Exon (Solyc01g090693.1.1/gene:Solyc01g090693.1, exon 1 of 14)	2	76570449	76578767	8319	2	Solyc01g090693.1.1	130
Solyc01g090693	SL4.0ch01	76581556	76582052	497	*	Exon (Solyc01g090690.4.1/Solyc01g090690, exon 6 of 11)	2	76570449	76578767	8319	2	Solyc01g090693.1.1	-2789
Solyc01g090720	SL4.0ch01	76599264	76600093	830	*	Exon (Solyc01g090720.3.1/Solyc01g090720, exon 1 of 4)	2	76599036	76603701	4666	1	Solyc01g090720.3.1	228
Solyc01g090730	SL4.0ch01	76613316	76613791	476	*	Exon (Solyc01g090730.3.1/Solyc01g090730, exon 1 of 3)	2	76613115	76616981	3867	1	Solyc01g090730.3.1	201
Solyc01g090740	SL4.0ch01	76625766	76626191	426	*	Exon (Solyc01g090740.3.1/Solyc01g090740, exon 2 of 2)	2	76625684	76627185	1502	2	Solyc01g090740.3.1	994
Solyc01g090750	SL4.0ch01	76646739	76647823	1085	*	Exon (Solyc01g090750.3.1/Solyc01g090750, exon 1 of 17)	2	76646632	76656238	9607	1	Solyc01g090750.3.1	107
Solyc01g090770	SL4.0ch01	76671159	76672056	898	*	Promoter	2	76666065	76672137	6073	2	Solyc01g090770.4.1	81
Solyc01g090780	SL4.0ch01	76677860	76678630	771	*	Promoter	2	76677864	76703147	25284	1	Solyc01g090780.3.1	0
Solyc01g090790	SL4.0ch01	76715891	76716590	700	*	Exon (Solyc01g090790.4.1/Solyc01g090790, exon 2 of 6)	2	76712195	76716876	4682	2	Solyc01g090790.4.1	286
Solyc01g090800	SL4.0ch01	76751990	76753314	1325	*	Promoter	2	76751989	76753109	1121	1	Solyc01g090800.3.1	1
Solyc01g090840	SL4.0ch01	76786198	76787215	1018	*	Promoter	2	76786113	76788159	2047	1	Solyc01g090840.3.1	85
Solyc01g090850	SL4.0ch01	76799615	76800282	668	*	Exon (Solyc01g090850.3.1/Solyc01g090850, exon 1 of 2)	2	76799508	76808583	9076	1	Solyc01g090850.3.1	107
Solyc01g090860	SL4.0ch01	76811646	76812326	681	*	Exon (Solyc01g090860.3.1/Solyc01g090860, exon 1 of 18)	2	76811446	76829970	18525	1	Solyc01g090860.3.1	200
Solyc01g090880	SL4.0ch01	76834431	76834946	516	*	Promoter	2	76832155	76835019	2865	2	Solyc01g090880.3.1	73
Solyc01g090900	SL4.0ch01	76853156	76853879	724	*	Distal Intergenic	2	76856271	76857489	1219	1	Solyc01g090900.3.1	-2392
Solyc01g090910	SL4.0ch01	76859194	76859736	543	*	Exon (Solyc01g090910.3.1/Solyc01g090910, exon 2 of 8)	2	76858885	76864002	5118	1	Solyc01g090910.3.1	309
Solyc01g090940	SL4.0ch01	76872257	76873104	848	*	Exon (Solyc01g090940.3.1/Solyc01g090940, exon 1 of 7)	2	76872089	76882711	10623	1	Solyc01g090940.3.1	168
Solyc01g090950	SL4.0ch01	76898687	76899081	395	*	Exon (Solyc01g090950.4.1/Solyc01g090950, exon 1 of 1)	2	76898204	76901098	2895	2	Solyc01g090950.4.1	2017
Solyc01g090950	SL4.0ch01	76899356	76900914	1559	*	Exon (Solyc01g090950.4.1/Solyc01g090950, exon 1 of 1)	2	76898204	76901098	2895	2	Solyc01g090950.4.1	184
Solyc01g090990	SL4.0ch01	76929283	76929786	504	*	Exon (Solyc01g090990.3.1/Solyc01g090990, exon 2 of 8)	2	76923496	76930135	6640	2	Solyc01g090990.3.1	349
Solyc01g091020	SL4.0ch01	76975145	76975776	632	*	Promoter	2	76967209	76975830	8622	2	Solyc01g091020.3.1	54
Solyc01g091070	SL4.0ch01	77032960	77033265	306	*	Intron (Solyc01g091070.3.1/Solyc01g091070, intron 2 of 17)	2	77032485	77041598	9114	1	Solyc01g091070.3.1	475
Solyc01g091090	SL4.0ch01	77055335	77056131	797	*	Promoter	2	77050061	77056101	6041	2	Solyc01g091090.4.1	0
Solyc01g091120	SL4.0ch01	77075629	77075887	259	*	Distal Intergenic	2	77068049	77069653	1605	2	Solyc01g091120.3.1	-5976
Solyc01g091130	SL4.0ch01	77081799	77082150	352	*	Exon (Solyc01g091130.4.1/Solyc01g091130, exon 1 of 3)	2	77078560	77082669	4110	2	Solyc01g091130.4.1	519
Solyc01g150147	SL4.0ch01	77091035	77091504	470	*	Exon (Solyc01g150147.1.1/Solyc01g150147, exon 1 of 4)	2	77087986	77091610	3625	2	Solyc01g150147.1.1	106
Solyc01g091170	SL4.0ch01	77106952	77109048	2097	*	Exon (Solyc01g091170.3.1/gene:Solyc01g091170.3, exon 1 of 6)	2	77106693	77109338	2646	1	Solyc01g091170.3.1	259
Solyc01g091190	SL4.0ch01	77119855	77120679	825	*	Exon (Solyc01g091190.3.1/Solyc01g091190, exon 1 of 8)	2	77119669	77126357	6689	1	Solyc01g091190.3.1	186
Solyc01g091200	SL4.0ch01	77131950	77132759	810	*	Exon (Solyc01g091200.4.1/Solyc01g091200, exon 1 of 1)	2	77131804	77133678	1875	1	Solyc01g091200.4.1	146
Solyc01g091200	SL4.0ch01	77133264	77134054	791	*	Exon (Solyc01g091200.4.1/Solyc01g091200, exon 1 of 1)	2	77131804	77133678	1875	1	Solyc01g091200.4.1	1460
Solyc01g091210	SL4.0ch01	77140530	77141161	632	*	Promoter	2	77135615	77141200	5586	2	Solyc01g091210.3.1	39
Solyc01g091220	SL4.0ch01	77143722	77144245	524	*	Promoter	2	77141944	77144307	2364	2	Solyc01g091220.3.1	62
Solyc01g091230	SL4.0ch01	77150412	77151627	1216	*	Exon (Solyc01g091230.3.1/Solyc01g091230, exon 1 of 4)	2	77150274	77153523	3250	1	Solyc01g091230.3.1	138
Solyc01g091240	SL4.0ch01	77156211	77156879	669	*	Exon (Solyc01g091240.4.1/Solyc01g091240, exon 1 of 1)	2	77155033	77157160	2128	2	Solyc01g091240.4.1	281
Solyc01g091280	SL4.0ch01	77178575	77179087	513	*	Exon (Solyc01g091280.3.1/Solyc01g091280, exon 1 of 7)	2	77173630	77179195	5566	2	Solyc01g091280.3.1	108
Solyc01g091310	SL4.0ch01	77194685	77195261	577	*	Exon (Solyc01g091310.3.1/Solyc01g091310, exon 1 of 10)	2	77194495	77203912	9418	1	Solyc01g091310.3.1	190
Solyc01g091320	SL4.0ch01	77205729	77208061	2333	*	Exon (Solyc01g091320.3.1/Solyc01g091320, exon 1 of 5)	2	77205081	77208163	3083	2	Solyc01g091320.3.1	102
Solyc01g091330	SL4.0ch01	77224619	77225666	1048	*	Exon (Solyc01g091330.4.1/Solyc01g091330, exon 2 of 10)	2	77219753	77225928	6176	2	Solyc01g091330.4.1	262
Solyc01g091370	SL4.0ch01	77248760	77249116	357	*	Intron (Solyc01g091370.4.1/Solyc01g091370, intron 2 of 6)	2	77246065	77250471	4407	2	Solyc01g091370.4.1	1355
Solyc01g091380	SL4.0ch01	77254237	77254610	374	*	Exon (Solyc01g091380.4.1/Solyc01g091380, exon 12 of 12)	2	77253959	77258166	4208	2	Solyc01g091380.4.1	3556
Solyc01g091380	SL4.0ch01	77258888	77259266	379	*	Promoter	2	77253959	77258166	4208	2	Solyc01g091380.4.1	-722
Solyc01g091390	SL4.0ch01	77265837	77266623	787	*	Exon (Solyc01g091390.2.1/gene:Solyc01g091390.2, exon 1 of 1)	2	77261431	77266766	5336	2	Solyc01g091390.2.1	143
Solyc01g091450	SL4.0ch01	77308446	77309195	750	*	Exon (Solyc01g091450.3.1/Solyc01g091450, exon 1 of 2)	2	77304087	77309361	5275	2	Solyc01g091450.3.1	166
Solyc01g091460	SL4.0ch01	77311514	77313477	1964	*	Exon (Solyc01g091460.3.1/Solyc01g091460, exon 1 of 11)	2	77311413	77325885	14473	1	Solyc01g091460.3.1	101
Solyc01g091460	SL4.0ch01	77326989	77327622	634	*	Distal Intergenic	2	77311413	77325885	14473	1	Solyc01g091460.3.1	15576
Solyc01g091480	SL4.0ch01	77359565	77360023	459	*	Promoter	2	77350172	77360112	9941	2	Solyc01g091480.4.1	89
Solyc01g091500	SL4.0ch01	77375137	77375721	585	*	Exon (Solyc01g091500.3.1/Solyc01g091500, exon 1 of 13)	2	77367751	77376046	8296	2	Solyc01g091500.3.1	325
Solyc01g091510	SL4.0ch01	77383885	77384620	736	*	Promoter	2	77377590	77384683	7094	2	Solyc01g091510.4.1	63
Solyc01g091530	SL4.0ch01	77392841	77393877	1037	*	Promoter	2	77392313	77393945	1633	2	Solyc01g091530.4.1	68
Solyc01g091550	SL4.0ch01	77410245	77411294	1050	*	Exon (Solyc01g091550.3.1/Solyc01g091550, exon 1 of 3)	2	77409880	77412855	2976	1	Solyc01g091550.3.1	365
Solyc01g091570	SL4.0ch01	77415525	77415805	281	*	Promoter	2	77415485	77416638	1154	1	Solyc01g091570.3.1	40
Solyc01g091600	SL4.0ch01	77431509	77432290	782	*	Exon (Solyc01g091600.4.1/Solyc01g091600, exon 1 of 5)	2	77427965	77432398	4434	2	Solyc01g091600.4.1	108
Solyc01g091620	SL4.0ch01	77444085	77444811	727	*	Exon (Solyc01g091620.3.1/Solyc01g091620, exon 1 of 13)	2	77440618	77444932	4315	2	Solyc01g091620.3.1	121
Solyc01g091630	SL4.0ch01	77468885	77469208	324	*	Exon (Solyc01g091630.3.1/Solyc01g091630, exon 4 of 9)	2	77464621	77470388	5768	2	Solyc01g091630.3.1	1180
Solyc01g091640	SL4.0ch01	77485134	77486174	1041	*	Exon (Solyc01g091640.3.1/Solyc01g091640, exon 1 of 8)	2	77479229	77486431	7203	2	Solyc01g091640.3.1	257
Solyc01g091650	SL4.0ch01	77492222	77492631	410	*	Promoter	2	77487713	77492722	5010	2	Solyc01g091650.3.1	91
Solyc01g091690	SL4.0ch01	77517830	77518213	384	*	Exon (Solyc01g091690.3.1/Solyc01g091690, exon 1 of 6)	2	77513983	77518725	4743	2	Solyc01g091690.3.1	512
Solyc01g091720	SL4.0ch01	77555263	77555701	439	*	Intron (Solyc01g091720.3.1/Solyc01g091720, intron 1 of 6)	2	77555136	77561730	6595	1	Solyc01g091720.3.1	127
Solyc01g091730	SL4.0ch01	77564484	77565288	805	*	Intron (Solyc01g091730.3.1/Solyc01g091730, intron 1 of 8)	2	77561667	77565497	3831	2	Solyc01g091730.3.1	209
Solyc01g091740	SL4.0ch01	77568459	77569975	1517	*	Exon (Solyc01g091740.4.1/Solyc01g091740, exon 1 of 1)	2	77567878	77570187	2310	2	Solyc01g091740.4.1	212
Solyc01g091780	SL4.0ch01	77594711	77595149	439	*	Intron (Solyc01g091780.4.1/Solyc01g091780, intron 1 of 9)	2	77594444	77600022	5579	1	Solyc01g091780.4.1	267
Solyc01g091790	SL4.0ch01	77600770	77601396	627	*	Promoter	2	77600701	77601331	631	1	Solyc01g091790.2.1	69
Solyc01g091800	SL4.0ch01	77607283	77607560	278	*	Intron (Solyc01g091800.3.1/Solyc01g091800, intron 1 of 10)	2	77601455	77607925	6471	2	Solyc01g091800.3.1	365
Solyc01g091820	SL4.0ch01	77616814	77617499	686	*	Exon (Solyc01g091820.3.1/Solyc01g091820, exon 1 of 8)	2	77611851	77617779	5929	2	Solyc01g091820.3.1	280
Solyc01g091830	SL4.0ch01	77624579	77625295	717	*	Promoter	2	77624586	77626846	2261	1	Solyc01g091830.3.1	0
Solyc01g091860	SL4.0ch01	77646467	77646887	421	*	Exon (Solyc01g091860.4.1/Solyc01g091860, exon 2 of 16)	2	77640228	77647165	6938	2	Solyc01g091860.4.1	278
Solyc01g091880	SL4.0ch01	77663589	77664112	524	*	Promoter	2	77663528	77668868	5341	1	Solyc01g091880.3.1	61
Solyc01g091890	SL4.0ch01	77671572	77672316	745	*	Promoter	2	77669574	77672348	2775	2	Solyc01g091890.3.1	32
Solyc01g091900	SL4.0ch01	77673982	77674862	881	*	Promoter	2	77673911	77679963	6053	1	Solyc01g091900.3.1	71
Solyc01g091900	SL4.0ch01	77681340	77681934	595	*	Intron (Solyc01g091910.4.1/gene:Solyc01g091910.4, intron 11 of 11)	2	77673911	77679963	6053	1	Solyc01g091900.3.1	7429
Solyc01g091910	SL4.0ch01	77692601	77693525	925	*	Exon (Solyc01g091910.4.1/gene:Solyc01g091910.4, exon 1 of 10)	2	77680828	77694493	13666	2	Solyc01g091910.4.1	968
Solyc01g091920	SL4.0ch01	77697516	77698482	967	*	Exon (Solyc01g091920.2.1/gene:Solyc01g091920.2, exon 1 of 1)	2	77696366	77698854	2489	2	Solyc01g091920.2.1	372
Solyc01g091940	SL4.0ch01	77713719	77714428	710	*	Promoter	2	77713664	77717852	4189	1	Solyc01g091940.3.1	55
Solyc01g091950	SL4.0ch01	77724913	77726368	1456	*	Exon (Solyc01g091950.4.1/Solyc01g091950, exon 1 of 14)	2	77724767	77736008	11242	1	Solyc01g091950.4.1	146
Solyc01g092950	SL4.0ch01	77742311	77743024	714	*	Promoter	2	77742934	77745153	2220	1	Solyc01g092950.3.1	0
[truncated: 13,272 more rows]

## Sheet: gene_CoronatineVSControl_rep2
seqnames	start	end	width	strand	annotation	geneChr	geneStart	geneEnd	geneLength	geneStrand	geneId	transcriptId	distanceToTSS
[truncated: 9,215 more rows]

[truncated: 3 more sheets: coronatine enhanced H3K4me gene, overlep genes in Fig 7c, GO term]
